# Supplementary material for: Transcriptional convergence after repeated duplication of an amino acid transporter gene leads to the independent emergence of the black husk/pericarp trait in barley and rice
Source: Plant Biotechnol J. 2023 Dec 20;22(5):1282–98. doi: 10.1111/pbi.14264 (PMC11022822; doi:10.1111/pbi.14264)
Supplement: Supplementary file 5 — Table S1 Primers used in this study Table S2 The expression results of 11 candidate genes from our RNA sequencing data and public data Table S3 Statistics of the yw1 long‐read sequencing result Table S4 The information of 1072 metabolites Table S5 The details of 54 DAMs in cluster 8 Table S6 The details of 37 core DAMs associated with HvBlp Table S7 The core DAMs, DETs and DELs co‐expressed with HvBlp [file PBI-22-1282-s005.xlsx]

## Sheet: Table S1
Table S1. Primers used in this study.
Experiment	Primer ID	Forward primer (5′–3′)	Reverse primer (5′–3′)
Fine-mapping	BLZK70	TAGTTGGCAGGTTGACCGTC	TGTGAACTTTGTATGAAGTTGTTTGAC
Fine-mapping	BLZK32	TCACATTCCAAACAAAACCAGGA	CCGGTAAATTCTCCCTGCGA
Fine-mapping	BLZK88	AGCGCGTCTTGTCTTTCTCT	TTGGTGTGCCGTTCAAAAGC
Fine-mapping	BLZK18	CTTCAAGGGCAGCCATCTCA	ATTGTGTCGGTCTCCTGCAG
Fine-mapping	BLZK96	ACCCCTTGGAGAACTTGATGT	GCTGGTTAGGGCATCACCAA
Fine-mapping	BLZK98	GCCATGCATGAAGATCGAGC	GGAGCGCTGGTTGATGATCT
Fine-mapping	BLZK37	GGACCAATCAACATGTGCCG	CGCTTGGCCACTTACTCAGA
Fine-mapping	BLZK43	TCGAAAACAAGCACTGCTGC	CCCGTGCTGGCCACATTATA
Fine-mapping	BLZK4	TGCAGTCTCCACTTTACACCA	AGCGTCAGAAAAACTGGTTGTG
Fine-mapping	MC_1570156	CGCCTCTACATACTTCAAGGGT	CTGTGGCTACTGCAAAGTTTGT
Fine-mapping	BLZK6	AACTACTCTACAGCCGGCTCAC	GTCGGGTTAACAAAACCAATGT
Fine-mapping	MC_162350	GCAAAATTTGGCAGCCACAG	AAATTTGTGCTGGGTGGTGG
VIGS	HvBlp-VIGS	ATTCTTCTTCCGTTGGCCGTAGCAGAAAAGGT	TTTTTTTTTTTTTAGATACTGGAGGGGGACAA
RT-PCR	HvBlp-RT	CCACGGTGATCGAAGAGA	TCGGCGAAGAAGGGGACT
RT-PCR	Actin	GACTCTGGTGATGGTGTCAGC	GGCTGGAAGAGGACCTCAGG

## Sheet: Table S2
Table S2. The expression results of 11 candidate genes from our RNA sequencing data and public data. In this study, spikes of barley BNIL and YNIL at early milk stage (S1) and late milk stage(S3) were used and the spikes of barley NILs BLP (black lemma and pericarp), PLP ( purple lemma and pericarp), BP (black and purple), and of cv. Bowman (BW) were used in the study at the booting stage (1), la…
ID	BS1_1	BS1_2	BS1_3	BS3_1	BS3_2	BS3_3	YS1_1	YS1_2	YS1_3	YS3_1	YS3_2	YS3_3	BLP1_1	BLP1_2	BLP1_3	BLP2_1	BLP2_3	BLP2_2	BLP3_1	BLP3_2	BLP3_3	BP1_1	BP1_2	BP1_3	BP2_1	BP2_2	BP2_3	BP3_1	BP3_2	BP3_3	BW1_1	BW1_2	BW1_3	BW2_1	BW2_2	BW2_3	BW3_1	BW3_2	BW3_3	PLP1_1	PLP1_2	PLP1_3	PLP2_1	PLP2_2	PLP2_3	PLP3_1	PLP3_2	PLP3_3
Horvu_13821_1H01G535700	0.666292	0.690289	0.468551	0.461663	0.601175	0.466279	0.748655	0.609976	1.09806	0.274579	0.318905	0.431179	10.6828	10.4726	8.86965	20.63	21.8752	19.7987	22.5339	19.0333	21.6148	10.8796	8.75271	10.8166	19.0425	26.7937	16.053	19.0288	22.6164	26.3101	9.72246	8.74919	7.70057	17.544	13.3677	12.8347	13.4701	20.6993	11.2205	8.7412	12.4786	10.8393	15.9706	14.4517	13.355	12.7351	11.9505	12.1784
Horvu_13821_1H01G535800	16.896	16.7462	14.3815	5.68193	3.65696	6.94324	15.553	18.1308	14.2367	4.02654	4.69821	4.09823	100.81	79.097	84.6265	136.999	128.962	140.3	111.868	101.77	135.01	90.9317	109.284	90.0649	136.459	139.079	136.625	143.337	133.285	199.419	95.1805	98.2299	99.1885	109.232	97.0058	129.312	112.572	129.132	127.11	90.7023	102.576	86.1102	146.641	112.344	139.739	119.031	86.3881	112.605
Horvu_13821_1H01G535900	0	0	0	0	0	0	0	0	0	0	0	0	1.01631	0.866355	1.02281	0	0	0	0.300879	0	0	1.12232	0.104086	1.47006	0	0	0	0	0	0	0.814419	0.732892	0.689501	0	0	0	0	0	0	0.659996	1.30696	0.754536	0	0	0	0	0	0
Horvu_13821_1H01G536000	0	0.041325	0	0	0	0	0.035621	0	0	0	0	0	0.376976	0.281185	0.248973	0	0	0	0.0976539	0	0	0.404737	0.202694	0.587229	0	0	0	0.0807639	0	0	0.453135	0.135925	0.671356	0	0	0	0	0	0.364693	0.257051	0.282792	0.489787	0	0	0	0	0	0
Horvu_13821_1H01G536100	0.021654	0	0	0	0	0	0	0	0	0	0	0	0.225237	0.672015	0.148757	0	0.125787	0.158378	0.0583467	0	0	0.338553	0.565164	0.394718	0.0759587	0.165689	0.163773	0	0	0	0.0451235	0.0406065	0	0.0674298	0.137967	0.0623114	0.103544	0.344548	0.145266	0	0	0	0	0.0541349	0	0	0	0.0903218
Horvu_13821_1H01G536200	1.87351	5.4949	0.864604	0	0	0	24.4718	18.8278	20.7817	0	0	0	0	0	0	0	0	0.212209	0.312712	0	0	0.259213	0.432718	0.235057	0	0	0	0	0	0	0	0	0	0	0	0	0.55495	0	0.38928	0	0	0	0	0	0	0	0	0.242042
Horvu_13821_1H01G536300	0	0	0	0	0	0	0	0	0	0	0	0	0	0	0	0	0	0	0	0	0	0	0	0	0	0	0	0	0	0	0	0	0	0	0	0	0	0	0	0	0	0	0	0	0	0	0	0
Horvu_13821_1H01G536400	0	0	0	0	0	0	0	0	0	0	0	0	1.23492	0	0.8156	0	0	0	0	0	0	1.85621	3.31999	0.961841	0	0	0	0	0	0	0	0	0	0	0	0	0	0	0	0	0	0	0	0	0	0	0	0
Horvu_13821_1H01G536500	1.24828	1.68215	1.77492	5.88208	4.73041	6.28021	0.284308	0.14741	0.089815	0	0	0	4.87628	6.08189	4.57562	1193.3	1107.99	801.388	4836.19	4296.15	4189.16	2.47178	4.2409	3.98477	684.531	799.747	614.029	4332.81	3905.13	3529.35	0	0.0576467	0	0.191452	0	0	0	0	0.515564	0	1.43921	0.96937	2.71701	0.230557	9.24954	7.3081	0	8.8475
Horvu_13821_1H01G536600	0	0	0	0	0	0	0	0	0	0	0	0	0	0	0	0	0	0	0	0	0	0	0	0	0	0	0	0	0	0	0	0	0	0	0	0	0	0	0	0	0	0	0	0	0	0	0	0
Horvu_13821_1H01G536800	0.015943	0.015587	0.02943	0.142759	0.24167	0.175727	0	0	0.014148	0	0	0	0	0	0	1.40231	1.00324	0.488973	2.79214	2.8264	2.43904	0	0	0	0.234513	0.213144	0.168543	2.16024	1.91417	0.555026	0	0	0	0	0.159733	0	0.03996	0	0	0	0	0	0.038874	0	0	0	0	0

## Sheet: Table S3
Table S2 Statistics of the yw1 long-read sequencing result
Sample	total Reads	mapped Reads	mapped rate	depth	num_seqs	sum_len	min_len	avg_len	max_len	sum_gap	N50	Q20(%)	Q30(%)
yw1	3904186	3903366	0.9998	17.046	3904186	77391567290	66	19822.7	59164	0	19900	93.18	84.48

## Sheet: Table S4
Table S4 The information of 1072 metabolites.
Index	Q1 (Da)	Q3 (Da)	Molecular Weight (Da)	Formula	Ionization model	Compounds	Class I	Class II	CAS	Level	BS1_1	BS1_2	BS1_3	BS3_1	BS3_2	BS3_3	YS1_1	YS1_2	YS1_3	YS3_1	YS3_2	YS3_3	cpd_ID	kegg_map
pmb0782	86.1	69.2	85.089	C5H11N	[M+H]+	Piperidine	Alkaloids	Piperidine alkaloids	110-89-4	3	4912400	4066300	4228600	3157600	3169800	3909800	3994100	4285900	4226900	3424800	3170600	3352500	C01746	ko00960
pme1974	87.01	43	88.016	C3H4O3	[M-H]-	Pyruvic acid	Organic acids	Organic acids	127-17-3	3	145820	144910	167070	117700	110690	145130	186120	153290	171010	275140	272990	311300	C00022	ko00010,ko00020,ko00030,ko00040,ko00053,ko00250,ko00260,ko00261,ko00270,ko00290,ko00330,ko00350,ko00360,ko00430,ko00440,ko00620,ko00630,ko00650,ko00660,ko00710,ko00730,ko00760,ko00770,ko00900,ko01100,ko01110,ko01200,ko01210,ko01230,ko01240
pme2292	89.11	72.08	88.1	C4H12N2	[M+H]+	Putrescine	Alkaloids	Alkaloids	110-60-1	3	1837200	1600100	1650200	252050	303470	241700	2047300	2096400	1975800	258520	265270	285300	C00134	ko00330,ko00472,ko00480,ko00960,ko01100,ko01110,ko02010
ML10198895	88.04	88.04	89.048	C3H7NO2	[M-H]-	N-Methylglycine	Amino acids and derivatives	Amino acids and derivatives	107-97-1	3	12080	13271	8640.8	13842	8566.8	8577	13757	13782	2788.6	6325	7540.5	5212	C00213	ko00260,ko00330,ko01100
pmf0096	88.99	70.9	89.995	C2H2O4	[M-H]-	Oxalic acid	Organic acids	Organic acids	144-62-7	3	109480	110720	120170	125020	112330	130780	144170	105650	139040	74022	77656	74380	C00209	ko00230,ko00630,ko01100
Zmyn000268	89.02	71.02	90.032	C3H6O3	[M-H]-	2,3-Dihydroxypropanal	Others	Saccharides and Alcohols	56-82-6	3	26643	35641	24436	29112	37588	37868	61415	48175	49678	17421	23070	25887	C02154	--
MWS4285	89.02	71.02	90.032	C3H6O3	[M-H]-	L-Lactic Acid	Organic acids	Organic acids	79-33-4	3	12044	16538	11580	12645	12776	12771	7695	12814	20554	9785	13236	10145	C00186	ko00010,ko00051,ko00620,ko00640,ko01100,ko01110
MWS2040	94.98	79.96	95.988	CH4O3S	[M-H]-	Methanesulfonic acid	Organic acids	Organic acids	75-75-2	3	64075	77577	63432	137470	102640	157170	77602	49034	84044	121600	140870	136530	C11145	ko00920,ko01100
MWSmce460	100.08	56.05	99.068	C5H9NO	[M+H]+	2-Piperidone	Alkaloids	Piperidine alkaloids	675-20-7	3	19785	18838	18303	31874	25611	23926	21089	30762	27887	13535	12072	11924	--	--
MWSmce461	102.05	56.05	101.048	C4H7NO2	[M+H]+	L-Azetidine-2-carboxylic acid	Amino acids and derivatives	Amino acids and derivatives	2133-34-8	3	299130	212120	314340	165390	124250	165970	258490	169120	187110	159810	148520	142420	--	--
mws4052	102.06	56.05	101.048	C4H7NO2	[M+H]+	1-Aminocyclopropane-1-carboxylic acid	Organic acids	Organic acids	22059-21-8	3	315860	265930	251710	190610	187850	173480	200820	256940	270440	172470	194830	152870	C01234	ko00270,ko01100,ko01110
pmf0256	101.1	84.7	102.104	C6H14O	[M-H]-	3-Methyl-1-pentanol	Others	Saccharides and Alcohols	589-35-5	3	5011.2	1393.5	3666.7	18464	21102	20638	17292	13192	19955	29659	25032	22558	--	--
pme1841	103.12	86.1	102.116	C5H14N2	[M+H]+	Cadaverine	Alkaloids	Alkaloids	462-94-2	3	323230	346200	323630	171570	161040	162960	297400	285980	260830	147660	130010	131940	C01672	ko00310,ko00480,ko00960,ko01100,ko01110
MWSmce585	104.07	59.01	103.063	C4H9NO2	[M+H]+	Methyl 3-aminopropanoate	Amino acids and derivatives	Amino acids and derivatives	4138-35-6	2	1733000	1881500	1721100	816310	768920	825860	1734000	1899600	1736200	857250	747280	804820	--	--
pme3011	104.07	68.8	103.063	C4H9NO2	[M+H]+	γ-Aminobutyric acid	Organic acids	Organic acids	56-12-2	3	991800	1140000	1043400	2022100	1728400	1749200	556560	803350	761370	1165000	1253300	1115800	C00334	ko00250,ko00330,ko00410,ko00650,ko00760,ko01100
pme3017	104.07	58	103.063	C4H9NO2	[M+H]+	2-Aminoisobutyric acid	Organic acids	Organic acids	62-57-7	2	2590200	2872000	2806800	1755500	1798100	1911700	2592500	2662500	2651200	1657100	1625800	1613900	C03665	--
pme3033	104.07	86	103.063	C4H9NO2	[M+H]+	N,N-Dimethylglycine	Amino acids and derivatives	Amino acids and derivatives	1118-68-9	3	834600	942540	897550	1228600	1552600	1624400	593740	613520	624160	871720	814950	771910	C01026	ko00260,ko01100
ML10172161	103	59.01	104.011	C3H4O4	[M-H]-	Hydroxypyruvic acid*	Organic acids	Organic acids	1113-60-6	3	1134300	1041700	986550	1073900	1065500	1191500	1246000	1288700	1163200	1350800	1333200	1362200	C00168	ko00260,ko00630,ko01100,ko01110,ko01200
Lmbn000193	103	59.01	104.011	C3H4O4	[M-H]-	Tartronate semialdehyde*	Organic acids	Organic acids	2480-77-5	3	1117800	1135100	1229000	1144600	1091700	1163200	1394500	1340300	1266300	1418900	1251700	1415300	C01146	ko00053,ko00630,ko01100
mws0576	103.04	59.1	104.047	C4H8O3	[M-H]-	3-Hydroxybutyric acid	Organic acids	Organic acids	300-85-6	2	6211900	6648700	6678800	6302000	6381700	6624200	5891100	5761300	6538000	8820800	8682600	8958500	C01089	ko00072,ko00650,ko01100
pme1975	103	59	104.06	C3H4O4	[M-H]-	Malonic acid	Organic acids	Organic acids	141-82-2	3	6754400	6365500	6594100	7142100	6448400	7611700	6521300	5957200	7260000	9721300	9315500	9517100	C00383	ko00061,ko00240,ko00410,ko01100,ko01212
pmb0484	104.1	60.1	104.107	C5H14NO+	[M]+	Choline	Alkaloids	Alkaloids	62-49-7	2	15010000	17055000	15825000	6956600	7123100	6809600	16199000	16581000	15479000	8529300	7639500	7638600	C00114	ko00260,ko00564,ko01100,ko02010
pme0010	106	60	105.043	C3H7NO3	[M+H]+	L-Serine	Amino acids and derivatives	Amino acids and derivatives	56-45-1	3	5659100	5019100	5500300	2271800	2271900	2337600	5264700	4990600	5745300	2266300	2090200	2210500	C00065	ko00260,ko00261,ko00270,ko00460,ko00564,ko00600,ko00630,ko00920,ko00970,ko01100,ko01110,ko01200,ko01230,ko01240,ko02010
pme0048	108.01	64	109.02	C2H7NO2S	[M-H]-	2-Aminoethanesulfinic acid	Organic acids	Organic acids	300-84-5	3	64060	60117	64330	25454	23585	28656	55132	48887	69038	25614	28653	15988	C00519	ko00430,ko01100
mws0255	112.05	95	111.043	C4H5N3O	[M+H]+	Cytosine	Nucleotides and derivatives	Nucleotides and derivatives	71-30-7	2	61833	62609	46436	116380	69824	83789	45519	52726	41155	75005	75857	60589	C00380	ko00240,ko01100
pme2122	112.09	95	111.08	C5H9N3	[M+H]+	Histamine	Alkaloids	Alkaloids	51-45-6	3	37041	49632	26069	77969	88071	75665	47165	41071	41830	51020	56546	71415	C00388	ko00340,ko01100,ko01110
pme0257	111.02	80	112.027	C4H4N2O2	[M-H]-	Uracil	Nucleotides and derivatives	Nucleotides and derivatives	66-22-8	3	99055	118700	110670	165000	156560	169160	76690	70050	103120	104700	125160	133580	C00106	ko00240,ko00410,ko00770,ko01100
pme0006	116.07	70.1	115.063	C5H9NO2	[M+H]+	L-Proline	Amino acids and derivatives	Amino acids and derivatives	147-85-3	1	2756600	2417600	2657300	1275500	1292300	1386200	2172000	2229900	2481300	3508600	3227900	3451800	C00148	ko00330,ko00332,ko00970,ko01100,ko01110,ko01230,ko02010
mws0376	115	71	116.011	C4H4O4	[M-H]-	Fumaric acid	Organic acids	Organic acids	110-17-8	2	222900	155170	150690	291330	307340	280240	74036	118790	163720	238180	324630	283430	C00122	ko00020,ko00190,ko00220,ko00250,ko00350,ko00360,ko00620,ko00650,ko00760,ko01100,ko01110,ko01200
mws0823	115.04	71	116.047	C5H8O3	[M-H]-	3-Methyl-2-Oxobutanoic acid	Organic acids	Organic acids	759-05-7	2	72039	50342	56554	25676	50625	32652	73737	135430	94158	58570	39573	42056	C00141	ko00280,ko00290,ko00770,ko00966,ko01100,ko01110,ko01210,ko01230,ko01240
pme3193	116.04	74	117.043	C4H7NO3	[M-H]-	N-Acetyl-L-glycine	Amino acids and derivatives	Amino acids and derivatives	543-24-8	3	10357	10515	22678	7564.8	13097	10939	18833	17656	21920	9909.7	10523	10846	--	--
pmb1096	118.07	91	117.058	C8H7N	[M+H]+	Indole	Alkaloids	Plumerane	120-72-9	1	82701	93621	61678	100090	97976	86482	82867	84909	85338	65107	78428	88028	C00463	ko00380,ko00400,ko00402,ko01100,ko01110
mws0256	118.09	72.1	117.079	C5H11NO2	[M+H]+	L-Valine	Amino acids and derivatives	Amino acids and derivatives	72-18-4	2	13694000	12950000	12974000	11466000	11478000	12221000	11935000	12092000	11520000	10715000	10110000	10395000	C00183	ko00280,ko00290,ko00311,ko00460,ko00770,ko00966,ko00970,ko01100,ko01110,ko01210,ko01230,ko01240,ko02010
MWSmce548	118.09	58.07	117.079	C5H11NO2	[M+H]+	Betaine	Alkaloids	Alkaloids	107-43-7	1	5127700	5764200	5470200	5561400	5075700	4979900	5256200	5239500	5321400	6243500	5920700	5783800	C00719	ko00260,ko01100,ko02010
mws0192	117.02	73	118.027	C4H6O4	[M-H]-	Succinic acid*	Organic acids	Organic acids	110-15-6	1	51563000	51773000	52145000	39038000	37827000	40153000	62978000	66125000	57009000	39193000	40540000	42961000	C00042	ko00020,ko00190,ko00250,ko00310,ko00350,ko00360,ko00620,ko00630,ko00640,ko00650,ko00760,ko00920,ko01100,ko01110,ko01200
mws0470	117.02	73	118.027	C4H6O4	[M-H]-	Methylmalonic acid*	Organic acids	Organic acids	516-05-2	1	53327000	52721000	53437000	38777000	38493000	39185000	64310000	64755000	56800000	39454000	39672000	41549000	C02170	ko00240,ko00280,ko00640,ko01100
mws0147	117.06	59	118.063	C5H10O3	[M-H]-	β-Hydroxyisovaleric acid	Organic acids	Organic acids	625-08-1	3	265190	241810	261030	202490	200590	180370	287590	341950	306720	255500	255870	233320	C20827	ko00280,ko01100
pme3096	118	74	119.022	C3H5NO4	[M-H]-	Aminomalonic acid	Organic acids	Organic acids	1068-84-4	3	1623600	1625900	1749500	1215800	1208700	1174400	1959000	2149500	1972600	1244300	1188800	1352300	C00872	--
mws0230	120.07	74	119.058	C4H9NO3	[M+H]+	L-Threonine	Amino acids and derivatives	Amino acids and derivatives	72-19-5	3	12706000	12670000	12427000	5615900	5330700	5450400	9896300	10420000	10039000	4321700	4000000	4058300	C00188	ko00260,ko00261,ko00290,ko00860,ko00970,ko01100,ko01110,ko01230,ko02010
pmp001287	120.08	103.05	119.073	C8H9N	[M+H]+	N-Benzylmethylene isomethylamine	Alkaloids	Alkaloids	-	1	5697000	5659100	5456300	6209200	6194700	6238400	4599600	4833500	4406300	4154800	3848300	4332400	--	--
pma0134	121.04	93.06	120.042	C4H8O4	[M+H]+	D-Threose	Others	Saccharides and Alcohols	95-43-2	3	860740	835790	748590	354570	344060	387030	787250	830960	705960	438310	447330	472230	C06463	--
MWS4305	119.04	59.01	120.042	C4H8O4	[M-H]-	Erythrose	Others	Saccharides and Alcohols	583-50-6	3	14150000	12160000	12934000	12888000	12643000	13250000	12512000	13401000	12644000	15881000	14116000	15303000	C01796	--
pmb0069	122	105	121.053	C7H7NO	[M+H]+	Benzamide	Phenolic acids	Phenolic acids	55-21-0	3	2517700	2320900	2724700	289970	227440	223570	1217100	1214100	1187400	363900	367420	378160	C09815	--
mws0628	121.03	92	122.037	C7H6O2	[M-H]-	4-Hydroxybenzaldehyde	Phenolic acids	Phenolic acids	123-08-0	2	425220	384760	326350	418030	429050	395290	406750	424670	430840	326490	377920	343180	C00633	ko01100
mws0133	123.06	80.05	122.048	C6H6N2O	[M+H]+	Nicotinamide	Others	Vitamin	98-92-0	2	1029800	970040	1027200	1018100	1061800	1032000	1359200	1406900	1306800	1307200	1278400	1322300	C00153	ko00760,ko01100,ko01240
pme2134	121	59	122.058	C4H10O4	[M-H]-	D-Threitol	Others	Saccharides and Alcohols	2418-52-2	3	1179500	1288800	1179800	1226600	1031600	1190600	1176600	1155300	1289300	1386500	1306200	1265600	C16884	--
Lmbp000668	124.04	78.03	123.032	C6H5NO2	[M+H]+	Isonicotinic acid	Others	Vitamin	55-22-1	1	1676100	1464600	1540200	1057700	1172500	1219200	1658700	1556700	1565000	1642100	1723700	1610600	C07446	--
pme0490	124.04	78	123.032	C6H5NO2	[M+H]+	Nicotinic acid (Vitamin B3)	Others	Vitamin	59-67-6	1	1724700	1538500	1441700	980840	1009600	1182400	1442500	1665900	1552300	1656300	1537300	1673500	C00253	ko00760,ko00960,ko01100,ko01110,ko01240
pme1216	122.03	78	123.032	C6H5NO2	[M-H]-	2-Picolinic acid	Organic acids	Organic acids	98-98-6	3	776980	720500	624500	461630	485680	578130	743720	686880	583730	684880	635780	595180	C10164	ko00380,ko01100
mws0236	124.01	80	125.015	C2H7NO3S	[M-H]-	2-Aminoethanesulfonic acid	Organic acids	Organic acids	107-35-7	3	37124	25105	27756	46530	31113	32300	41913	31245	34629	51513	17176	16862	C00245	ko00430,ko00920,ko01100,ko02010
pmb0302	126.1	96	125.024	C2H8NO3P	[M+H]+	2-Aminoethylphosphonate	Lipids	Glycerol ester	2041-14-7	3	23720	12988	19764	4563.5	6053.2	9	23712	19088	18368	13759	7433.4	15844	C03557	ko00440,ko01100,ko02010
mws0572	126.07	109	125.059	C5H7N3O	[M+H]+	5-Methylcytosine	Nucleotides and derivatives	Nucleotides and derivatives	554-01-8	3	25188	24961	28815	45893	39677	28566	33518	37899	41621	33201	30051	40478	C02376	ko00240,ko01100
pmp001086	127.04	97	126.032	C6H6O3	[M+H]+	5-Hydroxymethylfurfural	Others	Others	67-47-0	3	87884	166800	114170	124950	69691	100450	92355	125180	99272	74194	132960	60451	C11101	--
MWSmce448	127.05	81.04	126.043	C5H6N2O2	[M+H]+	Imidazol-1-yl-acetic acid*	Organic acids	Organic acids	22884-10-2	3	279650	390470	281210	873750	760140	690620	152840	239370	210020	399390	434870	534160	--	--
mws0251	127.05	110	126.043	C5H6N2O2	[M+H]+	Thymine	Nucleotides and derivatives	Nucleotides and derivatives	65-71-4	3	14902	12029	9863.5	25129	35080	32784	12944	19888	10967	117080	75253	116750	C00178	ko00240,ko01100
MWSmce118	127.05	81.04	126.043	C5H6N2O2	[M+H]+	Imidazole-4-Acetic Acid*	Organic acids	Organic acids	645-65-8	3	231120	259320	420400	797440	697030	730440	201490	191660	160420	333150	470050	335870	C02835	ko00340,ko01100
MWSmce706	129.07	56.05	128.059	C5H8N2O2	[M+H]+	Cyclo(Ala-Gly)	Amino acids and derivatives	Amino acids and derivatives	4526-77-6	3	41482	44174	47526	83265	51139	60365	40804	48417	40377	53724	66620	44588	--	--
ML10181668	130.09	84.08	129.079	C6H11NO2	[M+H]+	Cycloleucine	Amino acids and derivatives	Amino acids and derivatives	52-52-8	2	18891000	18004000	19239000	7046400	6998100	6690400	21418000	22667000	21179000	8920200	8692800	8170800	C03969	--
MWS0811	130.09	84.08	129.079	C6H11NO2	[M+H]+	L-Pipecolic Acid	Organic acids	Organic acids	3105-95-1	1	7438800	7639100	7109600	2535700	2450400	3549500	8282000	7958900	7677300	4743900	4281700	4394600	C00408	ko00310,ko00960,ko01100,ko01110
Zmdp000376	130.09	84.08	129.09	C5H11N3O	[M+H]+	4-Guanidinobutanal	Others	Others	-	2	26451000	27922000	26910000	10654000	11167000	11067000	28382000	30284000	28790000	14583000	13328000	12634000	--	--
Zmgn000217	129.02	85.03	130.027	C5H6O4	[M-H]-	Methylenesuccinic acid	Organic acids	Organic acids	97-65-4	3	43050	56069	45748	92587	68114	108460	74451	72173	39491	99212	95416	110240	C00490	ko00660,ko01100
pme2693	131.12	114.09	130.111	C6H14N2O	[M+H]+	N-Acetylputrescine	Alkaloids	Alkaloids	18233-70-0	2	372710	391500	296310	395600	293290	288290	362250	307950	401550	306190	379540	363190	C02714	ko00330,ko01100
pmb0501	131.13	114.1	130.122	C5H14N4	[M+H]+	Agmatine	Alkaloids	Alkaloids	306-60-5	2	92862	96668	103730	65118	74763	78958	83752	88144	79017	28612	62374	26058	C00179	ko00330,ko01100
mws0216	132.07	86	131.058	C5H9NO3	[M+H]+	Trans-4-Hydroxy-L-proline*	Amino acids and derivatives	Amino acids and derivatives	51-35-4	2	28156000	30669000	30327000	28113000	25341000	26164000	28878000	29952000	27805000	15710000	19466000	20094000	C01157	ko00330,ko01100,ko02010
pma3649	132.1	86.1	131.058	C5H9NO3	[M+H]+	5-Aminolevulinic Acid*	Alkaloids	Alkaloids	106-60-5	3	286920	316390	320030	208220	255250	236600	300490	315060	293400	183880	204640	184230	C00430	ko00260,ko00860,ko01100,ko01110,ko01240,ko02010
MWS2413	130.05	58.03	131.058	C5H9NO3	[M-H]-	N-acetyl-beta-alanine	Amino acids and derivatives	Amino acids and derivatives	3025-95-4	3	56896	52261	49675	53500	50807	56980	43291	49648	39373	54653	49956	58634	C01073	ko00410
Zmpn000638	130.05	88.04	131.069	C4H9N3O2	[M-H]-	3-Guanidinopropionic acid	Organic acids	Organic acids	353-09-3	2	101830	96346	99613	115120	117310	123780	91196	97740	111190	112160	126750	95397	C03065	--
pme0274	132.1	69	131.095	C6H13NO2	[M+H]+	6-Aminocaproic acid	Organic acids	Organic acids	60-32-2	2	5518200	5433000	5036400	4269900	3983800	4629200	4621700	4890500	4719600	3298400	3107600	3247000	C02378	ko01100
pmp001198	132.1	57.1	131.095	C6H13NO2	[M+H]+	6-Deoxyfagomine	Alkaloids	Piperidine alkaloids	197449-09-5	1	6493300	5750800	5820100	4387300	4657400	5330300	5630100	5898600	5828000	4738800	4271400	4518700	--	--
mws0258	132.1	86	131.095	C6H13NO2	[M+H]+	L-Isoleucine*	Amino acids and derivatives	Amino acids and derivatives	73-32-5	1	2445500	2113100	2235800	1657600	1773000	2120000	2071100	2155700	2184600	1795900	1542900	1635700	C00407	ko00280,ko00290,ko00460,ko00960,ko00966,ko00970,ko01100,ko01110,ko01210,ko01230,ko02010
mws0227	132.1	86.2	131.095	C6H13NO2	[M+H]+	L-Leucine*	Amino acids and derivatives	Amino acids and derivatives	61-90-5	1	2352100	2086400	2022500	1521100	1656000	2015400	2027700	2038600	2058100	1636200	1472700	1515600	C00123	ko00280,ko00290,ko00966,ko00970,ko01100,ko01110,ko01210,ko01230,ko02010
pme0243	131.03	87.05	132.042	C5H8O4	[M-H]-	Glutaric acid	Organic acids	Organic acids	110-94-1	3	1289100	1305400	1265400	1893800	1766000	1919200	1159800	1219800	1089700	1446700	1395400	1318800	C00489	ko00071,ko00310,ko01100
pme3034	131.03	69.03	132.042	C5H8O4	[M-H]-	Ethylmalonic acid	Organic acids	Organic acids	601-75-2	3	97595	91389	96228	102330	91669	105050	91703	75687	82758	107960	97753	90906	--	--
Lmmn000806	131.03	87.05	132.042	C5H8O4	[M-H]-	Dimethylmalonic acid*	Organic acids	Organic acids	595-46-0	1	297780	309290	295810	254230	247930	256310	369760	369440	350530	261380	239200	255950	--	--
Lmbn001288	131.03	87.04	132.042	C5H8O4	[M-H]-	2-Hydroxy-2-methyl-3-oxobutanoic acid	Organic acids	Organic acids	71698-08-3	3	255960	280440	276260	207560	232040	227160	365280	325000	329210	232620	233640	203370	C06010	ko00290,ko00650,ko00660,ko00770,ko01100,ko01110,ko01210,ko01230
mws0473	131.03	87.05	132.042	C5H8O4	[M-H]-	2-Methylsuccinic acid*	Organic acids	Organic acids	498-21-5	1	2625300	2591300	2489800	2183600	2124100	2246400	3422300	3368700	3108800	2225100	2170200	2102000	--	--
Lmgn000160	131.05	70.03	132.053	C4H8N2O3	[M-H]-	3-Ureidopropionic Acid	Organic acids	Organic acids	462-88-4	3	106660	89850	86308	39504	53472	58021	100690	131820	96764	55362	71784	59739	C02642	ko00240,ko00410,ko00770,ko01100
mws0001	133.06	74	132.054	C4H8N2O3	[M+H]+	L-Asparagine	Amino acids and derivatives	Amino acids and derivatives	70-47-3	2	3762400	3502100	3696400	2272900	2303300	1928600	3567800	3690700	4310500	2370400	2194200	2486500	C00152	ko00250,ko00460,ko00970,ko01100,ko01110,ko01230
mws0341	131.07	85	132.079	C6H12O3	[M-H]-	2-Hydroxyisocaproic acid	Organic acids	Organic acids	20312-37-2	2	466140	473540	484950	468550	454730	450970	386930	408330	397480	329080	330360	337560	C03264	--
pme2527	133	116	132.09	C5H12N2O2	[M+H]+	L-Ornithine	Amino acids and derivatives	Amino acids and derivatives	70-26-8	3	78629	76492	83522	92073	89179	94962	93195	108080	100080	55784	50319	56003	C00077	ko00220,ko00330,ko00472,ko00480,ko01100,ko01110,ko01210,ko01230,ko02010
MWS1882	132.03	88.04	133.038	C4H7NO4	[M-H]-	Iminodiacetic acid	Organic acids	Organic acids	142-73-4	2	524630	620300	543370	270270	262740	296620	666630	791070	691160	438140	391890	402130	C19911	--
mws0219	132.03	88	133.038	C4H7NO4	[M-H]-	L-Aspartic Acid	Amino acids and derivatives	Amino acids and derivatives	56-84-8	1	4385600	4705700	4623200	2187300	2393800	2393000	5491600	6124200	5709700	3384500	3465700	3380700	C00049	ko00220,ko00250,ko00260,ko00261,ko00270,ko00300,ko00340,ko00410,ko00460,ko00710,ko00760,ko00770,ko00970,ko01100,ko01110,ko01200,ko01210,ko01230,ko01240,ko02010
Lmbn000198	133.01	71.01	134.022	C4H6O5	[M-H]-	3-Dehydro-L-Threonic Acid*	Others	Saccharides and Alcohols	-	1	41517000	39150000	39633000	39200000	41570000	42341000	40577000	40107000	38293000	46186000	42610000	45274000	C03064	ko00053,ko01100
mws0275	133.01	71.01	134.022	C4H6O5	[M-H]-	L-Malic acid*	Organic acids	Organic acids	97-67-6	1	831040	845810	754060	893950	836560	921880	842360	723950	838670	1103300	916900	1054300	C00149	ko00020,ko00620,ko00630,ko00710,ko01100,ko01110,ko01200
Zmgn000503	133.05	71.01	134.058	C5H10O4	[M-H]-	2,3-Dihydroxy-3-Methylbutanoic Acid	Organic acids	Organic acids	1756-18-9	1	27918000	27074000	26497000	29024000	29626000	30473000	25528000	24808000	24426000	32377000	31693000	32714000	C04039	--
MWSmce701	135.08	79.05	134.073	C9H10O	[M+H]+	4-Ethylbenzaldehyde	Others	Others	4748-78-1	3	32477	39324	31420	41434	37162	36333	29598	38826	37596	33521	33152	43115	--	--
Zmdp000972	136.04	91.05	135.035	C4H9NO2S	[M+H]+	S-Methyl-L-cysteine	Amino acids and derivatives	Amino acids and derivatives	1187-84-4	2	1085100	894380	978300	1633900	1539900	1893700	728710	727870	658370	431920	362020	371940	C22040	ko02010
pmb0374	136.06	118.9	135.054	C5H5N5	[M+H]+	2-Aminopurine	Nucleotides and derivatives	Nucleotides and derivatives	452-06-2	1	56850	66334	55318	77560	89159	63838	58631	70830	56964	75029	66744	68541	--	--
pme0040	136.06	119	135.054	C5H5N5	[M+H]+	Adenine	Nucleotides and derivatives	Nucleotides and derivatives	73-24-5	2	1561600	1517900	1422300	1402500	1321800	1450200	1362100	1412200	1373900	949000	936090	1002900	C00147	ko00230,ko00908,ko01100
Lmgp000659	136.08	91.05	135.068	C8H9NO	[M+H]+	2-Phenylacetamide*	Alkaloids	Alkaloids	103-81-1	1	1087000	1027200	947380	1446200	1482600	1952400	685810	646880	686910	392020	386410	347890	C02505	ko00360,ko01100
HJKP000649	136.07	91.05	135.068	C8H9NO	[M+H]+	N-benzylformamide*	Alkaloids	Alkaloids	6343-54-0	1	1124400	997800	996460	1555000	1652600	1903900	742360	717580	764630	404370	395600	405650	C15561	--
mws0889	135.03	75.01	136.037	C4H8O5	[M-H]-	D-Threonic Acid	Others	Saccharides and Alcohols	3909-12-4	3	445270	508210	431590	469650	430130	406970	485630	428430	475830	526040	410060	412940	C21649	--
pme0033	137.05	119	136.039	C5H4N4O	[M+H]+	Hypoxanthine	Nucleotides and derivatives	Nucleotides and derivatives	68-94-0	3	60262	52111	49043	37010	23048	49746	54922	56905	56923	25022	28082	37083	C00262	ko00230,ko01100
MWSmce466	135.05	92.03	136.052	C8H8O2	[M-H]-	4'-Hydroxyacetophenone	Phenolic acids	Phenolic acids	99-93-4	3	219200	267980	300440	308890	335620	355600	852480	933260	887110	254520	245550	266210	C10700	ko01100
MWS1852	137.06	94.04	136.052	C8H8O2	[M+H]+	4-Methoxybenzaldehyde	Phenolic acids	Phenolic acids	123-11-5	3	43999	42333	35903	30717	22435	30033	41699	46601	54622	23935	20878	26448	C10761	--
MWSmce016	138.05	78.03	137.048	C7H7NO2	[M+H]+	Nicotinic Acid Methyl Ester(Methyl Nicotinate)	Alkaloids	Pyridine alkaloids	93-60-7	1	910910	911170	976120	1379100	1513100	1527600	928190	940150	878990	2137500	2016500	2036300	--	--
mws1078	138.06	92.1	137.048	C7H7NO2	[M+H]+	Anthranilic Acid	Phenolic acids	Phenolic acids	118-92-3	2	29111	37062	16633	91419	88483	89797	12270	36465	34085	45809	41366	72040	C00108	ko00380,ko00400,ko00998,ko01058,ko01100,ko01110,ko01230
mws1336	138.06	120	137.048	C7H7NO2	[M+H]+	4-Aminobenzoic acid	Phenolic acids	Phenolic acids	150-13-0	3	175110	147430	152640	1024900	1003200	1020100	84544	96862	141240	260410	210810	229530	C00568	ko00790,ko01100,ko01240
pma0948	138.09	121.1	137.084	C8H11NO	[M+H]+	Phenylethanolamine	Alkaloids	Alkaloids	7568-93-6	3	13636000	12250000	12956000	2392100	2375300	2521900	8520900	9163000	8931400	5735100	5710200	5820400	C02735	--
pme1002	138.09	103	137.084	C8H11NO	[M+H]+	L-Tyramine	Amino acids and derivatives	Amino acids and derivatives	51-67-2	1	29724000	26573000	26549000	5351100	5517600	6043700	18343000	19750000	18844000	12983000	12141000	13416000	C00483	ko00350,ko00950,ko01100,ko01110,ko01240
mws0749	137.02	93	138.032	C7H6O3	[M-H]-	4-Hydroxybenzoic acid	Phenolic acids	Phenolic acids	99-96-7	1	515110	496430	564780	946240	814120	824200	525550	554270	529590	804760	940210	792600	C00156	ko00130,ko00790,ko01100,ko01110,ko01240
Lmgn001670	137.03	108.02	138.032	C7H6O3	[M-H]-	Salicylic acid	Phenolic acids	Phenolic acids	69-72-7	2	43534	34566	32877	689620	601060	702100	15288	24327	14351	36863	25964	27625	C00805	ko00360,ko01100,ko01110,ko04075
Hmgn001653	137.02	93.04	138.032	C7H6O3	[M-H]-	Protocatechualdehyde*	Phenolic acids	Phenolic acids	139-85-5	3	279540	289960	306240	476690	362240	476270	323240	355100	335660	424310	472980	496100	C16700	ko00950
Lmbn001981	137.02	93.03	138.032	C7H6O3	[M-H]-	2,5-Dihydroxybenzaldehyde*	Phenolic acids	Phenolic acids	1194-98-5	3	302170	263290	288070	397170	404650	424550	257490	305780	285540	437470	426260	419710	C05585	ko00350,ko01100
pme1137	140.03	94	139.027	C6H5NO3	[M+H]+	6-Hydroxynicotinic acid	Alkaloids	Pyridine alkaloids	5006-66-6	3	217980	187690	194010	242930	220670	237410	271830	253710	248650	135400	119750	118700	C01020	ko00760,ko01100
pme2828	140	99	139.027	C6H5NO3	[M+H]+	4-Nitrophenol	Phenolic acids	Phenolic acids	100-02-7	3	201440	188140	155340	249860	253260	238710	265230	332910	260500	372890	362170	375520	C00870	--
mws0704	140.01	78.96	141.019	C2H8NO4P	[M-H]-	O-Phosphorylethanolamine	Alkaloids	Alkaloids	1071-23-4	3	269340	302310	281090	171710	185220	159660	262460	258800	266890	143770	148910	142980	C00346	ko00563,ko00564,ko00600,ko01100
pma2987	142.1	124.09	141.09	C6H11N3O	[M+H]+	Histidinol	Alkaloids	Alkaloids	501-28-0	3	13835000	14126000	13700000	12697000	12581000	12317000	15470000	16148000	14560000	11467000	10851000	11571000	C00860	ko00340,ko01100,ko01110,ko01230
pme3207	141.02	59	142.027	C6H6O4	[M-H]-	Muconic acid	Organic acids	Organic acids	1119-72-8	2	2755700	2797700	2536900	8309400	8825700	7830700	3163400	2928300	3432600	7924000	7705700	7670200	C02480	ko01100
pmb0764	144.05	113.2	143.04	C6H9NOS	[M+H]+	4-Methyl-5-thiazoleethanol	Others	Others	137-00-8	3	10094	13089	13560	37802	28749	16423	15654	17696	19098	13830	24718	16116	C04294	ko00730,ko01100,ko01240
Hmsp000364	144.1	98.09	143.095	C7H13NO2	[M+H]+	L-Cyclopentylglycine	Amino acids and derivatives	Amino acids and derivatives	2521-84-8	2	72888	107010	89574	166920	202110	210700	92407	59750	103220	113440	86908	144940	--	--
Rfmb320	144.1	84.08	143.095	C7H13NO2	[M+H]+	1-Methylpiperidine-2-carboxylic acid	Organic acids	Organic acids	7730-87-2	3	1289700	1213800	1410000	2407800	2581300	2485600	1479900	1741600	1695800	2506600	2232000	2482700	--	--
MWS2066	143.05	115.06	144.058	C10H8O	[M-H]-	1-Naphthol	Phenolic acids	Phenolic acids	90-15-3	3	6819.6	4708.9	7799.3	3296	3769.1	4366.5	6604	8729.6	8170.2	3765.2	3388	3200.8	C11714	--
MWS1875	143.05	115.05	144.058	C10H8O	[M-H]-	2-Naphthol	Phenolic acids	Phenolic acids	135-19-3	3	8097.9	7799.8	8083.8	4144.4	3663.4	3860.2	7439.4	7980.2	8916.2	3765.9	5365.7	2825.8	C11713	--
mws0851	143.11	143.11	144.115	C8H16O2	[M-H]-	Valproic Acid	Organic acids	Organic acids	99-66-1	3	2226200	2077300	1990800	1542300	1360100	1542100	7146000	7738700	7657800	1311400	1225600	1245300	C07185	--
Lmyn008503	143.11	143.11	144.115	C8H16O2	[M-H]-	Octanoic acid	Lipids	Free fatty acids	124-07-2	3	3483.3	3171.5	4373.7	9	1812	3897.6	9462.8	9548	11249	1366.1	2498.8	2772.7	C06423	ko00061,ko00785,ko01100,ko01240
MWS3020	145.13	86.1	144.126	C7H16N2O	[M+H]+	N-Acetylcadaverine	Alkaloids	Alkaloids	32343-73-0	3	230540	224850	222910	158960	213670	198160	264210	282050	239290	173200	178030	205590	--	--
mws0103	146.06	91	145.053	C9H7NO	[M+H]+	Indole-3-carboxaldehyde	Alkaloids	Plumerane	487-89-8	3	166820	128930	108430	215950	196850	225090	142530	100150	142820	160870	164510	188240	C08493	--
Lmqp000427	146.08	82.07	145.074	C6H11NO3	[M+H]+	N-Methyl-Trans-4-Hydroxy-L-Proline	Amino acids and derivatives	Amino acids and derivatives	4252-82-8	3	157760	146000	165070	158340	137320	157180	100700	111500	160980	153410	119400	111230	--	--
MWSmce338	146.08	70.06	145.074	C6H11NO3	[M+H]+	N-Hydroxypipecolic acid	Alkaloids	Piperidine alkaloids	115819-92-6	3	54770	23077	30459	31946	40423	29272	52856	71865	38035	43711	41983	56580	--	--
pme0295	146.08	86	145.074	C6H11NO3	[M+H]+	4-Acetamidobutyric acid	Organic acids	Organic acids	3025-96-5	3	359600	376970	394430	451630	398460	451860	338640	317430	286690	437900	474440	482430	C02946	ko00330,ko01100
mws0567	146.09	87	145.085	C5H11N3O2	[M+H]+	4-Guanidinobutyric acid	Organic acids	Organic acids	463-00-3	2	2097100	2121000	2123900	4376500	3813900	4481300	2134000	2175900	1854500	3496500	3649700	3771500	C01035	ko00330,ko01100
Lmgn000224	145.01	57.03	146.022	C5H6O5	[M-H]-	2-Methyl-3-oxosuccinic acid	Organic acids	Organic acids	-	3	80687	78179	62675	74668	104010	132010	69822	64330	106900	86082	92106	81248	C06030	ko00660
pme2380	145.01	101	146.022	C5H6O5	[M-H]-	α-Ketoglutaric acid	Organic acids	Organic acids	328-50-7	3	679950	633560	679840	836270	882980	1000100	570520	577110	728780	866830	935320	966440	C00026	ko00020,ko00040,ko00053,ko00220,ko00250,ko00300,ko00310,ko00340,ko00430,ko00630,ko00650,ko00660,ko01100,ko01110,ko01200,ko01210,ko01230,ko01240
mws1012	147.04	103	146.037	C9H6O2	[M+H]+	Coumarin	Lignans and Coumarins	Coumarins	91-64-5	2	5789.5	4807.1	5527.3	4860.3	2795.3	4239.8	5854.3	6232.6	5299.4	5393.6	3277.7	4229.2	C05851	ko00940,ko01110
Lmbn001609	145.05	83.05	146.058	C6H10O4	[M-H]-	2-Acetyl-2-Hydroxybutanoic Acid	Organic acids	Organic acids	-	3	17145	15000	14691	19336	17488	19748	11798	22028	4374.5	17138	22570	21518	C06006	ko00290,ko01100,ko01110,ko01210,ko01230
Wmzn000227	145.06	109.04	146.058	C6H10O4	[M-H]-	2,2-Dimethylsuccinic acid	Organic acids	Organic acids	597-43-3	2	78836	103610	85236	69065	57213	51610	86885	85989	93605	88596	64570	72781	--	--
mws0924	145.05	101	146.058	C6H10O4	[M-H]-	2-Methylglutaric acid*	Organic acids	Organic acids	617-62-9	2	855120	823950	725350	798450	846420	857060	953250	925690	921350	775020	795810	785250	--	--
mws0208	145.05	101	146.058	C6H10O4	[M-H]-	Adipic Acid*	Organic acids	Organic acids	124-04-9	2	824540	875890	884410	810520	867420	896000	1022000	1033200	957190	821980	846480	770640	C06104	ko01100
pme0193	147.08	84	146.069	C5H10N2O3	[M+H]+	L-Glutamine	Amino acids and derivatives	Amino acids and derivatives	56-85-9	1	5457500	4877700	5139800	2425800	2260600	2426600	4082600	4464600	4238900	1449400	1484100	1490400	C00064	ko00220,ko00230,ko00240,ko00250,ko00630,ko00750,ko00910,ko00970,ko01100,ko01230,ko01240,ko02010
pme0026	147.11	84	146.106	C6H14N2O2	[M+H]+	L-Lysine	Amino acids and derivatives	Amino acids and derivatives	56-87-1	2	5437000	5395000	5408600	2647100	2514100	2594600	4360300	4724100	4530500	1606700	1568600	1631700	C00047	ko00300,ko00310,ko00780,ko00960,ko00970,ko01100,ko01110,ko01210,ko01230,ko02010
pme0014	148.06	84	147.053	C5H9NO4	[M+H]+	L-Glutamic acid	Amino acids and derivatives	Amino acids and derivatives	56-86-0	1	17212000	17203000	17789000	13034000	13260000	11380000	14468000	14579000	16094000	12048000	12036000	11725000	C00025	ko00220,ko00250,ko00330,ko00332,ko00340,ko00430,ko00480,ko00524,ko00630,ko00650,ko00660,ko00860,ko00910,ko00970,ko01100,ko01110,ko01200,ko01210,ko01230,ko01240,ko02010
Zmzn000113	146.05	102.06	147.053	C5H9NO4	[M-H]-	L-threo-3-Methylaspartate	Amino acids and derivatives	Amino acids and derivatives	6061-13-8	1	2228100	2290100	2204500	1450200	1540000	1535000	2114400	1944400	2087400	1411300	1415800	1529600	C03618	ko00630,ko00660,ko01100,ko01200
mws1050	148.06	88	147.053	C5H9NO4	[M+H]+	O-Acetylserine	Amino acids and derivatives	Amino acids and derivatives	5147-00-2	3	478190	402010	429610	250860	270000	227940	513550	512910	418500	196150	226600	223940	C00979	ko00270,ko00908,ko00920,ko01100,ko01110,ko01200,ko01230,ko04122
MWSmce572	148.08	103.06	147.068	C9H9NO	[M+H]+	(E)-Cinnamamide	Others	Others	22031-64-7	3	22464	11002	21369	37382	25003	24914	9477	15908	18506	15994	26187	33168	--	--
MWSmce190	148.09	74.02	147.09	C6H13NO3	[M+H]+	(2S,3R,4S)-4-Hydroxyisoleucine	Amino acids and derivatives	Amino acids and derivatives	55399-93-4	3	349860	384390	406480	269710	302670	286590	347770	424780	412180	264780	218820	274840	--	--
Zmsp000366	148.1	130.09	147.09	C6H13NO3	[M+H]+	Fagomine	Alkaloids	Piperidine alkaloids	53185-12-9	2	117600	142800	138620	88616	105160	88063	81107	110960	120340	119830	66530	89246	C10144	--
MWSmce608	148.1	74.02	147.09	C6H13NO3	[M+H]+	4-Hydoxy-L-Isoleucine	Amino acids and derivatives	Amino acids and derivatives	781658-23-9	3	293830	307080	300620	214310	168490	193040	264080	301300	327590	214230	172480	214300	--	--
pmp001285	149.02	65.04	148.016	C8H4O3	[M+H]+	Phthalic anhydride	Phenolic acids	Phenolic acids	85-44-9	1	495290	543510	419370	581620	564730	554440	467590	446310	519810	447570	416150	436580	--	--
ML10171848	147.03	85.03	148.037	C5H8O5	[M-H]-	D-Arabinono-1,4-lactone	Others	Saccharides and Alcohols	2782-09-4	3	51610	60600	38996	43187	63163	68019	50753	68647	61511	42976	54378	50420	C00652	ko00053
pmb2826	147.03	87.1	148.037	C5H8O5	[M-H]-	L-Citramalic acid	Organic acids	Organic acids	6236-09-5	2	165510	146430	97153	268580	124760	183910	180220	156560	138710	179020	164610	141760	C02614	ko00660,ko01100
Lmbn000216	147.03	57.03	148.037	C5H8O5	[M-H]-	3-Methylmalic acid	Organic acids	Organic acids	152204-30-3	3	98915	90331	62442	128090	119270	102830	110240	76752	75924	119620	102660	108400	C06032	ko00290,ko00660,ko01100,ko01210,ko01230
Zmyn000247	147.03	57.03	148.037	C5H8O5	[M-H]-	2-Hydroxyglutaric Acid	Organic acids	Organic acids	13095-48-2	3	82041	79723	49667	91077	98270	137800	118050	96753	109630	113500	103030	119450	C03196	ko00310,ko01100
Zmyn000230	147.03	57.03	148.037	C5H8O5	[M-H]-	2-Dehydro-3-deoxy-L-arabinonate	Others	Saccharides and Alcohols	-	3	73611	112980	65088	128440	137650	98674	94826	73564	73923	137540	81905	116670	C00684	ko00053,ko01100
mws1024	147.05	129	148.052	C9H8O2	[M-H]-	p-Coumaraldehyde	Phenolic acids	Phenolic acids	2538-87-6	3	7771.5	8026.8	8390.2	6537.5	4934	6493	9416	8548.5	8728.2	3617.2	4004.5	6907.8	C05608	ko00940,ko01100,ko01110
MWS20194	149.06	103.06	148.052	C9H8O2	[M+H]+	Cinnamic acid	Phenolic acids	Phenolic acids	140-10-3	3	41317	37302	43322	58701	64516	59131	41056	51961	44032	23240	26287	30775	C00423	ko00130,ko00360,ko00940,ko00998,ko01100,ko01110
pme3154	147.07	59.01	148.074	C6H12O4	[M-H]-	Mevalonic acid	Organic acids	Organic acids	150-97-0	2	183000	170430	180420	165510	198000	165890	192470	144410	176230	168240	146300	129240	C00418	ko00900,ko01100,ko01110
Lmgp000796	150.06	61.01	149.048	C8H7NO2	[M+H]+	4-Hydroxymandelonitrile	Alkaloids	Phenolamine	13093-65-7	1	11087000	9959300	10612000	6228300	6109000	7949500	9196400	9715500	8966600	9376700	8820700	9572000	C00650	--
pme1210	150.06	61	149.051	C5H11NO2S	[M+H]+	L-Methionine	Amino acids and derivatives	Amino acids and derivatives	63-68-3	1	9196600	7369600	6960400	4549300	4868800	5452100	6875000	7613000	7679500	7502400	7285200	6948600	C00073	ko00270,ko00966,ko00970,ko01100,ko01110,ko01210,ko01230,ko01240
mws0847	150.08	133	149.07	C6H7N5	[M+H]+	1-Methyladenine	Nucleotides and derivatives	Nucleotides and derivatives	5142-22-3	2	221520	185080	151210	129930	126130	142740	173820	190680	166990	208050	180800	192680	C02216	--
mws1499	149.05	59.01	150.053	C5H10O5	[M-H]-	D-Arabinose	Others	Saccharides and Alcohols	10323-20-3	2	97653	77447	67014	61068	40698	38311	110520	113270	109630	55240	74468	62754	C00216	ko00040,ko00053
MWSmce682	149.05	59.01	150.053	C5H10O5	[M-H]-	DL-Xylose	Others	Saccharides and Alcohols	25990-60-7	3	66757	106390	115740	29587	50772	42853	101760	111860	66179	44516	57553	42590	--	--
Zmgn000173	149.05	75.01	150.053	C5H10O5	[M-H]-	D-Ribose	Others	Saccharides and Alcohols	50-69-1	3	46528	28100	37154	34604	55000	53248	35057	48887	27365	44827	47335	46577	C00121	ko00030,ko01100,ko02010
mws0921	149.06	131	150.068	C9H10O2	[M-H]-	p-Coumaryl alcohol	Phenolic acids	Phenolic acids	3690-05-9	3	178900	173930	162940	168620	146910	156300	167700	198480	156320	92582	100800	149120	C02646	ko00940,ko01100,ko01110
pmf0420	149.06	74.9	150.068	C9H10O2	[M-H]-	Benzyl acetate	Organic acids	Organic acids	140-11-4	3	424340	447070	451240	346880	355750	325870	439760	524120	397540	365140	313160	381720	C15513	--
MWSmce283	149.07	92.03	150.068	C9H10O2	[M-H]-	4'-Hydroxypropiophenone	Phenolic acids	Phenolic acids	70-70-2	3	4859.6	6764.5	6789.7	3325.8	2755.9	4428.6	4271.7	7850.9	6838.7	3090.2	3525.1	4591.4	C13342	--
Lmxn006423	150	122.01	151.009	C7H5NOS	[M-H]-	2(3H)-Benzothiazolone	Alkaloids	Alkaloids	934-34-9	3	36335	33432	37876	26605	30544	34652	26867	30948	24623	26578	24932	25098	--	--
pme1109	152.06	135	151.049	C5H5N5O	[M+H]+	Guanine	Nucleotides and derivatives	Nucleotides and derivatives	73-40-5	2	190740	217310	198270	281740	242210	241840	175530	163900	196810	131570	123810	114130	C00242	ko00230,ko01100
pme0183	152.06	135	151.049	C5H5N5O	[M+H]+	Isoguanine	Nucleotides and derivatives	Nucleotides and derivatives	3373-53-3	3	188260	178530	211000	1075800	902470	970920	119910	151680	105060	94879	103890	85191	--	--
pme0256	151.03	151	152.033	C5H4N4O2	[M-H]-	Xanthine	Nucleotides and derivatives	Nucleotides and derivatives	69-89-6	2	72344	54246	52073	73311	209020	198510	103630	84032	67069	68214	82422	55523	C00385	ko00230,ko00232,ko01100,ko01110
MWS2984	153.05	136.03	152.045	C4H4N6O	[M+H]+	8-Azaguanine	Nucleotides and derivatives	Nucleotides and derivatives	134-58-7	3	66139	44964	40512	43242	49543	77485	40585	46180	47901	56820	39921	60426	--	--
MWS3149	151.04	107.05	152.047	C8H8O3	[M-H]-	3-Methoxybenzoic acid	Phenolic acids	Phenolic acids	586-38-9	3	9814.6	4494	5029.5	10152	12318	14253	9	5586.9	7361.3	4704.2	9	6293.5	--	--
Zmyn002323	151.04	107.05	152.047	C8H8O3	[M-H]-	2-Hydroxyphenylacetic acid	Organic acids	Organic acids	614-75-5	3	16440	16189	19317	111280	119910	180950	13865	7997.2	16598	62254	57974	53364	C05852	ko00360,ko01100
MWS1846	151.04	93.03	152.047	C8H8O3	[M-H]-	Phenoxyacetic acid	Phenolic acids	Phenolic acids	122-59-8	3	2427.5	7902	5175.2	9	9	11547	15829	10869	14527	6072.8	5433	5421.2	C02181	--
Zmgn004894	151.04	136.02	152.047	C8H8O3	[M-H]-	Methyl 4-hydroxybenzoate*	Organic acids	Organic acids	99-76-3	1	338190	320860	297880	576780	638900	507480	354530	389230	356470	275280	262050	256930	--	--
mws0182	151.04	106.9	152.047	C8H8O3	[M-H]-	p-Hydroxyphenyl acetic acid	Phenolic acids	Phenolic acids	156-38-7	3	50900	63427	68798	70524	78762	80358	56534	64859	56177	98243	100820	76377	C00642	ko00350,ko00360,ko01100
MWSmce040	153.05	65.04	152.047	C8H8O3	[M+H]+	Isovanillin	Phenolic acids	Phenolic acids	621-59-0	3	336340	307720	287960	508820	594550	618540	344950	389490	350120	280080	253070	246220	--	--
mws0458	151.04	136	152.047	C8H8O3	[M-H]-	Vanillin; 4-Hydroxy-3-Methoxybenzaldehyde*	Phenolic acids	Phenolic acids	121-33-5	1	1916600	1943300	1917400	3473800	3446400	3329000	2084100	2293200	1703500	1892900	1626700	1760700	C00755	ko00998,ko01100,ko01110
mws0943	151.05	71.01	152.059	C7H8N2O2	[M-H]-	1,4-Dihydro-1-Methyl-4-oxo-3-pyridinecarboxamide	Alkaloids	Pyridine alkaloids	769-49-3	3	9826.8	9	13716	54558	74858	80606	18510	13108	11196	58539	85066	76556	C05843	ko00760,ko01100
MWS0687	153.07	108.04	152.059	C7H8N2O2	[M+H]+	1-Methyl-6-Oxo-1,6-Dihydropyridine-3-Carboxamide	Alkaloids	Pyridine alkaloids	701-44-0	3	7293.8	4561.2	8785.8	17700	23630	23092	5464.7	11437	4353.2	8623.7	9165.6	7527.9	--	--
mws0437	151.06	71	152.068	C5H12O5	[M-H]-	D-Arabitol*	Others	Saccharides and Alcohols	488-82-4	2	16158	5849.3	11389	70296	57816	57713	6088	14330	7771.2	54397	60754	63744	C01904	ko00040,ko01100
mws0213	151.06	71	152.068	C5H12O5	[M-H]-	Ribitol*	Others	Saccharides and Alcohols	488-81-3	2	9777.1	17420	14619	90204	69309	89147	20724	22132	26349	68628	88059	56545	C00474	ko00040,ko00740,ko01100
MWS1962	153.13	83.05	152.12	C10H16O	[M+H]+	cis-Citral	Organic acids	Organic acids	5392-40-5	3	194820	225510	245000	171780	155640	166210	258340	283970	279420	143150	151040	145840	C09847	ko01110
Hmlp000935	154.09	137.06	153.078	C8H11NO2	[M+H]+	Vanillylamine	Alkaloids	Phenolamine	1196-92-5	3	52111	36811	57067	119240	120000	134950	13392	10286	14269	25764	18681	20217	C16666	ko00998,ko01100,ko01110
MWSslk102	155.01	119.04	154.005	C5H3ClN4	[M+H]+	6-Chloropurine	Nucleotides and derivatives	Nucleotides and derivatives	87-42-3	3	14249	19657	25356	13461	17101	24291	21380	20776	22035	10504	17234	12017	--	--
mws0183	153.02	109.03	154.027	C7H6O4	[M-H]-	3,4-Dihydroxybenzoic acid (Protocatechuic acid)*	Phenolic acids	Phenolic acids	99-50-3	2	626210	616980	668300	876390	893820	859210	606340	668580	708900	148840	180880	187420	C00230	ko01100,ko01110
mws0180	153.02	109.03	154.027	C7H6O4	[M-H]-	2,5-Dihydroxybenzoic acid; Gentisic Acid*	Phenolic acids	Phenolic acids	490-79-9	2	84360	76281	92987	432020	385770	376210	75736	71002	97430	75070	58227	59191	C00628	ko00350,ko01100
mws0254	156.08	110	155.069	C6H9N3O2	[M+H]+	L-Histidine	Amino acids and derivatives	Amino acids and derivatives	71-00-1	1	5051600	4616400	5021000	6361500	6425000	5749800	4405900	4175700	4363000	3605600	3589200	4208300	C00135	ko00340,ko00410,ko00970,ko01100,ko01110,ko01230,ko02010
pme2165	155.01	111	156.017	C5H4N2O4	[M-H]-	Orotic acid (Vitamin B13)	Others	Vitamin	65-86-1	3	92774	102190	93693	96971	97218	96739	94198	117010	112230	117740	116090	145740	C00295	ko00240,ko01100,ko01240
pmb0819	157	130	156.069	C10H8N2	[M+H]+	3-Indoleacetonitrile	Alkaloids	Plumerane	771-51-7	3	295270	264180	285320	202510	217130	225520	320120	363480	433640	370150	398760	471730	C02938	ko00380,ko01100
pmf0174	157.16	157.2	158.167	C10H22O	[M-H]-	1-Decanol	Others	Saccharides and Alcohols	112-30-1	3	5999100	6686400	6606900	7566900	7181300	6346300	6432500	6165500	6132500	6337500	6114500	6352000	C01633	--
Lmbn001467	158.08	116.07	159.09	C7H13NO3	[M-H]-	5-Acetamidopentanoic Acid	Organic acids	Organic acids	1072-10-2	3	438780	454620	481290	488000	511550	470660	511050	528440	555220	510630	548660	601980	C03087	ko00310,ko01100
mws0987	161.06	115	160.052	C10H8O2	[M+H]+	6-MethylCoumarin	Lignans and Coumarins	Coumarins	92-48-8	3	7520.4	8053.9	7860.6	10327	6230.7	8887.9	5039.6	7947.7	9	8867.4	7604.4	11909	--	--
Zmjn001813	159.07	97.06	160.074	C7H12O4	[M-H]-	Pimelic acid*	Organic acids	Organic acids	111-16-0	3	39560	47139	39683	34976	29504	45142	33046	27232	56672	44893	64836	48057	C02656	ko00780,ko01100,ko01240
Lmbn002072	159.07	97.07	160.074	C7H12O4	[M-H]-	2-Propylsuccinic acid*	Organic acids	Organic acids	618-57-5	3	37380	43930	40948	39801	33787	27695	43460	33139	31530	43278	40172	39450	C16657	--
pme0128	159.08	88	160.085	C6H12N2O3	[M-H]-	L-Alanyl-L-Alanine	Amino acids and derivatives	Amino acids and derivatives	1948-31-8	3	10164	13388	12851	9562.9	17154	12876	7521.2	4812.9	9726.4	13442	9579.3	7492.7	--	--
MWSmce526	161.09	143.08	160.085	C6H12N2O3	[M+H]+	Daminozide	Alkaloids	Alkaloids	1596-84-5	3	45893	66749	62618	62816	71281	41163	84799	61567	77523	34400	50608	53323	C10996	--
mws0005	161.11	144	160.1	C10H12N2	[M+H]+	Tryptamine	Alkaloids	Plumerane	61-54-1	1	18544000	12040000	9789700	38380000	36743000	35698000	6293500	7132400	6169400	22215000	26056000	22690000	C00398	ko00380,ko00901,ko01100,ko01110
mws1417	160.04	116	161.048	C9H7NO2	[M-H]-	Indole-3-carboxylic acid	Alkaloids	Plumerane	771-50-6	3	242700	243220	248060	1992200	2481500	2663300	294350	276780	309850	701950	671020	707800	C19837	--
NK10246260	162.06	116.05	161.048	C9H7NO2	[M+H]+	2,4-Dihydroxyquinoline	Alkaloids	Quinoline alkaloids	86-95-3	3	2437800	2914500	2425600	1631300	1464100	1414100	2278600	2429200	2232600	1319900	1441300	1382000	C16716	--
mws0102	160.04	116	161.048	C9H7NO2	[M-H]-	Indole-5-carboxylic acid	Alkaloids	Plumerane	1670-81-1	3	149460	163110	166680	1156700	1528400	1558100	186930	200390	173440	433670	366260	447950	--	--
mws1550	162.06	73.1	161.051	C6H11NO2S	[M+H]+	S-Allyl-L-cysteine	Amino acids and derivatives	Amino acids and derivatives	21593-77-1	3	7843.9	9150.4	11362	12143	7935	7466.4	10366	14905	14251	9459.6	10920	18987	C16759	--
mws1346	162.08	98	161.069	C6H11NO4	[M+H]+	DL-2-Aminoadipic acid	Alkaloids	Alkaloids	542-32-5	3	13046000	14353000	13387000	18562000	19437000	20337000	7277400	7108500	7309600	9928900	10260000	9764300	C00956	ko00300,ko00310,ko00311,ko01100,ko01110,ko01210,ko01230
pme3382	160.06	98	161.069	C6H11NO4	[M-H]-	N-Acetyl-L-threonine	Amino acids and derivatives	Amino acids and derivatives	17093-74-2	3	73612	63597	69122	97830	101390	139440	82470	75873	100880	97982	103480	106760	--	--
MWS3035	160.06	116.05	161.069	C6H11NO4	[M-H]-	N-Methyl-L-Glutamate	Amino acids and derivatives	Amino acids and derivatives	35989-16-3	3	44893	32574	38058	56540	87070	52317	29340	27756	25038	38168	42958	46630	C01046	ko01100
pme2914	161.05	99	162.053	C6H10O5	[M-H]-	3-Hydroxy-3-methylpentane-1,5-dioic acid	Amino acids and derivatives	Amino acids and derivatives	503-49-1	2	1124000	1063800	1021900	1754300	1258300	1495000	915150	767440	945290	1180000	1318000	1281100	C03761	--
MWS0559	161.05	71.01	162.053	C6H10O5	[M-H]-	1,6-anhydro-β-D-glucose	Others	Saccharides and Alcohols	498-07-7	2	102010	124860	107050	36433	25472	31270	132560	171700	128960	57236	70012	47988	--	--
pmf0440	163.08	91.1	162.068	C10H10O2	[M+H]+	4-MethoxycinnaMaldehyde	Phenolic acids	Phenolic acids	1963-36-6	3	97229	103660	88298	106700	99213	90680	99244	90551	91724	78759	85445	115970	C10475	--
Lmbp000123	164.07	56.05	163.067	C6H13NO2S	[M+H]+	L-Homomethionine	Amino acids and derivatives	Amino acids and derivatives	25148-30-5	3	1074600	1024600	932550	247720	278680	298830	474870	507060	548630	140930	131490	138560	C17213	ko00966,ko01110,ko01210
pme1419	164.07	104	163.067	C6H13NO2S	[M+H]+	L-Methionine methyl ester	Amino acids and derivatives	Amino acids and derivatives	10332-17-9	3	134340	136200	130310	86977	76402	87792	137350	139570	138740	75246	75560	69678	--	--
pmb0142	165.1	95.2	164.047	C9H8O3	[M+H]+	Caffeic aldehyde	Phenolic acids	Phenolic acids	141632-15-7	3	20207	15471	16195	24139	19718	22643	17535	22868	22326	15839	14990	26104	C10945	ko00940,ko01110
Lmmn001643	163.04	119.05	164.047	C9H8O3	[M-H]-	2-Hydroxycinnamic acid	Phenolic acids	Phenolic acids	583-17-5	1	1783700	1833700	1869600	2173400	2014400	2254000	1493500	1726100	1749900	3067000	3255500	3142800	C01772	ko00360,ko00940,ko01100,ko01110
MWSmce248	163.04	119.05	164.047	C9H8O3	[M-H]-	3-Hydroxycinnamic Acid	Phenolic acids	Phenolic acids	14755-02-3	1	77524	98844	95040	20283	22047	19763	87890	75296	81228	43929	68622	30567	C12621	ko00360,ko01100
pme1439	165.05	119	164.047	C9H8O3	[M+H]+	p-Coumaric acid	Phenolic acids	Phenolic acids	501-98-4	3	119930	102540	126210	121960	118460	140090	142570	131870	174130	150470	155850	188190	C00811	ko00130,ko00350,ko00940,ko00950,ko00998,ko01100,ko01110
mws0159	163.04	91	164.047	C9H8O3	[M-H]-	Phenylpyruvic acid	Organic acids	Organic acids	156-06-9	2	245990	330340	328590	185880	210470	222110	273170	334720	317300	110570	114410	109540	C00166	ko00360,ko00400,ko00960,ko01100,ko01110,ko01210,ko01230
pme2529	163.2	101	164.068	C6H12O5	[M-H]-	1,5-Anhydro-D-glucitol	Others	Saccharides and Alcohols	154-58-5	3	31438	36076	40372	55300	57406	18614	69286	82356	39902	49414	55858	61240	C07326	--
pme3083	164.04	120	165.043	C8H7NO3	[M-H]-	2-(Formylamino)benzoic acid	Phenolic acids	Phenolic acids	3342-77-6	3	338990	307980	308160	533950	559900	658310	296960	307180	351740	528860	519120	530690	C05653	ko00380,ko01100
pme2617	166.05	102	165.046	C5H11NO3S	[M+H]+	L-Methionine Sulfoxide	Amino acids and derivatives	Amino acids and derivatives	3226-65-1	3	475560	532940	456070	511970	489670	440000	572390	627130	603510	518300	473530	503150	C02989	ko00270
MWS4525	166.07	124.05	165.065	C6H7N5O	[M+H]+	6-O-methylguanine	Nucleotides and derivatives	Nucleotides and derivatives	20535-83-5	3	19659	12136	16773	26937	25814	28978	11599	10871	11712	11780	8649.3	9164.5	--	--
pme0021	166.09	120.08	165.07	C9H11NO2	[M+H]+	L-Phenylalanine	Amino acids and derivatives	Amino acids and derivatives	63-91-2	1	16301000	15628000	16388000	17874000	17249000	18124000	13284000	14174000	12659000	11999000	11068000	12033000	C00079	ko00360,ko00400,ko00460,ko00940,ko00960,ko00966,ko00970,ko00998,ko01100,ko01110,ko01210,ko01230,ko02010
pmb0037	166.12	121.3	165.115	C10H15NO	[M+H]+	Hordenine	Alkaloids	Phenolamine	539-15-1	1	26652000	29241000	28887000	13104000	12743000	13372000	41432000	41604000	37089000	16020000	15435000	17247000	C06199	ko00350,ko01100
pme0281	165.02	121.03	166.027	C8H6O4	[M-H]-	Terephthalic acid	Phenolic acids	Phenolic acids	100-21-0	2	1353100	1313700	1147300	1767000	1585100	1740700	1483500	1610500	1392200	1882700	1664400	1615000	C06337	ko01100
pme0282	165.02	77.04	166.027	C8H6O4	[M-H]-	Phthalic acid	Phenolic acids	Phenolic acids	88-99-3	2	156660	176840	118670	185660	199210	234040	159160	223040	189560	249710	221800	195470	C01606	ko01100,ko02010
pmc0274	167.1	121.1	166.031	C6H6N4S	[M+H]+	6-Methylmercaptopurine	Nucleotides and derivatives	Nucleotides and derivatives	50-66-8	3	26844000	26395000	26874000	30507000	29254000	29357000	22239000	23398000	21057000	20161000	19738000	20519000	C16614	--
mws0344	165.04	75	166.048	C5H10O6	[M-H]-	D-Xylonic acid	Others	Saccharides and Alcohols	526-91-0	1	8222800	8250000	8244400	7927400	8452600	7584100	8019100	7650400	8232300	8283500	6672400	7015600	C00502	ko00040,ko01100
Lmbn005172	165.06	119.05	166.063	C9H10O3	[M-H]-	2,6-Dimethoxybenzaldehyde*	Phenolic acids	Phenolic acids	3392-97-0	3	69882	57062	59895	135020	141120	155630	47208	81720	41176	80950	81373	92707	--	--
mws0467	165.06	119.05	166.063	C9H10O3	[M-H]-	3-(4-Hydroxyphenyl)-propionic acid*	Phenolic acids	Phenolic acids	501-97-3	2	83651	90066	95577	181880	203420	162450	81363	62030	80556	110810	102480	117270	C01744	--
MWS1839	165.06	92.03	166.063	C9H10O3	[M-H]-	Ethylparaben	Phenolic acids	Phenolic acids	120-47-8	3	18644	19284	23034	16878	17687	16055	90578	88026	86764	46452	40730	44978	--	--
Lmgp002595	167.07	121.03	166.063	C9H10O3	[M+H]+	Acetovanillone	Phenolic acids	Phenolic acids	498-02-2	1	2629900	2192900	2412100	291840	253900	339720	3427000	3029400	2853800	2135600	2225300	2131800	C11380	--
Lmrn003000	165.06	103.06	166.063	C9H10O3	[M-H]-	2-Hydroxy-3-phenylpropanoic acid	Phenolic acids	Phenolic acids	7326-19-4	3	71484	84119	73116	162210	171870	138740	76443	71530	69867	89686	92920	105510	C05607	ko00360,ko00960,ko01100
MWSmce165	165.08	59.02	166.084	C6H14O5	[M-H]-	L-Fucitol	Others	Saccharides and Alcohols	13074-06-1	2	597820	481880	423880	531270	545950	550240	514840	507230	490920	482290	401610	429580	--	--
pmn001681	165.09	149.06	166.099	C10H14O2	[M-H]-	1-(4-Methoxyphenyl)-1-propanol	Phenolic acids	Phenolic acids	5349-60-0	3	121310	116840	94510	101110	100900	75027	86183	79765	97131	86973	97447	99740	--	--
MWS3270	166.02	79.96	167.022	C7H5NO4	[M-H]-	Quinolinic Acid	Alkaloids	Pyridine alkaloids	89-00-9	3	50660	50212	37737	59535	63789	58184	31095	33879	43476	57698	33498	66839	C03722	ko00380,ko00410,ko00760,ko01100,ko01240
NK10253223	168.06	94.06	167.058	C8H9NO3	[M+H]+	2-Amino-3-methoxybenzoic acid	Phenolic acids	Phenolic acids	3177-80-8	3	258560	219550	222340	38415	50288	41967	322220	357860	332310	214390	229850	205740	C05831	ko00380
Zmjp000624	168.06	150.05	167.058	C8H9NO3	[M+H]+	Pyridoxal	Others	Vitamin	66-72-8	3	238360	235430	222590	22775	22492	19604	310860	356840	360480	224330	212230	226640	C00250	ko00750,ko01100,ko01240
Hmtp000776	168.07	105.03	167.059	C8H9NO3	[M+H]+	4,5,6-Trihydroxy-2-cyclohexen-1-ylideneacetonitrile	Alkaloids	Alkaloids	-	2	523760	538250	556180	620150	584460	602530	434550	450720	393510	405330	374940	393400	--	--
mws2125	166.98	78.7	167.982	C3H5O6P	[M-H]-	Phosphoenolpyruvate	Organic acids	Organic acids	138-08-9	3	1327400	1046900	997220	409450	604220	507410	1245800	1053000	987590	620630	597160	612190	C00074	ko00010,ko00020,ko00400,ko00440,ko00620,ko00710,ko00998,ko01100,ko01110,ko01200,ko01230,ko01240
MWSmce501	167.04	108.02	168.042	C8H8O4	[M-H]-	Protocatechuic Acid Methyl Ester	Phenolic acids	Phenolic acids	2150-43-8	3	39763	41830	39003	171610	171930	192800	50583	85906	84404	25918	36400	36066	--	--
mws0028	167.03	108.02	168.042	C8H8O4	[M-H]-	Vanillic acid	Phenolic acids	Phenolic acids	121-34-6	2	321320	277020	276330	578170	534780	598730	297940	357450	313850	291160	349600	351890	C06672	--
MWSslk066	169.05	65.04	168.042	C8H8O4	[M+H]+	3-Hydroxy-4-methoxybenzoic acid	Phenolic acids	Phenolic acids	645-08-9	3	887610	909010	1091400	1422000	1395800	1150200	1004900	861290	959080	1265000	986480	997140	--	--
Zmsp001834	169.05	65	168.042	C8H8O4	[M+H]+	2,6-Dimethoxy-1,4-benzoquinone	Quinones	Quinones	530-55-2	2	445640	411110	381520	207240	224160	217340	543540	533980	546580	354180	250140	271230	C10331	--
Hmbp001276	169.05	65.03	168.042	C8H8O4	[M+H]+	Gallacetophenone	Phenolic acids	Phenolic acids	528-21-2	2	1250400	1096100	1212400	408320	307690	444620	1371100	1250300	1322100	282360	360310	316020	--	--
pme1383	170.08	134.1	169.074	C8H11NO3	[M+H]+	Pyridoxine	Others	Vitamin	65-23-6	1	1270800	1100500	1091100	1996300	2064900	2537300	1250600	1206300	1247100	3609100	3603100	3558700	C00314	ko00750,ko01100,ko01240
MWStz063	170.15	152.14	169.147	C10H19NO	[M+H]+	2-Ethyl-2,6,6-trimethylpiperidin-4-one	Alkaloids	Piperidine alkaloids	133568-79-3	2	20815	22426	27520	37303	37839	43656	19574	18299	21183	64837	66040	80224	--	--
pme3186	169	79	169.998	C3H7O6P	[M-H]-	DL-Glyceraldehyde-3-phosphate	Organic acids	Organic acids	591-59-3	3	446250	485050	464670	269590	182270	224720	684820	713020	624090	267100	278970	269640	C00661	--
Zmzn000078	168.99	78.96	169.998	C3H7O6P	[M-H]-	Dihydroxyacetone phosphate	Others	Saccharides and Alcohols	57-04-5	3	133040	164500	150470	111020	99821	95316	239730	263120	209680	118300	161210	160730	C00111	ko00010,ko00040,ko00051,ko00052,ko00561,ko00562,ko00564,ko00640,ko00710,ko00760,ko01100,ko01110,ko01200,ko01230
ML10176345	171.03	109.03	172.037	C7H8O5	[M-H]-	3-Dehydroshikimic acid	Organic acids	Organic acids	2922-42-1	3	28300	21150	22878	72773	66899	89105	15532	16851	20025	21140	17847	5767.5	C02637	ko00400,ko01100,ko01110,ko01230,ko01240
pme0124	173.09	115.5	172.085	C7H12N2O3	[M+H]+	L-Glycyl-L-proline	Amino acids and derivatives	Amino acids and derivatives	704-15-4	3	66335	43195	62712	23724	30281	17637	64303	61766	64410	36312	30212	42306	--	--
Lmbn003524	171.1	99.08	172.11	C9H16O3	[M-H]-	9-Oxononanoic acid	Organic acids	Organic acids	2553-17-5	3	16448	20645	15121	11490	16304	14166	16370	25927	24232	17999	13783	14295	C16322	ko00592,ko01110
MWS5169	172.04	128.05	173.048	C10H7NO2	[M-H]-	Quinoline-4-carboxylic acid	Alkaloids	Quinoline alkaloids	486-74-8	3	2310	6653.5	6078.6	9380.1	7423.7	7033.4	3385.3	7014.3	6062	6132.5	6581	4255.5	C06414	--
pme0253	174.11	86	173.105	C8H15NO3	[M+H]+	N-Acetyl-L-leucine	Amino acids and derivatives	Amino acids and derivatives	1188-21-2	3	71626	46256	55180	99059	79426	102140	76139	77010	65544	51436	65034	82762	C02710	--
pme3009	175.02	99	174.016	C6H6O6	[M+H]+	Trans-Citridic acid	Organic acids	Organic acids	4023-65-8	2	21877	19188	17610	19550	25662	20444	15076	20374	17292	38028	20693	37827	C02341	ko00660,ko01100
MA10039492	173.01	71.03	174.016	C6H6O6	[M-H]-	Dehydroascorbic acid	Others	Vitamin	490-83-5	2	110060	89926	96904	19486	20644	33591	83601	87588	61276	15684	18151	32389	C05422	ko00053,ko00480,ko01100
mws0154	173.05	93	174.053	C7H10O5	[M-H]-	Shikimic acid	Organic acids	Organic acids	138-59-0	3	363700	300530	442510	265700	309870	405990	372280	310280	355240	75121	67355	70928	C00493	ko00400,ko01100,ko01110,ko01230,ko01240
Lmgn002555	173.08	59.01	174.089	C8H14O4	[M-H]-	2-Propylglutaric acid	Organic acids	Organic acids	32806-62-5	3	40643	45946	41533	26398	38440	42452	33731	20376	25776	26440	34958	45634	C16658	--
mws0242	173.08	111	174.089	C8H14O4	[M-H]-	Suberic Acid	Organic acids	Organic acids	505-48-6	2	63372	41109	48890	49472	46444	53857	87363	83908	104480	41387	31628	40972	C08278	--
Zmyn000155	173.11	131.08	174.1	C7H14N2O3	[M-H]-	N-α-Acetyl-L-ornithine	Amino acids and derivatives	Amino acids and derivatives	6205-08-9	3	507120	465670	435980	311420	248850	272560	323670	368450	387310	141770	160570	146900	C00437	ko00220,ko01100,ko01110,ko01210,ko01230
MWSmce119	175.11	70.06	174.112	C6H14N4O2	[M+H]+	L-Arginine	Amino acids and derivatives	Amino acids and derivatives	74-79-3	1	3777800	5983800	5796600	4794600	4739300	4437600	3342700	2733700	3054300	3161100	2406200	2834700	C00062	ko00220,ko00261,ko00330,ko00472,ko00970,ko01100,ko01110,ko01230,ko02010
mws0620	175.12	144	174.116	C11H14N2	[M+H]+	N-Methyltryptamine	Alkaloids	Plumerane	61-49-4	1	27726000	26304000	28296000	6169800	6608200	6069200	23678000	25947000	25969000	6130800	5193600	5452100	C06213	ko00380,ko01100
mws1105	175.12	130	174.116	C11H14N2	[M+H]+	Gramine	Alkaloids	Plumerane	87-52-5	2	141080	187160	160540	228200	266890	267510	243150	225100	178510	700390	533530	558540	C08304	--
pme2559	174.04	88	175.048	C6H9NO5	[M-H]-	N-Acetyl-L-Aspartic Acid	Amino acids and derivatives	Amino acids and derivatives	997-55-7	3	453890	401810	456030	500270	496340	527430	453750	516390	496680	513470	473030	567110	C01042	ko00250,ko01100
mws4175	175.02	85.03	176.032	C6H8O6	[M-H]-	D-Glucurono-6,3-lactone	Others	Saccharides and Alcohols	32449-92-6	2	17414	16691	25096	12326	22375	13718	15532	11092	26352	17171	15834	16296	C02670	ko00053,ko01100
pmb3101	175.06	115	176.068	C7H12O5	[M-H]-	2-Isopropylmalic Acid	Organic acids	Organic acids	49601-06-1	1	1294200	1194100	1141300	6197500	5237100	5589000	1297500	1323200	1277100	2310000	2227300	1956100	C02504	ko00290,ko00620,ko01100,ko01110,ko01210,ko01230
Zmgn001448	175.06	115.04	176.068	C7H12O5	[M-H]-	2-Propylmalic Acid*	Organic acids	Organic acids	-	2	1308400	1219200	1103200	5718900	5118900	5205800	1183700	1464800	1189200	2145300	2027600	2021100	C05994	ko00620
Lmbn001754	175.06	115.04	176.068	C7H12O5	[M-H]-	3-Isopropylmalic Acid*	Organic acids	Organic acids	921-28-8	2	1248600	1232200	1266300	5543600	5101400	5641900	1308500	1503000	1279400	2080900	1980000	2283900	C04411	ko00290,ko01100,ko01110,ko01210,ko01230
Hmsp003093	179.03	77.04	178.027	C9H6O4	[M+H]+	3,7-Dihydroxychromen-4-one	Others	Others	-	2	48832	64863	51701	80783	62136	60945	76237	71852	37471	100510	63088	81423	--	--
mws1013	177.02	133.2	178.027	C9H6O4	[M-H]-	Esculetin	Lignans and Coumarins	Coumarins	305-01-1	3	9	18736	9	152240	206590	249580	37142	34044	35702	67490	71186	75952	C09263	--
mws1200	177	145	178.063	C10H10O3	[M-H]-	Trans-4-Hydroxycinnamic Acid Methyl Ester	Phenolic acids	Phenolic acids	19367-38-5	2	68147	74783	76174	28825	35708	31710	77094	90080	74206	50697	61231	61599	--	--
mws1195	179.07	147.1	178.063	C10H10O3	[M+H]+	p-Coumaric acid methyl ester	Phenolic acids	Phenolic acids	3943-97-3	2	43348	44242	47860	42258	40167	38961	71165	76395	52162	46539	48696	49412	--	--
mws2212	179.03	135.05	180.042	C9H8O4	[M-H]-	Caffeic acid	Phenolic acids	Phenolic acids	331-39-5	1	203520	211010	217700	1966700	1903300	2322000	304510	313050	268270	518910	460440	377230	C01197	ko00940,ko01100,ko01110
mws4170	179.06	59.01	180.063	C6H12O6	[M-H]-	D-Glucose*	Others	Saccharides and Alcohols	50-99-7	1	4725100	4754500	4924100	739960	673960	902610	6704200	7472300	6444800	1785900	1794800	1724500	C00031	ko00010,ko00030,ko00052,ko00500,ko00520,ko00524,ko00901,ko01100,ko01110,ko02010
pmf0139	179.06	59	180.063	C6H12O6	[M-H]-	D-Galactose*	Others	Saccharides and Alcohols	59-23-4	1	3560800	4260400	3254300	548330	604390	663490	4205000	4718800	4735700	1435500	1378300	1408800	C00124	ko00052,ko01100
Hmln000297	179.05	59.01	180.063	C6H12O6	[M-H]-	Inositol*	Others	Saccharides and Alcohols	87-89-8	1	4234500	4911900	4484400	872530	870390	770540	6318600	6899600	5821700	1391200	1553100	1571200	C00137	ko00052,ko00053,ko00562,ko01100,ko01110,ko02010,ko04070
mws1164	179.06	59.01	180.063	C6H12O6	[M-H]-	D-Fructose*	Others	Saccharides and Alcohols	57-48-7	1	4511000	4832600	5210500	1013300	772200	743400	6854000	7012100	6031400	2031700	1698700	1797700	C05003	--
pmf0138	179.06	59	180.063	C6H12O6	[M-H]-	D-Mannose*	Others	Saccharides and Alcohols	3458-28-4	1	4827500	4375200	4501100	922570	768690	802460	7249700	7328600	6768600	1925200	1733700	1811600	C00159	ko00051,ko00052,ko00520,ko01100,ko02010
MWS2070	179.07	92.03	180.079	C10H12O3	[M-H]-	Propyl 4-hydroxybenzoate	Phenolic acids	Phenolic acids	94-13-3	2	297010	316230	316450	92545	85827	87621	1282600	1489900	1318500	62194	63076	70351	--	--
mws0093	179.07	146	180.079	C10H12O3	[M-H]-	Coniferyl alcohol	Phenolic acids	Phenolic acids	458-35-5	2	97598	76476	86969	114160	116800	114080	84817	115960	101780	36797	37478	33746	C00590	ko00940,ko00998,ko01100,ko01110
Lmbn004847	179.07	146.04	180.079	C10H12O3	[M-H]-	4-Methoxyphenylpropionic acid	Phenolic acids	Phenolic acids	-	3	44980	33582	31256	50272	61089	48600	47438	34658	48744	28044	18730	20601	--	--
Hmcp009963	180.14	123.07	180.138	C11H18NO+	[M]+	Candicine	Alkaloids	Phenolamine	6656-13-9	3	242750	237320	251330	352030	337640	358150	179390	233890	210110	208240	228040	200460	C10575	--
mws0250	182.08	136.1	181.074	C9H11NO3	[M+H]+	L-Tyrosine	Amino acids and derivatives	Amino acids and derivatives	60-18-4	1	1844100	1737900	1609200	2856600	2996600	3512200	1214900	1243000	1311900	730960	680740	657710	C00082	ko00130,ko00261,ko00350,ko00360,ko00400,ko00460,ko00730,ko00940,ko00950,ko00965,ko00966,ko00970,ko00998,ko01100,ko01110,ko01210,ko01230,ko01240
Zmsp000878	182.08	136.08	181.074	C9H11NO3	[M+H]+	4-Hydroxy-5-(2-oxo-1-pyrrolidinyl)benzoic acid	Alkaloids	Pyrrole alkaloids	-	1	18669000	17076000	16568000	23977000	19646000	33038000	12084000	11960000	13110000	7227300	7236700	6786700	--	--
MWStz070	182.08	91.05	181.074	C9H11NO3	[M+H]+	N-(2-Hydroxy-4-methoxyphenyl)acetamide	Alkaloids	Phenolamine	58469-06-0	1	6066400	5374600	4898200	8722900	9166700	11339000	4033200	4042500	3783000	2187800	2161200	1911800	--	--
MWSmce455	181.05	107.01	182.058	C9H10O4	[M-H]-	Vanillic acid methyl ester	Phenolic acids	Phenolic acids	3943-74-6	3	32221	32432	26198	28978	33011	35535	33129	27393	32320	26942	23989	33168	--	--
Hmtn001288	181.05	135.04	182.058	C9H10O4	[M-H]-	Methyl 2,4-dihydroxyphenylacetate	Phenolic acids	Phenolic acids	67828-42-6	3	87792	95272	99464	113200	84685	126390	98190	106070	95730	131870	111650	113100	--	--
Hmcn006267	181.05	107.01	182.058	C9H10O4	[M-H]-	2,6-Dimethoxybenzoic acid	Phenolic acids	Phenolic acids	1466-76-8	3	27477	28859	29055	36524	29811	31280	32665	31333	27714	21539	23656	29613	--	--
MWSHY0042	183.07	140.05	182.058	C9H10O4	[M+H]+	Syringaldehyde; 4-Hydroxy-3,5-Dimethoxybenzaldehyde	Phenolic acids	Phenolic acids	134-96-3	3	26639	21340	13703	40520	49866	51216	7821.6	35509	9	13278	22169	12523	--	--
MWS5206	181.05	135.04	182.058	C9H10O4	[M-H]-	Hydroxyphenyllactic acid	Phenolic acids	Phenolic acids	306-23-0	3	97934	108890	127640	125320	108480	135250	103840	106990	117070	150510	147810	134720	C03672	--
pme2237	181.07	101	182.079	C6H14O6	[M-H]-	Dulcitol*	Others	Saccharides and Alcohols	608-66-2	3	45165	61941	57639	408370	362450	347780	85276	96578	68576	258360	337840	276220	C01697	ko00052,ko01100
mws0214	181.07	71	182.079	C6H14O6	[M-H]-	D-Sorbitol	Others	Saccharides and Alcohols	50-70-4	2	48575	38305	50367	262580	257770	218730	58803	77250	73086	182620	199910	212180	C00794	ko00051,ko00052,ko01100,ko02010
mws1155	181.07	101.02	182.079	C6H14O6	[M-H]-	D-Mannitol*	Others	Saccharides and Alcohols	69-65-8	3	29009	13613	12323	82356	110470	112100	15711	28282	21156	96038	52184	70496	C00392	ko00051,ko01100,ko02010
pme2596	184.06	148	183.053	C8H9NO4	[M+H]+	4-Pyridoxic acid	Others	Vitamin	82-82-6	3	36371	29632	29090	179230	193880	216930	38421	37824	39045	257100	252460	226670	C00847	ko00750,ko01100
pme0309	183.03	124	184.037	C8H8O5	[M-H]-	3-O-Methylgallic Acid	Phenolic acids	Phenolic acids	3934-84-7	2	469520	541530	541760	1500200	944460	1159000	716830	321600	232540	217620	635930	277470	C05616	--
MWSmce230	183.03	124.02	184.037	C8H8O5	[M-H]-	Methyl gallate	Phenolic acids	Phenolic acids	99-24-1	3	1379700	1620200	1676000	5427200	3104200	3659000	2220800	1155300	902820	849470	1920100	1068100	--	--
Zmgn000447	184.98	78.96	185.993	C3H7O7P	[M-H]-	3-Phospho-D-glyceric acid	Others	Saccharides and Alcohols	820-11-1	3	1282300	1448500	1352600	772310	743040	964530	1200700	1213700	1255900	1074800	989600	1121000	C00197	ko00010,ko00030,ko00260,ko00270,ko00561,ko00630,ko00710,ko01100,ko01110,ko01200,ko01230,ko01240
mws0752	185.15	185.16	186.162	C11H22O2	[M-H]-	Undecylic Acid	Lipids	Free fatty acids	112-37-8	2	475600	435650	505910	507990	495450	487400	510400	514720	526030	426060	372120	436190	C17715	--
Hmgp002327	188.07	118.06	187.063	C11H9O2N	[M+H]+	3-amino-2-naphthoic acid	Alkaloids	Alkaloids	-	1	16214000	15763000	15294000	17631000	17764000	18454000	15657000	17121000	15100000	15134000	14759000	15853000	--	--
Hmmp001310	188.07	118.07	187.063	C11H9NO2	[M+H]+	3-Indoleacrylic acid	Alkaloids	Plumerane	1204-06-4	1	18290000	17767000	16762000	18729000	20168000	18717000	16387000	18650000	17000000	16176000	15676000	17147000	C21283	--
pmn001492	187.1	123.1	188.041	C11H8O3	[M-H]-	Ayapin	Lignans and Coumarins	Coumarins	494-56-4	3	101470	108790	129540	78565	71324	74475	139110	164910	133390	62896	69198	73785	C18078	--
pme0137	187.07	125	188.08	C7H12N2O4	[M-H]-	N-Acetyl-L-Glutamine	Amino acids and derivatives	Amino acids and derivatives	2490-97-3	3	273330	210540	252230	419240	375460	419390	201680	240480	269740	294300	322530	287260	--	--
mws0237	187.1	125	188.105	C9H16O4	[M-H]-	Azelaic acid	Organic acids	Organic acids	123-99-9	1	2535200	2433500	2459300	1879300	1679400	1842900	3387400	3579800	3221000	1879300	1693700	1611100	C08261	--
mws0736	189.12	86	188.116	C8H16N2O3	[M+H]+	N-Glycyl-L-leucine*	Amino acids and derivatives	Amino acids and derivatives	869-19-2	3	266070	268150	248300	225260	234250	245880	275730	306530	245030	198190	171670	215980	C02155	--
pme0122	189.12	126	188.116	C8H16N2O3	[M+H]+	N6-Acetyl-L-lysine	Amino acids and derivatives	Amino acids and derivatives	692-04-6	1	1467500	1216500	1137200	708280	643700	786210	1191400	1158000	1075400	610100	557560	636590	C02727	ko00310,ko01100
mws5041	189.12	86.1	188.116	C8H16N2O3	[M+H]+	L-Glycyl-L-isoleucine*	Amino acids and derivatives	Amino acids and derivatives	19461-38-2	3	231060	266470	238030	232500	193760	204990	228980	231170	246900	158140	168070	174330	--	--
Zmjp000182	189.13	70.07	188.127	C7H16N4O2	[M+H]+	N-Monomethyl-L-arginine	Amino acids and derivatives	Amino acids and derivatives	17035-90-4	2	840330	622410	676400	588580	530520	576540	619350	713610	867160	478300	486530	556100	C03884	--
pmf0348	187.13	97	188.141	C10H20O3	[M-H]-	2,6-Dimethyl-7-octene-2,3,6-triol	Others	Saccharides and Alcohols	73815-21-1	3	183620	181570	201270	130240	154470	136100	243510	263850	236330	145460	148670	121950	--	--
Zmzp000145	189.16	84.08	188.152	C9H20N2O2	[M+H]+	Trimethyllysine	Amino acids and derivatives	Amino acids and derivatives	23284-33-5	2	6985700	7286100	6874000	3305800	3020400	2786200	5576500	6392200	6615000	2379000	2441200	2444200	C03793	ko00310,ko01100
Zmtn001624	188.04	144.05	189.043	C10H7NO3	[M-H]-	N-Acetylisatin	Alkaloids	Plumerane	574-17-4	3	39636	44686	40721	1567300	85188	126350	35798	54087	66497	138280	119610	145270	C02172	ko00380
pme0075	188.06	128	189.064	C7H11NO5	[M-H]-	N-Acetyl-L-glutamic acid	Amino acids and derivatives	Amino acids and derivatives	1188-37-0	3	105520	139320	121890	170100	135780	142880	192440	156730	141930	127240	155560	138010	C00624	ko00220,ko01100,ko01110,ko01210,ko01230
pme2244	190.09	118.07	189.07	C11H11NO2	[M+H]+	3-Indolepropionic acid	Alkaloids	Plumerane	830-96-6	2	73621	53307	64882	39716	30948	41250	58979	50682	45213	34419	36265	32704	--	--
pme0278	191.1	128	190.095	C7H14N2O4	[M+H]+	2,6-Diaminooimelic acid	Organic acids	Organic acids	583-93-7	3	69459	76749	59800	194940	204140	217400	58213	89317	65275	93541	89821	80488	C00666	ko00300,ko01100,ko01110,ko01230
ML10198935	191.12	160.08	190.111	C11H14N2O	[M+H]+	3-(2-(Methylamino)ethyl)-1H-indol-5-ol	Alkaloids	Plumerane	1134-01-6	1	16050000	15504000	15150000	3195500	3501400	2843900	11548000	10943000	11598000	7385100	7345800	7791500	C06212	ko00380
Lmyp003387	192.07	146.06	191.058	C10H9NO3	[M+H]+	2-Oxo-3,4-dihydro-1H-quinoline-3-carboxylic acid	Alkaloids	Quinoline alkaloids	246867-17-4	3	1596700	1422200	1510400	1278400	1297800	1321900	1279900	1387700	1277800	693150	721670	710940	--	--
MWSslk140	192.07	56.05	191.062	C7H13NO3S	[M+H]+	N-Acetyl-L-Methionine	Amino acids and derivatives	Amino acids and derivatives	65-82-7	3	23859	21514	22664	26349	23950	26331	20427	25910	17127	29366	23291	26268	C02712	--
Zmyn000453	191.02	111.01	192.027	C6H8O7	[M-H]-	Isocitric Acid	Organic acids	Organic acids	320-77-4	1	6847000	6893100	6741300	6558300	6203400	7954500	7336300	7341500	7216700	6480300	5892400	6720300	C00311	ko00020,ko00630,ko01100,ko01110,ko01200,ko01210,ko01230,ko01240
mws0281	191.02	111.01	192.027	C6H8O7	[M-H]-	Citric Acid	Organic acids	Organic acids	77-92-9	1	15995000	15595000	13831000	12669000	12777000	12884000	17460000	19347000	17088000	12399000	11882000	13055000	C00158	ko00020,ko00250,ko00630,ko01100,ko01110,ko01200,ko01210,ko01230,ko01240
Hmcp002123	193.05	178.02	192.042	C10H8O4	[M+H]+	Isoscopoletin (6-Hydroxy-7-Methoxycoumarin)	Lignans and Coumarins	Coumarins	776-86-3	3	66536	69918	74312	72902	59161	60845	53822	55262	45490	42688	59241	48506	C18079	--
MWSCX014	193.05	133.03	192.042	C10H8O4	[M+H]+	Scopoletin (7-Hydroxy-5-methoxycoumarin)	Lignans and Coumarins	Coumarins	92-61-5	3	79738	102130	125880	89865	87150	102950	70990	88568	24837	52461	58105	52414	C01752	ko00940,ko01110
MWSmce159	193.05	147.04	192.042	C10H8O4	[M+H]+	6,7-Dihydroxy-4-methylcoumarin	Lignans and Coumarins	Coumarins	529-84-0	2	143430	134090	144390	139850	129850	130130	135740	137720	142700	79234	74032	59976	--	--
mws0277	191.06	85	192.063	C7H12O6	[M-H]-	Quinic Acid	Organic acids	Organic acids	77-95-2	2	18635000	19384000	18264000	20181000	21656000	23357000	22351000	20866000	21058000	17726000	17403000	20970000	C00296	ko00400,ko01100
pme2743	194.08	91	193.074	C10H11NO3	[M+H]+	N-Phenylacetylglycine	Amino acids and derivatives	Amino acids and derivatives	500-98-1	3	87986	78112	45448	294620	253180	327150	58375	49760	91334	78454	70684	77947	C05598	ko00360
mws1189	193.04	72.8	194.033	C6H10O7	[M-H]-	D-Galacturonic acid*	Others	Saccharides and Alcohols	685-73-4	2	64614	72010	79038	87450	61386	68578	89639	58741	54805	84034	86454	107790	C00333	ko00040,ko00053,ko00520,ko01100,ko01240,ko02010
pme3705	193.04	73	194.043	C6H10O7	[M-H]-	D-Glucoronic acid*	Others	Saccharides and Alcohols	6556-12-3	2	76466	52929	100620	111680	101100	94416	87442	100770	119630	128720	116170	125870	C00191	ko00040,ko00053,ko00520,ko00562,ko01100,ko01240
MWSslk097	195.06	163.04	194.058	C10H10O4	[M+H]+	Dimethyl phthalate	Phenolic acids	Phenolic acids	131-11-3	2	107690	87491	95504	111210	108730	126590	96701	110330	96787	99930	102040	83198	C11233	--
MWSmce632	195.06	93.03	194.058	C10H10O4	[M+H]+	Vanillin acetate	Phenolic acids	Phenolic acids	881-68-5	3	67527	87527	73472	23038	17601	22411	117540	123630	92622	12514	16566	21182	--	--
pme0422	193.06	134	194.058	C10H10O4	[M-H]-	Isoferulic Acid*	Phenolic acids	Phenolic acids	25522-33-2	1	1415800	1304500	1287200	2409900	2397800	2272200	1095400	1227100	1173500	1855500	2028800	1980900	C10470	--
mws0014	193.05	134.01	194.058	C10H10O4	[M-H]-	Ferulic acid*	Phenolic acids	Phenolic acids	537-98-4	1	1923200	1943200	1987700	3432700	3168100	3341300	1752800	1862000	1689900	2984800	2939500	2843900	C01494	ko00940,ko01100,ko01110
mws2104	193.07	99.01	194.079	C7H14O6	[M-H]-	D-Pinitol	Others	Saccharides and Alcohols	10284-63-6	3	22484	27155	39193	24760	44013	46121	28020	38729	27114	32535	31614	27620	C03844	--
mws2218	195.09	83.06	194.08	C8H10N4O2	[M+H]+	Caffeine	Alkaloids	Alkaloids	58-08-2	3	4615	9913	10416	13329	5674.7	5213.8	18519	21443	12736	21916	12748	2739.7	C07481	ko00232,ko01100,ko01110
Lmyp002912	196.06	150.06	195.053	C9H9NO4	[M+H]+	2-Hydroxy-7-methoxy-1,4-benzoxazin-3(2H)-one (HMBOA)	Alkaloids	Alkaloids	17359-53-4	3	25763	31207	49643	27658	27664	22344	61058	37770	34818	18676	28944	26376	--	--
Lmyp003317	196.06	150.06	195.053	C9H9NO4	[M+H]+	6,7-Dimethoxy-2-benzoxazolinone (DMBOA)	Alkaloids	Alkaloids	29550-09-2	3	41739	34111	24814	11670	18306	17895	58317	31618	40414	26803	18788	26670	--	--
MWS1771	196.1	91.05	195.09	C10H13NO3	[M+H]+	L-Tyrosine methyl ester	Amino acids and derivatives	Amino acids and derivatives	1080-06-4	3	360970	336770	331410	282700	287760	283580	484890	531300	444820	201790	183800	209790	C03404	--
pme0534	195.05	74.9	196.058	C6H12O7	[M-H]-	Gluconic acid	Others	Saccharides and Alcohols	526-95-4	1	1228500	1251700	1261800	1703100	1713700	1598600	1177200	1100900	1108300	1121100	997100	1047000	C00257	ko00030,ko01100,ko01110,ko01200
pme3827	198.08	152.2	197.069	C9H11NO4	[M+H]+	3,4-Dihydroxy-L-phenylalanine (L-Dopa)	Amino acids and derivatives	Amino acids and derivatives	59-92-7	1	641270	593580	534190	7492200	7822700	7822100	9838.6	11476	9084.5	9760.3	17718	10205	C00355	ko00350,ko00950,ko00965,ko01100,ko01110
pmb2497	197	153	198.053	C9H10O5	[M-H]-	4-Hydroxy-3-methoxymandelate	Phenolic acids	Phenolic acids	55-10-7	3	115420	164350	155710	126370	133100	145320	162440	172460	105830	71727	149270	121200	C05584	ko00350,ko01100
mws0027	197.05	123	198.053	C9H10O5	[M-H]-	Syringic acid	Phenolic acids	Phenolic acids	530-57-4	3	75132	82226	74860	283710	274900	281980	73495	72130	61244	82890	77259	83212	C10833	--
Zmzn000079	199	78.96	200.009	C4H9O7P	[M-H]-	D-Erythrose-4-phosphate	Others	Saccharides and Alcohols	585-18-2	3	47203	65846	69656	24941	28219	32649	58350	69419	53442	44678	38798	43418	C00279	ko00030,ko00400,ko00710,ko00750,ko00998,ko01100,ko01110,ko01200,ko01230,ko01240
pmb2640	199.17	199.17	200.178	C12H24O2	[M-H]-	Dodecanoic acid (Lauric acid)	Lipids	Free fatty acids	143-07-7	3	293520	301270	276080	530660	571670	550450	551680	636180	572040	321430	365850	315090	C02679	ko00061,ko01100,ko01110
pmb0130	203.12	144	202.111	C12H14N2O	[M+H]+	Acetryptine	Alkaloids	Plumerane	3551-18-6	3	147850	164080	157790	1306400	1179000	1545600	529640	606620	630880	887930	989540	837700	--	--
MWS1844	203.14	129.07	202.136	C14H18O	[M+H]+	2-Pentyl-3-phenyl-2-propenal	Others	Others	122-40-7	3	12066	17194	14161	17757	14968	9669.5	11687	10609	12036	9082.6	9570.7	10172	C12288	--
NK10251888	203.15	70.07	202.143	C8H18N4O2	[M+H]+	NG,NG-Dimethyl-L-arginine	Amino acids and derivatives	Amino acids and derivatives	30315-93-6	2	253500	230390	205590	156590	163450	132420	187290	160240	241900	217110	180370	179890	C03626	--
MWS5164	203.15	70.07	202.143	C8H18N4O2	[M+H]+	N,N'-Dimethylarginine;SDMA	Amino acids and derivatives	Amino acids and derivatives	30344-00-4	2	170800	154710	142480	215130	152500	132730	118250	220470	173920	192490	152310	208570	--	--
mws0018	203.22	83	202.216	C10H26N4	[M+H]+	Spermine	Alkaloids	Alkaloids	71-44-3	3	6627900	6559000	6081500	6410200	6232700	5688200	7637500	7740200	7691200	5765900	5108700	5553300	C00750	ko00330,ko00410,ko00480,ko00770,ko01100,ko01240
mws0282	203.08	116.05	204.09	C11H12N2O2	[M-H]-	L-Tryptophan	Amino acids and derivatives	Amino acids and derivatives	73-22-3	1	28075000	27371000	27255000	30838000	31265000	31022000	26367000	26322000	24501000	30675000	30528000	30335000	C00078	ko00260,ko00380,ko00400,ko00901,ko00966,ko00970,ko00998,ko01100,ko01110,ko01210,ko01230,ko01240
Zmbp002538	205.1	146.06	204.09	C11H12N2O2	[M+H]+	1-Methoxy-indole-3-acetamide	Alkaloids	Plumerane	-	1	1674000	1774300	1760500	1926500	1816500	1803000	1661200	1716300	1533700	1650400	1587100	1684800	--	--
Zmtn001464	204.03	160.04	205.038	C10H7NO4	[M-H]-	4,8-Dihydroxyquinoline-2-carboxylic acid	Organic acids	Organic acids	59-00-7	3	124140	81709	128100	440890	207020	226200	97547	88800	81662	218740	236750	231780	C02470	ko00380
pmb0818	206.1	147.5	205.074	C11H11NO3	[M+H]+	Methoxyindoleacetic acid	Alkaloids	Plumerane	3471-31-6	3	1670000	1670400	1542300	1863400	1791600	2034500	1660800	1836800	1599100	1651500	1610300	1667700	C05660	ko00380
Lmyp003025	206.08	146.06	205.074	C11H11NO3	[M+H]+	Coixlactam	Alkaloids	Quinoline alkaloids	-	3	77631	66016	72289	326800	385370	374690	59747	77446	65780	678080	572320	598410	--	--
MWStz282	206.08	118.07	205.074	C11H11NO3	[M+H]+	3-Hydroxy-3-acetonyloxindole	Alkaloids	Plumerane	33417-17-3	2	12352	5400.5	9972.5	65306	68891	44896	8799	21648	21280	66340	52490	60186	--	--
Lmrn003201	204.07	158.06	205.074	C11H11NO3	[M-H]-	Indole-3-lactic acid	Alkaloids	Plumerane	1821-52-9	1	8852	7414.7	6808.6	34950	42293	39833	8865	8573.1	6998.2	50616	51647	62160	C02043	--
MWStz152	206.08	118.07	205.074	C11H11NO3	[M+H]+	2-(Acetylamino)-3-phenyl-2-propenoic acid	Alkaloids	Alkaloids	5469-45-4	2	64872	52656	67925	35493	43910	50330	50192	51372	71961	56544	44799	48982	--	--
MWS0618	204.12	71.05	205.131	C9H19NO4	[M-H]-	Pantothenol	Others	Saccharides and Alcohols	16485-10-2	3	5560.5	8637	9	9	4084.6	4075.7	17156	14126	14514	2934.1	2345.3	4629.6	C05944	ko00770
Lmln010063	205.16	189.13	206.167	C14H22O	[M-H]-	2,6-Di-tert-butylphenol*	Phenolic acids	Phenolic acids	128-39-2	1	534450	559040	579790	626490	575440	530750	544880	600020	612400	618470	606310	706170	--	--
Lmbn013410	205.16	189.13	206.167	C14H22O	[M-H]-	2,4-Di-Tert-Butylphenol*	Phenolic acids	Phenolic acids	96-76-4	1	524520	531240	576020	595650	575690	498790	513450	550730	589010	552530	637030	666190	--	--
Zmgn002106	206.08	58.03	207.09	C11H13NO3	[M-H]-	N-Acetyl-L-phenylalanine	Amino acids and derivatives	Amino acids and derivatives	2018-61-3	2	88964	76861	67289	179330	178080	171710	71404	98131	80242	143660	147030	162070	C03519	ko00360,ko01100
MA10107783	207.03	119.05	208.037	C10H8O5	[M-H]-	3-[(1-Carboxyvinyl)oxy]benzoic acid	Phenolic acids	Phenolic acids	16929-37-6	3	25532	37878	22194	91988	100170	105230	20356	10134	52542	112410	104730	117570	C20772	ko00130,ko01100,ko01110,ko01240
MWSmce083	207.07	133.03	208.074	C11H12O4	[M-H]-	Ferulic acid methyl ester	Phenolic acids	Phenolic acids	2309-07-1	3	218640	226190	236390	274400	259630	289850	255970	257600	237900	291060	283270	304230	--	--
pme3443	207.07	192	208.074	C11H12O4	[M-H]-	Sinapinaldehyde	Phenolic acids	Phenolic acids	4206-58-0	1	1492000	1489900	1402000	507020	535340	517440	1542500	1507100	1579500	365570	391980	422270	C05610	ko00940,ko01100,ko01110
pmb2620	207.07	133.1	208.074	C11H12O4	[M-H]-	3,4-Dimethoxycinnamic acid	Phenolic acids	Phenolic acids	14737-89-4	2	96988	103500	114470	110740	114170	123230	105550	111720	97491	132080	138400	140030	--	--
Zmyn000108	209.03	85.03	210.038	C6H10O8	[M-H]-	D-Saccharic acid*	Others	Saccharides and Alcohols	87-73-0	1	917480	887770	927530	1035000	1109900	1169500	779490	905170	831110	990480	909500	885650	C00818	ko00053,ko01100
Zmpn000199	209.03	85.03	210.038	C6H10O8	[M-H]-	D-Galactaric acid*	Others	Saccharides and Alcohols	526-99-8	1	921910	910020	901110	1248900	805250	1075900	742580	781580	861810	952840	895930	895210	C00879	ko00053,ko01100
Hmcn000192	209.07	59.01	210.073	C7H14O7	[M-H]-	Sedoheptulose	Others	Saccharides and Alcohols	3019-74-7	2	512050	572350	488900	746860	881940	853260	572470	619230	572960	755740	670300	697500	C02076	ko00710,ko01100
Hmcp003783	211.09	193.07	210.079	C13H10N2O	[M+H]+	1-Acetyl-β-carboline	Alkaloids	Plumerane	-	1	3052100	3129200	2659300	4105100	3743900	3963600	2610100	3097800	2929700	5131600	4637400	4636200	--	--
Lmbn004790	209.08	179.03	210.089	C11H14O4	[M-H]-	Methyl 3-(3-hydroxy-4-methoxyphenyl)propanoate	Phenolic acids	Phenolic acids	129150-61-4	3	107010	106620	115330	35239	32188	38419	123400	90138	73588	26279	32848	26093	--	--
mws0853	209.08	179	210.089	C11H14O4	[M-H]-	Sinapyl alcohol	Phenolic acids	Phenolic acids	537-33-7	3	81219	103230	95898	51319	40768	39006	79242	126630	89668	27454	39579	27320	C02325	ko00940,ko01100,ko01110
MWSmce355	211.06	181.01	212.068	C10H12O5	[M-H]-	Methyl Syringate	Phenolic acids	Phenolic acids	884-35-5	3	6034.5	6239.4	7612.5	19968	16003	15858	8122.9	7298.7	3277.5	18809	18121	23005	--	--
Zmgn003633	211.13	183.14	212.141	C12H20O3	[M-H]-	12-Oxo-10E-Dodecenoic Acid	Lipids	Free fatty acids	65410-38-0	3	4056.6	3991.3	4573.2	5736.5	4397.9	4241.6	4568.6	4531.5	4654.9	3948.7	3366.6	4912.1	C16309	ko00592,ko01110
mws0863	213.02	97	214.024	C5H11O7P	[M-H]-	2-Deoxyribose-5'-phosphate	Nucleotides and derivatives	Nucleotides and derivatives	102916-66-5	3	15647	23415	21527	13889	11030	9791.3	19643	15473	16241	46828	43274	67687	C00673	ko00030,ko01100
pmb2507	213.1	97	214.024	C5H11O7P	[M-H]-	2-Deoxyribose-1-phosphate	Nucleotides and derivatives	Nucleotides and derivatives	17210-42-3	3	180240	170630	182540	518090	1003400	1148800	191850	184210	139320	574310	476500	495220	C00672	ko00030,ko00240,ko01100
mws0751	213.19	195	214.193	C13H26O2	[M-H]-	Tridecanoic Acid	Lipids	Free fatty acids	638-53-9	1	6083.4	4359.2	5565.6	6101.1	4858.9	6206	6067.8	6522.9	4172.8	4196.5	2991.6	3185.2	C17076	--
pme0170	217.13	158	216.122	C8H16N4O3	[M+H]+	N-Acetyl-L-Arginine	Amino acids and derivatives	Amino acids and derivatives	155-84-0	2	27349	23721	18516	18931	25085	25054	33705	29699	28140	33055	24107	33922	--	--
MWS1900	215.13	153.13	216.136	C11H20O4	[M-H]-	Undecanedioic acid	Lipids	Free fatty acids	1852-04-6	3	30257	42521	34605	40368	35845	33836	39900	54466	48264	37692	27594	31886	--	--
mws0677	219.11	160	218.106	C12H14N2O2	[M+H]+	N-Acetyl-5-hydroxytryptamine	Alkaloids	Plumerane	1210-83-9	2	335360	340980	381540	368580	406760	427360	449250	431910	431840	598900	528500	507810	C00978	ko00380,ko01100,ko01110
MWSmce257	218.11	88.04	219.111	C9H17NO5	[M-H]-	D-Pantothenic Acid	Others	Vitamin	79-83-4	1	1503900	1572100	1565400	676140	590970	614400	1753000	1900400	1804200	907830	910230	924740	C00864	ko00410,ko00770,ko01100,ko01110,ko01240
pme1228	221.09	204	220.085	C11H12N2O3	[M+H]+	5-Hydroxy-L-tryptophan	Amino acids and derivatives	Amino acids and derivatives	56-69-9	3	82229	81152	77332	104840	92292	102290	88215	85990	73134	93608	109390	101050	C00643	ko00380,ko01100
Hmyp002656	222.08	130.06	221.068	C11H11NO4	[M+H]+	Methyl dioxindole-3-acetate	Alkaloids	Plumerane	57061-18-4	2	892540	938840	922450	783320	851700	826760	1260100	1249100	1201400	1074100	939290	1306900	--	--
mws2608	222.1	84.05	221.09	C8H15NO6	[M+H]+	N-Acetyl-D-galactosamine	Others	Saccharides and Alcohols	1811-31-0	3	1032500	1211700	1062400	1204300	939990	1070200	1540800	1261500	1286500	851980	760280	1082500	C01132	ko00052,ko01100
mws4174	222.1	138	221.09	C8H15NO6	[M+H]+	N-Acetyl-D-mannosamine	Others	Saccharides and Alcohols	7772-94-3	3	51150	101060	67854	78932	54064	63319	84908	57734	35140	50618	66639	77452	C00645	ko00520,ko01100
pme2755	222	144	221.09	C8H15NO6	[M+H]+	N-Acetyl-D-glucosamine	Others	Saccharides and Alcohols	7512-17-6	3	2143400	2127100	1959700	1725200	1930900	1905400	2295100	2280100	1946700	1632100	1530500	1860500	C00140	ko00520,ko01100,ko02010
MWS4296	223.11	120.08	222.1	C11H14N2O3	[M+H]+	Glycylphenylalanine	Amino acids and derivatives	Amino acids and derivatives	3321-03-7	3	194110	165630	224880	186850	165150	155360	166700	220910	211520	119590	156070	142150	--	--
mws5042	223.11	120.09	222.1	C11H14N2O3	[M+H]+	L-Glycyl-L-phenylalanine	Amino acids and derivatives	Amino acids and derivatives	721-66-4	2	233320	222660	156510	188590	126660	177770	239330	140510	194990	139900	151050	159120	--	--
mws0520	224.09	136	223.084	C11H13NO4	[M+H]+	N-Acetyl-L-tyrosine	Amino acids and derivatives	Amino acids and derivatives	537-55-3	3	31371	28772	27551	82191	120080	111870	34228	39780	31634	20582	29140	31718	--	--
Zmln002252	223.03	149.03	224.032	C10H8O6	[M-H]-	Sideretin (5,7,8-Trihydroxy-6-methoxycoumarin)	Lignans and Coumarins	Coumarins	-	2	199300	206130	157160	82842	84495	73385	175390	188450	169360	74140	84144	116950	C22007	--
MWS1872	225.05	105.03	224.047	C14H8O3	[M+H]+	1-Hydroxyanthraquinone	Quinones	Anthraquinone	129-43-1	3	36477	39984	45426	50532	46360	49970	31271	36316	26419	40052	39569	40643	C02980	--
mws4085	223.06	193	224.068	C11H12O5	[M-H]-	Sinapic acid	Phenolic acids	Phenolic acids	530-59-6	2	199440	199770	182230	75648	96163	105070	180880	175900	175350	65484	91265	82102	C00482	ko00940,ko01100,ko01110
Lmdp002381	227.09	149.06	226.084	C11H14O5	[M+H]+	Genipin	Terpenoids	Monoterpenoids	6902-77-8	2	72549	83402	81718	52018	43300	66810	81323	81279	104610	58961	68648	47577	C09780	--
Cmsp002787	227.09	181.05	226.084	C11H14O5	[M+H]+	3,4'-Dihydroxy-3',5'-dimethoxypropiophenone	Phenolic acids	Phenolic acids	136196-47-9	3	423200	531330	417700	561380	586260	388970	549720	541910	426270	316400	330100	248800	--	--
pmb2643	225.19	207	226.193	C14H26O2	[M-H]-	Myristoleic acid	Lipids	Free fatty acids	544-64-9	3	22468	17689	20774	20139	21616	21164	21652	21909	23416	11976	11456	12367	C08322	--
pme1194	228.1	112	227.091	C9H13N3O4	[M+H]+	2'-Deoxycytidine	Nucleotides and derivatives	Nucleotides and derivatives	951-77-9	2	122020	104270	117960	222600	216750	193520	98599	83193	84229	213920	201350	204010	C00881	ko00240,ko01100,ko02010
MWS2001	226.99	183	228.002	C7H4N2O7	[M-H]-	2-Hydroxy-3,5-dinitrobenzoic acid	Phenolic acids	Phenolic acids	609-99-4	3	47089	52662	71992	111040	85061	102280	77054	74274	71204	124670	154120	194990	C11319	--
pme3882	227.1	184	228.075	C9H12N2O5	[M-H]-	2'-Deoxyuridine	Nucleotides and derivatives	Nucleotides and derivatives	951-78-0	3	10680	11310	6846.5	12093	11556	7580.6	6811.4	8428.1	8973.1	6569.6	9146.7	4991.5	C00526	ko00240,ko01100,ko02010
mws0119	227.2	227.2	228.209	C14H28O2	[M-H]-	Myristic Acid	Lipids	Free fatty acids	544-63-8	1	4431900	4568900	4298800	4224500	4854100	5453500	4526900	4836400	4162800	3096700	3299800	3328100	C06424	ko00061,ko01100
pma6455	229.01	96.97	230.02	C5H11O8P	[M-H]-	Ribulose-5-phosphate	Others	Saccharides and Alcohols	4300-28-1	3	692460	648100	672550	270650	187200	181720	668320	716400	599370	284260	279140	298170	C00117	ko00030,ko00230,ko00440,ko00710,ko00750,ko01100,ko01110,ko01200,ko01230,ko01240
Lmhp001670	231.16	72.08	230.163	C11H22N2O3	[M+H]+	L-Valyl-L-Leucine	Amino acids and derivatives	Amino acids and derivatives	3989-97-7	3	300840	356150	363720	345050	310670	454920	341170	328090	314040	204620	218580	235280	--	--
pmb0490	235.14	147.04	234.137	C13H18N2O2	[M+H]+	p-Coumaroylputrescine	Alkaloids	Phenolamine	34136-53-3	1	1173500	1129000	1173100	693890	680130	572560	2618700	3071900	2414700	844990	778870	830530	C18326	ko00330,ko01100
pmb0962	235.1	118.3	234.158	C10H22N2O4	[M+H]+	L-Lysine-Butanoic Acid	Amino acids and derivatives	Amino acids and derivatives	80407-71-2	3	1560100	2072600	1933200	1726400	1034900	1411800	1787200	1995700	1789800	2595200	2481000	1811100	--	--
MWSHY0202	237.09	135.05	236.084	C16H12O2	[M+H]+	6-Methylflavone	Flavonoids	Flavones	29976-75-8	3	3685	5471.3	5235.7	16856	22431	35319	7562.8	3133.3	6337.8	8406.9	10389	6050	--	--
mws4176	237.12	120.09	236.116	C12H16N2O3	[M+H]+	L-Alanyl-L-Phenylalanine	Amino acids and derivatives	Amino acids and derivatives	3061-90-3	3	87038	77120	59250	120310	61586	101850	71590	97654	76896	81607	65458	50335	--	--
Lmhn003240	237.04	121.03	238.048	C11H10O6	[M-H]-	Benzoylmalic acid	Phenolic acids	Phenolic acids	22138-51-8	2	1175300	1379000	1154600	2613300	2605700	2689800	1813600	1810500	1638200	2224100	2360500	2458800	--	--
Lmyn000160	237.06	87.01	238.069	C8H14O8	[M-H]-	Mucic acid Dimethyl Ester	Phenolic acids	Phenolic acids	-	1	1543600	1793000	1488400	1446700	1494400	1387900	1530800	1728100	1451400	907390	1012400	1046200	--	--
pmn001669	237.08	147	238.084	C12H14O5	[M-H]-	Methyl sinapate	Phenolic acids	Phenolic acids	20733-94-2	2	53025	63260	66239	32384	31482	29284	55916	61262	52684	32073	31667	27371	--	--
Zmdn011161	239.07	223.03	240.079	C15H12O3	[M-H]-	Chrysophanol-9-anthrone	Quinones	Anthraquinone	491-58-7	2	815730	719320	841240	1141100	1205200	1246300	627760	588610	633870	891400	949550	857990	C10314	--
MWS0552	239.2	223.03	240.209	C15H28O2	[M-H]-	Cis-10-Pentadecenoic Acid(C15: 1)	Lipids	Free fatty acids	84743-29-3	2	806250	745460	792570	1336500	1217900	1284200	757410	793200	734120	987150	1039500	906470	--	--
pme2827	239	223	240.245	C16H32O	[M-H]-	Palmitaldehyde	Lipids	Free fatty acids	629-80-1	3	51792000	52935000	50930000	53412000	50674000	50948000	51290000	51885000	50314000	50666000	52335000	54633000	C00517	ko00071
MWS2910	242.11	126.07	241.106	C10H15N3O4	[M+H]+	5-Methyl-2'-Deoxycytidine	Nucleotides and derivatives	Nucleotides and derivatives	838-07-3	3	92742	87655	83219	168640	147960	159060	64901	62806	56316	137140	128620	116940	C03592	--
mws1383	243.09	145	242.08	C12H10N4O2	[M+H]+	Lumichrome	Alkaloids	Alkaloids	1086-80-2	3	240220	230450	190740	101800	63313	81323	266570	306800	214310	81709	69029	69563	C01727	ko00740
pme0264	243.1	127	242.09	C10H14N2O5	[M+H]+	Thymidine	Nucleotides and derivatives	Nucleotides and derivatives	50-89-5	2	538630	530540	501760	1119700	1007500	1023500	430260	437270	475860	644780	586730	643150	C00214	ko00240,ko01100
mws0359	241.22	241.22	242.225	C15H30O2	[M-H]-	Pentadecanoic Acid	Lipids	Free fatty acids	1002-84-2	2	848810	899400	720550	1614000	1806500	1903300	635600	654170	614600	1016400	1032900	935820	C16537	--
MWS2430	241.22	241.21	242.225	C15H30O2	[M-H]-	13-methylmyristic acid	Lipids	Free fatty acids	2485-71-4	1	1900400	1796700	1747000	2113400	2527800	2363900	1753400	1773300	1680100	864630	933080	928200	--	--
ML10180524	244.09	112.05	243.086	C9H13N3O5	[M+H]+	Cytarabine	Nucleotides and derivatives	Nucleotides and derivatives	147-94-4	1	549450	418120	501660	954700	827890	1296400	420640	426190	428580	927980	840430	822130	C02961	--
pme3732	244.09	112	243.086	C9H13N3O5	[M+H]+	Cytidine	Nucleotides and derivatives	Nucleotides and derivatives	65-46-3	2	644560	702110	801470	1724500	1531700	1574300	716320	653740	673390	1149500	1111400	1286700	C00475	ko00240,ko01100,ko02010
mws0976	243.06	153	244.07	C9H12N2O6	[M-H]-	β-Pseudouridine	Nucleotides and derivatives	Nucleotides and derivatives	1445-07-4	3	53106	48568	48663	59633	55391	116890	59886	47880	34628	53477	40327	43215	C02067	ko00240,ko01100
MWSmce295	245.07	113.03	244.07	C9H12N2O6	[M+H]+	1-beta-D-Arabinofuranosyluracil	Nucleotides and derivatives	Nucleotides and derivatives	3083-77-0	2	127740	161710	135790	151440	142500	114960	185450	170810	127960	179050	173400	223600	C16908	--
mws0248	243.06	110	244.07	C9H12N2O6	[M-H]-	Uridine	Nucleotides and derivatives	Nucleotides and derivatives	58-96-8	2	270190	163350	216080	226260	302990	321630	198850	215110	194580	252870	197110	252710	C00299	ko00240,ko01100,ko02010
pme2266	245.1	227	244.088	C10H16N2O3S	[M+H]+	Biotin	Others	Vitamin	58-85-5	3	90716	93364	87660	19222	16668	13849	103110	107720	81456	29427	35078	39428	C00120	ko00780,ko01100,ko01240,ko02010
Lmmn005696	243.1	228.08	244.11	C15H16O3	[M-H]-	Desoxyhemigossypol	Phenolic acids	Phenolic acids	57765-65-8	3	5214.2	6971.7	8051.7	8573.3	8741.2	9600.1	11462	11381	11693	10192	10186	11615	--	--
MWStz205	245.13	120.08	244.121	C14H16N2O2	[M+H]+	Cyclo(D-Phe-L-Pro)	Amino acids and derivatives	Amino acids and derivatives	26488-24-4	3	3867.2	5305.1	6209.5	11570	10087	4570.4	11718	6091.2	17135	1487.4	6131.7	3105.5	--	--
MWS5231	243.16	181.16	244.167	C13H24O4	[M-H]-	Tridecanedioic acid	Lipids	Free fatty acids	505-52-2	1	92750	90205	85597	97683	81862	82502	103660	107270	107680	81332	82601	86535	--	--
Lmhp002031	245.18	86.1	244.179	C12H24N2O3	[M+H]+	L-Leucyl-L-Leucine	Amino acids and derivatives	Amino acids and derivatives	3303-31-9	1	189870	125280	184230	182690	186550	171280	193170	229570	198070	135360	131460	147040	--	--
pmb2591	245.09	203.2	246.1	C13H14N2O3	[M-H]-	N-Acetyl-L-Tryptophan	Amino acids and derivatives	Amino acids and derivatives	1218-34-4	2	15745	29212	16314	38409	40297	22594	16996	15511	20288	30746	35574	31403	--	--
Lmrj002087	247.13	86.09	246.121	C10H18N2O5	[M+H]+	L-Isoleucyl-L-Aspartate	Amino acids and derivatives	Amino acids and derivatives	-	3	53205	46655	58585	20506	32865	19368	44083	55830	41867	13482	30178	25094	--	--
Zmdp001647	247.13	184.1	246.122	C10H18N2O5	[M+H]+	γ-Glutamyl-L-valine	Amino acids and derivatives	Amino acids and derivatives	-	1	76216	96888	79835	112060	132360	135520	94562	87172	84310	111800	82873	82253	--	--
pmb0323	251.14	163.04	250.132	C13H18N2O3	[M+H]+	N-Caffeoylputrescine	Alkaloids	Phenolamine	29554-26-5	3	27542	14237	8319.3	63776	49048	22566	8483.3	5917	4214.6	17777	13949	11162	C03002	--
pme3961	252.11	136	251.102	C10H13N5O3	[M+H]+	2'-Deoxyadenosine	Nucleotides and derivatives	Nucleotides and derivatives	958-09-8	2	1962600	1934800	2119700	5903800	5793700	5973200	1639200	1806200	1514800	6050100	6214400	6844000	C00559	ko00230,ko01100,ko02010
pme2776	253.09	137	252.086	C10H12N4O4	[M+H]+	2'-Deoxyinosine	Nucleotides and derivatives	Nucleotides and derivatives	890-38-0	3	128210	139150	152580	417500	386390	395600	105570	113510	98612	398280	405170	450410	C05512	ko00230,ko01100,ko02010
mws0040	255.07	153	254.058	C15H10O4	[M+H]+	Chrysin	Flavonoids	Flavones	480-40-0	2	5674.1	8088.3	10221	11896	13780	14967	13762	15756	11391	6386	7434.5	8354.9	C10028	ko00941
Hmbp003234	255.09	163.03	254.079	C12H14O6	[M+H]+	1-O-Caffeoylglycerol	Lipids	Glycerol ester	-	3	36672	30762	50666	122550	145930	134070	39050	16836	21930	131270	81444	98533	--	--
mws0361	253.22	235.19	254.225	C16H30O2	[M-H]-	Palmitoleic Acid	Lipids	Free fatty acids	373-49-9	1	47659	52328	50101	75403	65776	74725	57778	51563	54386	28788	30679	34408	C08362	ko00061
mws0789	255.07	151	256.074	C15H12O4	[M-H]-	Pinocembrin (Dihydrochrysin)	Flavonoids	Flavanones	480-39-7	2	8242.9	6466.6	6030.2	14757	14545	15785	13937	15125	11551	7253.7	6847.3	5702.9	C09827	ko00941
pma3101	256.08	124.1	256.082	C11H14NO6+	[M]+	Nicotinate D-ribonucleoside	Others	Vitamin	17720-18-2	3	1023500	1044900	1097500	1819600	1505500	1668700	1234800	1109600	996260	1414600	1391600	1305700	C05841	ko00760,ko01100
mws1488	255.23	237.22	256.24	C16H32O2	[M-H]-	Palmitic acid	Lipids	Free fatty acids	57-10-3	1	163550	161840	165730	104250	93580	104740	104170	113650	119270	101220	94258	97454	C00249	ko00061,ko00062,ko00071,ko00073,ko01040,ko01100,ko01212
mws0120	258.11	104.11	257.103	C8H20NO6P	[M+H]+	Choline Alfoscerate	Lipids	PC	28319-77-9	2	6131300	6104400	6986400	6680200	7750500	7381700	4170100	4311300	4715400	5584700	5133000	5614800	C00670	ko00564,ko00565
MWSslk133	257.18	195.18	258.183	C14H26O4	[M-H]-	1,14-Tetradecanedioic Acid	Lipids	Free fatty acids	821-38-5	3	21173	25148	26392	28198	26024	29814	28178	27955	29504	24199	26230	26580	--	--
Zmyn000110	258.04	78.96	259.046	C6H14NO8P	[M-H]-	D-Glucosamine 1-phosphate	Others	Saccharides and Alcohols	2152-75-2	3	124250	133240	142140	40326	44926	36581	115230	126110	101670	41723	57433	49822	C06156	ko00520,ko01100
MWS2442	259.02	96.97	260.03	C6H13O9P	[M-H]-	D-Fructose 6-Phosphate	Others	Saccharides and Alcohols	643-13-0	1	3949400	4417800	4539400	1786700	1872500	1726100	4756100	4847400	4312700	2186300	2312500	2160100	C00085	ko00052,ko00500,ko00710,ko01100,ko01110,ko01200
mws0866	259.02	97	260.03	C6H13O9P	[M-H]-	D-Glucose 6-phosphate*	Others	Saccharides and Alcohols	56-73-5	1	6231200	5977600	6712100	2972800	2759400	2824600	7309100	7732000	6783600	3385900	3883400	3450300	C00092	ko00500,ko00524,ko00562,ko00998,ko01100,ko01110
mws1090	259.02	97	260.03	C6H13O9P	[M-H]-	Glucose-1-phosphate*	Others	Saccharides and Alcohols	59-56-3	1	6602800	6677000	7372700	3096900	3003200	3351700	7690100	8541300	7436900	3814200	3840100	3597700	C00103	ko00010,ko00040,ko00052,ko00500,ko00520,ko00523,ko00561,ko01100,ko01110,ko01240
Zmdp002216	261.14	86.1	260.137	C11H20N2O5	[M+H]+	L-γ-Glutamyl-L-leucine	Amino acids and derivatives	Amino acids and derivatives	2566-39-4	1	236260	279890	233240	333060	364960	369070	241150	212570	226880	149460	153840	156540	--	--
MWS4309	262.12	188.07	261.111	C13H15N3O3	[M+H]+	Glycyl-tryptophan	Amino acids and derivatives	Amino acids and derivatives	2390-74-1	3	48148	42744	38522	47106	37384	32898	28863	57499	39422	35647	29313	32814	--	--
Zmpn000095	261.04	78.96	262.045	C6H15O9P	[M-H]-	Sorbitol-6-phosphate	Others	Saccharides and Alcohols	20479-58-7	2	36582	36472	47111	25822	21407	22237	44950	35470	39963	25916	26850	24699	C01096	ko00051,ko01100
pmp000208	263.08	235.08	262.074	C16H10N2O2	[M+H]+	Indirubin	Alkaloids	Plumerane	479-41-4	3	2188.5	9016.4	1735.6	5715	1817.4	2805.6	3722.3	6825.6	6684.1	2233.4	8279.5	1244	--	--
mws0715	263.1	145	264.111	C13H16N2O4	[M-H]-	Phenylacetyl-L-glutamine	Amino acids and derivatives	Amino acids and derivatives	28047-15-6	3	35898	46800	44890	45205	43274	56166	69121	59582	71272	35167	32328	39175	C04148	ko00360
Lmlp003161	265.15	177.06	264.147	C14H20N2O3	[M+H]+	N-Feruloylputrescine	Alkaloids	Phenolamine	501-13-3	1	1105700	1454400	1279400	720760	734080	789440	1568000	1566900	1638500	680130	915790	885240	C10497	ko00330,ko01100
pmb0952	265.1	122.1	265.112	C12H17N4OS+	[M]+	Thiamine (Vitamin B1)	Others	Vitamin	70-16-6	3	178560	234130	196280	525730	465550	340230	415060	456380	418830	9	647200	674900	C00378	ko00730,ko01100,ko01240,ko02010,ko04122
pme1184	268.1	152	267.097	C10H13N5O4	[M+H]+	2'-Deoxyguanosine	Nucleotides and derivatives	Nucleotides and derivatives	961-07-9	2	2020500	2108600	2051900	2677900	2560900	2910500	1179500	1209900	1051300	2749300	2619000	2566800	C00330	ko00230,ko01100,ko02010
pme0230	268.1	136.06	267.097	C10H13N5O4	[M+H]+	Adenosine	Nucleotides and derivatives	Nucleotides and derivatives	58-61-7	1	929650	940900	925070	1231500	1186500	1257700	1114700	1060700	986500	1104100	1016400	1060000	C00212	ko00230,ko01100,ko02010
MWS20177	267.03	223.04	268.037	C15H8O5	[M-H]-	5-hydroxy-anthraquinone-2-carboxylic acid	Quinones	Anthraquinone	-	3	148180	147740	135050	139840	150320	148460	140720	139510	159240	132270	140490	143140	--	--
pme1119	269.09	137	268.081	C10H12N4O5	[M+H]+	Inosine	Nucleotides and derivatives	Nucleotides and derivatives	58-63-9	3	449080	439500	538100	368340	365580	367340	409850	418870	448740	232300	328930	300880	C00294	ko00230,ko01100,ko02010
mws1060	267.07	135	268.081	C10H12N4O5	[M-H]-	9-(Arabinosyl)hypoxanthine	Nucleotides and derivatives	Nucleotides and derivatives	7013-16-3	1	2497700	2424300	2716600	1556200	1537900	1529900	2296000	2211300	2150400	1201300	1206400	1242100	--	--
pmp000086	269.1	177.05	268.095	C13H16O6	[M+H]+	1-Feruloyl-sn-glycerol	Phenolic acids	Phenolic acids	-	2	121310	84273	120380	93537	151290	149100	92306	122920	231200	177350	172690	181140	--	--
pmp000087	269.1	177.05	268.095	C13H16O6	[M+H]+	2-Feruloyl-sn-glycerol	Phenolic acids	Phenolic acids	-	3	104940	117320	107440	78282	89549	157270	113200	112050	161750	136900	155990	181590	--	--
mws0383	267.23	267.23	268.24	C17H32O2	[M-H]-	10-Heptadecenoic Acid	Lipids	Free fatty acids	29743-97-3	1	2148700	2211700	1931600	2874100	2140500	3057300	1903800	2252300	1700300	1245100	1143000	1254700	--	--
MWS20169	269.05	254.02	270.053	C15H10O5	[M-H]-	2,5-dihydroxy-1-methoxy-anthraquinone	Quinones	Anthraquinone	-	3	2103.9	1495.9	1923.8	2557.3	2209.5	2717.8	2049	1865.6	2561.7	3834.6	2362.5	2283.2	--	--
pmp000571	271.06	153.01	270.053	C15H10O5	[M+H]+	Apigenin	Flavonoids	Flavones	520-36-5	3	15007	18931	14467	6708.6	11375	9263.6	13597	18796	13300	10799	6532.4	5857.4	C01477	ko00941,ko00943,ko00944,ko01100,ko01110
Hmlp006030	271.1	151.04	270.089	C16H14O4	[M+H]+	4,4'-dihydroxy-2-methoxychalcone	Flavonoids	Chalcones	-	1	104790	55962	68325	121370	10804	13858	109040	134750	58389	53538	83185	39831	--	--
Lmxn015337	269.25	251.24	270.256	C17H34O2	[M-H]-	Methyl palmitate	Lipids	Free fatty acids	112-39-0	2	10763	9606.4	9086	19426	19449	17905	11924	11489	9549	8077.8	6723.3	7707.6	C16995	--
pme0376	271.06	151	272.068	C15H12O5	[M-H]-	Naringenin (5,7,4'-Trihydroxyflavanone)	Flavonoids	Flavanones	480-41-1	2	99260	98807	116700	24088	20668	23880	117820	111210	98226	19244	21847	17019	C00509	ko00941,ko00943,ko01100,ko01110
pme3440	273.08	136.9	272.068	C15H12O5	[M+H]+	Butein	Flavonoids	Chalcones	487-52-5	3	15613	13406	13524	18457	20795	14247	23072	27176	23688	19759	10803	15405	C08578	ko00941
MWSmce675	271.08	108.02	272.09	C12H16O7	[M-H]-	Arbutin	Phenolic acids	Phenolic acids	497-76-7	1	289790	232390	266820	18098	20141	19363	327430	305250	292670	157980	163880	178230	C06186	ko00010
Lmmn003323	271.23	225.22	272.235	C16H32O3	[M-H]-	2-Hydroxyhexadecanoic acid	Organic acids	Organic acids	764-67-0	2	8199300	7576300	7591000	6793700	6573700	6753900	6878400	7507400	6677800	5726000	5816800	5610100	--	--
pme3285	275.09	139	274.084	C15H14O5	[M+H]+	Afzelechin (3,5,7,4'-Tetrahydroxyflavan)	Flavonoids	Flavanols	2545-00-8	1	3212300	3022100	3423000	283420	223520	225030	4714700	4421200	4307300	306750	295520	354240	C09320	ko00941,ko01110
mws1422	275.09	107	274.084	C15H14O5	[M+H]+	Epiafzelechin	Flavonoids	Flavanols	24808-04-6	2	462890	273940	414000	46979	34881	21613	359930	241950	379980	49271	59883	33709	C12128	ko00941,ko01110
MWSslk154	277.13	115.04	276.121	C12H20O7	[M+H]+	Triethyl citrate	Organic acids	Organic acids	77-93-0	3	6368.4	5772.9	6355.6	17536	13365	17319	9023.2	5655.1	3757.4	4313	6959.6	3596.9	--	--
pmb0508	277.17	147.04	276.159	C14H20N4O2	[M+H]+	p-Coumaroylagmatine	Alkaloids	Phenolamine	7295-86-5	1	13025000	15743000	13030000	15783000	13536000	15886000	23715000	24037000	25313000	16747000	23031000	20247000	C04498	ko00330,ko01100
pmb1574	277.2	93	276.209	C18H28O2	[M+H]+	9,12-Octadecadien-6-Ynoic Acid	Lipids	Free fatty acids	61481-29-6	3	296800	301250	302290	19507	21342	22059	379180	454660	361940	51755	51459	51681	--	--
MWSmce341	279.16	149.03	278.152	C16H22O4	[M+H]+	Butyl isobutyl phthalate	Phenolic acids	Phenolic acids	17851-53-5	2	41395000	40499000	35839000	44041000	42044000	44185000	34659000	33103000	39484000	33143000	34543000	35398000	--	--
Lmlp012720	279.16	149.02	278.152	C16H22O4	[M+H]+	Dibutyl phthalate*	Phenolic acids	Phenolic acids	84-74-2	1	40854000	40470000	36868000	45100000	41710000	44775000	35012000	34728000	40319000	34229000	33928000	36119000	C14214	--
Lmxp011770	279.16	149.02	278.152	C16H22O4	[M+H]+	Diisobutyl phthalate*	Phenolic acids	Phenolic acids	84-69-5	1	42709000	40989000	36457000	44560000	42819000	44283000	34286000	33845000	40328000	34394000	33513000	36225000	C15205	--
mws5035	279.17	120.08	278.163	C15H22N2O3	[M+H]+	L-Leucyl-L-phenylalanine	Amino acids and derivatives	Amino acids and derivatives	56217-82-4	3	87740	96860	79176	12394	4587	14934	86856	88417	79287	9714.2	18618	22478	--	--
pmb0889	279.23	95.1	278.225	C18H30O2	[M+H]+	Punicic acid (9Z,11E,13Z-octadecatrienoic acid)	Lipids	Free fatty acids	544-72-9	1	11559000	11680000	11521000	2456900	2314900	2198500	13745000	13041000	13758000	3478200	3484800	3624700	C08364	--
Lmbn005923	277.22	59.01	278.225	C18H30O2	[M-H]-	Crepenynic acid	Lipids	Free fatty acids	2277-31-8	1	654190	661420	665980	256010	257670	276090	625430	641570	626730	374840	352830	385380	C07289	ko00591
mws0366	277.22	277.22	278.225	C18H30O2	[M-H]-	γ-Linolenic Acid*	Lipids	Free fatty acids	506-26-3	1	31400000	31244000	31834000	12750000	14922000	15820000	34512000	34781000	30872000	18617000	19658000	20979000	C06426	ko00591,ko01040,ko01100
mws0367	277.22	277.22	278.225	C18H30O2	[M-H]-	α-Linolenic Acid*	Lipids	Free fatty acids	463-40-1	1	33067000	33377000	31184000	13517000	14827000	14754000	33110000	33213000	33840000	18740000	20115000	19744000	C06427	ko00592,ko01040,ko01100,ko01110
pmb1650	279.2	149.4	278.225	C18H30O2	[M+H]+	Octadeca-11E,13E,15Z-trienoic acid	Lipids	Free fatty acids	25575-00-2	3	13560000	13526000	11238000	13744000	13875000	14606000	10644000	10761000	13378000	11357000	10822000	11773000	--	--
mws0629	281.11	166	280.106	C13H16N2O5	[M+H]+	L-Aspartyl-L-Phenylalanine	Amino acids and derivatives	Amino acids and derivatives	13433-09-5	3	71532	65552	71818	45559	68928	45906	70006	93165	85769	81160	84044	80171	--	--
Lmbp010382	281.12	91.05	280.11	C18H16O3	[M+H]+	6-Methoxy-2-(2-phenylethyl)chromone	Others	Others	84294-89-3	3	14356	13142	12913	15437	9330.9	15648	10619	10170	18324	17738	18311	10177	--	--
mws1491	279.23	279.23	280.24	C18H32O2	[M-H]-	Linoleic acid	Lipids	Free fatty acids	60-33-3	1	92357000	91596000	87695000	24382000	30127000	27899000	80263000	87863000	76773000	32171000	33262000	35051000	C01595	ko00591,ko01040,ko01100
Lmbn006152	279.23	59.01	280.24	C18H32O2	[M-H]-	(9Z,11E)-Octadecadienoic acid	Lipids	Free fatty acids	2540-56-9	1	292330	337160	279110	75328	74084	74310	267860	319010	278330	95940	98893	99802	C04056	ko00591
Hmhp001812	282.12	136.06	281.112	C11H15N5O4	[M+H]+	2'-O-Methyladenosine	Nucleotides and derivatives	Nucleotides and derivatives	2140-79-6	2	279140	256520	274870	706460	770220	759550	236990	232810	247650	395450	414220	392370	--	--
MWS4354	282.12	150.08	281.112	C11H15N5O4	[M+H]+	N6-methyladenosine	Nucleotides and derivatives	Nucleotides and derivatives	1867-73-8	3	114390	106260	99522	182110	179550	180730	94658	102740	96625	173370	149320	132650	--	--
YC512118	282.28	247.24	281.272	C18H35NO	[M+H]+	Oleamide (9-Octadecenamide)	Lipids	Free fatty acids	301-02-0	1	6666.4	7188.4	4702.8	8042.1	10850	10382	5659.9	6473.3	5330.3	83301	51658	31392	C19670	--
mws2623	281.25	281.25	282.256	C18H34O2	[M-H]-	11-Octadecanoic acid(Vaccenic acid)	Lipids	Free fatty acids	506-17-2	1	2182100	1881200	1688700	670780	708000	734280	1567600	1627600	1413600	971080	787810	742290	C21944	--
pme3350	284.1	168	283.092	C10H13N5O5	[M+H]+	8-Hydroxy-2-deoxyguanosine	Nucleotides and derivatives	Nucleotides and derivatives	88847-89-6	3	9190.5	8503.5	10630	4665.2	7192.7	6157.4	4095.8	7434.4	6378.7	9	9	2043	--	--
pme1178	284.1	152	283.092	C10H13N5O5	[M+H]+	Guanosine	Nucleotides and derivatives	Nucleotides and derivatives	118-00-3	1	5904000	5733800	5925000	7416100	7664400	8007600	6252500	6451100	5340400	7003400	7047800	7165800	C00387	ko00230,ko01100,ko02010
Hmqp002567	284.13	147.04	283.12	C17H17NO3	[M+H]+	4-Hydroxycinnamic acid p-hydroxyphenethylamine	Phenolic acids	Phenolic acids	-	3	18203	23986	19715	9083.9	11994	11773	20178	20239	21501	31325	22759	10244	--	--
Zmwp005562	284.13	147.04	283.121	C17H17NO3	[M+H]+	cis-N-p-Coumaroyltyramine	Alkaloids	Phenolamine	-	3	24189	23264	12985	17781	9	11900	26914	19333	30088	20960	26416	18559	--	--
MWSmce089	284.12	147.04	283.121	C17H17NO3	[M+H]+	p-Coumaroyltyramine	Alkaloids	Phenolamine	36417-86-4	3	22558	18405	18892	21660	9055.5	11045	17768	23429	23843	36728	32405	26212	--	--
Zmzp005934	284.3	102.09	283.288	C18H37NO	[M+H]+	Stearamide	Alkaloids	Alkaloids	124-26-5	2	96487	93807	64397	262390	112230	80852	91758	78130	36801	139580	106780	90362	C13846	--
mws0668	283.07	151	284.076	C10H12N4O6	[M-H]-	Xanthosine	Nucleotides and derivatives	Nucleotides and derivatives	146-80-5	1	511600	500720	534420	440130	503980	463790	537240	525970	441940	576780	513270	479580	C01762	ko00230,ko00232,ko01100,ko01110,ko02010
Zmyn005026	283.26	283.26	284.272	C18H36O2	[M-H]-	16-Methylheptadecanoic acid	Lipids	Free fatty acids	2724-58-5	2	2035200	2286900	2041900	2892200	2076300	2089400	2067500	2035900	2267500	2645500	2380500	2162100	C20356	--
mws1489	283.26	283.26	284.272	C18H36O2	[M-H]-	Stearic Acid	Lipids	Free fatty acids	57-11-4	2	2023000	2239300	2041600	2802200	2005700	2061600	2089800	2087900	2203900	2242900	2580400	2051000	C01530	ko00061,ko01040
pma1751	286.09	124	285.085	C12H15NO7	[M+H]+	N-(beta-D-Glucosyl)nicotinate	Others	Vitamin	-	3	665270	658860	701580	95540	90815	80499	1010500	1063500	943590	90020	77740	79626	--	--
pme0088	285.04	151	286.048	C15H10O6	[M-H]-	Luteolin (5,7,3',4'-Tetrahydroxyflavone)	Flavonoids	Flavones	491-70-3	1	9607.8	11777	7413.4	21292	19997	21721	8245.5	7193.4	7625.1	4666.3	2870.3	3825.3	C01514	ko00941,ko00944,ko01100,ko01110
mws1521	285.1	121.03	286.105	C13H18O7	[M-H]-	Salicin	Phenolic acids	Phenolic acids	138-52-3	3	186930	181630	194440	108880	93682	103090	193720	193080	182920	174670	166270	167170	C01451	ko00010
MWSslk132	285.21	223.21	286.214	C16H30O4	[M-H]-	Hexadecanedioic acid	Lipids	Free fatty acids	505-54-4	3	55442	55624	51355	47754	48522	46703	247990	72525	64807	242250	241660	251350	C19615	ko00073,ko01100
mws4017	285.22	285.22	286.23	C20H30O	[M-H]-	Ferruginol	Terpenoids	Ditepenoids	514-62-5	2	58338	55007	62181	425260	430690	470530	68218	72980	64255	218440	210660	222530	C09092	ko00904,ko01110
Zmyn005252	285.24	239.24	286.251	C17H34O3	[M-H]-	3-Hydroxy-palmitic acid methyl ester	Lipids	Free fatty acids	51883-36-4	3	125420	115400	105890	116920	127710	123190	98351	98687	79987	108440	98738	98478	C11849	--
mws1436	287.29	97.2	286.287	C18H38O2	[M+H]+	1,18-Octadecanediol	Lipids	Free fatty acids	3155-43-9	2	35746	34531	32930	2850.4	3669	2230.7	66139	70844	65326	3580.6	2790.2	3040.7	--	--
mws0064	287.06	135	288.063	C15H12O6	[M-H]-	Eriodictyol (5,7,3',4'-Tetrahydroxyflavanone)	Flavonoids	Flavanones	552-58-9	3	20427	23566	16004	63336	15365	21056	23804	29903	17388	10114	10782	9773.3	C05631	ko00941,ko01100,ko01110
Hmhn000927	287.08	125.02	288.085	C12H16O8	[M-H]-	Phloroglucinol-1-O-β-D-glucopyranoside	Phenolic acids	Phenolic acids	-	2	25621	15476	23337	23163	22874	30512	20529	13968	13529	6463.8	7739.7	3128.1	--	--
Lmyn007883	287.22	287.22	288.23	C16H32O4	[M-H]-	9,16-Dihydroxypalmitic acid	Lipids	Free fatty acids	38076-49-2	3	9	9	4501.5	25830	16777	12798	12702	6899.4	6255.6	13417	15134	13135	--	--
pme3163	289	97	290.04	C7H15O10P	[M-H]-	D-Sedoheptuiose 7-phosphate	Others	Saccharides and Alcohols	2646-35-7	3	3817200	3320300	3732100	1260200	1311000	1013600	3278200	3271000	3729100	2727400	3247900	2700500	--	--
Lmyn003835	289.04	137.02	290.043	C14H10O7	[M-H]-	4-(3,4,5-Trihydroxybenzoxy)benzoic acid	Phenolic acids	Phenolic acids	-	2	16819000	17558000	17465000	5329200	5039500	4677800	20026000	21080000	17699000	4247700	4942000	4569000	--	--
MWSHY0167	291.09	139.04	290.079	C15H14O6	[M+H]+	Catechin	Flavonoids	Flavanols	154-23-4	1	2513000	2322000	2516300	634250	597650	636100	2942600	2701100	2774500	627590	622150	567850	C06562	ko00941,ko01110
MWSHY0174	291.09	139.04	290.079	C15H14O6	[M+H]+	Epicatechin	Flavonoids	Flavanols	490-46-0	2	5093800	4337700	4922000	1035300	1108900	1221200	5456900	5173900	6152500	1125200	1186000	1030200	C09727	ko00941,ko01100,ko01110
pmb2657	289.1	97.1	290.123	C10H18N4O6	[M-H]-	Argininosuccinic acid	Organic acids	Organic acids	2387-71-5	3	177620	191680	186820	83178	92879	89073	159970	182490	156930	74542	95607	87248	C03406	ko00220,ko00250,ko01100,ko01110,ko01230
pmb3374	289.13	119.1	290.138	C14H18N4O3	[M-H]-	N-p-Coumaroyl hydroxydehydroagmatine	Alkaloids	Phenolamine	-	3	48187	37671	38517	12311	8102.4	7468.4	55569	52760	45066	36099	30451	23072	--	--
pmb0885	291	190.9	290.188	C18H26O3	[M+H]+	4-Oxo-9Z,11Z,13E,15E-Octadecatetraenoic Acid	Lipids	Free fatty acids	-	3	15054	14122	13469	6044.7	6657.8	4998.1	15502	18895	15774	8261.1	7734.8	7049.3	--	--
pmb2893	291.15	119.2	292.154	C14H20N4O3	[M-H]-	N-p-Coumaroylhydroxyagmatine	Alkaloids	Phenolamine	-	3	105070	121610	87957	110900	124180	118510	145140	128530	131780	175260	169150	164970	--	--
Zmyn004548	291.2	235.17	292.204	C18H28O3	[M-H]-	12-Oxo-phytodienoic acid	Lipids	Free fatty acids	85551-10-6	3	22376	23793	23640	4188.3	4115.1	4082.8	28554	30173	26690	5555.8	5917.9	5219.8	C01226	ko00592,ko01100,ko01110
MWSmce689	293.25	95.09	292.24	C19H32O2	[M+H]+	Methyl linolenate	Lipids	Free fatty acids	301-00-8	2	313700	309650	303030	93712	98402	134480	368180	362010	388240	78523	80166	82414	--	--
Zmdn001564	293.11	164.07	294.122	C14H18N2O5	[M-H]-	γ-Glutamylphenylalanine	Amino acids and derivatives	Amino acids and derivatives	7432-24-8	1	165680	153760	191510	218670	212670	220400	158380	161710	139690	145200	178830	146870	--	--
pmb0494	295.17	207.07	294.158	C15H22N2O4	[M+H]+	Sinapoylputrescine	Alkaloids	Phenolamine	70185-57-8	3	14693	9	15634	25847	27678	13995	18440	19724	11373	22204	14424	24689	--	--
Lmbn005443	293.21	235.17	294.219	C18H30O3	[M-H]-	13-KODE; (9Z,11E)-13-Oxooctadeca-9,11-dienoic acid*	Lipids	Free fatty acids	54739-30-9	2	629440	617410	620300	63116	60717	72635	668150	847540	733790	113880	119690	118970	C14765	ko00591
pmb2792	293.21	193.1	294.219	C18H30O3	[M-H]-	13-Hydroxy-6,9,11-octadecatrienoic acid	Lipids	Free fatty acids	74784-20-6	3	139510	137060	122750	123490	122000	139570	149010	132440	146280	136720	122250	129670	--	--
Zmyn004676	293.21	113.1	294.219	C18H30O3	[M-H]-	17-Hydroxylinolenic acid	Lipids	Free fatty acids	-	3	1820200	1851900	1890500	274760	261270	286100	2806400	2917300	2657700	447820	418600	399750	C16346	ko00592
pmb2787	293.21	275.1	294.219	C18H30O3	[M-H]-	9-Oxo-10E,12Z-octadecadienoic acid	Lipids	Free fatty acids	54232-59-6	1	478500	462250	453890	50740	49611	51047	552570	621500	557660	89146	87276	101310	C14766	ko00591
Zmpn003368	293.21	195.14	294.219	C18H30O3	[M-H]-	13S-Hydroxy-9Z,11E,15Z-octadecatrienoic acid	Lipids	Free fatty acids	87984-82-5	2	633440	597190	611200	180600	180250	195290	708990	736200	656600	200190	213080	206390	C16316	ko00592
pmb2786	293.21	235.17	294.219	C18H30O3	[M-H]-	9-Hydroxy-10,12,15-octadecatrienoic acid*	Lipids	Free fatty acids	89886-42-0	2	617970	573760	636840	60927	60388	67126	749430	858980	745310	98355	99175	116500	C16326	ko00592
Zmyn004732	293.21	185.12	294.219	C18H30O3	[M-H]-	2R-hydroxy-9Z,12Z,15Z-octadecatrienoic acid	Lipids	Free fatty acids	-	3	455430	468900	483440	42976	46675	42531	696630	741070	706550	69358	76677	75947	C16342	ko00592
Lmcn009539	293.25	293.25	294.256	C19H34O2	[M-H]-	E,E,Z-1,3,12-Nonadecatriene-5,14-diol	Lipids	Free fatty acids	-	1	290050	270620	282750	47242	37489	37344	251140	292250	276400	79995	77530	95761	--	--
Hmqp005411	297.24	81.07	296.234	C18H32O3	[M+H]+	9-Oxo-12Z-Octadecenoic acid*	Lipids	Free fatty acids	112543-32-5	2	1522600	1395400	1414800	190770	162290	179560	1681200	1877000	1690400	265520	306520	319890	--	--
Hmqp005455	297.24	81.07	296.234	C18H32O3	[M+H]+	15(R)-Hydroxylinoleic Acid*	Lipids	Free fatty acids	177931-23-6	2	1503200	1441200	1413800	179050	162980	175780	1693100	1926900	1772200	251810	303470	301390	--	--
Lmbn005369	295.23	195.14	296.235	C18H32O3	[M-H]-	13(S)-HODE;13(S)-Hydroxyoctadeca-9Z,11E-dienoic acid*	Lipids	Free fatty acids	10219-69-9	1	7684400	7386600	7524600	1072200	1034800	1114600	10503000	11134000	10062000	1900900	1920300	2042200	C14762	ko00591
pmb2799	295.23	195.2	296.235	C18H32O3	[M-H]-	12,13-Epoxy-9-Octadecenoic Acid	Lipids	Free fatty acids	6799-85-5	1	1930600	1824800	1693400	168790	167560	211410	2489500	2887400	2470400	354370	367230	399850	C14826	ko00591,ko01100
Lmbn005662	295.23	171.1	296.235	C18H32O3	[M-H]-	9(10)-EpOME;(9R,10S)-(12Z)-9,10-Epoxyoctadecenoic acid	Lipids	Free fatty acids	16833-56-0	1	1278600	1149200	1255500	156980	142890	169780	1613500	1706000	1539900	250710	263370	284390	C14825	ko00591,ko01100
Rfmb091	295.23	195.14	296.235	C18H32O3	[M-H]-	9S-Hydroxy-10E,12Z-octadecadienoic acid*	Lipids	Free fatty acids	15514-85-9	1	7525100	7439400	7281800	1065800	1042200	1132200	10907000	11386000	10468000	2007100	1853100	2000900	C14767	ko00591
pme1474	298.1	136	297.09	C11H15N5O3S	[M+H]+	5'-Deoxy-5'-(methylthio)adenosine	Nucleotides and derivatives	Nucleotides and derivatives	2457-80-9	1	34453000	35728000	34703000	28740000	30973000	30631000	32509000	33532000	32738000	29401000	28480000	28837000	C00170	ko00270,ko00908,ko01100
pmb0197	298.1	166.3	297.107	C11H15N5O5	[M+H]+	N7-Methylguanosine	Nucleotides and derivatives	Nucleotides and derivatives	20244-86-4	3	32244	29755	30569	60808	63393	90638	25909	26856	35890	95809	69669	72724	C20674	--
Lmbn009444	297.24	183.14	298.251	C18H34O3	[M-H]-	Ricinoleic acid	Lipids	Free fatty acids	141-22-0	2	686670	679020	635990	122400	127630	129840	1002400	1158400	997690	135880	141850	153270	C08365	--
pmf0297	297.32	183.1	298.324	C20H42O	[M-H]-	1-Eicosanol	Lipids	Free fatty acids	629-96-9	3	736760	705970	719610	144380	114220	150590	1102400	1227200	1107800	150440	156700	170530	--	--
Lmjp004941	301.07	286.05	300.063	C16H12O6	[M+H]+	Rhamnocitrin (7-Methylkaempferol)*	Flavonoids	Flavonols	569-92-6	1	630470	634980	658310	983020	1028100	940640	418860	446960	434390	465300	500630	510690	C17059	--
Zmhp003514	301.07	286.05	300.063	C16H12O6	[M+H]+	6,7,8-Tetrahydroxy-5-methoxyflavone	Flavonoids	Flavones	-	2	697260	670440	668470	1170700	1171800	1111800	480170	497500	457900	533290	565010	533320	--	--
pmp000001	301.07	286.05	300.063	C16H12O6	[M+H]+	Hispidulin (5,7,4'-Trihydroxy-6-methoxyflavone)*	Flavonoids	Flavones	1447-88-7	1	608540	608240	638740	1123900	1095600	1072500	455420	464020	421310	493860	519410	511920	C10058	--
mws0058	299.06	284	300.063	C16H12O6	[M-H]-	Diosmetin (5,7,3'-Trihydroxy-4'-methoxyflavone)	Flavonoids	Flavanones	520-34-3	1	1405300	1469200	1448700	2663100	2637800	2484600	1065700	1158700	994910	1189700	1272700	1323200	C10038	--
Zmhn001358	299.08	137.02	300.084	C13H16O8	[M-H]-	4-O-Glucosyl-4-hydroxybenzoic acid	Phenolic acids	Phenolic acids	-	2	316900	315290	267770	155520	142920	156480	379640	362280	352670	104230	102010	49674	--	--
Lmsn002247	299.08	137.02	300.085	C13H16O8	[M-H]-	1-O-Salicyloyl-β-D-glucose	Phenolic acids	Phenolic acids	60517-74-0	1	324580	283330	290220	141960	165940	148790	318830	353460	321010	93315	76009	68775	--	--
pmb3142	299.1	137.1	300.085	C13H16O8	[M-H]-	Salicylic acid-2-O-glucoside	Phenolic acids	Phenolic acids	10366-91-3	3	3964200	4709700	4528900	2616400	2876200	2660400	4852900	5134800	5278500	5060200	4416100	4685300	--	--
pmc1990	299.1	223.1	300.1	C17H16O5	[M-H]-	4'-Hydroxy-5,7-dimethoxyflavanone	Flavonoids	Flavanones	-	3	13591000	14897000	12980000	13720000	15834000	12653000	13008000	13563000	12168000	12371000	14909000	16164000	--	--
MWS5235	299.26	253.25	300.266	C18H36O3	[M-H]-	12-Hydroxyoctadecanoic acid	Lipids	Free fatty acids	106-14-9	3	114180	124290	116080	115810	100560	112360	132690	158420	140750	124100	129230	141780	--	--
MWS4295	299.26	253.25	300.266	C18H36O3	[M-H]-	DL-2-hydroxystearic acid	Lipids	Free fatty acids	629-22-1	2	380910	359250	339780	297510	288970	311430	270300	312520	280980	224840	198450	195860	--	--
Zmyn005384	299.26	253.26	300.266	C18H36O3	[M-H]-	2R-Hydroxyoctadecanoic Acid	Lipids	Free fatty acids	26633-48-7	1	382400	324380	346190	305380	291020	327030	279980	302330	270920	229400	211310	192530	C03042	--
Lmqn008288	299.26	299.26	300.267	C18H36O3	[M-H]-	3-Hydroxyoctadecanoic Acid	Lipids	Free fatty acids	45261-96-9	2	366370	435480	377150	406700	323600	338820	360610	362360	378330	339180	386150	334000	--	--
pmb3079	300.05	96.9	301.056	C8H16NO9P	[M-H]-	N-Acetyl-D-glucosamine-1-phosphate	Others	Saccharides and Alcohols	6866-69-9	1	257970	174020	170820	115330	102700	81283	188870	221800	183300	104340	92886	104600	C04256	--
pme2954	303.05	137.02	302.043	C15H10O7	[M+H]+	Quercetin	Flavonoids	Flavonols	117-39-5	3	41258	50551	92737	21591	27259	19690	92512	61351	54092	19722	20931	19809	C00389	ko00941,ko00944,ko01100,ko01110
mws1033	303.09	153.02	302.079	C16H14O6	[M+H]+	Homoeriodictyol	Flavonoids	Flavanones	446-71-9	2	10763	8384.6	10648	6977.8	8000.5	7311.9	11819	15353	14650	6860.6	10648	6957.3	C09756	ko00941
mws0463	301.07	164	302.079	C16H14O6	[M-H]-	Hesperetin	Flavonoids	Flavanones	520-33-2	3	6308.7	7637.3	8897.2	20419	23500	22817	7464.5	6666.3	3987.5	6007.8	4229.4	6523.5	C01709	ko00941
Zmhn000892	301.09	139.05	302.1	C13H18O8	[M-H]-	4-O-Glucosyl-3,4-dihydroxybenzyl alcohol	Phenolic acids	Phenolic acids	-	3	276290	215510	282450	174090	167570	206130	282280	319430	386080	324480	278140	271620	--	--
MWSslk208	301.22	301.22	302.225	C20H30O2	[M-H]-	Kaurenoic Acid	Terpenoids	Ditepenoids	6730-83-2	1	35448	32627	34437	312540	332820	321510	30609	37632	33316	155210	150980	155710	C11874	ko00904,ko01100,ko01110
Lmbn014696	301.22	301.22	302.225	C20H30O2	[M-H]-	Pimaric acid	Terpenoids	Ditepenoids	127-27-5	1	166610	197620	181600	94146	92068	63171	155170	189810	152300	108520	124220	102330	C09159	--
MWSmce549	303.25	57.07	302.246	C17H34O4	[M+H]+	1-Monomyristin	Lipids	Free fatty acids	589-68-4	3	651520	885080	800620	931980	754980	517860	824200	796070	836690	624860	657980	688250	--	--
mws1375	304.15	185.09	303.143	C12H21N3O6	[M+H]+	Nicotianamine	Alkaloids	Alkaloids	34441-14-0	3	326450	346250	410430	174810	193310	272690	277780	353120	258620	210210	252080	210150	C05324	--
mws0044	303.05	125.02	304.058	C15H12O7	[M-H]-	Dihydroquercetin(Taxifolin)	Flavonoids	Flavanonols	480-18-2	2	74080	89460	77850	12554	8113.4	4417.5	160690	120890	139430	16302	9	11650	C01617	ko00941,ko01100,ko01110
Lmmp003109	305.1	139.04	304.095	C16H16O6	[M+H]+	3'-O-Methyl-epicatechin	Flavonoids	Flavanols	76549-34-3	2	660900	547120	646090	270760	288080	289430	561830	594670	512800	335520	281270	269140	--	--
mws0042	305.07	125	306.074	C15H14O7	[M-H]-	Epigallocatechin	Flavonoids	Flavanols	970-74-1	1	15013000	15103000	14314000	4732400	4911500	4854200	17052000	19496000	17759000	3931100	3853300	3963400	C12136	ko00941,ko01110
mws0049	307.08	139	306.074	C15H14O7	[M+H]+	Gallocatechin	Flavonoids	Flavanols	970-73-0	1	21967000	22181000	22435000	6886800	6137100	6678000	23658000	24909000	23411000	5760000	6115700	5835900	C12127	ko00941,ko01110
pmb0772	307.14	131.4	306.137	C19H18N2O2	[M+H]+	N-Cinnamoylserotonin	Alkaloids	Plumerane	-	1	153260	130060	132650	48188	48794	55789	207550	226130	169490	50618	62061	55780	--	--
pmb0496	307.18	177.05	306.169	C15H22N4O3	[M+H]+	N-Feruloylagmatine	Alkaloids	Phenolamine	-	1	419200	390170	415700	1389400	1051100	933270	523320	474370	439320	697610	694560	610190	C18325	ko00330,ko01100
pmn001610	307.26	307.3	308.272	C20H36O2	[M-H]-	Eicosadienoic acid	Lipids	Free fatty acids	5598-38-9	1	316710	275640	267890	478870	530510	518900	337250	344770	422570	188070	190120	180980	C16525	ko01040
pmb2791	309.21	209.1	310.1	C18H30O4	[M-H]-	9-Hydroperoxy-10E,12,15Z-octadecatrienoic acid	Lipids	Free fatty acids	111004-08-1	3	65467	71928	59459	37628	37187	41122	74506	71561	66771	36323	49942	44849	C16321	ko00592,ko01110
Zmdp001857	311.12	165.05	310.116	C14H18N2O6	[M+H]+	γ-Glutamyltyrosine	Amino acids and derivatives	Amino acids and derivatives	7432-23-7	2	182380	186240	184450	621620	571770	621230	83379	107680	85329	87574	84202	86094	--	--
Zmzn003953	309.2	227.2	310.214	C18H30O4	[M-H]-	13(s)-hydroperoxy-(9z,11e,15z)-octadecatrienoic acid	Lipids	Free fatty acids	67597-26-6	1	667800	643250	661300	655230	855470	704960	765470	789780	715670	747040	591120	623220	C04785	ko00592,ko01100,ko01110
Zmyn004449	309.21	171.1	310.214	C18H30O4	[M-H]-	9-Hydroxy-12-oxo-10(E),15(Z)-octadecadienoic acid	Lipids	Free fatty acids	-	2	53105	52328	53235	14659	13478	17370	77635	80904	78101	17537	17806	18856	C21923	ko00592,ko01110
Hmqp006221	311.26	279.32	310.25	C19H34O3	[M+H]+	13-Hydroxy-9Z,11E-octadecadienoic acid	Lipids	Free fatty acids	18104-45-5	3	8972.2	7353.5	8394.1	706.81	1054.6	1618.2	8849.2	8922	9690.3	699.61	972.34	859.95	--	--
pmn001606	309.28	309.28	310.287	C20H38O2	[M-H]-	Eicosenoic acid	Lipids	Free fatty acids	26764-41-0	2	48437000	49144000	49786000	51008000	6510200	7179200	43724000	51880000	58137000	57603000	12230000	11441000	C16526	ko01040
Lmap001823	312.11	132.04	311.101	C14H17NO7	[M+H]+	Dhurrin	Alkaloids	Phenolamine	499-20-7	3	211600	223910	209970	114900	114280	111600	205860	229990	185560	139390	162770	154230	C05143	ko00460,ko01100,ko01110
pme3967	312.13	180	311.123	C12H17N5O5	[M+H]+	2-(Dimethylamino)guanosine	Nucleotides and derivatives	Nucleotides and derivatives	2140-67-2	1	842270	891560	880020	1043000	985630	908900	905340	967140	943800	1029500	973120	955780	--	--
Lmqp002761	313.14	151.08	312.136	C19H20O4	[M+H]+	Alnusonol	Phenolic acids	Phenolic acids	52330-12-8	3	550510	602030	471110	329970	224890	353630	605130	657170	163670	264990	341040	315620	--	--
mws0636	313.15	166	312.147	C18H20N2O3	[M+H]+	L-Phenylalanyl-L-phenylalanine	Amino acids and derivatives	Amino acids and derivatives	2577-40-4	3	9181.2	9862.2	22538	16264	5380.4	16006	16544	13508	12869	15804	13792	17785	--	--
Rfmb087	311.22	293.21	312.23	C18H32O4	[M-H]-	9-Hydroxy-13-oxo-10-octadecenoic Acid	Lipids	Free fatty acids	-	1	2041400	2037100	2101400	746890	737850	761480	2895600	2873000	2732800	851060	904930	907370	--	--
MWS80006	311.22	293.21	312.23	C18H32O4	[M-H]-	9-Hydroperoxy-9Z,11E-Octadecadienoic Acid	Lipids	Free fatty acids	5502-91-0	3	26590	29905	28730	27066	22867	23678	30325	28973	28116	26192	28214	30567	C14827	ko00591,ko01100
pmb2804	311.1	171.3	312.23	C18H32O4	[M-H]-	13S-Hydroperoxy-9Z,11E-octadecadienoic acid	Lipids	Free fatty acids	33964-75-9	3	627150	571020	552170	191280	195320	183790	719870	737200	744550	225540	225330	227080	C04717	ko00591,ko01100
pmn001689	311.22	223.17	312.23	C18H32O4	[M-H]-	9-Hydroxy-12-oxo-15(Z)-octadecenoic acid	Lipids	Free fatty acids	-	1	37994	46723	39759	83565	87527	86354	46199	46568	51423	102870	106610	126140	C21924	ko00592,ko01110
Lmbn005287	311.22	249.22	312.23	C18H32O4	[M-H]-	7S,8S-DiHODE; (9Z,12Z)-(7S,8S)-Dihydroxyoctadeca-9,12-dienoic acid	Lipids	Free fatty acids	143288-65-7	3	94644	96454	95098	22370	25320	20107	172290	173190	152690	145530	140400	141320	C07354	ko00591
Lmbn004685	311.22	223.17	312.23	C18H32O4	[M-H]-	5S,8R-DiHODE; (5S,8R,9Z,12Z)-5,8-Dihydroxyoctadeca-9,12-dienoate	Lipids	Free fatty acids	-	1	37514	38358	39812	34490	35354	39657	35087	40001	37066	40588	41409	36266	C20186	ko00591
pmf0397	311.3	183.1	312.303	C20H40O2	[M-H]-	Arachidic acid	Lipids	Free fatty acids	506-30-9	3	81598	77520	84746	29894	26305	20813	100570	77109	77795	30716	27791	34299	C06425	ko01040
MWStz221	314.14	177.06	313.131	C18H19NO4	[M+H]+	N-Cis-Feruloyltyramine	Alkaloids	Phenolamine	80510-09-4	1	514180	486450	392560	634560	643110	658300	706680	732360	656900	1643400	1639200	1681200	--	--
mws1433	314.14	177.05	313.131	C18H19NO4	[M+H]+	N-Feruloyltyramine	Alkaloids	Phenolamine	66648-43-9	1	425600	417790	314660	487520	494340	473490	544050	626830	528900	1333900	1314400	1373800	C02717	--
Cmzp002057	315.12	255.1	314.1	C14H18O8	[M+H]+	6-O-Acetylarbutin	Phenolic acids	Phenolic acids	10338-88-2	3	13243	19875	15140	12689	18500	19516	13095	15829	14664	12094	11794	7215.1	--	--
Lmmn002179	313.09	107.05	314.1	C14H18O8	[M-H]-	Methyl salicylate-2-O-glucoside	Phenolic acids	Phenolic acids	10019-60-0	3	163290	169560	177860	167980	177030	185630	170130	191350	164770	271100	274790	291620	--	--
Lmbn005487	313.24	251.24	314.246	C18H34O4	[M-H]-	12,13-DHOME; (9Z)-12,13-Dihydroxyoctadec-9-enoic acid	Lipids	Free fatty acids	263399-35-5	3	49125	52596	49170	29690	31728	35848	78193	69527	65285	52222	47004	52936	C14829	ko00591
MWSmce539	315.25	185.12	314.246	C18H34O4	[M+H]+	Dibutyl sebacate	Lipids	Free fatty acids	109-43-3	3	5135.6	6445.3	5762.4	6109.8	5437.2	5347.3	8611.5	5750.5	7441.8	7348.7	8200.2	7418.1	--	--
Lmbn007891	313.24	183.14	314.246	C18H34O4	[M-H]-	Hydroxy ricinoleic acid	Lipids	Free fatty acids	-	2	635610	648460	580400	233550	219910	247890	564360	541820	452930	204010	209690	232240	--	--
Lmqn004838	315.01	299.99	316.022	C15H8O8	[M-H]-	3-O-Methylellagic acid	Tannins	Tannin	-	3	87273	71042	47942	64570	63891	56255	36604	42702	43021	25545	29245	32329	--	--
pmp000003	317.07	302.04	316.058	C16H12O7	[M+H]+	Nepetin (5,7,3',4'-Tetrahydroxy-6-methoxyflavone)	Flavonoids	Flavones	520-11-6	1	69797	60353	57427	80640	66754	72620	40566	48832	50787	40072	40011	40016	--	--
mws0066	315.05	151	316.058	C16H12O7	[M-H]-	Isorhamnetin	Flavonoids	Flavonols	480-19-3	2	6959.8	8225.1	6183.2	2418.1	1776	1673.9	4645	3682.9	3730.7	1264.3	1118.5	1144.6	C10084	--
pmb2871	315.07	153	316.079	C13H16O9	[M-H]-	1-O-Gentisoyl-β-D-glucoside*	Phenolic acids	Phenolic acids	23445-11-6	1	1321600	1225800	1137100	905430	920740	951740	1530800	1793900	1554600	515170	579930	509330	--	--
pmn001367	315.07	153.02	316.079	C13H16O9	[M-H]-	Protocatechuic acid-4-O-glucoside*	Phenolic acids	Phenolic acids	-	1	1436700	1404000	1458000	935820	991110	970660	1709000	1837900	1783100	710280	736290	641320	--	--
Jmwn002172	315.11	135.04	316.116	C14H20O8	[M-H]-	3,4-dihydroxyphenylethanol-β-D-glucopyranoside	Phenolic acids	Phenolic acids	-	1	1169400	1286100	1078800	4063200	3687600	3828900	80282	71097	72250	177570	178070	190610	--	--
Zmtn001661	315.11	153.02	316.116	C14H20O8	[M-H]-	Vanilloloside	Phenolic acids	Phenolic acids	74950-96-2	2	1810300	1813000	1841700	1140000	1161000	1141300	2033800	2255800	2221300	928980	854410	883110	--	--
pme3459	317.21	299	316.204	C20H28O3	[M+H]+	Cafestol	Terpenoids	Ditepenoids	469-83-0	3	20370	15735	18839	22228	20490	20369	21347	17061	20774	17373	17382	13902	C09066	--
MWSHY0048	321.06	153.02	320.053	C15H12O8	[M+H]+	Dihydromyricetin (Ampelopsin)	Flavonoids	Flavanonols	27200-12-0	3	227000	192940	233340	14488	19985	11226	266120	313190	276300	14785	27925	20760	C02906	ko00941,ko01110
pmb0751	321.1	147.3	320.09	C16H16O7	[M+H]+	Trans-5-O-(p-Coumaroyl)shikimate	Phenolic acids	Phenolic acids	-	3	178160	164420	148290	126440	122550	121580	139780	159610	140150	138190	161140	189040	C02947	ko00940,ko00941,ko00945,ko01100,ko01110
mws0582	322.11	130	321.099	C11H19N3O6S	[M+H]+	S-(Methyl)glutathione	Amino acids and derivatives	Amino acids and derivatives	2922-56-7	2	115230	86127	68731	10801	18864	37424	144860	164030	152300	103440	119660	114790	C11347	--
pmb0235	323.09	177.4	322.084	C19H14O5	[M+H]+	O-Feruloyl coumarin	Lignans and Coumarins	Coumarins	-	2	179180	147100	206760	342300	305980	303450	180580	198060	205130	478190	493190	509770	--	--
pme3188	323.03	211	324.036	C9H13N2O9P	[M-H]-	Uridine 5'-monophosphate	Nucleotides and derivatives	Nucleotides and derivatives	58-97-9	2	249680	212910	209220	277000	233430	321460	229860	221320	193560	204740	246740	224580	C00105	ko00240,ko01100,ko01240
Lmbp003825	325.09	163.04	324.085	C15H16O8	[M+H]+	Skimmin (7-Hydroxycoumarin-7-O-glucoside)	Lignans and Coumarins	Coumarins	93-39-0	1	50698	55789	49058	225780	264990	262710	10342	27744	22681	107540	107880	107690	--	--
Hmqp006023	326.27	309.27	324.266	C20H36O3	[M+H]+	Ethyl 9-Hydroxy-10,12-octadecadienoic acid	Lipids	Free fatty acids	-	2	87669	80983	95475	82455	77269	69358	72439	82330	64536	51133	53315	50571	--	--
mws0983	326.31	62.06	325.298	C20H39NO2	[M+H]+	N-Oleoylethanolamine	Alkaloids	Alkaloids	111-58-0	1	646720	579010	672590	557520	546240	500200	502870	563370	477090	352680	378400	348190	C20792	--
Zmhn002301	325.09	163.04	326.1	C15H18O8	[M-H]-	p-Coumaric acid-4-O-glucoside	Phenolic acids	Phenolic acids	117405-48-8	1	909640	819740	985070	617490	559980	679650	1391900	1367200	1298400	1096400	1036500	1117500	C06739	--
Hmhn003067	325.09	119.05	326.1	C15H18O8	[M-H]-	Phenylpropionic acid-O-β-D-glucopyranoside	Phenolic acids	Phenolic acids	-	1	557880	489740	563540	462960	483150	507780	965630	996770	827830	885240	965580	890610	--	--
Zmzn001549	325.09	119.05	326.1	C15H18O8	[M-H]-	Ferulic acid-1-O-glucoside	Phenolic acids	Phenolic acids	14364-05-7	2	619690	625520	619980	485070	435790	435570	1031100	989820	968270	842760	846690	819990	C04415	--
pmn001419	325.09	163.04	326.1	C15H18O8	[M-H]-	1-O-p-Coumaroyl-β-D-glucose	Phenolic acids	Phenolic acids	7139-64-2	1	1315900	1179000	1534300	892100	1023600	839110	1932700	2345000	1966400	1975800	1883300	1900200	C16827	--
Jmwn002494	325.09	119.05	326.1	C15H18O8	[M-H]-	(2E)-3-[4-(β-D-glucopyranoside)-phenylacrylic]-acid	Phenolic acids	Phenolic acids	-	2	110810	122940	102010	14985	11744	12532	190060	192630	192150	15008	14711	11051	--	--
Lmqn000351	325.11	59.01	326.121	C12H22O10	[M-H]-	Rutinose	Others	Saccharides and Alcohols	90-74-4	3	31550	26175	39984	16336	10235	9	36674	65462	45506	13964	24508	12272	C08247	--
MWSmce278	327.19	159.08	326.188	C21H26O3	[M+H]+	Acitretin	Others	Vitamin	55079-83-9	3	10488	10773	10262	13159	12158	16237	9002.6	7059.4	5666.2	7834.3	8663.7	8729.1	--	--
Hmsn002272	327.11	165.05	328.116	C15H20O8	[M-H]-	Demethyl coniferin	Phenolic acids	Phenolic acids	-	2	50617	71703	76262	187910	164860	197940	29957	24890	23487	77377	74857	73194	--	--
pmn001690	327.14	165.09	328.152	C16H24O7	[M-H]-	3-Hydroxy-4-isopropylbenzylalcohol-3-O-glucoside	Phenolic acids	Phenolic acids	-	3	60731	103410	95804	147740	131280	145600	114690	103340	109900	110800	100270	104850	--	--
pmn001691	327.22	291.2	328.225	C18H32O5	[M-H]-	9,12,13-Trihydroxy-10,15-octadecadienoic acid	Lipids	Free fatty acids	-	1	313900	326160	324520	129860	129170	116880	387120	392460	336970	109880	107960	119370	--	--
mws0371	327.23	283.3	328.24	C22H32O2	[M-H]-	Cis-4,7,10,13,16,19-Docosahexaenoic Acid	Lipids	Free fatty acids	6217-54-5	3	67960	68889	68248	80189	77480	81344	54914	64406	52298	90232	87372	80073	C06429	ko01040
mws0884	328.05	134.2	329.053	C10H12N5O6P	[M-H]-	Cyclic 3',5'-Adenylic acid	Nucleotides and derivatives	Nucleotides and derivatives	60-92-4	1	87848	94401	96515	159400	156160	154410	80695	87034	65248	110420	149930	131950	C00575	ko00230,ko01100
Zmlp005013	331.04	299.02	330.038	C16H10O8	[M+H]+	3,3'-O-Dimethylellagic Acid	Tannins	Tannin	2239-88-5	3	188810	171500	179500	101850	93042	97230	82640	83623	83617	47653	51875	49820	--	--
pmp000004	331.08	316.06	330.074	C17H14O7	[M+H]+	4',5,7-Trihydroxy-3',6-dimethoxyflavone (Jaceosidin)	Flavonoids	Flavones	18085-97-7	1	7564000	7075000	7402000	4238200	4158200	4305500	3428600	3576300	3318100	2211600	2109500	2153800	--	--
Lmzp004885	331.08	315.05	330.074	C17H14O7	[M+H]+	Tricin (5,7,4'-Trihydroxy-3',5'-dimethoxyflavone)	Flavonoids	Flavones	520-32-1	1	13861000	13135000	13379000	7935800	7187500	7719800	6390500	6503800	6359000	4091600	3939000	4213200	C10193	--
Lmtn002565	329.11	167.03	330.095	C14H18O9	[M-H]-	1-O-Vanilloyl-D-Glucose	Phenolic acids	Phenolic acids	-	3	21020	22758	21956	18658	22628	23768	21674	43432	32529	28164	13951	19278	C20470	--
Smhn102346	329.08	167.03	330.095	C14H18O9	[M-H]-	2,4,6-trihydroxy-acetophenone-4-O-β-D-glucopyranoside	Phenolic acids	Phenolic acids	-	1	3991300	3548500	3437200	1721400	1629000	1638400	4485000	4575900	4276900	2534100	2546300	2708900	--	--
Zmhn001883	329.09	209.04	330.095	C14H18O9	[M-H]-	Vanillic acid-4-O-glucoside	Phenolic acids	Phenolic acids	32142-31-7	1	641220	662510	689830	278070	275780	302420	666060	745520	668780	191220	240300	234740	--	--
pmn001517	329.12	167	330.131	C15H22O8	[M-H]-	3,4,5-Trimethoxyphenyl-1-O-Glucoside	Phenolic acids	Phenolic acids	-	2	8524100	7656100	7953800	3764900	3690500	3470000	9287700	9623600	9596100	5591700	5610400	5591900	--	--
Hmqn003054	329.23	311.23	330.24	C18H34O5	[M-H]-	9,10,11-Trihydroxy-12-octadecenoic acid	Lipids	Free fatty acids	61911-67-9	2	392460	399500	423910	105370	93150	96976	529520	528320	497250	90777	107870	113570	--	--
pmn001694	329.23	229.15	330.241	C18H34O5	[M-H]-	9,10,13-Trihydroxy-11-Octadecenoic Acid	Lipids	Free fatty acids	29907-57-1	1	6331400	6227100	6456000	1375900	1419300	1503500	7991900	8278100	7452500	1460800	1531500	1509500	C14835	ko00591
Lmbn003970	329.23	211.14	330.241	C18H34O5	[M-H]-	9,12,13-TriHOME; 9(S),12(S),13(S)-Trihydroxy-10(E)-octadecenoic acid	Lipids	Free fatty acids	97134-11-7	2	30886	29442	29031	21840	22505	20780	27724	40351	33041	31862	34450	29616	C14833	ko00591
Lmbn004240	329.23	199.13	330.241	C18H34O5	[M-H]-	9,10-Dihydroxy-12,13-epoxyoctadecanoic acid	Lipids	Free fatty acids	-	2	8688.2	9480.1	11894	9204.5	8513.8	7290	10571	12184	9253.2	5949.8	5204.3	2054.9	C14837	ko00591
pmp001284	331.28	313.27	330.277	C19H38O4	[M+H]+	Monopalmitin	Lipids	Glycerol ester	542-44-9	2	479560	446020	462090	358270	326250	297030	401310	411560	395950	333000	313150	347800	--	--
pme3184	332.08	136	331.068	C10H14N5O6P	[M+H]+	2'-Deoxyadenosine-5'-monophosphate	Nucleotides and derivatives	Nucleotides and derivatives	653-63-4	2	249210	172590	176170	113770	159230	164430	176810	208390	204910	176850	138520	137610	C00360	ko00230,ko01100
pmb0789	332.13	152.07	331.127	C14H21NO8	[M+H]+	Pyridoxine-5'-O-glucoside	Others	Vitamin	-	3	1548500	1456700	1369200	1664500	1488900	1695900	1502500	1565300	1457300	1912500	1691700	1616800	C03996	--
pmc0066	333.05	137.05	332.052	C10H13N4O7P	[M+H]+	2'-Deoxyinosine-5'-monophosphate	Nucleotides and derivatives	Nucleotides and derivatives	3393-18-8	3	1638400	3060600	2411200	8576300	9007200	8300100	1004800	510940	641290	9945600	10659000	10293000	C06196	ko00230
pmb2928	331	313.1	332.074	C13H16O10	[M-H]-	Gallic acid-4-O-glucoside	Phenolic acids	Phenolic acids	84274-52-2	3	4160400	3881900	3851600	4665400	4761400	5189100	4485000	4426800	4375200	7886500	6893300	7149400	--	--
pmn001518	331.07	169.01	332.074	C13H16O10	[M-H]-	1-O-Galloyl-β-D-glucose	Phenolic acids	Phenolic acids	58511-73-2	3	1517500	1285100	1393000	1846900	1706600	1655200	1585300	1670200	1592400	2675000	2398700	2589600	C01158	--
Lmmn001294	331.1	153.02	332.111	C14H20O9	[M-H]-	Koaburaside	Phenolic acids	Phenolic acids	41653-73-0	1	565670	526850	568850	768370	760260	808570	579120	597220	567750	779140	887740	846900	--	--
Jmwn002117	331.1	153.02	332.111	C14H20O9	[M-H]-	2-(3,4-dihydroxyphenyl)ethanediol 1-O-β-D-glucopyranoside	Phenolic acids	Phenolic acids	-	1	588030	528700	453180	937610	799150	714760	659800	624930	560350	861960	901900	845180	--	--
mws0675	335.06	123	334.057	C11H15N2O8P	[M+H]+	β-Nicotinamide mononucleotide	Nucleotides and derivatives	Nucleotides and derivatives	1094-61-7	3	128140	160530	178170	137450	71498	104050	96363	64197	76365	114250	109350	71004	C00455	ko00760,ko01100
Hmln002806	335.08	179.03	336.085	C16H16O8	[M-H]-	5-O-Caffeoylshikimic acid	Phenolic acids	Phenolic acids	180981-12-8	2	67664	65908	63926	304810	341590	288350	66270	69323	59994	166770	112400	181550	C10434	ko00940,ko00941,ko00945,ko01100,ko01110
MWStz294	337.15	177.05	336.147	C20H20N2O3	[M+H]+	N-Feruloyltryptamine	Alkaloids	Plumerane	53905-13-8	1	245800	270010	180260	975080	1046200	1004600	194640	207750	163200	1754800	1851400	1663800	--	--
pmb0498	337.19	207.07	336.18	C16H24N4O4	[M+H]+	Sinapoylagmatine	Alkaloids	Phenolamine	-	2	50278	40424	48322	215890	152630	224640	69604	78901	67077	127690	111200	109930	--	--
pmb0382	339.09	177.2	338.079	C19H14O6	[M+H]+	O-Feruloyl 4-hydroxycoumarin	Lignans and Coumarins	Coumarins	-	1	892240	872790	915960	800920	693000	842720	882000	1070100	1081000	755240	813210	796470	--	--
pmb3074	337.09	191.05	338.1	C16H18O8	[M-H]-	5-O-p-Coumaroylquinic acid*	Phenolic acids	Phenolic acids	1899-30-5	1	239700	208670	207050	37457	37937	39364	390020	396030	406240	298540	262490	275940	C12208	ko00940,ko00941,ko00945,ko01110
pmn001421	337.09	191.05	338.1	C16H18O8	[M-H]-	3-O-p-Coumaroylquinic acid*	Phenolic acids	Phenolic acids	87099-71-6	1	108380	87024	86265	36480	44546	34528	103540	96554	93244	98975	89621	60643	--	--
pma6460	337.09	163.04	338.1	C16H18O8	[M-H]-	4-O-p-Coumaroylquinic acid	Phenolic acids	Phenolic acids	32451-86-8	3	17500	17806	26450	31128	26412	26143	32363	44692	42077	35816	28593	32861	C10441	--
pmb4777	337.09	161.1	338.1	C16H18O8	[M-H]-	4-Hydroxy-7-methoxycoumarin-β-rhamnoside	Lignans and Coumarins	Coumarins	-	1	1865000	2070700	2059000	7010100	6504900	7454500	759000	868060	773470	4244100	4319200	4179700	--	--
MWS2673	339.25	121.1	338.246	C20H34O4	[M+H]+	5,6-DiHETrE [(±)5,6-dihydroxy-8Z,11Z,14Z-eicosatrienoic acid]	Lipids	Free fatty acids	213382-49-1	3	11903	19293	16382	3673.1	3885	6765.7	17522	16564	12902	5072.3	4438.1	8059.8	C14772	ko00590,ko01100
pme3311	339	97	339.996	C6H14O12P2	[M-H]-	D-Fructose-1,6-biphosphate	Others	Saccharides and Alcohols	488-69-7	3	112500	108290	99195	278440	356750	380090	195780	121610	129400	297470	226430	231950	C00354	ko00400,ko00710,ko01100,ko01110,ko01200
Zmyn000083	338.99	78.96	339.996	C6H14O12P2	[M-H]-	D-Glucose 1,6-bisphosphate	Others	Saccharides and Alcohols	10139-18-1	3	8814.2	14436	16392	19225	16756	17489	10547	13080	14715	20940	22843	20269	C01231	ko00500,ko01100
pma0149	341.08	207.07	340.079	C15H16O9	[M+H]+	Sinapoyl malate	Phenolic acids	Phenolic acids	92344-58-6	3	696690	578060	580250	846810	938880	928010	646230	669860	641210	833040	789600	803710	C02887	ko00940
Cmyn001328	339.07	177.02	340.079	C15H16O9	[M-H]-	Daphnin	Lignans and Coumarins	Coumarins	486-55-5	2	100610	85311	130900	152730	150210	177970	131600	109520	126500	70897	85576	67220	C01421	--
mws1015	339.07	177	340.079	C15H16O9	[M-H]-	Esculin (6,7-DihydroxyCoumarin-6-glucoside)	Lignans and Coumarins	Coumarins	531-75-9	2	100240	122970	90643	182510	150840	171310	117190	143400	112480	83116	76285	73931	C09264	--
Xmgp006913	341.14	137.06	340.131	C20H20O5	[M+H]+	2,4,2',4'-tetrahydroxy-3'-prenylchalcone	Flavonoids	Chalcones	-	3	645580	582040	572010	326350	318800	312460	593820	632570	645140	451420	474630	461450	--	--
pmf0400	339.33	183.2	340.334	C22H44O2	[M-H]-	Docosanoic acid (Behenic acid)	Lipids	Free fatty acids	112-85-6	3	5455400	3993600	4025500	1032800	1162500	1044700	5699900	4534900	4294200	865870	1253700	965050	C08281	ko00073,ko01040
Lmsn002548	341.09	161.02	342.095	C15H18O9	[M-H]-	1-O-Caffeoyl-β-D-glucose	Phenolic acids	Phenolic acids	14364-08-0	1	320480	302750	299390	589680	597410	432010	344200	374950	356170	351210	434670	394860	C10433	--
Jmwn002620	341.09	161.02	342.095	C15H18O9	[M-H]-	Vanillic Acid-4-O-Glucuronide	Phenolic acids	Phenolic acids	-	1	337580	312880	334770	608480	578040	615440	292250	377540	293030	336350	423460	386350	--	--
Zmhn001793	341.09	179.03	342.096	C15H18O9	[M-H]-	6-O-Caffeoyl-D-glucose	Phenolic acids	Phenolic acids	-	1	792470	872360	739160	513120	499900	460690	1183200	1221000	1327200	450520	483370	449260	--	--
Zmjn000425	341.11	89.02	342.116	C12H22O11	[M-H]-	D-Lactulose	Others	Saccharides and Alcohols	4618-18-2	1	7622000	6562400	7002800	2616900	2338800	2700800	6981600	7313900	6994400	2910700	2725700	2752100	C07064	--
mws0264	341.11	119	342.116	C12H22O11	[M-H]-	D-Trehalose*	Others	Saccharides and Alcohols	99-20-7	1	1013100	997220	1270400	733680	543470	390540	1003300	1217500	709430	760360	849030	642570	C01083	ko00500,ko01100,ko01110,ko02010
Lmsn000381	341.11	89.02	342.116	C12H22O11	[M-H]-	D-Maltose*	Others	Saccharides and Alcohols	69-79-4	1	1683000	1955800	1746300	945210	1161800	1083800	1855000	1395000	1358000	915470	1635900	1363400	C01971	--
MA10039641	341.11	89.02	342.116	C12H22O11	[M-H]-	Lactobiose	Others	Saccharides and Alcohols	63-42-3	1	7654300	7610300	5837400	3075200	1885800	2456000	6634800	6877600	6874300	2938100	2873600	2613200	C00243	ko00052,ko01100,ko02010
mws1080	341.11	179	342.116	C12H22O11	[M-H]-	Galactinol	Others	Saccharides and Alcohols	3687-64-7	1	5223400	4611000	6924400	3816700	3213700	3510200	5384600	7988900	5867100	3773200	4120200	5178800	C01235	ko00052,ko01100
MWSmce203	341.12	73.03	342.116	C12H22O11	[M-H]-	D-Cellobiose	Others	Saccharides and Alcohols	528-50-7	3	36762	72994	46112	101960	66168	112380	56748	29886	31349	85612	74420	96757	--	--
mws5038	341.11	89.02	342.116	C12H22O11	[M-H]-	Isomaltulose*	Others	Saccharides and Alcohols	13718-94-0	1	1693700	1307100	1793200	1086200	907680	1031400	1580800	2758200	2186900	834100	2088400	1423200	C01742	--
mws1333	341.11	113	342.116	C12H22O11	[M-H]-	Melibiose	Others	Saccharides and Alcohols	585-99-9	1	1249100	592380	912600	464870	385550	450300	701540	1145300	937160	574660	834790	734240	C05402	ko00052,ko01100,ko02010
pme0519	341.11	119.03	342.116	C12H22O11	[M-H]-	D-Sucrose*	Others	Saccharides and Alcohols	57-50-1	1	3073400	2951000	2942300	1648000	1163600	1349900	2557500	3175300	2715200	2422200	1967200	2063300	C00089	ko00052,ko00500,ko01100,ko01110,ko02010
mws0906	341.12	179	342.131	C16H22O8	[M-H]-	Coniferin	Phenolic acids	Phenolic acids	531-29-3	3	894320	802140	783790	476500	409580	449310	1210600	1152000	1139600	372980	375400	483190	C00761	ko00940
Lmyp001747	344.1	164.03	343.09	C14H17NO9	[M+H]+	2-O-Glucosyl-7-hydroxy-1,4(2H)-benzoxazin-3-one (DHBOA glucoside)	Alkaloids	Alkaloids	28512-70-1	3	14867	11595	8656.6	31312	29981	39904	15525	12591	15656	22019	22966	29965	--	--
HJAP050	344.15	177.05	343.142	C19H21NO5	[M+H]+	N-Feruloyl-3-methoxytyramine	Alkaloids	Phenolamine	78510-19-7	3	37220	63731	42143	435400	396950	388550	10388	5343.5	9318.8	103300	109630	105350	--	--
Zmhp004065	345.1	330.07	344.089	C18H16O7	[M+H]+	7,8-Dihydroxy-5,6,4'-trimethoxyflavone	Flavonoids	Flavones	-	3	5116.1	4831.1	4689.9	2130.3	1866	1994.8	4236.4	3741.3	4413.3	3579.7	2815.1	1434.3	--	--
pmp000006	345.1	330.07	344.09	C18H16O7	[M+H]+	Eupatilin (5,7-Dihydroxy-3',4',6-Trimethoxyflavone)	Flavonoids	Flavones	22368-21-4	3	6227.1	6524	7369.3	3456.3	2605.3	2646.5	3288.9	5179.3	6647	2378.9	2808.6	1977.6	C10040	--
mws1474	345.1	284	344.09	C18H16O7	[M+H]+	5,7-Dihydroxy-3',4',5'-trimethoxyflavone	Flavonoids	Flavones	18103-42-9	3	56970	43245	51242	13675	10135	8742.4	30662	33504	38848	13639	8181.4	10093	C19807	--
Lmjn005592	343.08	313.04	344.09	C18H16O7	[M-H]-	Cirsilineol (4',5-Dihydroxy-3',6,7-trimethoxyflavone)	Flavonoids	Flavanones	41365-32-6	3	99307	91560	98532	19990	19913	15498	85676	84593	83449	19675	18486	19685	C10032	--
Lmmn000774	343.1	181.05	344.111	C15H20O9	[M-H]-	Dihydrocaffeoylglucose	Phenolic acids	Phenolic acids	-	3	240670	233300	268140	120330	86807	110780	221120	282870	266800	94194	114820	147960	--	--
Zmln000899	343.11	181.05	344.111	C15H20O9	[M-H]-	Syringaldehyde-4-O-glucoside	Phenolic acids	Phenolic acids	-	2	192390	189340	199610	90252	99586	80953	203100	244650	234380	90934	117100	89094	--	--
HJAP058	345.1	284.07	344.125	C19H20O6	[M+H]+	5,6,7,4'-Tetramethoxyflavanone	Flavonoids	Flavanones	2569-77-9	3	31086	35353	34411	4205.3	4512.4	7344.4	27640	27939	23590	7507.7	7478.4	7981.2	C15118	--
MWSslk074	343.12	59.01	344.132	C12H24O11	[M-H]-	Lactitol	Others	Saccharides and Alcohols	585-86-4	2	6131600	5981500	5873800	4732800	4428000	4708900	7408400	7787500	7604700	4006300	4502400	4086600	--	--
MWS1983	343.12	89.03	344.132	C12H24O11	[M-H]-	Maltitol	Others	Saccharides and Alcohols	585-88-6	3	41286	44020	50190	69898	48923	59590	52102	68762	44165	77492	58788	73866	--	--
mws0609	344.04	150	345.047	C10H12N5O7P	[M-H]-	Guanosine 3',5'-cyclic monophosphate	Nucleotides and derivatives	Nucleotides and derivatives	7665-99-8	1	376220	398800	380650	446650	442180	457460	386330	418060	349080	322520	294480	315300	C00942	ko00230,ko01100
pmb0801	346.11	184.1	345.106	C14H19NO9	[M+H]+	4-Pyridoxic acid-O-glucoside	Others	Vitamin	-	1	1481300	1374900	1407500	1275500	1393300	1486300	1423100	1428500	1392500	1808700	1772700	1880200	--	--
mws1002	345.06	330	346.069	C17H14O8	[M-H]-	Syringetin	Flavonoids	Flavonols	4423-37-4	2	32789	32731	27034	17338	20574	18661	23956	25876	22417	13110	14683	18337	C11620	ko00944
Lmyp003381	347.13	301.13	346.126	C15H22O9	[M+H]+	3,4,5-Trimethoxyphenyl-1-O-β-D-glucoside	Phenolic acids	Phenolic acids	-	2	85743	90090	89096	191150	202310	141970	117030	126320	97303	265330	262470	248000	--	--
pmb0981	348.07	136	347.063	C10H14N5O7P	[M+H]+	Adenosine 5'-monophosphate	Nucleotides and derivatives	Nucleotides and derivatives	61-19-8	1	4112900	3598500	3465400	2750000	2800100	3501700	3344800	3626800	3801000	4124800	3284100	3954800	C00020	ko00230,ko00908,ko01100,ko01110,ko01240
pmb0532	349.05	137.3	348.047	C10H13N4O8P	[M+H]+	Inosine 5'-monophosphate	Nucleotides and derivatives	Nucleotides and derivatives	131-99-7	3	276100	197800	214710	176120	141440	230510	204480	244930	216750	245930	247040	279970	C00130	ko00230,ko01100,ko01110,ko01240
pmf0557	327.04	171	350.034	C16H11N2NaO4S	[M-Na]-	Orange I	Alkaloids	Alkaloids	523-44-4	3	71453	74651	66467	41626	41571	46531	72636	76343	70631	30982	32565	30000	C19371	--
pmb1562	351.25	146.9	350.246	C21H34O4	[M+H]+	1-Stearidonoyl-Glycerol	Lipids	Glycerol ester	-	3	16394	23934	19185	11266	8075.5	10094	27501	26724	28519	12039	12349	10446	--	--
MWStz224	353.15	177.06	352.142	C20H20N2O4	[M+H]+	N-Feruloylserotonin	Alkaloids	Plumerane	68573-23-9	1	128090	108950	100760	40758	41268	49855	154050	171470	153860	61054	89668	63443	--	--
MWStz202	353.15	177.06	352.142	C20H20N2O4	[M+H]+	cis-Moschamine	Alkaloids	Plumerane	193224-24-7	1	128900	115980	116880	51793	45258	46880	153890	173700	131980	56649	78667	72746	--	--
Lmhp011388	353.27	261.22	352.261	C21H36O4	[M+H]+	2-α-Linolenoyl-glycerol	Lipids	Glycerol ester	55268-58-1	1	6848600	6346700	6735600	534150	579560	498720	8036100	7397400	7385100	1033700	1059600	1221400	--	--
Lmhp011562	353.27	261.22	352.261	C21H36O4	[M+H]+	1-α-Linolenoyl-glycerol	Lipids	Glycerol ester	-	1	6910400	6631200	6646900	531600	536470	435750	7646700	7399500	7597300	904130	1211000	1330300	--	--
pme1816	353.09	191	354.095	C16H18O9	[M-H]-	Neochlorogenic acid (5-O-Caffeoylquinic acid)*	Phenolic acids	Phenolic acids	906-33-2	2	1050000	954010	1038100	5606200	5844200	6078400	967970	1034000	891530	584540	506210	608230	C17147	--
mws1077	355.1	193.05	354.095	C16H18O9	[M+H]+	Scopoletin-7-O-glucoside (Scopolin)	Lignans and Coumarins	Coumarins	531-44-2	3	312620	239480	286080	265090	247110	253840	347970	261880	274280	243060	239370	276030	C01527	ko00940,ko01110
mws0178	353.09	191.01	354.095	C16H18O9	[M-H]-	Chlorogenic acid (3-O-Caffeoylquinic acid)*	Phenolic acids	Phenolic acids	327-97-9	2	243580	286170	180830	715720	658590	675750	150080	115500	133880	478630	364960	383640	C00852	ko00940,ko00941,ko00945,ko01110
mws2108	353.09	191.05	354.095	C16H18O9	[M-H]-	Cryptochlorogenic acid (4-O-Caffeoylquinic acid)	Phenolic acids	Phenolic acids	905-99-7	3	24477	17366	9	207240	163580	205980	32687	21543	45729	21203	12745	39978	--	--
Lmhp112042	355.28	263.24	354.277	C21H38O4	[M+H]+	1-Linoleoylglycerol	Lipids	Glycerol ester	2277-28-3	1	3428100	3406300	3261600	435160	357590	381530	3314000	3686900	3167300	719640	773310	831630	--	--
Lmhp012042	355.28	263.24	354.277	C21H38O4	[M+H]+	2-Linoleoylglycerol	Lipids	Glycerol ester	3443-82-1	1	2807600	2988600	3030000	422920	383030	360990	3034600	3320500	2722300	722910	832650	825100	--	--
Hmhn003518	355.1	175.04	356.111	C16H20O9	[M-H]-	4-O-β-D-glucopyranosylferulic acid	Phenolic acids	Phenolic acids	-	1	3677800	4081700	3880500	1420300	1491200	1616600	4189100	4498200	3651800	1387400	1363700	1453800	--	--
Hmmn002544	355.1	193.05	356.111	C16H20O9	[M-H]-	Ferulic acid-4-O-glucoside	Phenolic acids	Phenolic acids	117405-51-3	2	169020	217340	132190	161960	182300	190030	170160	217360	184920	150310	153370	165670	--	--
Lmsn003318	355.1	175.04	356.111	C16H20O9	[M-H]-	1-O-Feruloyl-β-D-glucose	Phenolic acids	Phenolic acids	7196-71-6	1	39458	25885	35428	27264	43183	47386	37139	42114	68534	33663	29851	31824	C17759	--
pmb0296	357.3	265.4	356.293	C21H40O4	[M+H]+	1-Oleoyl-Sn-Glycerol	Lipids	Glycerol ester	129784-87-8	2	120190	144950	120030	66211	53799	54263	109660	149130	145150	50863	42151	65702	--	--
Lmyp003301	358.11	178.05	357.106	C15H19NO9	[M+H]+	4-O-Methyl-DIBOA-Glucoside	Alkaloids	Alkaloids	-	3	66206	51780	34682	34449	33061	25094	30564	48609	44078	49966	81299	33560	--	--
mws1526	359.13	197	358.126	C16H22O9	[M+H]+	Sweroside	Terpenoids	Monoterpenoids	14215-86-2	3	1398600	1349600	1238700	1299400	1252100	1311500	1361800	1338700	1260800	1324100	1361100	1244100	C17071	--
mws0097	357.13	151	358.142	C20H22O6	[M-H]-	Pinoresinol*	Lignans and Coumarins	Lignans	487-36-5	3	40959	38588	38297	30759	26211	30581	38249	43475	36159	32201	36366	33098	C05366	ko00998,ko01100,ko01110
Lmdn004267	357.13	151.04	358.142	C20H22O6	[M-H]-	Epipinoresinol*	Lignans and Coumarins	Lignans	24404-50-0	3	44813	38729	30551	26312	23839	20068	39009	39693	27305	28194	26707	29846	--	--
Jmbn004420	359.08	161.02	360.085	C18H16O8	[M-H]-	Rosmarinic acid	Phenolic acids	Phenolic acids	20283-92-5	3	74630	63942	102630	191680	242910	271220	28777	32917	36492	130390	124570	162800	C01850	ko00350,ko01100
Cmsn000894	361.08	211.03	362.084	C14H18O11	[M-H]-	7-O-Galloyl-D-sedoheptulose	Phenolic acids	Phenolic acids	-	3	29008	25563	32867	20863	27186	19827	26870	32537	32618	30991	33032	28264	--	--
pmb0998	364.07	152.1	363.058	C10H14N5O8P	[M+H]+	Guanosine 5'-monophosphate	Nucleotides and derivatives	Nucleotides and derivatives	85-32-5	3	53979	66045	58705	103040	105170	101890	35165	53691	50100	96207	71050	89771	C00144	ko00230,ko01100
pmb0964	366.2	204.1	365.17	C16H23N5O5	[M+H]+	Isopentenyladenine-7-N-glucoside	Nucleotides and derivatives	Nucleotides and derivatives	-	3	306700	369020	314120	360620	317060	506430	442340	535530	419890	403920	406900	419200	--	--
Lmgp003270	369.16	177.06	368.074	C16H16O10	[M+H]+	Scopoletin-7-O-glucuronide	Lignans and Coumarins	Coumarins	132752-65-9	2	255320	170640	221490	220020	202240	236740	247090	332010	294220	276430	250890	276050	--	--
pmb0752	369.12	177.1	368.111	C17H20O9	[M+H]+	3-O-Feruloylquinic acid	Phenolic acids	Phenolic acids	1899-29-2	1	3755500	3003600	3277100	2003200	2181000	1916800	3966500	4675900	4588500	2170700	1946800	2237700	C02572	--
mws0179	367.1	190.9	368.111	C17H20O9	[M-H]-	Chlorogenic acid methyl ester	Phenolic acids	Phenolic acids	29708-87-0	3	64770	77862	57705	38587	32530	47118	59643	70741	50756	50419	46326	45794	--	--
pma3724	369.1	177.1	368.111	C17H20O9	[M+H]+	1-O-Feruloylquinic acid	Phenolic acids	Phenolic acids	-	3	277060	258060	300400	327760	237050	261830	340370	361170	320130	279840	386700	285980	--	--
Lmsn004901	367.36	367.36	368.365	C24H48O2	[M-H]-	Tetracosanoic Acid (Lignoceric acid)	Lipids	Free fatty acids	557-59-5	3	64008	43287	45838	19327	19151	15246	106770	56671	56986	19028	24633	20506	C08320	ko01040
pmn001695	371.1	249.06	372.106	C16H20O10	[M-H]-	Trihydroxycinnamoylquinic acid	Phenolic acids	Phenolic acids	-	1	10237000	10437000	9940500	11761000	12143000	11974000	11198000	12003000	11955000	13264000	12972000	12771000	--	--
Hmgn002833	371.11	297.11	372.12	C20H20O7	[M-H]-	4-Ketopinoresinol	Others	Others	-	1	823890	740490	792750	1133000	952570	983420	910110	968730	912050	858250	841050	918670	--	--
MWSHY0027	373.13	343.09	372.121	C20H20O7	[M+H]+	4',5,6,7,8-Pentamethoxyflavone	Flavonoids	Flavones	481-53-8	3	21487	26813	24965	40136	22347	23308	66338	73358	65502	27205	22424	21965	C10190	--
mws1313	373.13	312.1	372.121	C20H20O7	[M+H]+	5,6,7,3',4'-pentamethoxyflavone	Flavonoids	Flavones	2306-27-6	3	2878.3	3519.9	1767.1	1169.4	1280.5	2771.6	6217.2	6544.4	8090.1	1815.8	1176.7	1708.6	C10186	--
Zmgp003492	373.12	105.03	372.121	C20H20O7	[M+H]+	8-Hydroxy-α-conidendrin	Lignans and Coumarins	Lignans	-	3	79740	87563	78323	134710	114830	119990	114950	95492	101850	131890	136040	152830	--	--
pmb0064	374.11	198.08	373.101	C15H19NO10	[M+H]+	DIMBOA glucoside	Alkaloids	Alkaloids	18607-79-9	3	15386000	15435000	16002000	16992000	16248000	17514000	18981000	20278000	19004000	17961000	17172000	17612000	C04831	ko00402
pmb0108	375.2	137.1	374.1	C19H18O8	[M+H]+	Feruloyl syringic acid	Phenolic acids	Phenolic acids	-	3	70534	79564	64272	39092	42410	53462	75137	92826	116520	31100	43433	53847	--	--
pmp000695	375.13	177.05	374.121	C16H22O10	[M+H]+	Swertiamarin	Terpenoids	Monoterpenoids	17388-39-5	2	495770	460310	476360	449580	400270	400060	570670	665630	562350	607960	636280	510080	C09800	--
mws1574	373.11	123	374.121	C16H22O10	[M-H]-	Geniposidic acid	Terpenoids	Monoterpenoids	27741-01-1	3	148080	130910	122330	119230	115880	125040	212330	201080	168090	135730	153910	149820	C11673	ko00902,ko01110
Hmgn004139	373.13	329.05	374.136	C20H22O7	[M-H]-	Isohydroxymatairesinol	Lignans and Coumarins	Lignans	-	2	250760	218660	235160	1279300	1193200	1076100	287680	318550	303100	1050500	988220	1051300	--	--
Lmzn001983	375.13	135.05	376.137	C16H24O10	[M-H]-	D-Threo-guaiacylglycerol-7-O-β-D-glucoside	Phenolic acids	Phenolic acids	-	2	35351	27866	27842	33411	25440	34735	35918	45256	43139	38697	32453	37078	--	--
mws0232	377.15	243	376.138	C17H20N4O6	[M+H]+	Riboflavin (Vitamin B2)	Others	Vitamin	83-88-5	3	50840	76536	62008	51629	47060	58517	64534	60652	83062	57630	43263	52508	C00255	ko00740,ko01100,ko01110,ko01240,ko02010
MWS0952	380.26	78.96	381.264	C18H40NO5P	[M-H]-	Dihydrosphingosine-1-Phosphate	Lipids	Sphingolipids	19794-97-9	3	4076.1	3392.5	3327.5	5114.1	3810.9	5533.8	4808.6	5695.8	5470.7	5110.1	3349.2	2734.9	C01120	ko00600,ko01100
pme3337	384.12	252	383.108	C14H17N5O8	[M+H]+	Succinyladenosine	Nucleotides and derivatives	Nucleotides and derivatives	4542-23-8	1	342120	394350	374080	3394600	3271500	3553600	362830	420530	342840	2540600	2303700	2436600	--	--
pme1286	385.13	250	384.122	C14H20N6O5S	[M+H]+	S-(5'-Adenosy)-L-homocysteine	Amino acids and derivatives	Amino acids and derivatives	979-92-0	1	150960	175230	174150	163010	139010	158430	185860	205600	194240	132940	145760	113140	C00021	ko00270,ko01100,ko01230,ko01240
pmb2940	385.11	205	386.121	C17H22O10	[M-H]-	1-O-Glucosyl sinapate	Phenolic acids	Phenolic acids	78185-48-5	3	4884000	5565900	4989500	851200	879980	973670	5327200	6232000	5851200	664150	657210	720510	--	--
Zmhn002227	385.11	223.06	386.121	C17H22O10	[M-H]-	4-O-Glucosyl-sinapate	Phenolic acids	Phenolic acids	-	2	548490	459230	455280	1957500	1981000	2038900	84468	84718	98054	628120	514920	479290	C02919	--
HJN003	385.11	223.06	386.122	C17H22O10	[M-H]-	1-O-Sinapoyl-D-glucose	Phenolic acids	Phenolic acids	-	2	857870	878860	726650	307410	319770	341780	1059000	984590	931190	389450	396860	269970	C01175	ko00940
Jmbp006554	389.12	359.07	388.116	C20H20O8	[M+H]+	ethyl rosmarinate	Phenolic acids	Phenolic acids	-	3	1107.3	1654.9	1429.7	5088.3	6478.7	5704.4	8455.4	11667	12847	1665	443.74	436.66	--	--
mws1565	389.14	209.08	388.137	C17H24O10	[M+H]+	Geniposide	Terpenoids	Monoterpenoids	24512-63-8	3	54187	54981	107170	74024	65743	94792	59761	52362	75112	118970	110360	88582	C09781	--
Cmjp004550	391.16	179.07	390.153	C17H26O10	[M+H]+	Loganin	Terpenoids	Monoterpenoids	18524-94-2	3	572480	628230	701390	753120	724370	820210	718000	708710	747750	877560	797160	948240	C01433	ko00902,ko01100,ko01110
Lmmp010562	391.28	149.02	390.277	C24H38O4	[M+H]+	Diisooctyl Phthalate	Phenolic acids	Phenolic acids	27554-26-3	1	2234100	1389700	1482300	1634200	2586300	3378400	2216500	1382100	1634100	1761100	1827600	1756800	C14577	--
Lmwp011196	391.28	149.02	390.277	C24H38O4	[M+H]+	Bis(2-ethylhexyl)phthalate	Phenolic acids	Phenolic acids	117-81-7	2	2245600	1337500	1413100	1638100	2583600	3278200	2165300	1345300	1587000	1685600	1817700	1756800	C03690	--
pmn001352	393.12	231.1	394.126	C19H22O9	[M-H]-	6-Hydroxyrumicin-8-O-D-glucoside	Quinones	Anthraquinone	-	2	30807	34929	35787	41901	63594	56928	32922	45803	46934	41321	42784	28395	--	--
pma0110	399	207.2	398.121	C18H22O10	[M+H]+	4-O-Sinapoylquinic acid	Phenolic acids	Phenolic acids	-	3	10822	10920	15786	7472	4020.8	2891.2	15619	17370	17923	2287.5	1730.2	1099.7	--	--
MWStz103	399.15	250.09	398.137	C15H22N6O5S	[M+H]+	S-(5'-Adenosyl)-L-methionine	Amino acids and derivatives	Amino acids and derivatives	29908-03-0	1	728560	740630	712190	424060	365720	463100	739920	715550	682450	381070	365280	346240	C00019	ko00261,ko00270,ko00330,ko00908,ko01100,ko01110,ko01230,ko01240,ko04122
mws1051	400.14	251	399.145	C15H23N6O5S	[M+H]+	S-Adenosylmethionine	Amino acids and derivatives	Amino acids and derivatives	485-80-3	3	202570	187850	225190	130770	144680	137820	204740	212730	204140	81720	90077	106350	--	--
mws0043	403.14	373.1	402.131	C21H22O8	[M+H]+	5,6,7,8,3',4'-Hexamethoxyflavone	Flavonoids	Flavones	478-01-3	3	47693	42396	46734	66012	40362	47257	111510	128060	119930	41135	41217	40348	C10112	--
Cmjn004337	401.14	269.1	402.153	C18H26O10	[M-H]-	Benzyl-(2''-O-xylosyl)glucoside	Phenolic acids	Phenolic acids	-	3	10696	12311	18454	13372	7534.8	16355	21520	14440	12798	8551	16070	10079	--	--
pmf0248	403.36	373.1	402.35	C27H46O2	[M+H]+	Delta-Tocopherol	Others	Vitamin	119-13-1	3	1134.5	569.73	1047.7	1601.2	861.41	853.78	1617.4	2372.2	4145.9	1438.1	1905	1539.5	C14151	ko00130,ko01100,ko01110,ko01240
pme3007	402.99	159	404.002	C9H14N2O12P2	[M-H]-	Uridine 5'-diphosphate	Nucleotides and derivatives	Nucleotides and derivatives	27821-45-0	3	68597	89551	88648	62055	59142	51412	66660	75903	68259	68992	85871	81808	C00015	ko00240,ko00908,ko01100,ko01240
pmb3031	403.1	313.1	404.111	C20H20O9	[M-H]-	Tricin-4'-O-glycerol	Flavonoids	Flavones	-	1	2648400	2577000	2744800	2552900	2396300	2392100	2900600	3102400	3395600	2602000	2482100	2598200	--	--
pmb0500	411.19	177.05	410.184	C23H26N2O5	[M+H]+	N-p-Coumaroyl-N'-feruloylputrescine	Alkaloids	Phenolamine	380302-96-5	1	490460	943860	648770	583760	810450	629520	1389600	1816600	1380700	916140	1568500	2135800	--	--
HJN092	409.18	259.11	410.184	C23H26N2O5	[M-H]-	p-Coumaroylferuloylputrescine	Alkaloids	Phenolamine	-	3	51598	85377	56029	61760	78731	59734	122450	169270	137720	104580	189550	250470	--	--
pmd0153	409.24	153	410.243	C19H39O7P	[M-H]-	LysoPA 16:0	Lipids	Glycerol ester	22002-85-3	3	41377	48249	33414	39522	37300	47205	50627	43208	40593	43489	42902	36657	C04036	--
pmb2165	412.25	184.07	411.239	C18H38NO7P	[M+H]+	LysoPC 10:0	Lipids	LPC	22248-63-1	3	10229	8755.9	9277.3	30614	31898	24717	4940.3	5719.6	5911	28661	35229	37155	--	--
pmn001319	413.12	398.1	414.131	C22H22O8	[M-H]-	1-O-Feruloyl-3-O-p-Coumaroylglycerol	Phenolic acids	Phenolic acids	-	1	4795.4	21060	7099.3	3972.6	2481.7	2604.5	8023.3	8966.1	7535.8	3272.7	4016.9	7260.7	--	--
MWS20152	417.16	402.1	418.163	C22H26O8	[M-H]-	Syringaresinol	Lignans and Coumarins	Lignans	21453-71-4	1	18798	20415	18339	16356	18755	13466	21117	18829	26586	11115	12313	11990	C10889	--
mws1089	421.1	241	422.083	C12H23O14P	[M-H]-	Sucrose-6-phosphate	Others	Saccharides and Alcohols	-	3	356910	345430	370980	239240	202540	201840	362210	329600	392330	227750	224750	227340	--	--
mws2523	421.08	241.1	422.083	C12H23O14P	[M-H]-	Trehalose 6-phosphate	Others	Saccharides and Alcohols	4484-88-2	2	79834	97555	76129	55379	45211	46606	83610	105730	108490	43059	49332	42167	C00689	ko00500,ko01100,ko01110
Cmyp005063	425.18	147.04	424.173	C21H28O9	[M+H]+	Grandidentatin	Phenolic acids	Phenolic acids	15732-48-6	3	37913	29589	32876	33560	33068	35761	32938	41150	34294	42383	56122	68799	C10463	--
Lmhp005784	425.21	177.05	424.2	C24H28N2O5	[M+H]+	p-Coumaroylferuloylcadaverine	Alkaloids	Phenolamine	-	3	5623.9	13041	6949.9	3531.2	4457.6	3304.3	4329.6	8540.5	13628	10613	18501	38345	--	--
Lmhp008337	426.26	285.24	425.254	C19H40NO7P	[M+H]+	LysoPE 14:0(2n isomer)	Lipids	LPE	-	1	96251	93259	90434	139690	130600	135550	62020	66530	61068	160140	164180	157310	--	--
pmb0864	426.26	285.24	425.254	C19H40NO7P	[M+H]+	LysoPE 14:0	Lipids	LPE	-	1	399440	378070	362460	564540	531250	524310	262580	276930	256640	632100	562600	568650	--	--
pmp000436	427.39	409.38	426.386	C30H50O	[M+H]+	Taraxerol	Terpenoids	Triterpene	127-22-0	3	47802	41942	40831	13984	11559	18116	51356	60785	54165	21855	30930	30912	C08637	ko00909,ko01110
pmf0085	427.39	345	426.386	C30H50O	[M+H]+	Cycloartenol	Terpenoids	Triterpene	469-38-5	3	9526.6	9123.6	10269	10585	8195.6	10389	10975	10080	8665	10666	8965.7	10865	C01902	ko00100,ko01100,ko01110
pme2117	426	159	427.029	C10H15N5O10P2	[M-H]-	Adenosine 5'-diphosphate	Nucleotides and derivatives	Nucleotides and derivatives	58-64-0	3	228790	211850	190460	126300	210380	219530	243650	198070	168720	270920	346030	233830	C00008	ko00190,ko00195,ko00230,ko00908,ko01100,ko01110,ko01240
mws0072	433.11	271.01	432.106	C21H20O10	[M+H]+	Apigenin-5-O-glucoside	Flavonoids	Flavones	28757-27-9	3	155850	136520	127390	15972	20048	8485.5	111010	154020	140260	39562	31614	44125	--	--
mws0048	431.1	311	432.106	C21H20O10	[M-H]-	Apigenin-8-C-Glucoside (Vitexin)*	Flavonoids	Flavonoid carbonoside	3681-93-4	1	547750	481780	512800	304820	313830	368530	823820	923390	935770	634710	580050	552060	C01460	ko00941,ko00944
mws1434	431.1	311	432.106	C21H20O10	[M-H]-	Apigenin-6-C-glucoside (Isovitexin)*	Flavonoids	Flavonoid carbonoside	38953-85-4	1	493140	533130	522140	352160	340730	392980	960240	959300	1027300	624970	632580	589700	C01714	ko00944
MWSHY0189	433.11	271.07	432.106	C21H20O10	[M+H]+	Apigenin-7-O-glucoside(Cosmosiin)	Flavonoids	Flavones	578-74-5	3	16513	16544	17912	17720	14972	9287.8	15636	16156	16840	15931	25160	6588.9	C04608	ko00944
Lmtn002324	431.15	269.1	432.163	C19H28O11	[M-H]-	Benzyl-(2''-O-glucosyl)glucoside	Phenolic acids	Phenolic acids	-	3	24284	21760	28301	122620	117850	136490	11205	29178	17592	61454	85724	95820	C17564	--
Lmyn003028	431.16	269.1	432.163	C19H28O11	[M-H]-	Benzyl-β-gentiobioside	Phenolic acids	Phenolic acids	56775-64-5	2	9637.8	24448	29939	38277	38446	49492	19776	21202	19273	58346	48919	58175	--	--
Cmzn005251	433.11	271.06	434.121	C21H22O10	[M-H]-	6-O-Caffeoylarbutin	Phenolic acids	Phenolic acids	136172-60-6	3	62397	52349	67116	106540	111370	100090	55034	54117	72996	46815	50453	56516	--	--
HJN087	433.12	271.06	434.121	C21H22O10	[M-H]-	Naringenin-4'-O-glucoside	Flavonoids	Flavanones	-	2	68040	67345	76301	19949	17336	15136	92447	109670	90740	19048	24398	26317	--	--
Lmfn004093	435.13	315.09	436.137	C21H24O10	[M-H]-	Phloretin-4'-O-glucoside (Trilobatin)	Flavonoids	Chalcones	4192-90-9	3	27594	21613	18923	16978	36440	35436	19509	19854	36246	40170	31911	46514	--	--
mws2118	435.13	166.7	436.137	C21H24O10	[M-H]-	Phloretin-2'-O-glucoside (Phlorizin)	Flavonoids	Chalcones	60-81-1	3	10446	13009	8103.9	13200	11208	13568	4038.9	12625	11271	9991.2	19276	14845	C01604	ko00941,ko01110
Lmhp008273	438.26	297.24	437.254	C20H40NO7P	[M+H]+	LysoPE 15:1(2n isomer)	Lipids	LPE	-	3	19897	23152	18697	15109	11874	11665	20725	21996	19910	14332	16634	15980	--	--
Lmhp008440	438.26	297.24	437.254	C20H40NO7P	[M+H]+	LysoPE 15:1	Lipids	LPE	-	3	43676	51234	46538	28028	20346	28330	46177	55919	50799	33224	28555	35053	--	--
pmb0503	439.22	147.04	438.211	C20H30N4O7	[M+H]+	N-(4'-O-glycosyl)-p-coumaroyl agmatine	Alkaloids	Phenolamine	-	3	291530	303100	297280	305890	267350	359410	363600	428340	391340	403350	460810	410220	--	--
Lmhp008885	440.28	299.26	439.27	C20H42NO7P	[M+H]+	LysoPE 15:0(2n isomer)	Lipids	LPE	-	3	56093	55864	57025	34990	42479	40159	54663	70053	56646	56395	46888	43498	--	--
pmb0862	440.28	184.07	439.27	C20H42NO7P	[M+H]+	LysoPC 12:0	Lipids	LPC	20559-18-6	3	144050	144880	139080	215020	207400	227700	93541	95707	105980	232130	217730	240070	--	--
Lmhp009187	440.28	299.26	439.27	C20H42NO7P	[M+H]+	LysoPE 15:0	Lipids	LPE	-	3	191210	162560	168170	135050	140490	138740	200960	203750	177990	203900	177060	150730	--	--
Lmhp005550	441.2	177.05	440.195	C24H28N2O6	[M+H]+	N,N'-Diferuloylputrescine	Alkaloids	Phenolamine	42369-86-8	2	148930	280410	162870	246320	315640	239330	377340	568540	392040	311800	426180	370040	--	--
mws1397	441.08	169	442.09	C22H18O10	[M-H]-	Epicatechin gallate*	Flavonoids	Flavanols	1257-08-5	2	9904	3653.5	9049.5	50050	32603	44185	6814.8	18583	8695.8	9270.5	33590	29830	--	--
mws0355	441.08	169.02	442.09	C22H18O10	[M-H]-	Catechin gallate*	Flavonoids	Flavanols	130405-40-2	2	6862.8	8659.8	11750	57526	66266	45631	10240	18549	13025	25338	33444	18664	--	--
pmp000091	445.15	177.05	444.142	C23H24O9	[M+H]+	1,3-O-Diferuloylglycerol*	Phenolic acids	Phenolic acids	83008-46-2	1	116930	249490	87016	76812	96954	88762	205850	260210	166040	96400	92535	116050	--	--
Hmbp006861	445.15	177.05	444.142	C23H24O9	[M+H]+	1,2-O-Diferuloylglycerol*	Phenolic acids	Phenolic acids	-	1	93921	180470	84204	89928	71156	75187	126280	220440	128910	102330	107220	101190	--	--
pme1014	445.3	341.3	444.303	C31H40O2	[M+H]+	Menatetrenone (Vitamin K2)	Others	Vitamin	11032-49-8	3	152080	149880	150210	286800	265820	242460	127290	128920	145470	174610	199170	197070	--	--
pmn001338	445.08	283	446.085	C21H18O11	[M-H]-	Rhein-8-O-glucoside	Quinones	Anthraquinone	34298-86-7	3	548280	500220	494950	254670	241100	283700	438570	411570	395300	263380	227810	199270	--	--
MWSHY0031	447.09	271.06	446.085	C21H18O11	[M+H]+	Apigenin-7-O-glucuronide	Flavonoids	Flavones	29741-09-1	3	4165	4319.2	7620	24455	9818	16034	7001.5	9	4198	25851	12938	22306	--	--
MWSHY0136	449.11	287.06	448.101	C21H20O11	[M+H]+	Kaempferol-3-O-glucoside (Astragalin)	Flavonoids	Flavonols	480-10-4	3	44709	36685	26471	33414	35396	27518	41141	24383	25543	39801	34216	40150	C12249	ko00944,ko01110
Lmsp004915	449.11	287.06	448.101	C21H20O11	[M+H]+	Aureusidin-4-O-glucoside	Flavonoids	Aurones	-	3	35038	14762	27988	38631	42808	20467	46049	36967	37059	42840	25679	30792	--	--
MWSHY0016	449.11	299.06	448.101	C21H20O11	[M+H]+	Luteolin-6-C-glucoside (Isoorientin)*	Flavonoids	Flavonoid carbonoside	4261-42-1	1	2131900	2207200	2294900	1121000	1308300	1124100	7109000	7285800	6958400	1900200	2226700	2479900	C01821	--
Xmyp005654	449.11	287.06	448.101	C21H20O11	[M+H]+	Kaempferol-4'-O-glucoside	Flavonoids	Flavonols	-	3	30298	41618	32719	35722	30328	35364	46676	18366	29483	37366	25644	29528	--	--
mws1299	449.11	299.2	448.101	C21H20O11	[M+H]+	Luteolin-8-C-glucoside (Orientin)*	Flavonoids	Flavonoid carbonoside	28608-75-5	1	2806000	2844300	3211700	1448300	1551200	1486700	9177400	8749400	8550500	2889400	3047100	3053200	C10114	--
Hmpp003270	449.11	287.05	448.101	C21H20O11	[M+H]+	Luteolin-4'-O-glucoside	Flavonoids	Flavones	6920-38-3	3	22929	23241	15624	12288	9058.5	14761	13107	15777	10123	10383	9568.2	9678.9	--	--
mws0913	447.09	285	448.101	C21H20O11	[M-H]-	Kaempferol-3-O-galactoside (Trifolin)	Flavonoids	Flavonols	23627-87-4	2	59119	98891	97766	40840	46091	42068	62543	81523	66949	32268	35267	47228	C12626	ko00944
MWSHY0104	449.11	287.06	448.101	C21H20O11	[M+H]+	Luteolin-7-O-glucoside (Cynaroside)	Flavonoids	Flavones	5373-11-5	3	183020	160030	184520	97139	77040	83669	145960	149780	148790	90283	89905	100890	C03951	ko00944
Lmtn002796	449.1	287.05	450.116	C21H22O11	[M-H]-	Aromadendrin-7-O-glucoside	Flavonoids	Flavanonols	28189-90-4	1	1291700	1520700	1323800	780640	808570	757200	1326300	1419700	1042000	1043700	1144000	1098200	--	--
pmb3023	449.11	287	450.116	C21H22O11	[M-H]-	Eriodictyol-8-C-glucoside	Flavonoids	Flavanones	1023271-51-3	3	678270	701990	722650	339850	412610	386270	678400	632550	498840	476660	489840	463930	--	--
Lmsn003297	449.11	287.06	450.116	C21H22O11	[M-H]-	3,4,2',4',6'-Pentahydroxychalcone-4'-O-glucoside	Flavonoids	Chalcones	-	2	147420	187860	156560	77845	76056	56308	194980	195640	174130	171800	199570	159290	C16408	ko00941
MWSmce674	451.36	89.06	450.35	C31H46O2	[M+H]+	Phylloquinone (Vitamin K1)	Others	Vitamin	84-80-0	3	4159.1	5728.8	4492.5	6340.5	7324.4	7500.1	8622	6151.8	7896.3	4989.1	4068.4	4628.9	--	--
Lmhp008763	452.28	311.26	451.27	C21H42NO7P	[M+H]+	LysoPE 16:1(2n isomer)	Lipids	LPE	-	1	40345	42377	45721	64069	70169	74158	50233	60470	54354	90493	84698	76000	--	--
Lmhp009034	452.28	311.26	451.27	C21H42NO7P	[M+H]+	LysoPE 16:1	Lipids	LPE	-	1	41440	35862	34697	29319	27255	29776	35924	36849	28501	33602	27673	28815	--	--
pmb0876	454.29	313.27	453.286	C21H44NO7P	[M+H]+	LysoPE 16:0	Lipids	LPE	53862-35-4	1	20103000	18914000	18350000	17716000	17522000	17322000	16747000	18591000	15987000	20027000	18241000	16784000	--	--
pmd0160	454.29	313.27	453.286	C21H44NO7P	[M+H]+	LysoPE 16:0(2n isomer)	Lipids	LPE	-	1	19861000	19304000	18217000	17757000	17178000	17226000	16813000	19054000	16292000	19655000	17964000	16556000	--	--
MWSmce134	453.35	453.35	454.345	C30H46O3	[M-H]-	Betulonic acid	Terpenoids	Triterpene	4481-62-3	3	13228	11871	13322	3571.8	2404.9	2062.7	16418	12516	14308	4933.5	4463	4759.8	--	--
Lmqn012798	453.34	453.34	454.345	C30H46O3	[M-H]-	Urs-12(13)-en-3-one-28-oic acid	Terpenoids	Triterpene	-	3	16739	12438	14140	5378.1	5008.4	3706.6	14396	13044	16202	5708	6284.9	4167.4	--	--
MWS5083	455.1	96.97	456.105	C17H21N4O9P	[M-H]-	Flavin Single Nucleotide(FMN)	Nucleotides and derivatives	Nucleotides and derivatives	6184-17-4	1	36043	45044	71638	40511	22617	20108	31864	47326	79530	43070	48000	49264	C00061	ko00190,ko00740,ko01100,ko01110,ko01240
Hmbn004734	455.32	455.32	456.325	C29H44O4	[M-H]-	30-Norhederagenin	Terpenoids	Triterpene	117654-06-5	3	83455	79840	73951	20691	16919	19726	81415	100010	93721	8118.9	16946	13272	--	--
mws4053	455.35	455.35	456.36	C30H48O3	[M-H]-	Ursolic acid	Terpenoids	Triterpene	77-52-1	2	109520	90047	97508	48145	58575	54414	47586	55255	53379	5295.4	10616	15481	C08988	--
HJN110	455.36	455.36	456.36	C30H48O3	[M-H]-	Betulinic acid	Terpenoids	Triterpene	472-15-1	2	54316	58381	51571	16603	16462	15973	39000	48200	37416	18889	18976	24357	C08619	--
pmn001700	455.35	455.35	456.36	C30H48O3	[M-H]-	24,30-Dihydroxy-12(13)-enolupinol	Terpenoids	Triterpene	-	2	458080	459760	523600	60773	68168	79215	456050	473840	504360	92023	101000	91210	--	--
mws0034	457.08	169.01	458.085	C22H18O11	[M-H]-	Epigallocatechin-3-gallate*	Flavonoids	Flavanols	989-51-5	3	28078	25411	33127	21579	23390	24886	32663	35082	41432	29610	38194	30538	C09731	--
mws2220	457.08	169.02	458.085	C22H18O11	[M-H]-	Gallocatechin 3-O-gallate*	Flavonoids	Flavanols	5127-64-0	2	38664	41979	36349	29072	19439	22391	16452	48478	46473	47653	39894	37770	--	--
pmb2654	460.1	117.9	461.153	C19H27NO12	[M-H]-	Anthranilate-1-O-Sophoroside	Phenolic acids	Phenolic acids	-	3	2639900	2754700	3500400	1019200	753180	909910	2829400	3518400	2202000	852950	2711100	1797100	--	--
MWSHY0121	463.09	287.06	462.08	C21H18O12	[M+H]+	Luteolin-7-O-glucuronide	Flavonoids	Flavones	29741-10-4	3	44294	64060	33220	306300	212640	315020	10309	18206	28563	143150	161160	184470	C03515	ko00944
Lmzn001894	461.07	285.04	462.08	C21H18O12	[M-H]-	Kaempferol-3-O-glucuronide	Flavonoids	Flavonols	22688-78-4	3	49976	50946	31386	317240	244310	398520	18029	23702	31274	176280	190850	190740	--	--
pmp000120	463.12	427.1	462.116	C22H22O11	[M+H]+	Diosmetin-6-C-glucoside	Flavonoids	Flavanones	-	1	566190	542480	443520	401860	316240	388410	1086500	1118300	1055300	659970	518670	656560	--	--
pmp000579	463.12	301.07	462.116	C22H22O11	[M+H]+	Diosmetin-7-O-galactoside*	Flavonoids	Flavanones	-	1	2372600	2178000	2355100	1351100	1322700	1547100	2829000	2986200	3123500	1422300	1280700	1632800	--	--
HJAP011	463.11	343.08	462.116	C22H22O11	[M+H]+	Chrysoeriol-8-C-glucoside (Scoparin)	Flavonoids	Flavonoid carbonoside	301-16-6	1	1399100	1254900	1337800	976670	1057400	944750	2595200	2791300	2394800	1815800	1703800	1756000	--	--
pmb2999	461.11	299.1	462.116	C22H22O11	[M-H]-	Chrysoeriol-5-O-glucoside	Flavonoids	Flavones	-	3	209440	175220	236100	92488	119020	119010	243080	251190	206530	157490	147200	136180	--	--
Hmmp004965	463.12	301.07	462.116	C22H22O11	[M+H]+	Diosmetin-7-O-glucoside*	Flavonoids	Flavanones	20126-59-4	1	2477700	2293100	2424700	1464300	1106500	1365900	2833200	2890100	3000700	1409300	1422800	1499700	--	--
pmp000233	463.12	313.07	462.116	C22H22O11	[M+H]+	Swertiajaponin	Flavonoids	Flavonoid carbonoside	6980-25-2	1	1531400	1448100	1533900	1001000	957660	1066700	3195800	3183700	2719200	1943500	1830000	2114700	C10187	--
pmb3012	461.11	299.2	462.116	C22H22O11	[M-H]-	Chrysoeriol-7-O-glucoside	Flavonoids	Flavones	19993-32-9	3	140650	172070	177160	190830	156840	178250	184470	153660	152730	235590	182760	247230	--	--
mws0856	463.09	301	464.095	C21H20O12	[M-H]-	Quercetin-4'-O-glucoside (Spiraeoside)	Flavonoids	Flavonols	20229-56-5	3	41273	48373	60888	135140	143470	148120	67142	50940	50049	59104	40949	66510	--	--
mws0061	463.09	300	464.095	C21H20O12	[M-H]-	Quercetin-3-O-galactoside (Hyperin)	Flavonoids	Flavonols	482-36-0	3	33995	60583	47632	40862	96587	43628	76322	78556	56338	96582	43462	58748	C10073	--
mws1329	463.09	301.03	464.095	C21H20O12	[M-H]-	Quercetin-7-O-glucoside*	Flavonoids	Flavonols	491-50-9	3	65848	64278	62165	131720	150170	141290	58040	55404	45258	54056	39554	58578	C12639	--
mws0091	463.09	300.03	464.095	C21H20O12	[M-H]-	Quercetin-3-O-glucoside (Isoquercitrin)*	Flavonoids	Flavonols	482-35-9	3	18228	31517	24136	26590	80327	15483	26002	19754	20391	33430	21572	14848	C05623	ko00944,ko01100,ko01110
Lmzp002365	465.14	303.09	464.131	C22H24O11	[M+H]+	Hesperetin-7-O-glucoside	Flavonoids	Flavanones	31712-49-9	3	163700	111410	126860	173080	105800	140530	124710	143500	120430	66378	47835	49170	C16422	ko00941
pme1598	463.12	301	464.132	C22H24O11	[M-H]-	Hesperetin-5-O-glucoside	Flavonoids	Flavanones	69651-80-5	3	68394	51480	55379	152020	158300	128170	36549	53754	55284	65623	54618	57858	--	--
Lmhp009464	466.29	325.27	465.286	C22H44NO7P	[M+H]+	LysoPE 17:1(2n isomer)	Lipids	LPE	-	3	40852	30679	44295	42911	34562	34771	33974	39810	42025	39680	38894	40077	--	--
Lmhp009769	466.29	325.27	465.286	C22H44NO7P	[M+H]+	LysoPE 17:1	Lipids	LPE	-	3	48816	44905	44364	40230	42715	42260	37600	48264	45202	42629	43460	35916	--	--
pmd0130	468.31	184.07	467.301	C22H46NO7P	[M+H]+	LysoPC 14:0	Lipids	LPC	20559-16-4	1	11195000	10755000	11558000	14432000	13080000	13963000	7215500	8312700	7685300	17706000	16737000	15769000	--	--
Lmhp010162	468.31	327.29	467.301	C22H46NO7P	[M+H]+	LysoPE 17:0	Lipids	LPE	-	2	12045	12475	10323	22005	19740	17009	9259.6	10628	8023.3	22079	22782	17542	--	--
pmb0504	469.23	177.05	468.222	C21H32N4O8	[M+H]+	N-(4'-O-glycosyl)-feruloyl agmatine	Alkaloids	Phenolamine	-	3	96123	96886	99750	162500	165650	181680	118530	153320	147540	313160	304710	244280	--	--
pmp000441	471.35	453.34	470.34	C30H46O4	[M+H]+	11-Keto-ursolic acid	Terpenoids	Triterpene	105870-59-5	3	13316	11192	8748.9	7689.2	13038	7597.8	12931	12317	5471.3	7795.4	10271	10529	--	--
Lmyn012274	469.33	469.33	470.34	C30H46O4	[M-H]-	Semimoronic acid	Terpenoids	Triterpene	102053-38-3	3	28911	24603	21958	12023	12776	9340.1	11248	10920	9473.5	135020	127490	112120	--	--
Smpn011792	471.34	471.34	472.355	C30H48O4	[M-H]-	2,3-Dihydroxy-12-ursen-28-oic acid	Terpenoids	Triterpene	-	3	69386	48245	53289	78826	61726	52150	42376	44734	52448	22613	26206	25679	--	--
Lmsn012425	471.35	277.22	472.355	C30H48O4	[M-H]-	Rubusic acid (3β,7α-Dihydroxyolean-12-en-28-oic acid)	Terpenoids	Triterpene	23984-26-1	3	24675	23832	23075	16010	17006	18406	23929	25520	20083	10506	8683	10381	--	--
pmb1912	474.17	327	473.166	C20H23N7O7	[M+H]+	10-Formyltetrahydrofolic Acid	Alkaloids	Alkaloids	2800-34-2	1	1592800	1551200	1747000	1411900	1265400	1194700	1765200	1767400	1594900	1197300	1185300	1174200	C00234	ko00670,ko00970,ko01100,ko01200,ko01240
Lmhp008233	474.26	333.24	473.254	C23H40NO7P	[M+H]+	LysoPE 18:4	Lipids	LPE	-	3	17128	22117	16042	5579.9	3656.1	3784.4	24442	18593	18615	7522.3	4735.1	5022.9	--	--
Lmhp008801	476.28	335.26	475.27	C23H42NO7P	[M+H]+	LysoPE 18:3	Lipids	LPE	-	1	5628300	5266800	5545100	3543000	3295900	3621400	5427600	5891000	5421400	4228500	4341000	4400800	--	--
Lmhp008589	476.28	335.26	475.27	C23H42NO7P	[M+H]+	LysoPE 18:3(2n isomer)	Lipids	LPE	-	1	5556700	5378000	5626900	3588800	3576700	3582800	5736000	6179500	5460800	4207000	4134300	4251100	--	--
pmp000583	477.1	301.07	476.095	C22H20O12	[M+H]+	Diosmetin-7-O-glucuronide	Flavonoids	Flavanones	35110-20-4	1	440650	574710	509210	3251400	2654300	2928000	185790	299640	373710	2184800	2275900	3306000	--	--
pmb0881	478.29	337.27	477.286	C23H44NO7P	[M+H]+	LysoPE 18:2	Lipids	LPE	-	1	249470	231020	266100	223930	198980	208660	240180	271600	232090	220130	201920	222100	--	--
pmb0874	478.29	337.27	477.286	C23H44NO7P	[M+H]+	LysoPE 18:2(2n isomer)	Lipids	LPE	-	1	272480	242240	254620	227480	210920	187830	240350	246950	281770	208250	219110	206640	--	--
Lmfn003760	477.07	301.04	478.075	C21H18O13	[M-H]-	Quercetin-4'-O-glucuronide	Flavonoids	Flavonols	201463-36-7	3	5486.4	16551	12955	8119.2	7338.1	12657	6966	6272	9352	26192	9905.7	12649	--	--
Hmcp002298	479.12	347.07	478.111	C22H22O12	[M+H]+	Limocitrin-3-O-arabinoside	Flavonoids	Flavonols	-	3	22260	27230	24153	9879.5	8123.5	9302.5	52042	52149	30064	12560	6291	12694	--	--
Lmjp003044	479.12	317.06	478.111	C22H22O12	[M+H]+	Isorhamnetin-3-O-Glucoside*	Flavonoids	Flavonols	5041-82-7	3	428930	453250	426140	281700	249200	287970	529490	558790	546360	225060	178820	273040	--	--
Hmcp002207	479.12	317.06	478.111	C22H22O12	[M+H]+	Isorhamnetin-7-O-glucoside (Brassicin)*	Flavonoids	Flavonols	6743-96-0	3	473690	455330	485440	282180	243640	284320	475800	560000	509090	239940	257830	272120	--	--
Hmgp002036	479.12	317.06	478.112	C22H22O12	[M+H]+	Nepetin-7-O-glucoside	Flavonoids	Flavones	569-90-4	3	434040	451020	435280	258680	252120	229910	504190	567330	552820	277120	221870	241180	--	--
mws0289	480.31	339.29	479.301	C23H46NO7P	[M+H]+	LysoPE 18:1	Lipids	LPE	89576-29-4	1	2707500	2433100	2563400	2268100	2202300	2139000	2484600	2707600	2370700	2265300	2225500	2289700	--	--
pmb0856	480.31	339.29	479.301	C23H46NO7P	[M+H]+	LysoPE 18:1(2n isomer)	Lipids	LPE	-	1	1505000	1362100	1216600	1298400	1215600	1196500	1403100	1351100	1155300	1261900	1318900	1334200	--	--
pmb2260	480.31	184.07	479.301	C23H46NO7P	[M+H]+	LysoPC 15:1	Lipids	LPC	-	2	744570	703110	709620	514700	455330	512310	699160	757310	699840	666490	671220	648660	--	--
Lmdp002969	481.1	319.06	480.09	C21H20O13	[M+H]+	Myricetin-3-O-galactoside	Flavonoids	Flavonols	15648-86-9	3	21589	38814	37255	13642	26610	12277	42231	34987	40311	13622	21243	18614	--	--
Lmtp003948	481.13	319.05	480.127	C22H24O12	[M+H]+	3',5',5,7-Tetrahydroxy-4'-methoxyflavanone-3'-O-glucoside	Flavonoids	Flavones	-	3	32771	31846	42538	25886	36444	21285	44856	29620	37984	33427	18922	21077	--	--
pmb2319	482.32	184.07	481.317	C23H48NO7P	[M+H]+	LysoPC 15:0	Lipids	LPC	108273-89-8	1	1192900	1140400	1063400	1440000	1369400	1405900	1064600	1130600	1021000	1989900	1812700	1739900	--	--
pmb0883	482.32	341.31	481.317	C23H48NO7P	[M+H]+	LysoPE 18:0	Lipids	LPE	69747-55-3	3	108670	108630	111510	183050	170680	176870	75198	80401	77089	179630	167880	150880	--	--
pmb0880	482.32	341.31	481.317	C23H48NO7P	[M+H]+	LysoPE 18:0(2n isomer)	Lipids	LPE	-	2	35027	45290	31597	27595	26631	30079	30632	34738	25879	31087	23752	29091	--	--
Lmhp009129	482.32	184.07	481.317	C23H48NO7P	[M+H]+	LysoPC 15:0(2n isomer)	Lipids	LPC	-	1	495660	431410	437150	444410	425290	425730	444000	514920	452920	664520	595580	584680	--	--
Wmhn001495	483.08	169.01	484.077	C20H20O14	[M-H]-	1,4-Di-O-Galloyl-D-glucose	Phenolic acids	Phenolic acids	-	3	27453	20586	20744	22471	19563	18411	20986	18592	15181	18098	17128	11010	--	--
Hmyn007168	483.27	255.23	484.278	C22H45O9P	[M-H]-	LysoPG 16:0	Lipids	Glycerol ester	-	1	787290	852580	836760	768600	474990	400270	807950	662930	819110	564950	493570	395500	--	--
pmb2723	485.13	323.2	486.137	C21H26O13	[M-H]-	4-Hydroxycoumarin di-glucoside	Lignans and Coumarins	Coumarins	-	1	2516000	1846600	1989800	3662500	3508200	3707000	520940	453550	474130	1157800	1015200	1155900	--	--
Hmjn003948	487.35	487.35	488.35	C30H48O5	[M-H]-	Madasiatic acid	Terpenoids	Triterpene	26532-66-1	3	11267	29349	9087.2	23382	20131	26898	16221	11025	5693.7	6095	5608	4182.8	--	--
Smpn009230	487.34	487.34	488.35	C30H48O5	[M-H]-	2α,3α,23-trihydroxyolean-12-en-28-oic acid	Terpenoids	Triterpene	-	3	13212	30979	9056.6	26183	18664	34969	12373	13489	7287.6	7946	6064.4	5731.6	--	--
Lmmn003398	489.11	285.04	490.111	C23H22O12	[M-H]-	Kaempferol-3-O-(6''-acetyl)glucoside	Flavonoids	Flavonols	-	3	15219	19895	30948	45876	21616	34372	20121	25662	18751	23153	20223	20039	--	--
pmb0863	492.31	184.07	491.301	C24H46NO7P	[M+H]+	LysoPC 16:2(2n isomer)	Lipids	LPC	-	2	185100	173780	179020	240940	218880	208050	157850	152590	166880	246400	250520	247310	--	--
pma1303	492.31	184.07	491.301	C24H46NO7P	[M+H]+	LysoPC 16:2	Lipids	LPC	-	3	176950	175480	179280	238300	221520	254930	152780	179110	161280	239150	243450	253240	--	--
pmb0736	493.13	331.08	492.127	C23H24O12	[M+H]+	Tricin-7-O-Glucoside	Flavonoids	Flavones	32769-01-0	1	616550	662830	630750	278440	209540	232600	499650	442150	365980	376000	277700	289440	--	--
Lmhp206353	493.13	331.08	492.127	C23H24O12	[M+H]+	Tricin-4'-O-glucoside	Flavonoids	Flavones	-	3	779220	578820	675350	228520	249890	227030	505970	543820	515060	362600	314990	279940	--	--
pmb3042	491.12	329.1	492.127	C23H24O12	[M-H]-	Tricin-5-O-Glucoside	Flavonoids	Flavones	32769-00-9	3	2027300	1943300	2149500	2064500	2110100	2050800	2570600	2417100	2196900	2554500	2301000	2164600	--	--
Lmhp008833	494.32	184.07	493.317	C24H48NO7P	[M+H]+	LysoPC 16:1(2n isomer)	Lipids	LPC	-	1	482330	378660	387910	511610	496800	528870	318700	432500	394000	575970	595010	492050	--	--
pmp001270	494.32	184.07	493.317	C24H48NO7P	[M+H]+	LysoPC 16:1	Lipids	LPC	76790-27-7	1	682030	663110	609420	495020	463770	486350	586620	637420	559270	596350	680730	597950	--	--
pmb0855	496.34	184.07	495.332	C24H50NO7P	[M+H]+	LysoPC 16:0	Lipids	LPC	17364-16-8	1	5066300	4849000	4647300	4718900	4626400	4829500	4156200	4522200	3956100	5464100	5068800	4799000	--	--
pmd0132	496.34	184.07	495.332	C24H50NO7P	[M+H]+	LysoPC 16:0(2n isomer)	Lipids	LPC	-	1	5247100	4982600	4763600	4919900	4990600	4983200	4101700	4809500	4152300	5610500	5089000	4930500	--	--
pmb0745	497.14	331.08	496.137	C26H24O10	[M+H]+	Tricin-4'-O-syringyl alcohol	Flavonoids	Flavones	-	1	21441000	20365000	20371000	13886000	13146000	12978000	20757000	21328000	22774000	13633000	12894000	12797000	--	--
Lmhp009349	502.29	361.27	501.286	C25H44NO7P	[M+H]+	LysoPE 20:4(2n isomer)	Lipids	LPE	-	2	9961.5	7230.6	7420.8	6127.8	5139.6	3937.2	8784.7	10602	8062.7	5974.2	7330	6909	--	--
Lmhp010040	504.31	363.29	503.301	C25H46NO7P	[M+H]+	LysoPE 20:3	Lipids	LPE	-	3	15819	18662	14257	11930	12952	15083	13075	16134	14626	14796	14854	15028	--	--
Lmhp009802	504.31	363.29	503.301	C25H46NO7P	[M+H]+	LysoPE 20:3(2n isomer)	Lipids	LPE	-	3	16190	13935	14064	14133	14262	15711	18998	20371	13175	20369	17925	17643	--	--
HJAP135	505.12	257.08	504.126	C24H24O12	[M+H]+	Pinocembrin-7-O-(6''-O-malonyl)glucoside	Flavonoids	Flavanones	-	3	1654.9	1789.4	2912.7	3415.7	2905.1	4277.9	2554.9	2268.6	2612.2	5274.8	4251.3	7232.4	--	--
pme2125	503.16	179	504.169	C18H32O16	[M-H]-	Raffinose*	Others	Saccharides and Alcohols	512-69-6	3	427420	342780	442500	860250	799430	623080	431510	677520	311600	1601800	1900900	1900600	C00492	ko00052,ko01100,ko02010
pme0500	503.16	323	504.169	C18H32O16	[M-H]-	D-Melezitose	Others	Saccharides and Alcohols	597-12-6	1	405910	178380	374690	328240	256310	326570	260970	550480	228320	274630	431720	206460	C08243	--
MWSmce486	503.16	383.12	504.169	C18H32O16	[M-H]-	Manninotriose	Others	Saccharides and Alcohols	13382-86-0	3	21819	13120	13813	25373	20250	32222	13809	20397	15415	14157	7904.2	9500.8	C05404	ko00052,ko01100
mws1589	503.16	179	504.169	C18H32O16	[M-H]-	D-Panose*	Others	Saccharides and Alcohols	33401-87-5	2	210600	131740	194950	286060	217880	305860	180520	252060	132890	365770	594940	551020	C00713	--
MWS0442	527.16	365.1	504.169	C18H32O16	[M+Na]+	Maltotriose	Others	Saccharides and Alcohols	1109-28-0	1	278120	136720	474090	1138200	1149300	958700	489550	423080	422010	1087000	1471400	1199300	C01835	ko02010
Lmhp008718	506.32	184.07	505.317	C25H48NO7P	[M+H]+	LysoPC 17:2	Lipids	LPC	-	1	254680	276950	261120	263130	257250	264530	235650	250430	246980	323710	314050	314210	--	--
Lmhp010757	506.32	365.31	505.317	C25H48NO7P	[M+H]+	LysoPE 20:2	Lipids	LPE	-	3	57350	55811	56085	26937	27582	28038	61589	62779	57604	39431	34448	34440	--	--
Lmhp010514	506.32	365.31	505.317	C25H48NO7P	[M+H]+	LysoPE 20:2(2n isomer)	Lipids	LPE	-	3	52129	53414	54476	28860	28727	26047	52635	60841	56592	32851	31996	34546	--	--
pmb3045	505.1	329.1	506.106	C23H22O13	[M-H]-	Tricin-7-O-Glucuronide	Flavonoids	Flavones	-	2	1256800	1372300	1260200	4054800	3444000	4299800	637430	549930	476170	1068500	1041400	1231000	--	--
pmp000013	507.15	345.09	506.142	C24H26O12	[M+H]+	Eupatilin-7-O-glucoside	Flavonoids	Flavones	-	2	57029	46975	39637	5206.2	2919.3	4609.4	32710	41443	27816	6119.7	7604.2	6253.2	--	--
MWSmce668	505.99	158.93	506.996	C10H16N5O13P3	[M-H]-	ATP; Adenosine 5'-Triphosphate	Nucleotides and derivatives	Nucleotides and derivatives	56-65-5	3	11760	9151	9345.4	16594	16272	13608	12766	17229	26748	16794	21457	22803	C00002	ko00190,ko00195,ko00230,ko00908,ko00998,ko01100,ko01110,ko01240
pmb0803	508.18	152.4	507.174	C24H29NO11	[M+H]+	Pyridoxine-5'-O-(6''-feruloyl)glucoside	Others	Vitamin	-	3	34389	27543	15515	13276	14697	15075	21656	25491	25202	36726	31504	37246	--	--
Lmhp009590	508.34	184.07	507.332	C25H50NO7P	[M+H]+	LysoPC 17:1	Lipids	LPC	-	1	265860	228960	274230	218700	222250	268070	260640	252110	249650	265330	272990	272030	--	--
Hmcp001636	509.13	347.07	508.121	C23H24O13	[M+H]+	Limocitrin-7-O-glucoside	Flavonoids	Flavonols	-	2	171120	183330	177540	193680	160950	185460	155460	225450	168150	138120	170080	181090	--	--
Hmcp002399	509.13	347.07	508.121	C23H24O13	[M+H]+	Limocitrin-3-O-glucoside	Flavonoids	Flavonols	-	3	67788	74919	71112	35329	34378	31881	48473	65641	52564	28768	19589	29849	--	--
pmb0565	509.13	347.08	508.122	C23H24O13	[M+H]+	Syringetin-3-O-glucoside	Flavonoids	Flavonols	40039-49-4	3	193050	168150	238940	199340	184270	170250	167150	189920	193450	164970	169170	146270	--	--
HJAP006	509.13	347.08	508.122	C23H24O13	[M+H]+	Syringetin-7-O-glucoside	Flavonoids	Flavonols	-	2	77722	58628	56570	50403	34668	28792	59468	51254	79418	29294	22876	29226	--	--
Zmjp004852	509.13	347.08	508.122	C23H24O13	[M+H]+	5,6,3',4'-Tetrahydroxy-3,7-dimethoxyflavone-6-O-glucoside	Flavonoids	Flavones	-	2	143330	118550	140380	130130	153350	116520	148660	166800	118980	111770	130160	151310	--	--
Lmhp010515	510.36	184.07	509.348	C25H52NO7P	[M+H]+	LysoPC 17:0(2n isomer)	Lipids	LPC	-	1	167520	144520	145010	205080	205060	210560	131230	154760	134030	308930	267230	251550	--	--
pmb2406	510.36	184.07	509.348	C25H52NO7P	[M+H]+	LysoPC 17:0	Lipids	LPC	50930-23-9	1	753990	749320	708260	881060	821010	844030	667740	718670	605960	1125100	969040	942980	--	--
Lmhp009526	515.32	261.22	514.314	C27H46O9	[M+H]+	2-α-Linolenoyl-glycerol-1-O-glucoside	Lipids	Glycerol ester	-	1	83273	59323	66685	12734	6481.8	10875	83598	69895	56056	14820	16104	21589	--	--
Lmhp009773	515.32	261.22	514.314	C27H46O9	[M+H]+	1-α-Linolenoyl-glycerol-3-O-glucoside	Lipids	Glycerol ester	-	1	65253	61590	63387	11792	10329	11631	72045	70148	48955	15042	16058	29444	--	--
Hmqp006235	516.3	184.07	515.297	C26H46NO7P	[M+H]+	LysoPC 18:4	Lipids	LPC	-	2	104550	105660	98745	21227	23905	24307	138620	119210	118570	30969	32316	38339	--	--
Lmhp010334	517.34	263.24	516.33	C27H48O9	[M+H]+	2-Linoleoylglycerol-1-O-glucoside	Lipids	Glycerol ester	-	1	9999.5	10250	10535	5666	5346.5	8860.9	10863	12291	11379	8828.6	9302.7	11864	--	--
Lmhp010573	517.34	263.24	516.33	C27H48O9	[M+H]+	1-Linoleoylglycerol-3-O-glucoside	Lipids	Glycerol ester	-	1	12706	10467	9837.8	7121.8	7325.1	6421	8991.8	11219	7955.1	8611.9	11562	10358	--	--
pmb0854	518.32	184.07	517.317	C26H48NO7P	[M+H]+	LysoPC 18:3	Lipids	LPC	-	1	25103000	23050000	25047000	17475000	16646000	17733000	33077000	25627000	23959000	19377000	21013000	20659000	--	--
pmb0865	518.32	184.07	517.317	C26H48NO7P	[M+H]+	LysoPC 18:3(2n isomer)	Lipids	LPC	-	1	947510	953760	915800	637980	603500	675570	1004000	1069700	1015800	836780	803830	743530	--	--
pmp000585	519.11	433.11	518.106	C24H22O13	[M+H]+	Apigenin-7-O-(6''-malonyl)glucoside	Flavonoids	Flavones	86546-87-4	3	10701	10244	10502	1594.9	2041.7	9	15489	14609	13367	10665	8171.6	4100.1	C10020	--
Zmdn005578	517.1	269.05	518.106	C24H22O13	[M-H]-	Emodin 8-O-(6'-O-malonyl)-beta-D-glucopyranoside	Quinones	Anthraquinone	-	3	40300	35590	33804	38423	37756	30172	33697	42546	39061	32010	30765	34378	--	--
Hmbn002692	517.16	175.04	518.164	C22H30O14	[M-H]-	6'-O-Feruloyl-D-sucrose	Phenolic acids	Phenolic acids	118230-77-6	2	100100	96246	76583	195410	153350	147420	122560	88662	75682	153300	128190	170730	--	--
pmp001273	520.34	184.07	519.332	C26H50NO7P	[M+H]+	LysoPC 18:2	Lipids	LPC	-	1	13537000	15200000	13040000	14458000	14567000	13579000	12261000	13685000	12130000	15087000	14897000	14121000	--	--
pmp001251	520.34	184.07	519.332	C26H50NO7P	[M+H]+	LysoPC 18:2(2n isomer)	Lipids	LPC	-	1	229320	283890	253540	247980	236080	246360	233180	274700	230520	278100	269280	285590	--	--
Li512111	519.11	315.05	520.122	C24H24O13	[M-H]-	Isorhamnetin-3-O-(6''-acetylglucoside)	Flavonoids	Flavonols	-	2	79891	81113	84176	112040	116910	129810	127420	105100	95540	126830	140930	106580	--	--
pma0791	521	273	520.122	C24H24O13	[M+H]+	Naringenin-7-O-(6''-malonyl)glucoside	Flavonoids	Flavanones	-	3	47790	54810	53150	5870	6815.5	7442.2	54652	44977	66268	20741	20130	23538	--	--
Cmsp003083	521.2	131.05	520.194	C26H32O11	[M+H]+	Dehydrodiconiferyl alcohol-4-O-glucoside	Others	Others	107870-88-2	1	10883000	8855600	8902200	2878800	2911200	2731000	10144000	9378100	8679300	3782900	3088500	4042500	--	--
Lmsp003655	521.2	131.05	520.194	C26H32O11	[M+H]+	Dehydrodiconiferyl alcohol-gamma'-O-glucoside	Phenolic acids	Phenolic acids	-	2	9994700	7802800	8559800	2827200	2835200	2721200	9737000	9399100	8185600	3519600	3141200	3971200	--	--
pmn001378	519.19	357.14	520.194	C26H32O11	[M-H]-	Pinoresinol-4-O-glucoside	Lignans and Coumarins	Lignans	41607-20-9	2	67947	76177	58222	84019	89085	77729	76426	77837	50638	78729	77936	81620	C17529	--
Lmsn008066	519.33	457.33	520.34	C30H48O7	[M-H]-	1β,2α,3α,19α,23-Pentahydroxyurs-12-en-28-oic acid	Terpenoids	Triterpene	-	3	6424.3	7809.6	7097.5	12318	8791	11010	7442.3	6516.5	7966.1	9971.7	5283.2	11814	--	--
pmp001281	522.36	184.07	521.348	C26H52NO7P	[M+H]+	LysoPC 18:1	Lipids	LPC	-	1	8367100	7923600	8013300	7372400	7206500	7228500	12980000	8126900	7236800	7761800	10283000	7869700	--	--
Lmhp010190	522.36	184.07	521.348	C26H52NO7P	[M+H]+	LysoPC 18:1(2n isomer)	Lipids	LPC	-	1	1230200	1153700	1136800	1049600	1038000	1040900	1156400	1183000	1072100	1073200	1031300	1079400	--	--
pmb3041	521.09	329.2	522.101	C23H22O14	[M-H]-	Tricin-7-O-saccharic acid	Flavonoids	Flavones	-	3	5039100	4843300	4791400	1709700	1551400	1490800	4887500	5367200	4921300	1956300	1789000	2040500	--	--
pmn001710	521.13	359.08	522.137	C24H26O13	[M-H]-	Rosmarinic acid-3'-O-glucoside	Phenolic acids	Phenolic acids	910028-78-3	2	44026	47524	45765	78140	91766	86078	58757	55466	47695	62798	96247	79607	--	--
Lmmn002274	521.2	359.15	522.21	C26H34O11	[M-H]-	Isolariciresinol-9'-O-glucoside	Lignans and Coumarins	Lignans	63358-12-3	2	33095	56911	37709	60304	51222	53034	41820	49643	38784	50945	57929	63129	--	--
HJN083	521.2	359.15	522.211	C26H34O11	[M-H]-	Lariciresinol-4'-O-glucoside	Lignans and Coumarins	Lignans	143663-00-7	1	161820	173990	184120	171560	158440	131600	173790	172400	180430	175020	217380	155680	--	--
pmd0136	524.37	184.07	523.364	C26H54NO7P	[M+H]+	LysoPC 18:0(2n isomer)	Lipids	LPC	-	1	834060	932710	907920	1200600	1204800	1237300	583860	662430	542060	1540400	1357300	1316200	--	--
mws0126	524.37	184.07	523.364	C26H54NO7P	[M+H]+	LysoPC 18:0	Lipids	LPC	19420-57-6	1	5267100	5276100	4559000	6620600	6322400	6413800	3413200	3740400	3276800	7495400	6494700	6423500	--	--
pmb3053	523.12	329.2	524.132	C27H24O11	[M-H]-	Tricin-4'-O-eudesmic acid	Flavonoids	Flavones	-	1	940860	748150	848240	858610	794510	875540	951790	904530	1072300	877810	779940	741630	--	--
Lmtn003096	523.21	361.14	524.226	C26H36O11	[M-H]-	Secoisolariciresinol 4-O-glucoside	Lignans and Coumarins	Lignans	-	2	906840	752440	804280	215730	255190	257220	897380	1017500	928740	345320	369510	432780	--	--
pmp000235	527.15	331.08	526.148	C27H26O11	[M+H]+	Salcolin B	Flavonoids	Flavones	-	1	32807000	32278000	31032000	24718000	22080000	23776000	29408000	28695000	29476000	19753000	18291000	19934000	--	--
pmp000234	527.15	331.08	526.148	C27H26O11	[M+H]+	Salcolin A	Flavonoids	Flavones	-	1	31327000	31094000	28978000	24096000	23795000	23655000	27705000	27472000	27669000	19930000	18028000	19413000	--	--
Lmhp007840	534.36	184.07	533.348	C27H52NO7P	[M+H]+	LysoPC 19:2	Lipids	LPC	-	2	108910	95663	111820	31473	26910	25078	111040	136480	106250	24974	25834	30762	--	--
Lmhp007598	534.36	184.07	533.348	C27H52NO7P	[M+H]+	LysoPC 19:2(2n isomer)	Lipids	LPC	-	2	1135500	968610	1047200	216030	227840	216520	1439700	1598400	1485100	415430	388290	426220	--	--
Lmmp003817	535.11	287.05	534.101	C24H22O14	[M+H]+	Kaempferol-3-O-(6''-malonyl)glucoside	Flavonoids	Flavonols	-	3	33128	29404	41854	63858	42891	44554	49004	58927	49736	48667	51899	32093	--	--
Lmtp002942	535.14	499.12	534.137	C25H26O13	[M+H]+	Apigenin-6,8-di-C-arabinoside	Flavonoids	Flavonoid carbonoside	-	2	10892000	12403000	10946000	8344800	7708800	8295000	10883000	12344000	10798000	8631100	8437000	8593500	--	--
Lmhp010908	536.37	184.07	535.364	C27H54NO7P	[M+H]+	LysoPC 19:1	Lipids	LPC	-	3	38431	42010	11775	51200	44279	41578	38260	46076	41450	48767	43747	50928	--	--
Zmfn000481	535.04	323.03	536.044	C14H22N2O16P2	[M-H]-	Uridine-5'-Diphosphate-D-Xylose	Nucleotides and derivatives	Nucleotides and derivatives	3616-06-6	2	1505200	1391300	1594600	875580	972330	1080600	1393700	1469800	1406900	1022300	1131000	1169500	C00190	ko00520,ko00908,ko01100
Cmbn004440	535.15	179.04	536.153	C25H28O13	[M-H]-	10-O-[(E)-Caffeoyl]-geniposidic acid	Terpenoids	Monoterpenoids	-	3	63010	50105	65845	53069	43895	46361	76645	68597	58723	55881	46533	46708	--	--
pmn001375	535.18	373.13	536.189	C26H32O12	[M-H]-	1-Hydroxypinoresinol-1-O-Glucoside	Lignans and Coumarins	Lignans	81495-71-8	2	2407800	2759600	2651600	2587200	2296500	2248500	3437900	3460300	3489400	2412800	2127300	2614400	--	--
Zmcn003729	535.18	373.13	536.189	C26H32O12	[M-H]-	1-Hydroxypinoresinol-4'-O-Glucoside	Lignans and Coumarins	Lignans	-	2	285400	226600	221870	171690	93596	95944	320910	371140	344580	193250	165580	150310	--	--
pmb2228	538.39	184.07	537.379	C27H56NO7P	[M+H]+	LysoPC 19:0	Lipids	LPC	108273-88-7	3	94313	95395	88692	19258	9372.7	24484	128300	149100	124490	20821	17792	20280	--	--
Zmdn003480	537.2	375.15	538.205	C26H34O12	[M-H]-	Cycloolivil-6-O-glucoside	Lignans and Coumarins	Lignans	-	2	120830	150290	102700	65994	61180	42568	143130	142350	126660	90373	81676	79234	--	--
Lmdn001925	537.2	375.15	538.205	C26H34O12	[M-H]-	Olivil-4'-O-glucoside	Lignans and Coumarins	Lignans	76880-93-8	2	66896	74589	76406	53553	42310	37470	71832	94857	52578	47546	37708	48791	--	--
pmc0960	544.34	184.07	543.332	C28H50NO7P	[M+H]+	LysoPC 20:4	Lipids	LPC	-	3	4403.4	8726.2	5258.9	11735	8358.5	9291.8	9300.5	12920	8748.1	19121	14576	16516	--	--
pmp001282	544.34	485.27	543.333	C28H50NO7P	[M+H]+	Propyl 2-(trimethylammonio)ethyl phosphate	Others	Others	-	1	2794900	2688200	2620200	2167600	2087900	2213100	2451200	2207500	2249600	2222800	2325500	2319600	--	--
Lmhp009890	546.36	184.07	545.348	C28H52NO7P	[M+H]+	LysoPC 20:3	Lipids	LPC	1199257-41-4	3	53393	59176	50613	51811	52219	58714	67232	66187	52308	53968	61798	65396	--	--
pmd0147	548.37	184.07	547.364	C28H54NO7P	[M+H]+	LysoPC 20:2	Lipids	LPC	-	3	536750	559940	552030	560200	535900	551680	534900	571690	490700	619230	611850	628240	--	--
pmd0146	548.37	184.07	547.364	C28H54NO7P	[M+H]+	LysoPC 20:2(2n isomer)	Lipids	LPC	-	3	538170	502550	542440	513120	540410	551520	543620	581280	492650	599570	612980	608510	--	--
Zmhp006502	549.12	301.07	548.117	C25H24O14	[M+H]+	Kaempferide-3-O-(6''-malonyl)glucoside	Flavonoids	Flavonols	-	3	11863	10587	9086.2	28812	32212	33654	17409	22460	21151	17309	19979	23315	--	--
pmp000588	549.12	463.12	548.117	C25H24O14	[M+H]+	Diosmetin-7-O-(6''-malonyl)glucoside	Flavonoids	Flavanones	-	2	15676	12273	12321	35215	26933	36431	15108	10032	13671	21386	21377	22577	--	--
pmb0608	549.12	301.4	548.117	C25H24O14	[M+H]+	Chrysoeriol-7-O-(6''-malonyl)glucoside	Flavonoids	Flavones	-	2	109520	105670	93205	332020	315510	324870	105440	102460	108440	158080	197060	192860	--	--
Lmsn003628	547.17	223.06	548.174	C23H32O15	[M-H]-	6'-O-Sinapoylsucrose	Phenolic acids	Phenolic acids	-	3	70159	72942	67838	32997	30754	26483	81239	61842	66658	20755	15218	15928	--	--
Lmhp011549	550.39	184.07	549.379	C28H56NO7P	[M+H]+	LysoPC 20:1	Lipids	LPC	-	1	274400	264290	267850	234950	249520	245560	263800	274060	246490	229660	268520	269160	--	--
pmp000589	551.1	303.05	550.096	C24H22O15	[M+H]+	Quercetin-7-O-(6''-malonyl)glucoside	Flavonoids	Flavonols	-	3	22094	3174.5	15038	42686	30080	30993	14316	9	3984.2	32880	30801	37907	--	--
Hmmn003659	549.12	345.06	550.132	C25H26O14	[M-H]-	Limocitrin-7-O-(6''-Acetyl)glucoside	Flavonoids	Flavonols	-	3	35378	24035	33465	27583	29663	33748	16800	31420	22255	34325	31849	20867	--	--
Hmln002355	549.2	387.15	550.204	C27H34O12	[M-H]-	5'-Methoxymatairesinoside	Lignans and Coumarins	Lignans	1691201-82-7	2	16651	11762	14780	19413	12515	14764	12407	22240	18175	22221	19145	17353	--	--
pmd0143	552.4	184.07	551.395	C28H58NO7P	[M+H]+	LysoPC 20:0	Lipids	LPC	108341-80-6	3	17675	16058	16836	24593	21610	26186	17647	18669	16792	20679	22223	18553	--	--
pmd0142	552.4	184.07	551.395	C28H58NO7P	[M+H]+	LysoPC 20:0(2n isomer)	Lipids	LPC	-	3	4082.8	4188.5	3382.8	3184.1	2688.7	2760.8	1196.6	2377.8	2918.4	3495	4392.8	2777.6	--	--
Lmmn002260	551.21	389.17	552.221	C27H36O12	[M-H]-	5'-Methoxyisolariciresinol-9'-O-glucoside	Lignans and Coumarins	Lignans	-	2	633580	743000	766530	655930	611110	581390	600790	664100	748090	961060	987880	1065700	--	--
pmb3032	561.12	329.1	562.132	C26H26O14	[M-H]-	Tricin-7-O-(2''-Malonyl)rhamnoside	Flavonoids	Flavones	-	1	416220	428490	411260	295830	290050	238380	345300	338520	391550	224220	188010	225580	--	--
pmb3114	561.14	289.2	562.148	C30H26O11	[M-H]-	Epicatechin-epiafzelechin	Flavonoids	Flavanols	-	2	81088	87927	55064	22246	18229	14921	61764	70624	81636	30807	15412	27222	--	--
Rfmb25702	561.2	357.13	562.205	C28H34O12	[M-H]-	Pinoresinol-4-O-(6''-acetyl)glucoside	Lignans and Coumarins	Lignans	-	1	127880	136510	160250	86231	97866	128260	144730	155240	151360	114230	111970	106540	--	--
HJAP064	565.12	317.08	564.088	C25H24O15	[M+H]+	Isorhamnetin-3-O-(6''-malonylglucoside)	Flavonoids	Flavonols	-	3	217240	225670	192540	297530	272120	283600	244920	270460	244960	235330	214870	235760	--	--
mws1660	565.16	529.13	564.123	C26H28O14	[M+H]+	Schaftoside	Flavonoids	Flavonoid carbonoside	51938-32-0	1	149990	145960	132480	95375	100120	101860	156320	138270	141700	121070	92850	102160	C10181	--
mws1292	565.16	409.09	564.123	C26H28O14	[M+H]+	Isoschaftoside	Flavonoids	Flavonoid carbonoside	52012-29-0	2	7017700	6506300	7424200	5589400	5407600	5387600	6518900	6133100	6604000	5572500	5236400	5322000	--	--
Zmjp003463	565.16	433.11	564.147	C26H28O14	[M+H]+	Vitexin-2''-O-xyloside	Flavonoids	Flavonoid carbonoside	-	3	1807100	1547500	1574300	1165000	1110100	1142300	1605600	1472300	1427400	1198300	1228900	1327100	--	--
pmf0472	565.16	271.1	564.148	C26H28O14	[M+H]+	Apiin	Flavonoids	Flavones	26544-34-3	3	208080	247900	246040	170990	149920	155140	259780	246030	269160	124740	183750	170000	C04858	ko00944
Lmtp002642	565.16	457.11	564.148	C26H28O14	[M+H]+	Apigenin-8-C-(2''-glucosyl)arabinoside	Flavonoids	Flavonoid carbonoside	-	2	7831800	7989600	8088000	6214100	5891900	6390600	7157700	7936300	7928500	6082700	6509800	5849200	--	--
pmp000236	565.16	367.1	564.148	C26H28O14	[M+H]+	Isovitexin-8-O-xylcoside	Flavonoids	Flavonoid carbonoside	-	3	53018	64008	48577	10389	14196	9	59703	45129	52621	23534	31326	19435	--	--
Lmtp002474	565.16	427.1	564.148	C26H28O14	[M+H]+	Apigenin-6-C-(2''-glucosyl)arabinoside	Flavonoids	Flavonoid carbonoside	-	2	10345000	9221800	9241100	8197000	7532200	7351000	8028900	8164300	9090100	6807600	7518900	7369200	--	--
pmb2922	565.05	323.1	566.055	C15H24N2O17P2	[M-H]-	Uridine 5'-diphospho-D-glucose	Nucleotides and derivatives	Nucleotides and derivatives	133-89-1	1	6741700	6679300	6014400	4283600	3910500	4417900	5425100	5705900	6042400	3328200	3933500	3616500	C00029	ko00040,ko00052,ko00053,ko00240,ko00500,ko00520,ko00524,ko00561,ko00908,ko01100,ko01110,ko01240
Zmzp006857	569.16	331.08	568.158	C29H28O12	[M+H]+	Tricin-4'-O-[β-guaiacyl-(9''-O-acetyl)glycerol]ether	Flavonoids	Flavones	-	1	15034000	13771000	14114000	10325000	9309600	9966500	5919100	6227400	6314500	4396500	4494900	4521600	--	--
Zmxp005470	579.13	331.08	578.127	C26H26O15	[M+H]+	Tricin-7-O-(6''-O-malonyl)glucoside	Flavonoids	Flavones	-	1	5732800	5501500	5416700	4452800	3950900	4596300	4984500	5136800	5441100	3898100	3258000	3395400	--	--
MWSHY0171	579.15	409.09	578.142	C30H26O12	[M+H]+	Procyanidin B2	Tannins	Proanthocyanidins	29106-49-8	2	4514800	3935500	4335200	1862200	1832600	2306800	4611900	4831500	4401100	1705800	1798700	1823000	C17639	--
pme0436	577.14	407.1	578.142	C30H26O12	[M-H]-	Procyanidin B3	Tannins	Proanthocyanidins	23567-23-9	1	49388000	52619000	51130000	40749000	38911000	39615000	52899000	55364000	54072000	35627000	39604000	39578000	--	--
mws0836	577.14	425.1	578.142	C30H26O12	[M-H]-	Procyanidin B1	Tannins	Proanthocyanidins	20315-25-7	1	1041900	962710	1164300	820480	719000	845650	1065100	1291700	1123500	637630	787020	635840	--	--
Lmpp003930	579.15	271.06	578.142	C30H26O12	[M+H]+	Apigenin-7-O-(6''-p-Coumaryl)glucoside	Flavonoids	Flavones	-	1	8058400	7443200	8508100	2318000	2136600	2188100	8164900	8417800	7269700	4080200	3576200	3817300	--	--
pme3227	579.17	433	578.164	C27H30O14	[M+H]+	Vitexin-2''-O-rhamnoside	Flavonoids	Flavonoid carbonoside	64820-99-1	3	77270	60180	78205	34786	31068	33586	80725	83992	94060	26235	40928	23464	C12628	ko00944
pme0368	579.17	271.01	578.164	C27H30O14	[M+H]+	Apigenin-7-O-rutinoside (Isorhoifolin)	Flavonoids	Flavones	552-57-8	1	7318900	7412700	7831200	1956700	2061400	2132200	7906600	8043500	7507300	3357500	3761000	3697000	--	--
MWSmce498	579.17	271.07	578.164	C27H30O14	[M+H]+	Rhoifolin	Flavonoids	Flavones	17306-46-6	2	8880000	7924200	8637900	2321500	1824700	2339400	8130400	8072600	8552900	3744300	3816000	3624700	C12627	ko00944
pme2493	579.17	287.1	578.164	C27H30O14	[M+H]+	Kaempferol-3,7-O-dirhamnoside (Kaempferitrin)	Flavonoids	Flavonols	482-38-2	3	230890	128700	221580	95204	118640	122880	116580	198200	186920	136810	103970	77596	C16981	--
mws1409	578.9	402.6	580.034	C15H22N2O18P2	[M-H]-	Uridine-5'-diphosphoglucuronic acid	Nucleotides and derivatives	Nucleotides and derivatives	-	3	16029	21698	22502	28636	12028	34975	45180	24775	23116	32226	17578	10631	--	--
Lmcn003163	579.08	289.07	580.085	C28H20O14	[M-H]-	Epitheaflavic acid-3-O-Gallate	Flavonoids	Flavanols	34218-97-8	2	10021000	9560500	10201000	1369000	1215800	1406600	12581000	12330000	11992000	1432700	1380600	1283200	--	--
HJAP148	581.15	287.06	580.142	C26H28O15	[M+H]+	Kaempferol-3-O-sambubioside	Flavonoids	Flavonols	27661-51-4	3	25522	37420	16876	8470	9	1540	31360	42363	26560	16245	11602	7815.5	--	--
Zmjp003179	581.15	449.11	580.142	C26H28O15	[M+H]+	Orientin-2''-O-xyloside	Flavonoids	Flavonoid carbonoside	-	3	55400	71762	56113	38060	50938	45164	150500	188260	175370	73885	85250	82232	--	--
pmb0636	581.15	431.3	580.143	C26H28O15	[M+H]+	Orientin-7-O-arabinoside	Flavonoids	Flavonoid carbonoside	-	3	89556	108520	101360	69612	73834	69457	258550	327140	235100	121970	111020	154030	--	--
pmb0631	581.15	515.4	580.143	C26H28O15	[M+H]+	Orientin-6-C-arabinoside	Flavonoids	Flavonoid carbonoside	-	3	106450	79719	109150	70502	89294	98214	282590	325750	290120	121670	124570	144460	--	--
mws0046	579.17	271.06	580.179	C27H32O14	[M-H]-	Naringenin-7-O-Neohesperidoside(Naringin)	Flavonoids	Flavanones	10236-47-2	3	255410	202860	232110	52152	57043	56864	296970	286370	258660	125170	139050	148330	C09789	ko00941
MWSHY0056	581.19	273.08	580.179	C27H32O14	[M+H]+	Naringenin-7-O-Rutinoside(Narirutin)	Flavonoids	Flavanones	14259-46-2	2	213560	233590	227230	40208	65434	55610	228870	284080	220190	116190	104910	99254	C09793	--
Zmhn001446	579.21	417.16	580.216	C28H36O13	[M-H]-	Syringaresinol-4'-O-glucoside	Lignans and Coumarins	Lignans	7374-79-0	1	1277800	918510	1193700	546170	621460	628320	1114100	1151900	1045700	391390	409060	395070	C10890	--
Xmzn007677	580.36	506.33	581.264	C33H35N5O5	[M-H]-	Ergotamine	Alkaloids	Plumerane	113-15-5	3	4376000	4164400	4227900	3611300	3368000	3612700	4146900	4472400	3842300	3772800	3858400	3964000	C07544	ko01110
pmb0492	584.28	325	583.268	C34H37N3O6	[M+H]+	N',N'',N'''-p-Coumaroyl-cinnamoyl-caffeoyl spermidine	Alkaloids	Phenolamine	-	2	124550	128980	114410	152770	183110	156510	141400	114750	92115	110670	122000	122380	--	--
pmb2936	591.17	367.2	592.179	C28H32O14	[M-H]-	Disinapoyl glucoside	Phenolic acids	Phenolic acids	-	2	206480	196140	203510	48061	24881	40673	250820	246850	226240	60749	63272	71210	--	--
pmp000239	595.13	505.09	594.122	C26H26O16	[M+H]+	Luteolin-6-C-(5''-glucuronyl)xyloside	Flavonoids	Flavonoid carbonoside	-	3	37996	29489	28783	27449	44246	42726	42056	45416	84286	49238	39360	24640	--	--
pmp001106	595.17	577.16	594.158	C27H30O15	[M+H]+	Vitexin-2''-O-glucoside	Flavonoids	Flavonoid carbonoside	61360-94-9	3	163620	178540	178840	209330	229200	214960	263940	242690	231640	402310	362060	425120	C04024	ko00944
Hmmp003156	595.16	313.07	594.158	C27H30O15	[M+H]+	Saponarin(Isovitexin-7-O-glucoside)	Flavonoids	Flavonoid carbonoside	20310-89-8	1	1032600	1037800	1091800	1442800	1425400	1229900	1590100	1895600	1809800	2281200	2390400	2482500	C08064	--
Lmnp002413	595.17	449.11	594.158	C27H30O15	[M+H]+	Luteolin-6-C-rhamnoside-7-O-glucoside	Flavonoids	Flavonoid carbonoside	-	3	1136000	961210	943080	2324400	2042200	2139900	609860	640920	549250	784140	659540	753100	--	--
MWSHY0061	595.16	287.06	594.158	C27H30O15	[M+H]+	Kaempferol-3-O-neohesperidoside*	Flavonoids	Flavonols	32602-81-6	3	311360	267670	301450	211570	208090	205240	234330	219390	232820	230250	224790	214530	--	--
Lmlp002990	595.17	313.07	594.158	C27H30O15	[M+H]+	Isosaponarin(Isovitexin-4'-O-glucoside)	Flavonoids	Flavonoid carbonoside	19416-87-6	2	180670	165450	177440	110150	100320	131680	247710	267930	292070	250470	210910	214120	--	--
mws1073	595.17	457.2	594.158	C27H30O15	[M+H]+	Apigenin-6,8-di-C-glucoside (Vicenin-2)	Flavonoids	Flavonoid carbonoside	23666-13-9	3	90387	64464	61631	35473	41681	31681	65204	58971	63648	32555	28644	40046	C10195	--
Lmsn002815	593.15	285.04	594.158	C27H30O15	[M-H]-	Kaempferol-3-O-rutinoside(Nicotiflorin)	Flavonoids	Flavonols	17650-84-9	1	100220	109300	116930	56712	71579	51826	91892	110920	82308	91168	92936	77411	C21833	ko00944,ko01110
pmp000593	595.17	449.1	594.158	C27H30O15	[M+H]+	Luteolin-7-O-rutinoside	Flavonoids	Flavones	3563-98-2	2	835350	960300	974040	2140100	2454600	1893400	663300	733550	659380	728630	701030	757510	--	--
MWSHY0080	595.17	287.06	594.158	C27H30O15	[M+H]+	Luteolin-7-O-neohesperidoside (Lonicerin)*	Flavonoids	Flavones	25694-72-8	3	268380	284470	265710	237680	236020	240610	241250	250340	232500	224110	200610	179790	C12630	ko00944
MWSslk146	595.17	433.12	594.158	C27H30O15	[M+H]+	4'-O-Glucosylvitexin	Flavonoids	Flavonoid carbonoside	38950-94-6	3	34844	22656	45556	25164	27163	32182	31954	11726	32452	32192	10538	22802	--	--
pmp001066	595.2	207.06	594.195	C28H34O14	[M+H]+	6'-O-Sinapoylgeniposide	Terpenoids	Monoterpenoids	1012306-66-9	1	66620	57159	46117	42365	22722	28710	57508	36402	48787	48012	34061	26371	--	--
mws1519	595.17	287.06	596.174	C27H32O15	[M-H]-	Eriodictyol-7-O-Rutinoside (Eriocitrin)	Flavonoids	Flavanones	13463-28-0	3	61626	40637	31766	94970	90574	97082	21560	30710	32098	46958	48770	43893	C09732	--
Lmqn000780	606.08	384.98	607.082	C17H27N3O17P2	[M-H]-	Uridine 5'-diphospho-N-acetylglucosamine	Nucleotides and derivatives	Nucleotides and derivatives	528-04-1	2	247310	273350	241200	183060	176760	211930	232000	242480	233420	126360	161190	139030	C00043	ko00520,ko00524,ko01100
pmp001080	609.18	301.07	608.174	C28H32O15	[M+H]+	Diosmetin-7-O-Neohesperidoside (Neodiosmin)*	Flavonoids	Flavanones	38665-01-9	1	684080	619020	671680	536830	520200	519860	824290	824080	861840	515110	553340	570640	--	--
mws1661	609.18	301.08	608.174	C28H32O15	[M+H]+	Diosmetin-7-O-rutinoside (Diosmin)*	Flavonoids	Flavanones	520-27-4	1	12479000	10790000	11284000	9289600	8478000	8879900	12593000	14385000	13868000	8433200	8247300	8964100	C10039	--
pmb3002	607.17	299	608.174	C28H32O15	[M-H]-	Chrysoeriol-7-O-rutinoside	Flavonoids	Flavones	-	1	3630500	4204000	3398500	2811900	3092700	2967700	5150600	5483400	4709200	3471900	3296200	3725500	--	--
Lmbp002592	611.16	287.05	610.153	C27H30O16	[M+H]+	Kaempferol-3,7-O-diglucoside	Flavonoids	Flavonols	25615-14-9	3	61850	76986	63503	50176	50077	50945	142130	162330	163570	70051	86884	58236	--	--
Lmjp002461	611.16	303.05	610.153	C27H30O16	[M+H]+	Quercetin-3-O-neohesperidoside	Flavonoids	Flavonols	117611-67-3	3	61065	37370	54170	10447	8964.2	2984.5	12703	25414	20158	4845.2	3722.2	4464.8	--	--
MWSHY0067	611.16	303.05	610.153	C27H30O16	[M+H]+	Quercetin-3-O-rutinoside (Rutin)	Flavonoids	Flavonols	153-18-4	3	180650	183080	192100	155410	158510	165600	232690	177440	205880	220890	193310	139160	C05625	ko00944,ko01100,ko01110
pmb0711	611.16	303.1	610.153	C27H30O16	[M+H]+	Quercetin-7-O-rutinoside	Flavonoids	Flavonols	147714-62-3	3	201180	194390	202900	143150	182320	174580	221920	193420	187000	241090	148100	171100	--	--
pmb0624	611.16	431.3	610.153	C27H30O16	[M+H]+	Isoorientin-7-O-glucoside	Flavonoids	Flavonoid carbonoside	-	1	835220	947110	1006600	713570	731260	666070	2714900	2638000	2697800	1198300	1313600	1536500	--	--
Smhp003438	611.16	593.14	610.153	C27H30O16	[M+H]+	Luteolin-6,8-di-C-glucoside	Flavonoids	Flavonoid carbonoside	29428-58-8	2	389570	438890	421380	344010	329680	299280	1176400	1197600	1142700	568170	595840	580470	C10102	--
Zmjp003031	611.16	449.11	610.153	C27H30O16	[M+H]+	Orientin-2''-O-galactoside	Flavonoids	Flavonoid carbonoside	-	2	1154400	1480400	1269000	1028500	961350	1037700	3690500	4109100	3846900	1850400	1748900	2055700	--	--
HJAP024	611.16	593.15	610.154	C27H30O16	[M+H]+	Kaempferol-6,8-di-C-glucoside	Flavonoids	Flavonoid carbonoside	-	2	398490	428040	487230	352850	358380	348840	1222700	1189400	1201300	598170	585480	658380	--	--
mws0036	609.18	301.09	610.19	C28H34O15	[M-H]-	Hesperetin-7-O-rutinoside (Hesperidin)	Flavonoids	Flavanones	520-26-3	3	128740	162300	121630	109400	98519	102810	172660	208880	224340	108050	117930	129330	C09755	--
pme0001	609.18	301	610.19	C28H34O15	[M-H]-	Hesperetin-7-O-neohesperidoside(Neohesperidin)	Flavonoids	Flavanones	13241-33-3	3	10864	34586	18885	49746	32542	33901	23058	10223	37166	16309	28241	29631	C09806	ko00941
mws4134	611.14	306.08	612.152	C20H32N6O12S2	[M-H]-	Oxiglutatione	Amino acids and derivatives	Amino acids and derivatives	27025-41-8	1	881670	675610	716720	403950	516250	694930	750010	741470	709760	743630	661730	647900	C00127	ko00480,ko01100,ko01240
pmb0628	613.18	451.1	612.169	C27H32O16	[M+H]+	Eriodictyol-8-C-glucoside-4'-O-glucoside	Flavonoids	Flavanones	-	2	80201	78244	84008	56606	45024	83918	200550	222510	189300	81330	89323	92976	--	--
Rfmb26201	621.22	417.16	622.226	C30H38O14	[M-H]-	Syringaresinol-4'-O-(6''-acetyl)glucoside	Lignans and Coumarins	Lignans	-	1	24980	32986	37865	32500	20947	32034	38654	39811	30297	32492	33575	21315	--	--
pmp000241	625.14	505.09	624.133	C27H28O17	[M+H]+	Luteolin-6-C-(2''-glucuronyl)glucoside	Flavonoids	Flavonoid carbonoside	-	3	270310	258930	293570	488010	376900	521430	325910	380340	392200	642720	770540	710890	--	--
Zmxp002867	625.17	301.07	624.168	C28H32O16	[M+H]+	Chrysoeriol-5,7-di-O-glucoside	Flavonoids	Flavones	-	3	54874	38543	43258	85254	94097	89061	69456	55784	56757	110150	115590	104470	--	--
MWSHY0064	625.17	317.07	624.169	C28H32O16	[M+H]+	Isorhamnetin-3-O-neohesperidoside*	Flavonoids	Flavonols	55033-90-4	1	1937900	1834400	2138600	1500700	1261500	1458400	2474000	2445700	2261500	1335500	1377600	1361200	--	--
MWSHY0135	625.18	317.08	624.169	C28H32O16	[M+H]+	Isorhamnetin-3-O-rutinoside (Narcissin)*	Flavonoids	Flavonols	604-80-8	1	2011600	1964900	2287500	1409500	1446900	1430100	2500400	2470200	2320100	1476900	1423400	1255700	--	--
Lmnp002584	625.18	463.13	624.169	C28H32O16	[M+H]+	Hispidulin-8-C-(2''-O-glucosyl)glucoside	Flavonoids	Flavonoid carbonoside	-	2	46923	42320	45392	96085	112950	115450	106540	108850	100070	189080	193760	210680	--	--
Zmxp004480	625.18	301.07	624.169	C28H32O16	[M+H]+	Chrysoeriol-7-O-gentiobioside	Flavonoids	Flavones	-	3	62672	52548	58858	115600	96430	111290	58922	53792	54837	178620	125690	127620	--	--
pmp000127	625.18	607.2	624.169	C28H32O16	[M+H]+	Chrysoeriol-6,8-di-C-glucoside	Flavonoids	Flavonoid carbonoside	-	2	1109200	1032000	1150900	1652900	2098700	1777000	1566700	1565600	1728800	3294500	3135900	2823100	--	--
HJAP026	625.18	463.13	624.17	C28H32O16	[M+H]+	Chrysoeriol-6-C-glucoside-4'-O-glucoside	Flavonoids	Flavonoid carbonoside	-	1	863200	794240	810510	1587500	1560800	1631300	1242500	1159400	1340800	2500600	2744000	2114800	--	--
pma2088	627.16	465	626.148	C27H30O17	[M+H]+	Quercetin-3,4'-O-di-glucoside	Flavonoids	Flavonols	29125-80-2	3	16085	14444	10683	11790	9994.8	7149	13769	16889	11031	8552.7	4999.5	9237.3	--	--
Lmsp003729	627.16	319.05	626.148	C27H30O17	[M+H]+	Myricetin-3-O-rutinoside	Flavonoids	Flavonols	-	3	123890	121230	86966	138800	125460	129110	101790	96762	103780	96924	59136	96502	--	--
Hmlp002975	639.15	493.1	638.139	C28H30O17	[M+H]+	Isorhamnetin-3-O-glucuronide-7-O-rhamnoside	Flavonoids	Flavonols	-	3	25186000	21290000	21837000	18136000	18956000	18738000	18655000	19847000	18757000	18044000	17779000	16722000	--	--
Lmgp005868	639.17	301.07	638.164	C32H30O14	[M+H]+	Chrysoeriol-7-O-(6''-feruloyl)glucoside	Flavonoids	Flavones	-	3	25949	21281	25516	9337.8	9056.2	11334	15285	17514	17980	11021	9123.3	10220	--	--
Hmgp003086	639.19	331.08	638.184	C29H34O16	[M+H]+	Tricin-7-O-rutinoside*	Flavonoids	Flavones	-	1	21697000	20209000	19694000	16863000	15939000	16244000	17077000	17897000	15987000	13859000	14396000	16384000	--	--
Lmgp004959	639.19	331.08	638.185	C29H34O16	[M+H]+	Tricin-7-O-neohesperidoside*	Flavonoids	Flavones	53766-40-8	1	21827000	20086000	18711000	15957000	16576000	15871000	16789000	18523000	17346000	15387000	15005000	16653000	--	--
Hmcp001578	641.17	479.11	640.163	C28H32O17	[M+H]+	Isorhamnetin-3,7-O-diglucoside	Flavonoids	Flavonols	6758-51-6	3	82511	95911	92550	54195	48568	36534	69018	80875	74921	21524	37773	35362	--	--
Lmsp003252	641.17	317.07	640.164	C28H32O17	[M+H]+	Isorhamnetin-3-O-sophoroside	Flavonoids	Flavonols	-	3	116100	121660	100240	51122	43741	45756	92036	101310	94972	35046	19250	32750	--	--
pmb0578	655.17	207	654.158	C32H30O15	[M+H]+	Luteolin-7-O-(6''-sinapoyl)glucoside	Flavonoids	Flavones	-	3	43472	57285	36120	25470	21581	24143	93197	124310	135140	43971	55206	44638	--	--
pmb0716	655.19	331.08	654.18	C29H34O17	[M+H]+	Tricin-4'-O-glucoside-7-O-glucoside	Flavonoids	Flavones	-	3	117770	117560	125520	142050	115740	134190	120610	96508	107190	132440	135050	169410	--	--
Lmsp004749	655.19	347.08	654.18	C29H34O17	[M+H]+	Syringetin-3-O-rutinoside	Flavonoids	Flavonols	-	1	333600	398380	357050	360040	415360	372160	434080	442640	374580	330360	360930	343440	--	--
Zmxp004503	655.18	331.06	654.18	C29H34O17	[M+H]+	Tricin-5,7-O-diglucoside	Flavonoids	Flavones	-	3	95584	118770	102700	117950	103620	58222	112080	125910	110000	98016	79601	137010	--	--
pmb0713	655.19	331.08	654.18	C29H34O17	[M+H]+	Tricin-7-O-(2''-O-glucosyl)glucoside	Flavonoids	Flavones	-	2	136090	108650	139120	82788	74322	59026	122240	140310	116500	86417	89114	112610	--	--
pmb0719	659.2	331.08	658.19	C32H34O15	[M+H]+	Tricin-4'-O-(syringyl alcohol)ether-5-O-glucoside	Flavonoids	Flavones	-	2	541610	457170	548560	44696	40215	47924	473170	411590	525640	126300	121220	123000	--	--
pmb0739	659.2	331.08	658.19	C32H34O15	[M+H]+	Tricin-4'-O-(syringyl alcohol)ether-7-O-glucoside	Flavonoids	Flavones	-	1	3295400	3073600	3104400	1774700	1728200	1629300	5661100	5499700	5558300	3231900	3155700	3458400	--	--
pmb0530	664.12	136.2	663.109	C21H27N7O14P2	[M+H]+	Nicotinic acid adenine dinucleotide	Nucleotides and derivatives	Nucleotides and derivatives	53-84-9	2	1407100	1149000	1099600	957710	994670	1083300	885270	987160	1022500	1127500	891900	1132600	C00003	ko00190,ko00730,ko00760,ko01100,ko01240
mws1593	665.21	161	666.222	C24H42O21	[M-H]-	D-Maltotetraose	Others	Saccharides and Alcohols	34612-38-9	3	51904	102260	76282	38950	38844	44058	68639	83694	48054	33501	33597	44690	C02052	--
pmb0725	669.18	331.08	668.174	C33H32O15	[M+H]+	Tricin-7-O-(2''-feruloyl)glucoside	Flavonoids	Flavones	-	3	9820.5	15301	15147	10970	13792	10201	11358	14014	9606.1	13640	11374	8071.9	--	--
pmb0579	669.18	207	668.174	C33H32O15	[M+H]+	Chrysoeriol-7-O-(6''-sinapoyl)glucoside	Flavonoids	Flavones	-	3	2739.8	5944.6	12881	20941	19501	16877	6515.2	10297	10293	12384	13069	16045	--	--
pmb0475	671.18	509	670.174	C29H34O18	[M+H]+	Gallic acid-4-O-(6'''-feruloyl)sophoroside	Phenolic acids	Phenolic acids	-	1	3757700	3471000	3166500	1600500	1664200	1670400	2888900	3167700	2655400	1642000	1568100	1617200	--	--
Hmcp001628	671.18	347.07	670.175	C29H34O18	[M+H]+	Limocitrin-3,7-di-O-glucoside*	Flavonoids	Flavonols	-	3	29578	36615	34634	25190	33025	17073	26327	21982	36176	24964	20308	23239	--	--
Hmcp001579	671.18	347.07	670.175	C29H34O18	[M+H]+	Limocitrin-3-O-sophoroside*	Flavonoids	Flavonols	-	3	40542	42097	31054	33559	34468	21423	23750	24319	24904	17456	9854	29677	--	--
Zmzp006906	673.19	331.08	672.184	C36H32O13	[M+H]+	Tricin-4'-O-[β-guaiacyl-(9''-O-p-coumaroyl)glycerol]ether	Flavonoids	Flavones	-	3	56246	46553	39874	68935	74801	66692	40404	37583	41809	83264	77397	83566	--	--
Lmhp008744	677.37	261.22	676.367	C33H56O14	[M+H]+	1-α-Linolenoyl-glycerol-2,3-di-O-glucoside	Lipids	Glycerol ester	-	1	33384	40936	27813	9744.7	7937.2	11278	31573	46661	23423	8429.8	18923	10035	--	--
Lmhp008513	677.37	261.22	676.367	C33H56O14	[M+H]+	2-α-Linolenoyl-glycerol-1,3-di-O-glucoside	Lipids	Glycerol ester	-	1	39799	25949	22661	7923.9	4077.5	7827.9	37140	46324	29083	12505	16157	15428	--	--
Lmhp009384	679.39	263.24	678.383	C33H58O14	[M+H]+	1-Linoleoylglycerol-2,3-di-O-glucoside	Lipids	Glycerol ester	-	1	18908	17334	24910	14360	9322.5	14192	28168	20177	17189	13597	13563	13512	--	--
Lmhp009190	679.39	263.24	678.383	C33H58O14	[M+H]+	2-Linoleoylglycerol-1,3-di-O-glucoside	Lipids	Glycerol ester	-	1	18759	17991	17389	16352	11920	13073	26144	26212	14630	15384	17844	13465	--	--
pmn001370	681.24	519.19	682.247	C32H42O16	[M-H]-	Pinoresinol-4,4'-O-di-O-glucoside	Lignans and Coumarins	Lignans	63902-38-5	2	88154	89035	75332	51796	56383	48113	73723	85383	101740	89902	64355	76788	--	--
pmb1312	689.21	331.08	688.2	C33H36O16	[M+H]+	Tricin-4'-O-(guaiacylglycerol)ether-7-O-glucoside	Flavonoids	Flavones	-	2	1361400	1352600	1193600	519800	581600	524050	871990	1024600	1094600	409420	422440	405280	--	--
Lmjn003562	693.2	175.04	694.211	C32H38O17	[M-H]-	3,6'-Diferuloylsucrose	Phenolic acids	Phenolic acids	107172-40-7	2	15849	13509	18491	23070	41977	51373	29481	15644	22713	39051	54549	39549	--	--
pmb0738	699.19	331.08	698.185	C34H34O16	[M+H]+	Tricin-7-O-(2''-Sinapoyl)glucoside	Flavonoids	Flavones	-	2	324690	345100	378260	238320	196140	213020	249120	330770	271090	178710	156190	167600	--	--
pmn001369	697.23	535.18	698.242	C32H42O17	[M-H]-	1-Hydroxypineolin Diglucoside	Lignans and Coumarins	Lignans	-	2	25417	32815	30066	46411	32830	44276	32800	34796	27616	33666	44453	34430	--	--
pmn001368	699.25	537.2	700.258	C32H44O17	[M-H]-	Olivil-4,4'-Di-O-glucoside	Lignans and Coumarins	Lignans	-	1	938220	658980	817970	491960	601950	581390	776650	975200	1085000	770970	786930	960800	--	--
pmb3039	703.13	329.2	704.138	C35H28O16	[M-H]-	Tricin-4'-O-oxalic acid-7-O-(p-coumaroyl)shikimic acid	Flavonoids	Flavones	-	1	312550	294620	308780	272080	239980	264340	428530	411000	424120	232730	204830	232050	--	--
Zmhp003322	741.2	433.11	740.195	C36H36O17	[M+H]+	Isovitexin-2''-O-(6'''-p-coumaroyl)glucoside	Flavonoids	Flavonoid carbonoside	-	2	12434	21577	21720	10906	20924	22612	20239	26512	12033	16246	21706	15492	--	--
Zmlp003063	741.23	433.12	740.209	C33H40O19	[M+H]+	Luteolin-7-O-(2''-O-rhamnosyl)rutinoside*	Flavonoids	Flavones	-	2	736440	1122500	1127500	528560	507630	486420	1622900	1567500	1845900	995580	1214300	1249000	--	--
mws1035	741.22	433	740.216	C33H40O19	[M+H]+	Kaempferol-3-O-robinoside-7-O-rhamnoside (Robinin)*	Flavonoids	Flavonols	301-19-9	2	1068000	899100	822990	457330	397380	494030	1494800	1579300	1466000	1027700	1219500	1251600	C10178	--
pmb2991	739.21	269.2	740.216	C33H40O19	[M-H]-	Apigenin-7-O-glucoside-4'-O-rutinoside	Flavonoids	Flavones	-	1	355580	249160	292880	211320	231310	272410	309990	280420	276540	312600	293880	348110	--	--
pme2651	742.1	620.1	743.075	C21H28N7O17P3	[M-H]-	NADP (Nicotinamide adenine dinucleotide phosphate)	Nucleotides and derivatives	Nucleotides and derivatives	53-59-8	3	204930	215080	207740	118720	132220	149000	172150	185800	172570	188150	197320	202750	C00006	ko00195,ko00480,ko00760,ko01100,ko01240
MWSslk184	753.23	205.05	754.232	C34H42O19	[M-H]-	3,6'-Disinapoylsucrose	Phenolic acids	Phenolic acids	139891-98-8	3	31269	32731	28703	8094.8	15848	11439	32536	35898	35294	11216	13279	12360	--	--
pmb0660	757.2	147.1	756.19	C36H36O18	[M+H]+	Isoorientin-7-O-(6''-p-coumaroyl)glucoside	Flavonoids	Flavonoid carbonoside	-	3	6102.8	6144	9	16568	20790	16835	13773	6893.2	9174.8	7681.5	16906	16930	--	--
pmb0691	757.22	431.4	756.211	C33H40O20	[M+H]+	Isoorientin-7-O-(2''-rhamnosyl)glucoside	Flavonoids	Flavonoid carbonoside	-	1	424510	435770	494650	718900	685280	670260	1349300	1558100	1307300	720580	847270	969250	--	--
pmb0639	757.22	595.2	756.211	C33H40O20	[M+H]+	Apigenin-8-C-glucoside-7-O-Sophoroside	Flavonoids	Flavonoid carbonoside	-	3	136520	158550	144460	207910	152410	195750	364500	420280	374430	241460	200550	241070	--	--
pmb0613	757.22	577.2	756.211	C33H40O20	[M+H]+	Apigenin-6,8-di-C-glucoside-4'-O-glucoside	Flavonoids	Flavonoid carbonoside	-	2	49664	46831	39792	153380	150020	145160	60128	67243	71804	299600	314210	304970	--	--
pmp001105	757.22	287.06	756.211	C33H40O20	[M+H]+	Kaempferol-3-O-neohesperidoside-7-O-glucoside	Flavonoids	Flavonols	-	3	21649	20983	25643	10378	13626	14646	25840	21348	8179.2	9665.2	9834.5	3646.5	--	--
pmp001070	757.25	207.07	756.248	C34H44O19	[M+H]+	6''-O-Trans-Sinapoylgenipin gentiobioside	Terpenoids	Monoterpenoids	1421493-47-1	2	21718	9451.8	27017	11568	7129.5	10308	56677	30132	29984	12645	7903	12278	--	--
pmb0672	771.21	463.1	770.206	C37H38O18	[M+H]+	Isovitexin-7-O-(6''-feruloyl)glucoside	Flavonoids	Flavonoid carbonoside	-	1	571440	507250	463850	529390	527460	580200	523330	479460	516620	495910	407580	486600	--	--
pmb0678	771.21	177.1	770.206	C37H38O18	[M+H]+	Vitexin-7-O-(6''-feruloyl)glucoside	Flavonoids	Flavonoid carbonoside	-	1	23081	19434	30790	41073	51234	48231	18342	6987.3	21028	78877	101390	51029	--	--
pmb0592	771.23	463.2	770.227	C34H42O20	[M+H]+	Chrysoeriol-7-O-rutinoside-5-O-glucoside	Flavonoids	Flavones	-	1	439430	395680	436970	405490	415500	448000	487620	404110	382210	459430	389510	465330	--	--
pmb1108	773.21	593	772.206	C33H40O21	[M+H]+	Luteolin-6,8-di-C-glucoside-7-O-glucoside	Flavonoids	Flavonoid carbonoside	-	2	11568	14648	13645	45462	63924	46648	22857	21261	26845	68974	82670	78818	--	--
Lmmp002755	773.21	303.05	772.206	C33H40O21	[M+H]+	Quercetin-7-O-rutinoside-4'-O-glucoside	Flavonoids	Flavonols	-	3	11555	15197	9408.5	14829	18679	16639	7918.5	28149	20973	14559	10120	15002	--	--
HJAP023	773.22	611.17	772.207	C33H40O21	[M+H]+	Kaempferol-6,8-di-C-glucoside-7-O-glucoside	Flavonoids	Flavonoid carbonoside	-	3	15578	19087	16614	53811	49837	67425	31353	34706	21173	97574	92562	105120	--	--
Hmgp003540	775.21	331.08	774.2	C36H38O19	[M+H]+	Tricin-4'-O-(β-guaiacylglycerol)ether-7-O-(6''-malonyl)glucoside	Flavonoids	Flavones	-	3	8332.3	6141.9	8666.9	6857.8	8070.6	5885.2	11694	10831	6324.9	12514	7813.2	4470	--	--
pmb0662	787.21	463.1	786.201	C37H38O19	[M+H]+	Isoorientin-7-O-(6''-feruloyl)glucoside	Flavonoids	Flavonoid carbonoside	-	1	3801	9	15252	50211	51597	62015	19104	5322.2	14948	89526	82561	80230	--	--
Hmcp001589	787.23	317.06	786.221	C34H42O21	[M+H]+	Isorhamnetin-3-O-rutinoside-4'-O-glucoside*	Flavonoids	Flavonols	111393-97-6	3	98199	78633	89978	36245	30954	41903	90724	92138	94306	30386	31014	37226	--	--
pmb0620	787.23	625.1	786.222	C34H42O21	[M+H]+	Chrysoeriol-6,8-di-C-glucoside-7-O-glucoside	Flavonoids	Flavonoid carbonoside	-	3	14222	13997	4024.5	49622	44972	46260	15145	12074	16650	92280	93536	88179	--	--
Lmsp003790	787.23	317.07	786.222	C34H42O21	[M+H]+	Isorhamnetin-3-O-sophoroside-7-O-rhamnoside*	Flavonoids	Flavonols	41328-75-0	3	90606	87720	106690	41550	30436	26543	111300	93588	62399	32133	28522	23894	--	--
pmb2997	799.19	461.1	800.201	C34H40O22	[M-H]-	Chrysoeriol-7-O-Sophoroside-5-O-glucuronide	Flavonoids	Flavones	-	3	129470	151880	183160	435980	377020	441780	255100	277590	245510	685540	808690	749050	--	--
pmb0666	801.22	639.1	800.216	C38H40O19	[M+H]+	Isovitexin-7-O-(6''-sinapoyl)glucoside	Flavonoids	Flavonoid carbonoside	-	3	404530	478400	490840	495190	492190	466400	435340	429070	346600	479670	389640	388920	--	--
HJAP126	817.24	509.13	816.232	C35H44O22	[M+H]+	Syringetin-3-O-rutinoside-7-O-glucoside	Flavonoids	Flavonols	-	3	67500	86300	78940	63506	59132	48605	75695	76381	65400	61112	46955	51040	--	--
pmb0677	831.23	207.1	830.227	C39H42O20	[M+H]+	Chrysoeriol-6-C-glucoside-4'-O-(6''-sinapoyl)glucoside	Flavonoids	Flavonoid carbonoside	-	1	27802	39720	49105	57225	48030	46855	112670	107430	84866	93613	96859	99032	--	--
pmn001647	865.2	713.2	866.206	C45H38O18	[M-H]-	Procyanidin C2	Tannins	Proanthocyanidins	37064-31-6	1	431350	418980	438220	247120	294090	241290	584390	587040	552070	232740	207800	198650	--	--
pmb2947	865.2	407.1	866.206	C45H38O18	[M-H]-	Catechin-catechin-catechin	Flavonoids	Flavanols	-	1	1150100	1114000	1286100	659100	724540	840410	1209500	1331700	1299900	658990	655010	597940	--	--
pmn001646	865.2	577.1	866.206	C45H38O18	[M-H]-	Procyanidin C1	Tannins	Proanthocyanidins	37064-30-5	1	200830	199070	255350	138360	153960	158830	279730	252400	286360	95274	126880	147140	C17624	--
pmb0635	933.27	914.8	932.259	C43H48O23	[M+H]+	Vitexin-7-O-(6''-feruloyl)glucoside-4'-O-glucoside	Flavonoids	Flavonoid carbonoside	-	1	8305.5	4478.2	1263	25583	22380	20879	7144.5	9693	9079.5	38014	49117	60631	--	--

## Sheet: Table S5
Table S6 The details of 54 DAMs in cluster 8
Index	Q1 (Da)	Q3 (Da)	Molecular Weight (Da)	Formula	Ionization model	Compounds	Class I	Class II	CAS	Level	BS1_1	BS1_2	BS1_3	BS3_1	BS3_2	BS3_3	YS1_1	YS1_2	YS1_3	YS3_1	YS3_2	YS3_3	cpd_ID	kegg_map
Zmdp000972	136.04	91.05	135.035	C4H9NO2S	[M+H]+	S-Methyl-L-cysteine	Amino acids and derivatives	Amino acids and derivatives	1187-84-4	2	1085100	894380	978300	1633900	1539900	1893700	728710	727870	658370	431920	362020	371940	C22040	ko02010
HJKP000649	136.07	91.05	135.068	C8H9NO	[M+H]+	N-benzylformamide*	Alkaloids	Alkaloids	6343-54-0	1	1124400	997800	996460	1555000	1652600	1903900	742360	717580	764630	404370	395600	405650	C15561	--
mws1336	138.06	120	137.048	C7H7NO2	[M+H]+	4-Aminobenzoic acid	Phenolic acids	Phenolic acids	150-13-0	3	175110	147430	152640	1024900	1003200	1020100	84544	96862	141240	260410	210810	229530	C00568	ko00790,ko01100,ko01240
Lmgn001670	137.03	108.02	138.032	C7H6O3	[M-H]-	Salicylic acid	Phenolic acids	Phenolic acids	69-72-7	2	43534	34566	32877	689620	601060	702100	15288	24327	14351	36863	25964	27625	C00805	ko00360,ko01100,ko01110,ko04075
MWS20194	149.06	103.06	148.052	C9H8O2	[M+H]+	Cinnamic acid	Phenolic acids	Phenolic acids	140-10-3	3	41317	37302	43322	58701	64516	59131	41056	51961	44032	23240	26287	30775	C00423	ko00130,ko00360,ko00940,ko00998,ko01100,ko01110
pme1109	152.06	135	151.049	C5H5N5O	[M+H]+	Guanine	Nucleotides and derivatives	Nucleotides and derivatives	73-40-5	2	190740	217310	198270	281740	242210	241840	175530	163900	196810	131570	123810	114130	C00242	ko00230,ko01100
pme0183	152.06	135	151.049	C5H5N5O	[M+H]+	Isoguanine	Nucleotides and derivatives	Nucleotides and derivatives	3373-53-3	3	188260	178530	211000	1075800	902470	970920	119910	151680	105060	94879	103890	85191	--	--
Zmgn004894	151.04	136.02	152.047	C8H8O3	[M-H]-	Methyl 4-hydroxybenzoate*	Organic acids	Organic acids	99-76-3	1	338190	320860	297880	576780	638900	507480	354530	389230	356470	275280	262050	256930	--	--
MWSmce040	153.05	65.04	152.047	C8H8O3	[M+H]+	Isovanillin	Phenolic acids	Phenolic acids	621-59-0	3	336340	307720	287960	508820	594550	618540	344950	389490	350120	280080	253070	246220	--	--
MWS0687	153.07	108.04	152.059	C7H8N2O2	[M+H]+	1-Methyl-6-Oxo-1,6-Dihydropyridine-3-Carboxamide	Alkaloids	Pyridine alkaloids	701-44-0	3	7293.8	4561.2	8785.8	17700	23630	23092	5464.7	11437	4353.2	8623.7	9165.6	7527.9	--	--
Hmlp000935	154.09	137.06	153.078	C8H11NO2	[M+H]+	Vanillylamine	Alkaloids	Phenolamine	1196-92-5	3	52111	36811	57067	119240	120000	134950	13392	10286	14269	25764	18681	20217	C16666	ko00998,ko01100,ko01110
mws0180	153.02	109.03	154.027	C7H6O4	[M-H]-	2,5-Dihydroxybenzoic acid; Gentisic Acid*	Phenolic acids	Phenolic acids	490-79-9	2	84360	76281	92987	432020	385770	376210	75736	71002	97430	75070	58227	59191	C00628	ko00350,ko01100
MWS4525	166.07	124.05	165.065	C6H7N5O	[M+H]+	6-O-methylguanine	Nucleotides and derivatives	Nucleotides and derivatives	20535-83-5	3	19659	12136	16773	26937	25814	28978	11599	10871	11712	11780	8649.3	9164.5	--	--
MWSmce501	167.04	108.02	168.042	C8H8O4	[M-H]-	Protocatechuic Acid Methyl Ester	Phenolic acids	Phenolic acids	2150-43-8	3	39763	41830	39003	171610	171930	192800	50583	85906	84404	25918	36400	36066	--	--
ML10176345	171.03	109.03	172.037	C7H8O5	[M-H]-	3-Dehydroshikimic acid	Organic acids	Organic acids	2922-42-1	3	28300	21150	22878	72773	66899	89105	15532	16851	20025	21140	17847	5767.5	C02637	ko00400,ko01100,ko01110,ko01230,ko01240
mws2212	179.03	135.05	180.042	C9H8O4	[M-H]-	Caffeic acid	Phenolic acids	Phenolic acids	331-39-5	1	203520	211010	217700	1966700	1903300	2322000	304510	313050	268270	518910	460440	377230	C01197	ko00940,ko01100,ko01110
Lmbn004847	179.07	146.04	180.079	C10H12O3	[M-H]-	4-Methoxyphenylpropionic acid	Phenolic acids	Phenolic acids	-	3	44980	33582	31256	50272	61089	48600	47438	34658	48744	28044	18730	20601	--	--
mws0250	182.08	136.1	181.074	C9H11NO3	[M+H]+	L-Tyrosine	Amino acids and derivatives	Amino acids and derivatives	60-18-4	1	1844100	1737900	1609200	2856600	2996600	3512200	1214900	1243000	1311900	730960	680740	657710	C00082	ko00130,ko00261,ko00350,ko00360,ko00400,ko00460,ko00730,ko00940,ko00950,ko00965,ko00966,ko00970,ko00998,ko01100,ko01110,ko01210,ko01230,ko01240
MWStz070	182.08	91.05	181.074	C9H11NO3	[M+H]+	N-(2-Hydroxy-4-methoxyphenyl)acetamide	Alkaloids	Phenolamine	58469-06-0	1	6066400	5374600	4898200	8722900	9166700	11339000	4033200	4042500	3783000	2187800	2161200	1911800	--	--
MWSHY0042	183.07	140.05	182.058	C9H10O4	[M+H]+	Syringaldehyde; 4-Hydroxy-3,5-Dimethoxybenzaldehyde	Phenolic acids	Phenolic acids	134-96-3	3	26639	21340	13703	40520	49866	51216	7821.6	35509	9	13278	22169	12523	--	--
Zmtn001624	188.04	144.05	189.043	C10H7NO3	[M-H]-	N-Acetylisatin	Alkaloids	Plumerane	574-17-4	3	39636	44686	40721	1567300	85188	126350	35798	54087	66497	138280	119610	145270	C02172	ko00380
pme0278	191.1	128	190.095	C7H14N2O4	[M+H]+	2,6-Diaminooimelic acid	Organic acids	Organic acids	583-93-7	3	69459	76749	59800	194940	204140	217400	58213	89317	65275	93541	89821	80488	C00666	ko00300,ko01100,ko01110,ko01230
pme2743	194.08	91	193.074	C10H11NO3	[M+H]+	N-Phenylacetylglycine	Amino acids and derivatives	Amino acids and derivatives	500-98-1	3	87986	78112	45448	294620	253180	327150	58375	49760	91334	78454	70684	77947	C05598	ko00360
pme3827	198.08	152.2	197.069	C9H11NO4	[M+H]+	3,4-Dihydroxy-L-phenylalanine (L-Dopa)	Amino acids and derivatives	Amino acids and derivatives	59-92-7	1	641270	593580	534190	7492200	7822700	7822100	9838.6	11476	9084.5	9760.3	17718	10205	C00355	ko00350,ko00950,ko00965,ko01100,ko01110
mws0027	197.05	123	198.053	C9H10O5	[M-H]-	Syringic acid	Phenolic acids	Phenolic acids	530-57-4	3	75132	82226	74860	283710	274900	281980	73495	72130	61244	82890	77259	83212	C10833	--
mws0520	224.09	136	223.084	C11H13NO4	[M+H]+	N-Acetyl-L-tyrosine	Amino acids and derivatives	Amino acids and derivatives	537-55-3	3	31371	28772	27551	82191	120080	111870	34228	39780	31634	20582	29140	31718	--	--
mws0361	253.22	235.19	254.225	C16H30O2	[M-H]-	Palmitoleic Acid	Lipids	Free fatty acids	373-49-9	1	47659	52328	50101	75403	65776	74725	57778	51563	54386	28788	30679	34408	C08362	ko00061
mws0789	255.07	151	256.074	C15H12O4	[M-H]-	Pinocembrin (Dihydrochrysin)	Flavonoids	Flavanones	480-39-7	2	8242.9	6466.6	6030.2	14757	14545	15785	13937	15125	11551	7253.7	6847.3	5702.9	C09827	ko00941
Zmdp002216	261.14	86.1	260.137	C11H20N2O5	[M+H]+	L-γ-Glutamyl-L-leucine	Amino acids and derivatives	Amino acids and derivatives	2566-39-4	1	236260	279890	233240	333060	364960	369070	241150	212570	226880	149460	153840	156540	--	--
Lmxn015337	269.25	251.24	270.256	C17H34O2	[M-H]-	Methyl palmitate	Lipids	Free fatty acids	112-39-0	2	10763	9606.4	9086	19426	19449	17905	11924	11489	9549	8077.8	6723.3	7707.6	C16995	--
MWSslk154	277.13	115.04	276.121	C12H20O7	[M+H]+	Triethyl citrate	Organic acids	Organic acids	77-93-0	3	6368.4	5772.9	6355.6	17536	13365	17319	9023.2	5655.1	3757.4	4313	6959.6	3596.9	--	--
pme0088	285.04	151	286.048	C15H10O6	[M-H]-	Luteolin (5,7,3',4'-Tetrahydroxyflavone)	Flavonoids	Flavones	491-70-3	1	9607.8	11777	7413.4	21292	19997	21721	8245.5	7193.4	7625.1	4666.3	2870.3	3825.3	C01514	ko00941,ko00944,ko01100,ko01110
Zmhp003514	301.07	286.05	300.063	C16H12O6	[M+H]+	6,7,8-Tetrahydroxy-5-methoxyflavone	Flavonoids	Flavones	-	2	697260	670440	668470	1170700	1171800	1111800	480170	497500	457900	533290	565010	533320	--	--
pmp000001	301.07	286.05	300.063	C16H12O6	[M+H]+	Hispidulin (5,7,4'-Trihydroxy-6-methoxyflavone)*	Flavonoids	Flavones	1447-88-7	1	608540	608240	638740	1123900	1095600	1072500	455420	464020	421310	493860	519410	511920	C10058	--
mws0058	299.06	284	300.063	C16H12O6	[M-H]-	Diosmetin (5,7,3'-Trihydroxy-4'-methoxyflavone)	Flavonoids	Flavanones	520-34-3	1	1405300	1469200	1448700	2663100	2637800	2484600	1065700	1158700	994910	1189700	1272700	1323200	C10038	--
mws0463	301.07	164	302.079	C16H14O6	[M-H]-	Hesperetin	Flavonoids	Flavanones	520-33-2	3	6308.7	7637.3	8897.2	20419	23500	22817	7464.5	6666.3	3987.5	6007.8	4229.4	6523.5	C01709	ko00941
pmn001610	307.26	307.3	308.272	C20H36O2	[M-H]-	Eicosadienoic acid	Lipids	Free fatty acids	5598-38-9	1	316710	275640	267890	478870	530510	518900	337250	344770	422570	188070	190120	180980	C16525	ko01040
Zmdp001857	311.12	165.05	310.116	C14H18N2O6	[M+H]+	γ-Glutamyltyrosine	Amino acids and derivatives	Amino acids and derivatives	7432-23-7	2	182380	186240	184450	621620	571770	621230	83379	107680	85329	87574	84202	86094	--	--
Jmwn002172	315.11	135.04	316.116	C14H20O8	[M-H]-	3,4-dihydroxyphenylethanol-β-D-glucopyranoside	Phenolic acids	Phenolic acids	-	1	1169400	1286100	1078800	4063200	3687600	3828900	80282	71097	72250	177570	178070	190610	--	--
Cmyn001328	339.07	177.02	340.079	C15H16O9	[M-H]-	Daphnin	Lignans and Coumarins	Coumarins	486-55-5	2	100610	85311	130900	152730	150210	177970	131600	109520	126500	70897	85576	67220	C01421	--
mws1015	339.07	177	340.079	C15H16O9	[M-H]-	Esculin (6,7-DihydroxyCoumarin-6-glucoside)	Lignans and Coumarins	Coumarins	531-75-9	2	100240	122970	90643	182510	150840	171310	117190	143400	112480	83116	76285	73931	C09264	--
pme1816	353.09	191	354.095	C16H18O9	[M-H]-	Neochlorogenic acid (5-O-Caffeoylquinic acid)*	Phenolic acids	Phenolic acids	906-33-2	2	1050000	954010	1038100	5606200	5844200	6078400	967970	1034000	891530	584540	506210	608230	C17147	--
mws2108	353.09	191.05	354.095	C16H18O9	[M-H]-	Cryptochlorogenic acid (4-O-Caffeoylquinic acid)	Phenolic acids	Phenolic acids	905-99-7	3	24477	17366	9	207240	163580	205980	32687	21543	45729	21203	12745	39978	--	--
Zmhn002227	385.11	223.06	386.121	C17H22O10	[M-H]-	4-O-Glucosyl-sinapate	Phenolic acids	Phenolic acids	-	2	548490	459230	455280	1957500	1981000	2038900	84468	84718	98054	628120	514920	479290	C02919	--
Cmzn005251	433.11	271.06	434.121	C21H22O10	[M-H]-	6-O-Caffeoylarbutin	Phenolic acids	Phenolic acids	136172-60-6	3	62397	52349	67116	106540	111370	100090	55034	54117	72996	46815	50453	56516	--	--
mws0856	463.09	301	464.095	C21H20O12	[M-H]-	Quercetin-4'-O-glucoside (Spiraeoside)	Flavonoids	Flavonols	20229-56-5	3	41273	48373	60888	135140	143470	148120	67142	50940	50049	59104	40949	66510	--	--
mws1329	463.09	301.03	464.095	C21H20O12	[M-H]-	Quercetin-7-O-glucoside*	Flavonoids	Flavonols	491-50-9	3	65848	64278	62165	131720	150170	141290	58040	55404	45258	54056	39554	58578	C12639	--
pme1598	463.12	301	464.132	C22H24O11	[M-H]-	Hesperetin-5-O-glucoside	Flavonoids	Flavanones	69651-80-5	3	68394	51480	55379	152020	158300	128170	36549	53754	55284	65623	54618	57858	--	--
pmb2723	485.13	323.2	486.137	C21H26O13	[M-H]-	4-Hydroxycoumarin di-glucoside	Lignans and Coumarins	Coumarins	-	1	2516000	1846600	1989800	3662500	3508200	3707000	520940	453550	474130	1157800	1015200	1155900	--	--
Hmjn003948	487.35	487.35	488.35	C30H48O5	[M-H]-	Madasiatic acid	Terpenoids	Triterpene	26532-66-1	3	11267	29349	9087.2	23382	20131	26898	16221	11025	5693.7	6095	5608	4182.8	--	--
pmb3045	505.1	329.1	506.106	C23H22O13	[M-H]-	Tricin-7-O-Glucuronide	Flavonoids	Flavones	-	2	1256800	1372300	1260200	4054800	3444000	4299800	637430	549930	476170	1068500	1041400	1231000	--	--
Lmnp002413	595.17	449.11	594.158	C27H30O15	[M+H]+	Luteolin-6-C-rhamnoside-7-O-glucoside	Flavonoids	Flavonoid carbonoside	-	3	1136000	961210	943080	2324400	2042200	2139900	609860	640920	549250	784140	659540	753100	--	--
pmp000593	595.17	449.1	594.158	C27H30O15	[M+H]+	Luteolin-7-O-rutinoside	Flavonoids	Flavones	3563-98-2	2	835350	960300	974040	2140100	2454600	1893400	663300	733550	659380	728630	701030	757510	--	--
mws1519	595.17	287.06	596.174	C27H32O15	[M-H]-	Eriodictyol-7-O-Rutinoside (Eriocitrin)	Flavonoids	Flavanones	13463-28-0	3	61626	40637	31766	94970	90574	97082	21560	30710	32098	46958	48770	43893	C09732	--

## Sheet: Table S6
Table S6 The details of 37 core DAMs associated with HvBlp
Index	Compounds	Molecular Weight (Da)	Formula	Class I	Foldchange
					BS3_vs_BS1	BS1_vs_YS1	YS3_vs_YS1	BS3_vs_YS3
pme3827	3,4-Dihydroxy-L-phenylalanine (L-DOPA)	197.069	C9H11NO4	Amino acids and derivatives	13.0788	58.1938	-	613.986
Lmgn001670	Salicylic acid	138.032	C7H6O3	Phenolic acids	17.9567	-	-	22.0314
Jmwn002172	3,4-dihydroxyphenylethanol-β-D-glucopyranoside	316.116	C14H20O8	Phenolic acids	3.27638	15.8043	2.44266	21.1985
pme0183	Isoguanine	151.049	C5H5N5O	Nucleotides and derivatives	5.10426	-	-	10.3859
pme1816	Neochlorogenic acid (5-O-Caffeoylquinic acid)*	354.095	C16H18O9	Phenolic acids	5.76205	-	-	10.3172
mws2108	Cryptochlorogenic acid (4-O-Caffeoylquinic acid)	354.095	C16H18O9	Phenolic acids	-	-	-	7.8024
Zmdp001857	γ-Glutamyltyrosine	310.116	C14H18N2O6	Amino acids and derivatives	3.281	-	-	7.03696
mws0180	2,5-Dihydroxybenzoic acid; Gentisic Acid*	154.027	C7H6O4	Phenolic acids	4.70768	-	-	6.20298
Hmlp000935	Vanillylamine	153.078	C8H11NO2	Alkaloids	2.56314	-	-	5.78686
pme0088	Luteolin (5,7,3',4'-Tetrahydroxyflavone)	286.048	C15H10O6	Flavonoids	2.18798	-	0.492625	5.54573
ML10176345	3-Dehydroshikimic acid	172.037	C7H8O5	Organic acids	3.16305	-	-	5.11182
MWStz070	N-(2-Hydroxy-4-methoxyphenyl)acetamide	181.074	C9H11NO3	Alkaloids	-	-	-	4.66851
mws2212	Caffeic acid	180.042	C9H8O4	Phenolic acids	9.7939	-	-	4.56442
mws0250	L-Tyrosine	181.074	C9H11NO3	Amino acids and derivatives	-	-	-	4.52564
mws1336	4-Aminobenzoic acid	137.048	C7H7NO2	Phenolic acids	6.41483	-	2.17188	4.34991
Zmdp000972	S-Methyl-L-cysteine	135.035	C4H9NO2S	Amino acids and derivatives	-	-	-	4.3465
HJKP000649	N-benzylformamide*	135.068	C8H9NO	Alkaloids	-	-	-	4.23973
mws0463	Hesperetin	302.079	C16H14O6	Flavonoids	2.92148	-	-	3.9817
pme2743	N-Phenylacetylglycine	193.074	C10H11NO3	Amino acids and derivatives	4.13598	-	-	3.85296
Zmhn002227	4-O-Glucosyl-sinapate	386.121	C17H22O10	Phenolic acids	4.08571	-	6.07069	3.68445
pmb3045	Tricin-7-O-Glucuronide	506.106	C23H22O13	Flavonoids	3.03361	2.33798	2.00832	3.53156
mws0027	Syringic acid	198.053	C9H10O5	Phenolic acids	3.61983	-	-	3.45409
pmb2723	4-Hydroxycoumarin di-glucoside	486.137	C21H26O13	Lignans and Coumarins	-	-	2.29798	3.26766
MWSslk154	Triethyl citrate	276.121	C12H20O7	Organic acids	2.60692	-	-	3.24288
pmp000593	Luteolin-7-O-rutinoside	594.158	C27H30O15	Flavonoids	2.34254	-	-	2.96644
Lmnp002413	Luteolin-6-C-rhamnoside-7-O-glucoside	594.158	C27H30O15	Flavonoids	2.14009	-	-	2.96184
mws1329	Quercetin-7-O-glucoside*	464.095	C21H20O12	Flavonoids	2.20073	-	-	2.78064
MWS4525	6-O-methylguanine	165.065	C6H7N5O	Nucleotides and derivatives	-	-	-	2.76169
mws0856	Quercetin-4'-O-glucoside (Spiraeoside)	464.095	C21H20O12	Flavonoids	2.83477	-	-	2.56197
Lmxn015337	Methyl palmitate	270.256	C17H34O2	Lipids	-	-	-	2.52258
pme1598	Hesperetin-5-O-glucoside	464.132	C22H24O11	Flavonoids	2.50204	-	-	2.46206
pme0278	2,6-Diaminooimelic acid	190.095	C7H14N2O4	Organic acids	2.99251	-	-	2.33648
Zmdp002216	L-γ-Glutamyl-L-leucine	260.137	C11H20N2O5	Amino acids and derivatives	-	-	-	2.32057
pmp000001	Hispidulin (5,7,4'-Trihydroxy-6-methoxyflavone)*	300.063	C16H12O6	Flavonoids	-	-	-	2.15842
Zmhp003514	6,7,8-Tetrahydroxy-5-methoxyflavone	300.063	C16H12O6	Flavonoids	-	-	-	2.1171
Cmzn005251	6-O-Caffeoylarbutin	434.121	C21H22O10	Phenolic acids	-	-	-	2.06784
mws0058	Diosmetin (5,7,3'-Trihydroxy-4'-methoxyflavone)	300.063	C16H12O6	Flavonoids	-	-	-	2.05661

## Sheet: Table S7
Table S7 The core DAMs, DETs and DELs co-expressed with HvBlp
ID	Class	Description	Categories
Cmzn005251	DAM	6-O-Caffeoylarbutin	Phenolic acids
HJKP000649	DAM	N-benzylformamide	Alkaloids
Hmlp000935	DAM	Vanillylamine	Alkaloids
Jmwn002172	DAM	3,4-dihydroxyphenylethanol-β-D-glucopyranoside	Phenolic acids
Lmgn001670	DAM	Salicylic acid	Phenolic acids
Lmnp002413	DAM	Luteolin-6-C-rhamnoside-7-O-glucoside	Flavonoids
Lmxn015337	DAM	Methyl palmitate	Lipids
ML10176345	DAM	3-Dehydroshikimic acid	Organic acids
mws0027	DAM	Syringic acid	Phenolic acids
mws0058	DAM	Diosmetin	Flavonoids
mws0180	DAM	Gentisic Acid	Phenolic acids
mws0250	DAM	L-Tyrosine	Amino acids and derivatives
mws0463	DAM	Hesperetin	Flavonoids
mws0856	DAM	Quercetin-4'-O-glucoside	Flavonoids
mws1329	DAM	Quercetin-7-O-glucoside	Flavonoids
mws1336	DAM	4-Aminobenzoic acid	Phenolic acids
mws2108	DAM	Cryptochlorogenic acid	Phenolic acids
mws2212	DAM	Caffeic acid	Phenolic acids
MWS4525	DAM	6-O-methylguanine	Nucleotides and derivatives
MWSslk154	DAM	Triethyl citrate	Organic acids
MWStz070	DAM	N-(2-Hydroxy-4-methoxyphenyl)acetamide	Alkaloids
pmb2723	DAM	4-Hydroxycoumarin di-glucoside	Lignans and Coumarins
pmb3045	DAM	Tricin-7-O-Glucuronide	Flavonoids
pme0088	DAM	Luteolin	Flavonoids
pme0183	DAM	Isoguanine	Nucleotides and derivatives
pme0278	DAM	2,6-Diaminooimelic acid	Organic acids
pme1598	DAM	Hesperetin-5-O-glucoside	Flavonoids
pme1816	DAM	Neochlorogenic acid	Phenolic acids
pme2743	DAM	N-Phenylacetylglycine	Amino acids and derivatives
pme3827	DAM	L-Dopa	Amino acids and derivatives
pmp000001	DAM	Hispidulin	Flavonoids
pmp000593	DAM	Luteolin-7-O-rutinoside	Flavonoids
Zmdp000972	DAM	S-Methyl-L-cysteine	Amino acids and derivatives
Zmdp001857	DAM	γ-Glutamyltyrosine	Amino acids and derivatives
Zmdp002216	DAM	L-γ-Glutamyl-L-leucine	Amino acids and derivatives
Zmhn002227	DAM	4-O-Glucosyl-sinapate	Phenolic acids
Zmhp003514	DAM	6,7,8-Tetrahydroxy-5-methoxyflavone	Flavonoids
Horvu_13821_1H01G293500.1	DET	Glutathione S-transferase GSTU6	Genes
Horvu_13821_1H01G379000.1	DET	AP2/ERF	Genes
Horvu_13821_1H01G536800.1	DET	Purple acid phosphatase 27	Genes
Horvu_13821_1H01G537900.1	DET	Cytochrome P450	Genes
Horvu_13821_2H01G183000.1	DET	Potato inhibitor I family	Genes
Horvu_13821_2H01G343200.1	DET	Predicted protein	Genes
Horvu_13821_2H01G371200.1	DET	Predicted protein	Genes
Horvu_13821_3H01G014900.1	DET	Germin-like protein 8-9	Genes
Horvu_13821_3H01G128600.1	DET	HSP20	Genes
Horvu_13821_3H01G128700.1	DET	HSP20	Genes
Horvu_13821_3H01G299700.1	DET	Chaperone protein dnaJ 6	Genes
Horvu_13821_3H01G432900.1	DET	Peroxidase	Genes
Horvu_13821_3H01G452200.1	DET	Predicted protein	Genes
Horvu_13821_3H01G503000.1	DET	Predicted protein	Genes
Horvu_13821_3H01G563300.1	DET	Predicted protein	Genes
Horvu_13821_3H01G577000.1	DET	Glutathione S-transferase GSTU6	Genes
Horvu_13821_3H01G592600.1	DET	Predicted protein	Genes
Horvu_13821_3H01G614800.1	DET	Uncharacterized protein	Genes
Horvu_13821_4H01G094500.1	DET	HSP20	Genes
Horvu_13821_4H01G304400.1	DET	Glutathione S-transferase	Genes
Horvu_13821_4H01G359000.1	DET	Non-symbiotic hemoglobin	Genes
Horvu_13821_4H01G413100.1	DET	Sulfur Deficiency Induced 2	Genes
Horvu_13821_4H01G426500.1	DET	NAD(P)H dehydrogenase (quinone) FQR1-like 1	Genes
Horvu_13821_5H01G007800.1	DET	Predicted protein	Genes
Horvu_13821_5H01G357500.1	DET	Predicted protein	Genes
Horvu_13821_5H01G394500.1	DET	Uncharacterized protein	Genes
Horvu_13821_5H01G394600.1	DET	Uncharacterized protein	Genes
Horvu_13821_5H01G546800.1	DET	Predicted protein	Genes
Horvu_13821_5H01G571200.1	DET	Glutathione S-transferase GSTU1	Genes
Horvu_13821_5H01G631200.1	DET	Copper transport protein ATX1	Genes
Horvu_13821_5H01G633600.1	DET	C2H2	Genes
Horvu_13821_6H01G030500.1	DET	Germin-like protein 2-4	Genes
Horvu_13821_6H01G471800.1	DET	Predicted protein	Genes
Horvu_13821_7H01G178800.1	DET	NADH oxidase family	Genes
Horvu_13821_7H01G178900.1	DET	NADH oxidase family	Genes
Horvu_13821_7H01G179000.1	DET	NADH oxidase family	Genes
novel1007.t1	DET	Uncharacterized protein	Genes
novel1240.t1	DET	Predicted protein	Genes
novel2290.t1	DET	Polyphenol oxidase	Genes
novel410.t1	DET	Predicted protein	Genes
novel413.t1	DET	Predicted protein	Genes
novel937.t1	DET	Predicted protein	Genes
MSTRG.21200.2	LncRNA	MSTRG.21200.2	LncRNA
MSTRG.865.11	LncRNA	MSTRG.865.11	LncRNA
Horvu_13821_1H01G536500.1	DET	HvBlp	Genes
