# Supplementary material for: Transcriptional convergence after repeated duplication of an amino acid transporter gene leads to the independent emergence of the black husk/pericarp trait in barley and rice
Source: Plant Biotechnol J. 2023 Dec 20;22(5):1282–98. doi: 10.1111/pbi.14264 (PMC11022822; doi:10.1111/pbi.14264)
Supplement: Supplementary file 6 — Data S1 The profiles of ML tree construction. [file PBI-22-1282-s002.zip]

Archive with 10 entries (9 files):
- ML_tree_development/
- __MACOSX/._ML_tree_development
- ML_tree_development/.DS_Store
- __MACOSX/ML_tree_development/._.DS_Store
- ML_tree_development/ML.treefile
- __MACOSX/ML_tree_development/._ML.treefile
- ML_tree_development/trimmed_cds_alignment.fas
- __MACOSX/ML_tree_development/._trimmed_cds_alignment.fas
- ML_tree_development/ML.tree.model.gz
- __MACOSX/ML_tree_development/._ML.tree.model.gz
