# Supplementary material for: Transcriptional convergence after repeated duplication of an amino acid transporter gene leads to the independent emergence of the black husk/pericarp trait in barley and rice
Source: Plant Biotechnol J. 2023 Dec 20;22(5):1282–98. doi: 10.1111/pbi.14264 (PMC11022822; doi:10.1111/pbi.14264)
Supplement: Supplementary file 6 — Data S1 The profiles of ML tree construction. [file PBI-22-1282-s002.zip › ML_tree_development/ML.treefile]

(Horvu_13821_1H01G536500.1:0.0382052885,(((((LOC_Os04g38680.1:0.0718093946,(((Pahal.7G177800.1:0.0457572988,Seita.7G124400.1:0.0414799729)100:0.0280992345,(Sobic.006G106700.1:0.0295873800,Zm00001d003422_T001:0.0609829065)100:0.0464675092)78:0.0166697024,(TVU14179.1:0.0000020275,TVU14241.1:0.0000020927)100:0.0892573097)100:0.0635314127)93:0.0204323416,(((((((((Horvu_13821_2H01G457300.1:0.0392615557,(SECCE2Rv1G0105920.1:0.0145882267,(((TraesCS2A02G338800.1:0.0000029404,(TRIDC2AG047500.3:0.0000029404,(TRITD2Av1G199310.1:0.0000029404,TuG1812S0002919500.01.T01:0.0011214184)7:0.0000027057)8:0.0000020584)100:0.0147355497,TraesCS2D02G324300.1:0.0140379387)69:0.0021697968,((TraesCS2B02G343200.1:0.0000021527,TRITD2Bv1G162500.1:0.0000021862)94:0.0007873828,TRIDC2BG050030.1:0.1923920714)100:0.0132365441)66:0.0009986653)68:0.0054530263)100:0.0856702326,(((Horvu_13821_2H01G457000.1:0.0357608374,SECCE2Rv1G0105890.1:0.0161876105)88:0.0035242798,(((TraesCS2A02G339100.1:0.0000023546,TRITD2Av1G199190.1:0.0000029404)100:0.0011580364,TRIDC2AG047460.1:0.0011494092)100:0.0102817060,((TraesCS2B02G342900.1:0.0000029404,TRITD2Bv1G162470.1:0.0000029404)99:0.0011086835,TRIDC2BG050000.1:0.0011795619)100:0.0195041264)63:0.0027557630)70:0.0062353069,(AET2Gv20735600.1:0.0434695209,TraesCS2D02G324000.1:0.0000024393)100:0.0189170039)100:0.0700269725)100:0.0422540563,Ola019280.1:0.1150846342)90:0.0086200873,LOC_Os04g38660_38670.1:0.1597938553)84:0.0081577841,(((Pahal.7G177700.1:0.0399160574,Seita.7G124300.1:0.0427049302)99:0.0162209832,Seita.5G128400.1:0.1086497161)98:0.0260778275,(TVU14178.1:0.0146458143,TVU14240.1:0.0377474428)100:0.1215379582)100:0.0468743171)100:0.1658737743,Joasc.15G002800.1:0.1042682273)100:0.1937431748,((Aco001103.1:0.0215632679,Aco001105.1:0.0125525904)100:0.1976120371,(GSMUA_Achr10G29730:0.3334952806,Joasc.09G155200.1:0.5017849921)94:0.0782619437)99:0.0895027343)81:0.0596910108,Joasc.15G002900.1:0.1049222678)100:0.1172911906,Ola019279.1:0.0597755495)93:0.0229613878)100:0.0431486848,(((((Bhyb26.D05G134200.1:0.0045017763,Bradi5g12390.1:0.0009470086)100:0.0195308075,(Bhyb26.S09G092600.1:0.0022154298,Brast09G106000.1:0.0011027246)100:0.0156506100)80:0.0060217279,Brasy9G166700.1:0.0205204095)99:0.0103672095,Brame.09PG123000.1:0.0139843208)99:0.0168208810,Brame.09UG119000.1:0.0468238257)100:0.0505985962)99:0.0303946958,(Horvu_13821_2H01G457500.1:0.0187380985,(((AET2Gv20736300.1:0.0147659984,TraesCS2D02G324400.1:0.0000021105)100:0.0085172864,(TraesCS2B02G343300.1:0.0000021721,TRITD2Bv1G162510.1:0.0188771201)100:0.0133625540)78:0.0042394334,(SECCE2Rv1G0105930.1:0.0180256289,((TraesCS2A02G338600.1:0.0000029404,TuG1812G0200003696.01.T01:0.0000029404)67:0.0000010838,(TRIDC2AG047520.1:0.0010917235,TRITD2Av1G199330.1:0.0268046483)74:0.0000013147)100:0.0137997450)92:0.0096917596)79:0.0064934306)98:0.0306853728)100:0.0420702333,(TraesCS1B02G058900.1:0.0000020325,TRIDC1BG007330.1:0.0293735403)100:0.0428449894)100:0.0547726583,((TRITD1Av1G000090.1:0.0000000000,TuG1812G0200000917.01.T02:0.0000000000):0.0000029404,TuG1812G0100000012.01.T02:0.0000029404)100:0.0393680769);
