# Supplementary material for: Transcriptional convergence after repeated duplication of an amino acid transporter gene leads to the independent emergence of the black husk/pericarp trait in barley and rice
Source: Plant Biotechnol J. 2023 Dec 20;22(5):1282–98. doi: 10.1111/pbi.14264 (PMC11022822; doi:10.1111/pbi.14264)
Supplement: Supplementary file 6 — Data S1 The profiles of ML tree construction. [file PBI-22-1282-s002.zip › ML_tree_development/trimmed_cds_alignment.fas]

>Horvu_13821_1H01G536500.1
ATGAGCGCATCGCCGGACGTGCGCGGCTACCCGGAGATCGGGGCGCTGGCGTTTGGGGCCAAAGGCCGGTTTGCTGTGTCGGCAATCATGTACGTCGAGCTTTACCTCGTTGCCATCGGGTTTTTGATACTGGAGGGGGACAACCTGGAGAAGCTGTTCCCGAGCACAAGCCTCAGCCTAGGGGCCGGGCTTCTGATCTCCGGCAAGCACCTGTTCATCGTGCTCTCGTCCATTGTTATCTTGCCCACGACGTGGCTCAGGAACCTCGGCGTGCTCGCCTACGTGTCGGCCAGTGGCGTGCTCGCGTCGGTCGTGCTGGTGTTCTGCCTACTCTGGGCCGCGGTGGTCGACGGCGTCGGGTTTCACGGGAAAGGGACCATGCTGAACTTCAGTGGCCTACCGACTGCTCTGGGTCTCTACCTTTTCTGCTACGGCGGCCATCCCATATTCCCAACATTGTGCAATTCCATGAAGGAAAAGGACAAGTTCTCCAAAGTACTACTTGTATGCTTCGTGGTATCTACCCTCAACTTCGGATCCGTGGCCATACTCGGGTACCTCATGTATGGCGGCGACGTTGAATCTCAGGTCACCCTGAACCTCCCGGAAGGAAAGCTCAGCTCCAAGCTAGCAATCTACACGGCGCTAATCAACCCGTTCTCAAAGTACGCTCTAATGGTGACTCCTGTCGCCACGGTGATCGAAGAGAAGCTGTTTGCTAGCAATCAGAGGTTCGTCCACATGCTGATCAGAACCTTCATTGTCATGAGCACGGTCATCATAGCTCTCACAGTCCCCTTCTTCGCCGATCTCATGGCGCTCGTTGGCTCGCTCCTCATCGTCATGGCTTCGATGTTGCTCCCATGTATCTGCTACCTAAAAATCTTCGGCACGGCAAGCTGCAGCAGGGCTGAGGTTGCGCTCATGGTCATGATTATCATTCTTGGTTCCTTGGTTGCTGCAAGTGGGACATACTCTTCTCTGCAGAAGATTATTCATGACTTC
>LOC_Os04g38680.1
ATGGCCGCGTCGCCGGCCGTTCGGGGTTACCCGGACATCGGCGCGCTGGCGTTCGGGGCCAAGGGCCGGCTCGCCGTGTCGGCGTTCCTCTACGCCGAGCTCTACCTCGTCGCCATCGGGTTCCTGATACTGGAGGGGGACAACCTGGACAAGCTGTTCCCGGGCACCAGCCTCGCCGTCGGCGGG---CTCGTGGTGTCCGGGAAGCAGCTGTTCGTCGTGGTCGTCGCCGTCGTCATCCTGCCGACGACGTGGCTGAGGAGCCTCGCCGTGCTCGCCTACGTGTCGGCCAGCGGCGTGCTCGCGTCCGTCGTCGTGGTGTTCTGCGTGCTGTGGGCGGCGGTGTTCGACGGCGTCGGGTTCCACGGGAAGGGGAGGATGCTGAATGTCAGTGGCCTGCCTACTGCTCTTGGCCTGTACACCTTCTGCTACTGCGGTCATGCCATATTCCCCACGCTCTGCAACTCCATGCAGGAAAAGGACAAGTTCTCCAGGGTACTGGTCATATGCTTCGTGGCGTGCACTGTCAACTACGGATCCATGGCCATACTCGGCTACCTCATGTACGGCGACGACGTCAAATCTCAGGTGACACTGAACCTCCCGGAGGGAAAGATCAGCTCGAAGCTGGCGATCTACACGACGCTGATCAACCCGTTCTCCAAGTACGCCCTGATGGTGACCCCGGTCGCGACGGCGATCGAGGAGAAGCTGCTCGCCGGCAACAAGAGGTCCGTCAACGTGCTGATCAGGACCCTCATCGTCGTCAGCACGGTGGTGATCGCCCTCACGGTGCCCTTCTTCGGCCACCTCATGGCGCTCGTCGGCTCGCTGCTCAGCGTCATGGCCTCCATGCTGCTCCCCTGCATCTGCTACCTCAAGATCTTCGGCCTGACGCGATGCGGCAGGGGCGAGACCCTGCTGATCGCCGCGATCATCGTGCTCGGTTCGTTGGTTGCCGCGACGGGTACGTACTCTTCTCTGAAGAAGATTTTCTATGAGTTT
>Horvu_13821_2H01G457500.1
ATGGGCGCGTCGCCGGACGTGCGCGGCTACCCGGACATCGGCGCGCTAGCCTTCGGGGCCAAGGGCCGCTTCGCCGTCTCGGCCTTCATGTACGCCGAGCTCTACCTCGTCGCCATCGGGTTCTTGATACTGGAGGGGGACAACCTGGACAAGCTGTTCCCGGGCACCAGCCTCAGCCTCGGCGGCGTGCTCGTGCTCTCCGGCAAGCACCTCTTCATCGTGCTCGTCTCCATCGTCATCCTGCCCACCACCTGGCTGAGGAACCTGGGCGTGCTCGCCTACGTGTCGGCCAGCGGCGTGCTCGCGTCCGTCGTGCTGGTCTTCTGCGTGCTCTGGGCCGCGGTGGTCGACGGAGTCGGGTTTCAGGGGAAAGGGACCATGCTCAACGTCAGCGGCCTACCTACTGCGCTCGGCCTCTACACTTTCTGCTACTGCGGCCATGCCATATTCCCGACATTGTGCAATTCCATGAAGGAAAAGGACAAGTTCTCAAAGGTACTGGTCATATGCTTCGTCGCATGCACCCTCAACTACGGATCCATGGCCATATTGGGCTACCTCATGTACGGCGACGACGTTGAGTCTCAGGTGACCCTGAACCTCCCGGAGGGCAAGCTCAGCTCCAAGCTAGCAATCTACACGGCGCTGATCAACCCATTTTCAAAGTACGCTCTGATGGTGACCCCCGTGGCGACAGCGATCGAAGAGAAGCTGCTTGCCGGCAACAAGAGGTCCCTCAATATGCTGATCAGGACATTCATCGTCCTCAGCACGGTCATCGTGGCCCTCACCGTCCCCTTCTTCGGCCACCTCATGGCGCTCGTCGGCTCGCTCCTCAGCGTCATGGCGTCAATGTTGCTCCCGTGCATCTGCTACCTCAAAATCTTCGGCACGGCGAGGTGTAGCAGGGCTGAGGTCGCGCTGATCGTCATGATCATCATTCTCGGCTCCTTGGTTGCTGCAAGTGGGACTTACTCTTCTCTGCAGAAGATCATTCACGAGTTC
>Horvu_13821_2H01G457300.1
ATGGCCGCTGACCAGGCAATCCGGACGTACCCGGACATCGGCGAGCGCGCCTTCGGCCGCCCGGGACGCCTGGTCGTGTCCGCCTTCATGTACGCCGAGCTCTACCTCGTCGCCATCGGCTTCCTCATCCTCGATGGGGACAACCTCGACAAGCTTTTCCCCGGCGCCAGCCTTCGCCTGGGGCCC---GTGTCGCTTGCGGGGAAACAGCTGTTCGTCGTGCTGGTGGCGCTCATGGTTGCGCCCACGACGTGGCTGCGCAGTCTTGGGGTACTCGCCTATGTCTCCGCAGCAGGCGTGTTCGCGTCGGTCGCCATCGTCCTCAGCGTGCTCTGGGCCGCTGCCGTTGACGGCGTCGGGTTCTCTGGGCGAGCCACGCCATTGCAGCTCACCGGCCTCCCCACCGCTCTCGGCCTCTACACCTTCTGCTACTGCACCCACGCGGTGTTCCCGACGCTCTACACATCCATGAAGCAAAAATCTCAGTTCCCAAAGATGCTAGCGATATGCTTCGTGCTGTGCACTCTCAACTACGGCTCAATGGCCGTGCTGGGGTACCTCATGTACGGCGACAGCGTGCAGTCCCAGTTGACACTCAACCTACCGGCGGCGAAGCTCAGCTCCAGGATCGCCATATACACGACGGTGGTTATGCCGTTGTCGAAGTATGCGCTCGTGGTCACGCCGATCGCGGCGGCCATCGAGGAGAGGTTTGTGGTAGGCGAGGGAGCCGCGGTCTCCGTGGCGGCGAGGACGCTGCTGGTGCTGAGCACGGTGCTCGTGGCGATCGCGTTGCCCTTCTTCGGGTACCTCATGGCGCTGGTGGGTTCCCTGCTCAGTGTGTGCGCGTGCATGCTGCTGCCGTGCCTCTGCTATGTCAGAATCTTCGGAGCTACATCTCTCACGGCTTTGGAGACTGCGGCAATCATGGGAATACTCATGTTGGGCTTGCTGGTGGCTATAACAGGGACATACTCTTCTCTTATGCAAATTATCCACGAGTTG
>Horvu_13821_2H01G457000.1
ATGGACGCCGACCCGGCAATCCGGACGTACCCGGACATAGGCCAGCGCGCCTTCGGGCCGCCCGGCCGCCTGCTCGTGTCGTCTTTCCTGTACGCCGAGGTGTACCTCGTCGCCGTCGGCTTCCTCATCCTCGACGGGGACAACCTCGACAAACTCTTCCCGGACTCCGGCGTCGCCCTGGGGCCC---GTGTCGCTCGCGGGGAAGCAGCTGTTCGTCGCGCTCGTCGCGCTCATTGTCGCGCCCACCACGTGGCTGCGCAGCCTGGGCGTGCTCGCGTACGTCTCCGCGGCAGGCGTGTTCGCGTCGGTCGTCGTCGTCCTCAGCGTGCTCTGGGTGGCGGCCGTCGACGGCGTCGGGTTCTCCGGGCGAGGCACTCCGCTGCGGCTCGCCGGCCTCCCCACCGCACTCGGCCTCTACACCTTCTGCTACTGCGGCCACGCGGTGTTCCCGACGCTCTACACATGTATGAAGCAAAAGTCCCAGTTCCCAAAGATGCTGGCGATATGCTTTGTGCTGTGCACGCTCAACTACGGCTCAATGGCCGTGCTTGGGTACCTCATGTACGGCGACGGCGTGCAGTCCCAGGTGACGCTGAACCTGCCGGCGGCGAGGCTCAGCTCCAAGATCGCCATATACACAACGCTGGTGAACCCGTTGGCCAAGTACGCGCTCATGGTCACGCCGATCGCGACGGTAGTCGAGGAAAGGATCGCGGTAGGGCAGGGCTCCGCGGTCCCAGTGGCCGTGAGGACGCTGCTGGTGCTCAGCACGGTGGTCGTGGCGGTCGCCTTGCCGTTCTTCGGCTACCTCATGGCGCTAGTGGGGTCCTTTCTCAGCGTGGGCGTCTCCATGCTCCTGCCATGCGTCTGCTACCTCAGGATCTTCGGGGCGCCGTCGATGACCGCTATGGAGGCCGGCGCCATCTTCGGGATACTGGCGTTGGGCGCGCTTGTGGCTATAACTGGCACGTACTCTTCCGTGATGCAAATTATCCACCACTTG
>Aco001103.1
ATGAAAGCCGACCCGAGAATCCGAACCTATCCGGACATCGGCGAGTTCGCATTTGGCTACTTGGGAAGGATATTCGTGTCGGTCTTCATGTACTTGGAGCTGTACCTCGTCGCGATCGGGTTCTTGATACTAGAGGGTGACAACTTGGATAAGTTGTTCCCCGACACTAAGCTTATCGTCGGAACT---GTCAGCATCGCGAGTAAGCAGTTGTTTGTCATGCTAGTTGCGCTTATAATCTTGCCGACTACTTGGCTGCGGAGTCTCAGCGTGCTTGCTTATGTCTCGGCCGGAGGGGTTCTTGCCTCAGTTATTGTTGTGTTCTCCGTGCTGTGGGCTGCGACGGTTGATGGGGTTGGATTCGGTGAAAGAGGGAGGTTCTTGAACTTGAGCAGTCTGCCGACCGCTCTAGGGCTTTACACATTCTGTTACGGCGGCCATGCCGTGTTTCCGACGCTATGCACTTCGATGAAGGATAAGAGTAAGTTCTCAAAGGTGTTACTGCTATGCTTTATTACATGCACTCTTAACTACGGATCGATGGCAATTTTGGGCTACCTCATGTACGGCGACAGTGTAAACTCTCAAGTGACTTTGAATCTCCCTACAGGAAAGCTTAGCTCGAAGGTAGCAATATACACCACACTAATCAATCCGTTCTCCAAGTATGCCTTGATGATTGCCCCGGTCGCAACTGCAATCGAAGAAAGATTGATCACGGTCAACAAGAGATCTCCTACGCTGTTGATTCGAAGCCTCGTGGTTCTTAGCACCGTGGTTATAGCCTTAACCATCCCGTTCTTCGGCTCGCTTATGGCGCTCATTGGCTCATTACTAAGCATCATAGTGTCTATGATGCTGCCCTGTATATGCTACATCAAGATATTTGGCGCGTCACAAGTTCGGAAGGTCGAGCTAGTACTCATCTCGGGGATTTTGTTGACGGGTACTTTGGTTGCTATAACCGGTACTTACGCTTCGCTGAAGGAGATTATTCTTCAACTC
>Aco001105.1
ATGAACGCCGACCCGAGAATCCGAACCTATCCGGACATCGGCGAGTTCGCATTTGGCTACTCGGGAAGGATCTTCGTGTCGATCTTCATGTACTTGGAGCTCTACCTCGTCGCGATCGGGTTCTTGATACTAGAGGGTGACAACTTGGATAAGTTGTTCCCCGACACTAGGCTTACCGTCGGAACC---GTCAGCATCGCGAGTAAGCAGTTGTTTGTCATGCTAGTCGCGCTTATAATCTTGCCGACTACTTGGCTGCGGAGTCTCGGCGTGCTTGCTTATGTCTCGGCCGGAGGGGTTCTTGCCTCGGTTATTGTTGTGTTCTCCGTGCTGTGGGCCGCGACGGTTGATGGGGTTGGATTCGGTGAAAGAGGGAGGTTCTCCAACTTGAGCGGTCTGCCGACCGCTCTGGGGCTTTACACATTCTGTTATTGCGGCCACGCTGTGTTTCCGACGCTATGCACTTCGATGAAGGATAAGAGTAAGTTCTCAAAGGTGTTGCTGCTATGCTTTATTACATGCACTCTTAACTACGGCTCGATGGCAATTTTGGGCTACCTCATGTACGGCGACAGTGTAAACTCTCAAGTGACTTTGAATCTCCCTACAGGAAAGCTTAGCTCGAAGGTAGCAATATACACCACACTAATCAATCCGTTCTCCAAGTATGCCTTGATGATTGCCCCGGTCGCAACTGCAATCGAAGAAAGATTGATCACGGTCAACAAGAGATCTCCTATGCTGTTGATTCGAAGCCTCGTGGTTCTTAGCACCGTGGTTATAGCCTTAACCATCCCATTCTTCGGCTCGCTTATGGCGCTCATTGGCTCATTACTAAGCATCATAGTGTCTATGATGCTGCCCTGTATATGCTACATCAAGATATTCGGGGCGTCACAAGTTCGGAAGGTCGAGCTAGTACTCATCTCGGGGATTTTGTTGACGGGTTCTTTGGTTGCTGTAACCGGCACTTACTCTTCTTTGAAGGAGATTATTCATCAATTC
>AET2Gv20735600.1
ATGGACGCCGACCCGGCAATCCGGACGTACCCGGACATAGGCCAGCGCGCCTTCGGCTCCCCCGGCCGCCTGCTCGTGTCGTCTTTCCTGTACGCCGAGGTCTACCTCGTCGCCGTCGGCTTCCTCATCCTCGACGGGGACAACCTCGACAAGCTCTTCCCGGGCTCCAGCGTCGCCCTGGGGCCC---GTGTCGCTCGCGGGGAAGCAGCTTTTCGTCGTGCTCGTCGCGCTCATGGTCGCGCCCACGACGTGGCTGCGCAGTCTGGGCGTGCTCGCGTACGTCTCCGCAGCAGGCGTGTTCGCGTCGTTGGTCGTCGTCCTCAGCGTGCTCTGGGTGGCGGCCGTCGACGGGGTCGGGTTCTCCGGGAGAGGCACTCCGCTGCGGCTCGCCGGCCTCCCCACCGCTCTCGGCCTGTACACCTTCTGCTACTGCGGCCACGCCGTGTTCCCGACGCTGTACACATGTATGAAGCAAAAGTCCCAGTTCCCAAAGGTACTCGCCTCAGCCTCATCGATATGCTGC------------------------------------------------------------------------------------------------------------------------------------------------------------------------------------------------------------------------------------------------------------------------------------------------------------------------------------------------------------------------------------------------------------------------------------------------------------------------------------------------
>AET2Gv20736300.1
ATGGGCGCGTCGCCGGACGTGCGCGGCTACCCGGACATCGGCGCGCTCGCCTTCGGGGCCAAGGGCCGCTTCGCCGTCTCGGCCTTCATGTACGCCGAGCTCTACCTCGTCGCCATCGGCTTCCTCATACTGGAGGGGGACAACCTGGACAAGCTGTTCCCGGGCACCAGCCTCAGCCTCGGCGGCGTGCTCGTCCTCTCCGGCAAGCACCTCTTCATCGTGCTCGTGTCCATCTTCATCCTGCCCACCACGTGGCTGAGGAACCTGGGCGTGCTCGCCTACGTGTCGGCCAGCGGCGTGCTCGCGTCCGTCGTGCTGGTCTTCTGCGTGCTCTGGGCCGCCGTGGTCGACGGCGTCGGGTTTCAGGGGAAAGGGACCATGCTCAATGTCAGCGGCCTACCTACTGCGCTCGGGCTCTACACTTTCTGCTACTGCGGCCATGCCATATTCCCGACATTGTGCAATTCCATGAAGGAAAAGGACAAGTTCTCCAAG------------------------TGCATTGACAGGTAC---------------------------------------------------------------------------------------------------------------------------------------------------------------------------------------------------------------------------------------------------------------------------------------------------------------------------------------------------------------------------------------------------------------------------------------------------------------------------------------
>Bhyb26.D05G134200.1
ATGGGCGCGTCCCCTGCCGTGCGCGGTTACCCGGACATCGGCGCCCTGGCGTTCGGGCGCAAAGGCCGCTTCGCCGTCTCGGCATTCATGTACGCCGAGCTCTACCTCGTGGCCATCGGCTTCCTCATCCTCGAGGGCGACAACCTCGACAAGCTGTTCCCCGGCACCAGCCTCAGACTCGGCGACCTCATCGTCGTCTCCGGGAAGCCCCTCTTCATCGTGCTCGTGTCCGTCGCCATCCTGCCTACCACGTGGCTCAGGAACCTCGGCGTGCTCGCCTACGTGTCCGCCAGCGGCGTGCTCGCGTCGGCCGTCCTGGTCCTGTGCGTGCTCTGGGCTGCGGTCGTCGACGGCGTCGGGTTTCAGGGGAAGGGGACCTTGCTCAATGTCCGTGGCCTGCCCACTGCTCTCGGGCTCTACACCTTCTGCTACTGTGGCCATGCCATATTCCCAACGTTGTGCAACTCCATGAAGGAAAAGGACAAGTTCTCCAAGGTACTGGTCATATGCTTCGTGGCATGCACCCTCAACTACGGATCCATGGCCATATTCGGCTACCTCATGTACGGGGACGAGGTCGAATCACAGGTGACCCTGAACCTCCCGGAAGGAAAGCTCAGCTCGAGGCTGGCAATATACACGGCCCTCATCAACCCGTTCTCCAAGTACGCTCTGATGGTGACCCCCTTGGCGACAGCGATCGAAGAGAGGCTGCTCGCCGGCAACAAGAGGTCCATGAACATGCTGATCAGGACCTTCATCGTCCTCAGCACGGTCATCATAGCCCTGACGGTCCCTTTCTTCGGCCACCTGATGGCGCTCGTCGGCTCGCTCCTCAGCGTCATGGCCTCGATGCTGCTCCCGTGCATCTGCTACCTCAAGATCTTTGGCCTGGCGAGGTGCAGCAGGGCAGAGGTTGCGCTCATCGGCGCCATCATCGTTCTTGGCTCCTTGGTTGCCGCAAGCGGGACTTACTCTTCCGTGAAGAAGATTATTGACGAGTTC
>Bhyb26.S09G092600.1
ATGGGCGCGTCCCCTGCCGTGCGCGGGTACCCAGACATCGGCGCCCTGGCGTTCGGGCGCAAAGGCCGCTTCGCCGTCTCGGCATTCATGTACGCCGAGCTCTACCTCGTGGCCATCGGCTTCCTCATCCTCGAGGGCGACAACCTCGACAAGCTGTTCCCCGGCGCCAGCCTCAGCCTCGGCGGCCTCCTCGTGGTCTCCGGGAAGCCGCTCTTCATCGTGCTCGTGTCCCTCGCCATCCTGCCCACCACGTGGCTCAGGAACCTGGGCGTGCTCGCCTACGTGTCCGCCAGCGGCGTGCTCGCGTCGGCCGTCCTGGTCCTGTGCGTGCTCTGGGCGGCCGTCGTCGACGGCGTCGGGTTTCAGGGGAAGGGGACCTTGCTCAATGTCCGTGGCCTGCCCACTGCTCTCGGGCTCTACACCTTCTGCTACTGTGGCCATGCCATTTTCCCAACGCTGTGCAACTCCATGAAGGAAAAGGACAAGTTCTCCAGGGTACTGGTCATATGCTTCGTGGCATGCACTCTCAACTATGGATCCATGGCCATACTCGGCTACCTCATGTACGGTGACGAGGTCGAGTCACAGGTGACCCTGAACCTCCCGGAAGGAAAGCTCAGCTCGAGGCTGGCAATTTACACGGCCCTCATCAACCCGTTCTCCAAGTACGCCCTGATGGTGACCCCTGTGGCGACAGCGATCGAAGAGAGGCTGCTCGCGGGCAACAAGAGGTCCATGAACATGCTGGTCAGGACCTTCATCGTCCTCAGCACGGTCATCATAGCCCTGACGGTCCCTTTCTTCGGCCACCTAATGGCGCTCGTCGGCTCGCTCCTCAGCGTCATGGCCTCGATGCTGCTCCCGTGCGTCTGCTACCTCAAGATCTTTGGCCTGGCGAGGTGCAGCAGGGCAGAGGTCGCGCTCATCGTCGCCATCATCGTCCTTGGCTCCTTGGTTGCCGCGAGTGGGACTTGCTCTTCGGTGAAGAAGATTATTGACGAGTTC
>Bradi5g12390.1
ATGGGCGCGTCCCCTGCCGTGCGCGGTTACCCGGACATCGGCGCCCTGGCGTTCGGGCGCAAAGGCCGCTTCGCCGTCTCGGCATTCATGTACGCCGAGCTCTACCTCGTGGCCATCGGCTTCCTCATCCTCGAGGGCGACAACCTCGACAAGCTGTTCCCCGGCACCAGCCTCAGACTCGGCAACCTCCTCGTCGTCTCCGGGAAGCCCCTCTTCATCGTGCTCGTGTCCGTCGCCATCCTGCCTACCACGTGGCTCAGGAACCTCGGCGTGCTCGCCTACGTGTCCGCCAGCGGCGTGCTCGCGTCGGCCGTCCTGGTCCTGTGCGTGCTCTGGGCTGCGGTCGTCGACGGCGTCGGGTTTCAGGGGAAGGGGACCTTGCTCAATGTCCGTGGCCTGCCCACTGCTCTCGGGCTCTACACCTTCTGCTACTGTGGCCATGCCATATTCCCAACGTTGTGCAACTCCATGAAGGAAAAGGACAAGTTCTCCAAGGTACTGGTCATATGCTTCGTGGCATGCACCCTCAACTACGGATCCATGGCCATACTCGGCTACCTCATGTACGGGGACGAGGTCGAATCACAGGTGACCCTGAACCTCCCGGAAGGAAAGCTCAGCTCGAGGCTGGCAATATACACGGCCCTCATCAACCCGTTCTCCAAGTACGCTCTGATGGTGACCCCTGTGGCGACAGCGATCGAAGAGAGGCTGCTCGCCGGCAACAAGAGGTCCATGAACATGCTGATCAGGACCTTCATCGTCCTCAGCACGGTCATCATAGCCCTGACGGTCCCTTTCTTCGGCCACCTGATGGCGCTCGTCGGCTCGCTCCTCAGCGTCATGGCCTCGATGCTGCTCCCGTGCATCTGCTACCTCAAGATCTTTGGCCTGGCGAGGTGCAGCAGGGCAGAGGTTGCGCTCATCGGCGCCATCATCGTTCTTGGCTCCTTGGTTGCCGCAAGCGGGACTTACTCTTCCGTGAAGAAGATTATTGACGAGTTC
>Brame.09PG123000.1
ATGGGCGCGTCCCCAACCGTGCGCGGGTACCCGGACATCGGCGCCCTCGCGTTCGGGCGCAAAGGCCGCTTCGCCGTCTCGGCATTCATGTACGCCGAGCTCTACCTCGTCGCCATCGGCTTCCTCATCCTCGAGGGCGACAACCTCGACAAGTTGTTCCCCGGCACCAGCCTCAGCCTCGGCGGCCTCCTCGTGGTCTCCGGGAAGCCCCTCTTCATCGTGCTCGTGTCCATCACCATCCTGCCCACCACGTGGCTGCGGAACCTGGGCGTGCTCGCCTACGTGTCCGCCAGCGGCGTGCTCGCGTCCGCCGTCCTGGTCCTGTGCGTGCTCTGGGCCGCCGTGGTCGACGGCGTCGTGTTTCAGGGGAAGGGGACCATGCTCAATGTCCGTGGCTTGCCCACTGCTCTCGGGCTCTACACCTTCTGCTACTGTGGCCATGCCATATTCCCAACACTGTGCAACTCCATGAAGGAAAAGGACAAGTTCTCCAAGGTACTGGTCATATGCTTCGTGGCATGCACCCTAAACTACGGATCCATGGCCATACTCGGCTACCTCATGTACGGGGACGGCGTCGAGTCTCAGGTGACCCTGAACCTCCCGGAAGGAAAGCTCAGCTCGAGGCTGGCAATATACACGGCCCTCATCAACCCGTTCTCCAAGTACGCCCTGATGGTGACCCCTGTCGCGACAGCGATCGAAGAGAGGCTGCTCGCCGGCAACAAGAGGTCTATGAACATGCTGATCAGGACCTTCATCGTCCTCAGCACGGTCATCATAGCCCTGACGGTCCCTTTCTTCGGCCACCTAATGGCGCTCGTGGGCTCGCTCCTCAGCGTCATGGCCTCGATGCTGCTCCCGTGCATCTGCTACCTCAAGATCTTTGGCCTGGCGAGGTGCAGCAGGGCAGAGGTCGCGCTCATTGTCGCCATCATCGTTCTTGGCTCCTTGGTTGCCGCGAGTGGGACTTACTCTTCGGTGAAGAAGATTATTGACGAGTTC
>Brame.09UG119000.1
ATGGGCGCGTCCCCGGCCGTGCGCGGGTACCCGGACATCGGCGCCCTCGCGTTAGGGGGCAAAGGCCGGTTCGCCGTCTCGGCATTCATGTACGCCGAGCTCTACCTTGTCGCCATCGGCTTCCTCATCCTCGAAGGCGACAACCTGGACAAGCTGTTCCCCGGCACTAGCGTCAGCCTCGGCAACCTCCTCGTGGTCTCCGGGAAGCCCCTGTTCATCGTGCTCGTGTCCATCGCCATCTTGCCTACGACGTGGCTGCGGAACTTGGGCGTGCTCGCCTACGTGTCGGCCAGCGGCGTGCTCGCGTCGGCTGTCCTGGTCTTGTGCGTGCTCTGGGCCGCGGTGGACCTCCATGCTGAATGTCCGTGGCGC------------------------CTGCCCACTGCTCTCGGACTCTACACCTTCTGCTACTGTGGCCATGCCATATTCCCAACATTGTGCAACTCCATGAAGGAAAAGGACAAGTTCTCCAGGGTACTGGTCATATGCTTCGTGGCATGCACCTTCAACTATGCATCCATGGCCATACTCGGCTACCTCATGTACGGGGACGACGTCAAATCTCAGGTGACCCTGAACCTCCCGGAAGGAAAGCTCAGCTCGAGGCTAGCAATATACACGGCCCTCATCAACCCGTTCTCCAAGTACGCTCTGATGGTGACCCCTGTCGCGACAGCGATCGAAGAGAGGCTGCTCGCCGGCAACAAGAGGTCTATGAACATGCTGATCAGGACCTTCATCGTCCTCAGCACGGTCATCATAGCCCTGACGGTCCCTTTCTTCGGCCACCTAATGGCGCTCGTCGGTTCGCTCCTCAGCGTCATGGCCTCGATGCTGCTCCCGTGCGTCTGCTACCTCAAGATCTTTGGCGTGGCGAGGTGCAGCAGGGCAGAGGTCGCGCTCATTGTCGCCATCATCTTTCTTGGTTCCTTGGTTGCTGCGAGTGGGACTTACTATTCGGTGAAGAAGATTATTGACGAGTTC
>Brast09G106000.1
ATGGGCGCGTCCCCTGCCGTGCGCGGGTACCCGGACATCGGCGCCCTGGCGTTCGGGCGCAAAGGCCGCTTCGCCGTCTCGGCATTCATGTACGCCGAGCTCTACCTCGTGGCCATCGGCTTCCTCATCCTCGAGGGCGACAACCTCGACAAGCTGTTCCCGGGCGCCAGCCTCAGCCTCGGCGGCCTCCTCGTGGTCTCCGGGAAGCCGCTCTTCATCGTGCTCGTGTCCCTCGCCATCCTGCCCACCACGTGGCTCAGGAACCTGGGCGTGCTCGCCTACGTGTCCGCCAGCGGCGTGCTCGCGTCGGCCGTCCTGGTCCTGTGCGTGCTCTGGGCGGCCGTCGTCGACGGCGTCGGGTTTCAGGGGAAGGGGACCTTGCTCAATGTCCGTGGCCTGCCCACTGCTCTCGGGCTCTACACCTTCTGCTACTGTGGCCATGCCATTTTCCCAACGCTGTGCAACTCCATGAAGGAAAAGGACAAGTTCTCCAGGGTACTGGTCATATGCTTCGTGGCATGCACTCTCAACTATGGATCCATGGCCATACTCGGCTACCTCATGTACGGTGACGAGGTCGAGTCACAGGTGACCCTGAACCTCCCGGAAGGAAAGCTCAGCTCGAGGCTGGCAATTTACACGGCCCTCATCAACCCGTTCTCCAAGTACGCCCTGATGGTGACCCCTGTGGCGACAGCGATCGAAGAGAGGCTGCTCGCGGGCAACAAGAGGTCCATGAACATGCTGGTCAGGACCTTCATCGTCCTCAGCACGGTCATCATAGCCCTGACGGTCCCTTTCTTCGGCCACCTAATGGCGCTCGTCGGCTCGCTCCTCAGCGTCATGGCCTCGATGCTGCTCCCGTGCGTCTGCTACCTCAAGATCTTTGGCCTGGCGAGGTGCAGCAGGGCAGAGGTCGCGCTCATCGTCGCCATCATCGTCCTTGGCTCCTTGGTTGCCGCGAGTGGGACTTACTCTTCGGTGAAGAAGATTATTGACGAGTTC
>Brasy9G166700.1
ATGGGCGCGTCCCCGGCCGTGCGGGGTTACCCGGACATCGGCGCCCTGGCGTTCGGGCGCAAGGGCCGCTTCGCCGTCTCGGCATTCATGTACGCCGAGCTCTACCTCGTCGCCATCGGCTTCCTCATCCTCGAGGGCGACAACCTCGACAAGCTGTTCCCCGGCACCAGCCTCAGCCTCGGCGGC---CTCGTCGTCTCCGGGAAGCCCCTCTTCATCGTGCTCGTGTCCGTCGCCATCCTGCCCACCACGTGGCTCAGGAGCCTGGGCGTGCTCGCCTACGTGTCCGCCAGCGGCGTGCTCGCGTCGGCCGTCCTGGTCCTGTGCGTGCTCTGGGCCGCCGTCGTCGACGGCGTCGGGTTTCAGGGGAAGGGGACCTTGCTCAATGTCCGTGGCCTGCCCACTGCTCTCGGGCTCTACACCTTCTGCTACTGCGGCCATGCCATATTCCCAACGCTGTGCAACTCCATGAAGGAAAAGGACAAGTTCTCCAGGGTACTGGTCATATGCTTCGTGGCATGCACCCTCAACTACGGATCCATGGCCATACTCGGCTACCTCATGTACGGGGACGACGTCGAGTCTCAGGTGACCCTGAACCTCCCGGAAGGGAAGCTCAGCTCGAGGCTGGCGATATACACGGCCCTCATCAACCCGTTCTCCAAGTACGCCCTGATGGTGACCCCTGTCGCGACAGCGATCGAGGAGAGGCTGCTCGCCGGCGACAAGAGGTCCATGAACATGCTGGTCAGGACCTTCCTCGTCCTCAGCACGGTCATCGTAGCCCTGACGGTCCCTTTCTTCGGCCACCTGATGGCGCTCGTCGGCTCGCTCCTCAGCGTCATGGCCTCGATGCTGCTCCCCTGCGTCTGCTACCTCAAGATCTTTGGCCTGGCGAGGTGCAGCAGGGCAGAGGGCGCGCTCATCGGCGCCATCATCGTTCTTGGCTCCTTGGTTGCCGCGAGCGGGACTTACTCTTCGGTGAAGAAGATTATTGACGAGTTC
>GSMUA_Achr10G29730
ATGCAGAGGAGCCCAGACATCAAAACCTACCCAGACATCGGGGAGTTTGCATTTGGCCACAAGGGAAGGGTAGCCGTCTCCGTCTTCATGTACCTCGAGCTCTACCTCGTCGCTATCGGATTCCTTATACTGCAAGGGGACAACTTAGAAAACCTGTTCCCCGGCGCCAGTATCCGGATCGCAATG---CTTAACATAGCAGCGAAGCAGCTGTTCGTCATCCTCGCCGCGCTCGTCGTCCTGCCGACCACATGGATGCGGAGTATGGGGCTGCTCGCTTATGTTTCTGCCGGCGGAGTGCTGGTTTCCGTCATCATGGTTTGCTCTGTGCTTTCAGCTGCCACGGTCGAG---GTTGGCTTCCATGAAAGGGGCAGACTTGTGAACTTGAGTGGATTGCCAACTGCGTTAGGTTTGTATGCCTTCTGCTACTGTGGTCATGCAGTGTTCCCCACCTTATGCACCTCGATGAAAGACTCCACCAAATTCTCTAAGGTACTGATCGTCTGCTTTGTTCTCTGCACTATCAATTACGGATCAATGGCGATCATTGGATACCTCATGTATGGCGACAACCTGAAATCCCAAGTGACGTTGAATCTCCCCATCGGAAACATAAGCTCAAAGATTGCGATATACACGACCGTGGTGAATCCTCTCACGAAATATGCACTGATGGTTACACCCATCGCAAACGCCATTGAAGAAAGATTGGCAGAATACCACAAAAGCTTGGAACCGTGCCTTACGAGAACACTCCTAATGCTCAGCATGGTTACCGTAGCTTTAGCGATTCCGTTCTTTGGATACCTCATGGCATTCATTGGATCATTGCTGGGTGTGGTTGTCTCCATTTTGCTCCCATGTCTCTGCTACCTCAAGATCTTCAAACCCCACTGCATTCATGTGGTGGAGCTGGTGATTATTTTCTGTATTCTGATGATGGGGTGCGTGATGGCAGTCACAGGTACTTACACGTCTTTGAGAGAGATCTATCACAAACTA
>Joasc.09G155200.1
ATGCGCGCTGATGACTCGATCAACAGCTACCCTGACATAGGACAGTTTGCCTTCGGCTCTGTCGGGAGGAAAACCATTGCCTTCTTCATGTATGTCGAGCTGTACCTCGTTGCCATCAGCTTCCTGATACTCGAAGGTGACAACCTGGACAAATTGTTCCCCGGTGCGAGGGTGGAGTTCTCAGGC---CTGCAGATGCAAGGGAAGCAGCTGTTCATAGTCCTGGCTGCTGCTGTGATCCTGCCCACTACTTGGCTCAGGAACCTCGGCATGCTTGCCTACGTCTCGGCGGTCGGGCTCATCGCATCGGTGATCTTGACGGGCTCACTGATATGGGCTGGTCTAGCTGAG---ACCGGTTTTCACAAGAACGGC---GTCTTGAACTCGAGTGGATTGCCTACATCTCTAGGCCTGTATTTCGTGTGCTTCACCGGTCACGCAGTTTTCCCGACGATGTACACGTCGATGAAGAACAGAAAACACTTCTCCCAGGTATTGCTGATCTCTTCTGTGCTGTGCAGTCTGAACTATGGACTAACAGCAGTTCTGGGCTACTTGATATATGGAGAGGATGTGGAGTCTCAAGTGACGCTGAACCTTCCCACGGGGAAGATCTACACAAAGATTGCAATAGTCACTACTCTGATCAACCCGCTCGCGAAATACGCGCTGCTGATCTCGCCGATCACGACTGCCATAGAAGAAAGGCTGCTTCTTGGCAACAGA---TCCACTAGTCTTGTTATCAGAACCCTGGTTCTTGTCAGCACTGTTATAGTAGCCTCCACATTGCCGTTCTTTGGCTATCTCATGTCGTTTATCGGATCCTTCCTCAGTGTGATGGCGACCGTGTTGTTTCCATGCCTCTGCTACCTTAAGATCTACAAGACTCAAGGAATTCGCCGTTCTGAGCTCGCGGCCATCTCAGTCATCTTGTTCATCGGCATTTTTGTCGCTGTCACGGGCACTTACACTTCTTTGCAGCAGATTTTCGGCACTTTT
>Joasc.15G002800.1
ATGGCCGTCGACCCGGGCATCAGAAGCTACCCGGACATCGGCGAGCTCGCCTTCGGCTGCCGCGGGAGGCTCCTCGTGTCGGCCTTCATGTACCTCGAGCTCTACTTCGTGGCGATCGGCTTCTTGATCCTAGACGGCGACAACCTGGACAAGCTCTTCCCCGGCGCCAGCGTCAGCGTCGGGCCT---CTGACCGTCGCCGGGAAGCGGCTGTTCGTCATCCTGGTCGCGCTAGTGGTCGCGCCCACGACGTGGCTGCGCAGCCTCGGCCTGCTCGCGTACGTCTCCGCGACTGGCGTGTTCGCGTCGGTCATCATCGTGTTCTGCGTGCTCTGGACTGCAACAGTCGACGGCGTCGGGTTTAGCGGGCGAGGA---CCGTTGAAGTTCACCGGGCTCCCGACGGTGCTAGGGCTGTACACCTTCTGCTACTGCGGCCACGCCGTGTTCCCGACATTGTACACCTCTATGAAGGACAAGTCCCAGTTCTCTAAGATGCTGGTGCTATGCTTCGTGTTGTGCACGCTCAACTATGGGTCAATGGCGGTTCTCGGCTATTTGATGTACGGTGACGACGTGCAATCTCAAGTGACCCTGAACCTCCCCGGCGCGCAGCTCAGCACGAAGATCGCGATATACACGACGCTGATCACCCCGTTCTCGAAGTACGCTCTTGTCATCACGCCGATCGCGACGTCGATCGAAGAAAGAATGGTCGGCGATAGGTGCGCCGCCGCCGCCGTCATGACGCGGGCATTTCTGGTGCTCAGCACGGTGCTCGTCGCGCTCGCCGTACCGTTCTTCGGGTACCTCATGGCGCTCGTCGGCTCGCTGCTAAGCATCAGTGCGTGCATGATGCTGCCGTGCATCTGCTACCTCAAGGTCTTCAAGGCGTCGCGACATCGGACGGCCGAGATTGCGACGATAGCTGGGATTTTGGTGCTTGCTTCTTTGGTTGCTGTCGCAGGGACGTACTCTTCTCTGATGCAAATTATTCACGAGTTG
>Joasc.15G002900.1
ATGAACGCGGGCCCGAACGTCAGGGGCTACCCGGACATTGGCGAGCTTGCATTCGGGTACAAAGGCAGGCTGGCAGTGTCGGCCTTCATGTACCTCGAGCTCTACCTTGTCGCAATCGGATTCTTGATACTAGAAGGTGACAACCTCGACAAGCTGTTTCCTAACACAAGCGTCAGTGTGGGAGCA---CTGATGGTTTCAGGGAAGCAGCTGTTTGTCGTGCTCGTTGCGCTTGTCATCTTGCCCACGACATGGCTGCGCAACCTCGGCCTGCTTGCCTACGTGTCGGCCGGCGGCGTCCTCGCTTCGATCGTTGTAGTACTCTGCGTGTTATGGGCTGCGACGGTCGACGGCGTCGGGTTTCATGGAGGAGGGAGGATGCTGAATGTCAGTGGCCTGCCTACTGCTCTAGGGCTGTACACTTTCTGCTATTGCGGCCATGCTATATTTCCTACATTGTGCAACTCTATGAAGGAGAAAAATAAGTTCTCCAAGGTATTGGTCATATGCTTCATCTCATGCACCCTCAACTATGGATCAATGGCGATTCTCGGCTACCTTATGTACGGCGACAACGTCAAATCTCAAGTGACATTGAACCTCCCTGAGGGAAAGATCAGCTCGAAGTTAGCAATCTACACGACATTAATCAATCCGTTCTCGAAATACGCTCTAATGGTCTCACCGGTCGCCACGGCGATCGAAGAAAGATTGCTGGCCGGCAACAAGAGATCTGCCACGCTACTGATCAGAACCCTTGTCGTCTTAACTACAGTGGTCATAGCTCTCACCGTCCCGTTCTTTGGCTATCTCATGGCGCTTGTTGGCTCACTGCTCAGCGTTATCGTCTCGATGCTGCTGCCGTGCATCTGCTACATCAAAATCTTCGGCGTGATGCAATGCAGCGAGGCTGAGGTTGTGCTGATTGCGGTAATCATCGGGCTCGGTTCTTTGGTTGCTGCAACCGGGACTTACTCTTCTCTGACGCAGATTATTCATCAGTTC
>LOC_Os04g38660_38670.1
ATGGACGCCGACGACGCCATCCGGACGTACCCGGACATCGGCGAGCGCGCGTTCGGCCGCACGGGCCGCCTCCTCGTGTCCGCCTTCACGTACGTCGAGCTCTACCTCGTCGCCACCGGCTTCCTCATCCTCGAGGGCGACAACCTCGACAAGCTCTTCCCAGGAGCCAGAGTCACCCTGGGGACG---GTGTCCCTCGCCGGGAAGCGGCTGTTCGTCGTGCTCGTCGCGCTCGTGGTGGCGCCCACGACGTGGCTGCGCAGCCTCGGCGTGCTCGCGTACGTCTCCGCCACGGGCGTGTTCGCGTCCGTCGTCATCGTGCTCAGCGTGCTGTGGGCCGCGGCCGTCGACGGCGTCGGATTCTCCGGACGAGGGACGCCGCTACGGATCGCGGGGCTCCCGACGGCTCTCGGGCTGTACATCTTCTGCTACGGGGGACACCCCATGTTCCCGACGCTCTACACATCTATGAAGAGGAAGTCTCAGTTTCCAAAG---TTGACCGTTAAATTCATATCAATG---------CTTCCTGCAATGGCGGTGCTCGGCTACCTCATGTACGGCGACGGCGTGCTGTCCCAGGTGACGCTCAACCTCCCGTCGGCGAGGCTCAGCTCCAAGGTCGCCATATACACGACGCTGCTCAACCCGGTCACCAAGTACGCACTGGTGGTGACGCCGATCGCTGCCGCCGTCGAGGAGAGGATCGCCGCCGGCAAGGGAGCGGCCGTCTCCGTGGCGGTGAGGACGCTGCTGGTGCTCAGCACGGTGGCCGTGGCGCTTGCGCTGCCGTTCTTCGCGGACCTCATGGCGCTGGTGGGATCGATGCTCAACGTGGCCGTCTGCATGCTGCTGCCCTGCGCCTGCTACGTCAGGATCTTCGGGGCGCCGTCGATGAGCAGCGTGGAGGCCGTGGCGATCGGCGGGATACTGGTGCTGGGCTCGCTGGTGGCTGTCACGGGGACTTACTATTCCCTGATGAAAATTATCCGTGAGTTG
>Ola019279.1
ATGGGCGCTTCCCCGGCCGTGCGGGGGTACCCGGACATCGGCGCTCTCGCGTTCGGCCGCAAAGGCCGGTTCGCCGTGTCCGCCTTCCTGTACGCCGAGCTCTACCTCGTCGCCATCGGGTTCTTGATACTGGAGGGGGACAACCTGGACAAGCTGTTCCCGGGCACGAGCCTCAGCGTCGGCGGG---CTGGAGGTCTCTGGGAAGCAGCTGTTCGTCGTGCTCGTCGCCGTCGTTATCCTGCCGACGACGTGGCTGAGGAGTCTGGCCGTGCTCGCGTACGTCTCGGCCAGCGGCGTGCTCGCGTCCGTCGTGGTGGTTTTCTGCGTGCTGTGGGCCGCGGCCGTCGATGGCGTCGGGTTTCAGGGGAAGGGGAGGATGCTGAACGTCAGTGGACTGCCTACTGCTCTGGGCCTGTACACCTTCTGCTACTGCGGCCATGCCATATTCCCCACATTGTGCAATTCCATGAAGGAGAAGGACAAGTTCTCCAGAGTACTTGTCATATGCTTTGTCGCATGCACTCTCAACTATGGATCCATGGCTATACTCGGCTACCTCATGTATGGCGATGACGTCAAATCTCAAGTGACACTGAACCTCCCGGAGGGAAAGATCAGCTCGAAGCTAGCAATCTACACGACACTGATCAATCCCTTCTCCAAGTATGCTCTGATGGTGACTCCCGTCGCGACAGCGATCGAAGAGAGGATGCTCGCCGGCAACAAGAGATCCGTCAACGTACTGATCAGAGCCCTCATCGTCGTGAGCACCGTCGTCATAGCCCTCGCAGTCCCCTTCTTCGGCCATCTCATGGCGCTCGTTGGCTCGCTGCTCAGCGTCATGGCCTCCATGCTGCTCCCGTGCGTCTGCTACCTCAAGATCTTCGGCGTGGCGCGGTGCAGCAAGGCCGAGGTTGCGCTGATCGCGGCGATCATCGTTCTTGGCTCCACGGTTGCTGCGACTGGGACCTACTCTTCTCTGAAGAAGATCGTTCACGAGTTC
>Ola019280.1
ATGGCCGCCGACCCGGCCATCCGGACGTACCCGGACATCGGCGAGCGCGCCTTCGGCCGCGGCGGTCGCCTCCTCGTGTCGGCATTGATGTACACCGAGCTCTACCTCGTTGCCATTGGCTTCCTCATCCTCGACGGTGACAATCTCGACAAGCTCTTCCCCGGCACCAGCGTCAGCCTGGGGCCA---GTGTCCCTCGCCGGTAAGCAGCTGTTCGTGGTGCTCGTCGCGCTCATGATCGCGCCCACCACGTGGCTACGCAGCCTGCGCGTGCTCGCGTACGTCTCCGCAACGGGCGTGTTCGCGTCGGTCGCCGTCGTCCTCAGCGTGCTCTGGGCAGCCGCCGTCGACGGTGTCGGGTTCTCTGGGCGAGGG---CCACTTCGGCTCACCGGGCTACCCACGGCTCTCGGGCTGTACACTTTCTGCTACTGTGGGCACGCCGTGTTCCCGACGCTGTACACCTCAATGAAGGAAAAGTCTCGGTTCTCAAAGATGCTCGCGATATGCTTCGCTCTGTGCACTCTCAACTACGGTTCAATGGCGGTCCTGGGCTACCTCATGTACGGCGATGGCGTGCTGTCCCAGGTGACGCTCAACCTCCCCGCGGCGCGGCTCAGCTCCAAGATCNNNNNNNACACGACGCTGCTGAACCCCTTCTCCAAGTACGCGCTGGTGGTCACGCCGATCGCGACGGCGGCAGAGGAGAGGATCGCCGTCGGTAAGGGCGTGGCCGTCTCCGTGGCAGTGAGGACGCTGCTGGTGCTGAGCACGGTGGTGGTGGCCATCGCGGTGCCGTTCTTCGCATACCTCATGGCGCTCGTGGGGTCTCTGCTCAGCGTGGGCGCGTGCATGCTGCTCCCGTGCGTCTGTTACCTCAGGATCTTCGGGGCGCCGGCGACGGCCGCCGCGGAGATCGCAGAGATCGCCGGGATACTGGCGCTGGGCTCGCTGGTGGCCGTAACCGGGACGTACTCTTCACTGATGCACATTATCCACGAATTG
>Pahal.7G177700.1
ATGGCCGCCGACCCCGCCGTCCGGACGTACCCGGACATCGGCGAGCGCGCCTTCGGCCGCGGCGGCCGCCTCCTCGTCTCGGCCTTCATGTACGCCGAGCTCTACCTAGTCGCCATCGGCTTCCTCATCCTCGACGGGGACAACCTCGCCAAGCTCCTCCCGGGCGCCAGCGTCAGCCTGGGGCCC---GCGACGCTCGCCGGGAGGCGCCTGTTCGTCGTGCTCGTCGCGCTCGCGGTCGCGCCCACCACGTGGCTGCGCAGCCTCGGCGTGCTGGCCTACGTCTCCGCGACGGGCGTGTTCGCATCGGCCCTCATCGTCCTCAGCGTGCTCTGGGCCGCCGCCGTCGACGGCGTCGGGTTCTCCGCGCCGGGGACGGCGCTGCGGCCCACGGGGCTCCCCACGGCGCTCGGGCTCTACACCTTCTGCTACTGCGGGCACGCCGTGTTCCCGACGCTCTACACCTCCATGAAGGAAAAGTCTCGGTTCCCAAAGATGCTGGCGATTTGCTTCGTGCTGTGCACGCTCAACTACGGGTCGATGGCCGTGCTCGGGTACCTCATGTACGGCGACGGCGTGCAGTCCCAGGTGACGCTGAACCTCCCCGCGGCGCGGCTCAGCTCCAGGGTCGCCATCTTCACCACGCTGATCAACCCGCTGTCCAAGTACGCGCTGGTGGTCACGCCGATCGCGACGGCCGTCGAGGACAGGATC------GGCTCGGGTCCGGCCGTGCCGGTGGCGGTGAGGACGCTGCTGGTGTTCAGCACGGTGGCCGTGGCGCTCGCGGTGCCCTTCTTCGCGTACCTGATGGCGCTGGTGGGGTCGCTGCTCAGCGTCGTCGCGTGCATGCTGCTGCCGTGCGTCTGCTACGTCAGGGTGCTCGGGCCGCCGCGG---CGCGCCGCGGAGGCGGCGGCGATCGTGGCGATCCTGGCGCTGGGATCGCTGGTGGTGGTCACGGGCACGTACTCGTCGGTGGTGCAGATTGCCCACGAGCTG
>Pahal.7G177800.1
ATGGACGCGTCCCCGGCCGCGCGGGGGTACCCGGAGATCGGCGAGCTCGCGTTCGGCCGCGGCGGCCGCCTCGCCGCGTCCGCGTTCCTCTACGCCGAGCTCTACCTCGTCGCCATCGGCTTCCTCATCCTGGAGGGGGACAACCTGGACAAGCTGTTCCCGGGCACCAGCCTCGGCCTCGGCGGGCTCGTCGTCATCTGCGGGAAGCAGCTCTTCGTGGTGCTCGTCGCGCTCGTCATCCTGCCCACCACGTGGCTCCGGAGCCTGGGCGTGCTCGCGTACGTGTCGGCCAGCGGCGTCCTCGCGTCGGCCGTCGTGGTCGTCTGCGTGCTGTGGACCGCCGTGGCGGACGGCGTCGGGTTCAGGGCGCAGGGGAGGATGATCAATGTCAGTGGCCTGCCAACGGCTCTGGGCCTGTACACCTTCTGCTACTGCGGTCATGCCATCTTCCCAACGCTCTGCAACTCCATGAAGGAAAAGAAGAAGTTCTCTCGGGTGCTTGGCATATGCTTTGCGGCCTGCACCCTGAACTACGGATCCATGGCGATCCTCGGCTACCTCATGTACGGCGACGACGTCAAGTCCCAGGTGACGCTGAACCTGCCGGAGGGGAGGGTCAGCTCGAAGCTGGCCATCTACACGACGCTGATCAACCCGTTCTCCAAGTACGCCCTGATGGTGACGCCGCTCGCTACGGCGGTCGAGGAGAGGCTGACCGCCGGCAGCAAGAGGTCCTTCAGCGTACTGATCAGGACCCTCCTCGTCGTCAGCACGGTAGTCGTCGCGCTCGCCGTGCCCTTCTTCGGCCACCTGATGGCGCTCGTGGGCTCGCTCCTCAGCGTCATGGCCTCGATGCTGCTCCCCTGCGTCTTCTACCTCAAGATCTTCGGCGTGGCGCGGTGCGGCGGGGCGGAAGTCGCGCTGATCGTCGCGATCCTCGTCCTTGGCTCCCTGGTGGCTGCCACGGGGACGTACTCTTCTCTGAAGAAGATTGTTCACGAGTTC
>SECCE2Rv1G0105890.1
ATGAACGCCGACCCGGCAATCCGGACGTACCCGGACATAGGCCAGCGCGCCTTCGGGCCCCCCGGCCGCCTGCTCGTCTCGTCTTTCCTGTACGCCGAGGTCTACCTCGTCGCCGTCGGCTTCCTCATCCTCGACGGGGACAACCTCGGCAAGCTCTTCCCGGACACCAGCGTCGCCCTCGGGCCC---GTGTCGCTCGCGGGGAAGCAGCTGTTCGTCGTGCTCGTCGCGCTCGTGGTCGCGCCCACGACGTGGCTGCGCAGTCTGGGCGTGCTCGCGTACGTCTCCGCAGCAGGCGTGTTCGCGTCGGTCGTCGTCGTCCTCAGCGTGCTCTGGGTGGCGGCCGTCGACGGCGTCGGGTTCTCCGGGCGAGGCACTCCGCTGCGGCTCGCCGGCCTCCCCACCGCTCTCGGCCTCTACACCTTCTGCTACTGCGGCCACGCCGTGTTCCCGACGCTGTACACATGTATGAAGCAAAAGTCCCAGTTCCCAAAGATGCTGGCGATATGCTTTGTGCTGTGCACGCTCAACTACGGCTCAATGGCCGTGCTCGGGTACCTCATGTACGGCGACGGGGTGCAGTCCCAGGTGACGCTGAACCTACAGGCGGCGAGGCTCAGCTCCAAGATCGCCATATACACGACGCTGGTGAACCCGCTGGCCAAGTACGCGCTCATGGTCACGCCGATCGCGACGGCCATCGAGGAGAGGATCGCGGTAGGGCAGGGCTCCGCGGTCCCGGTGGCGGTGAGGACGCTGCTGGTGCTCAGCACGGTGGTCGTGGCGATCGCCTTGCCGTTCTTCGGCTACCTCATGGCGCTAGTGGGGTCCTTTCTCAGCGTGGGCGTGTGCATGCTCCTGCCATGCGTCTGCTACCTCAGGATGTTCGGGGTGCCGTCCATGACCGCCATGGAGGCCGCCGCGATCTTCGGGATACTGGCGTTGGGCGCGCTTGTGGCTGTAACAGGCACGTACTCTTCTGTGATGCAAATTATCCACCACTTG
>SECCE2Rv1G0105920.1
ATGGCCGCTGACCAGGCAATCCGGACGTACCCGGACATCGGCGAGCGCGCCTTTGGCCGCCCGGGACGCCTGGTCGTGTCCGCCTTCATGTACGCCGAGCTCTACCTCGTCGCCATCGGCTTCCTCATCCTCGACGGCGACAACCTCGACAAGCTTTTCCCCGGCGCCAGCGTTCGCCTGGGGCCC---GTGTCGCTTGCGGGGAAACAGCTGTTCGTCGTGCTGGTGGCGCTCATGGTCGCGCCCACGACGTGGCTGCGCAGTCTAGGCGTGCTCGCCTACGTCTCCGCAGCAGGCGTGTTCGCGTCGGTCGCCATCGTCCTCAGCGTGCTCTGGGCCGCGGCCGTCGACGGCGTCGGGTTGTCCGGGCGAGGCACTCCATTGCGGCTCACCGGCCTCCCCACCGCACTCGGCCTCTACACCTTCGGCTACTGCACCCACGCGGTGTTCCCGACGCTGTACACATCCATGAAGCAAAAATCTCAGTTCCCAAAGATGCTAGCGATATGCTTCGTGCTGTGCACGCTCAACTACGGTTCAATGGCCGTGCTGGGGTACCTCATGTACGGCGACGGCGTGCAGTCCCAGGTGACGCTCAACCTACCGGCGGCGAGGCTCAGCTCCAAGATCGCCATATACACGACGGTGGTCATGCCTTTCTCGAAGTACGCGCTGGTGGTCACGCCGATCGCGGTGGCCATCGAGGAAAGGTTTGTGGTAGGCGAGGGAGCCGCGGCCTCCGTGGCGGTGAGGACGCTGCTGGTGCTGAGCACGGTGGTCGTCGCGATCGCGTTGCCCTTCTTCGGGTACCTCATGGCGCTGGTGGGTTCCCTGCTCAGCGTGTGCGCGTGCATGCTGCTGCCGTGCCTCTGCTATGTCAGGATCTTCGGGGCTGCATCTCTCACGGTTTCGGAGACTGCGGCGATCATCGGAATACTGATGTTGGGATTGCTGGTGGCTATAACAGGGACGTACTCTTCTCTTGTGCAAATTATCCACGAGTTG
>SECCE2Rv1G0105930.1
ATGGGCGCGTCGCCGGACGTGCGCGGCTACCCGGACATCGGCGCGCTCGCCTTCGGGGCCAAGGGCCGCTTCGCCGTCTCGGCCTTCATGTACGCCGAGCTCTACCTCGTCGCCATCGGCTTCCTCATACTGGAGGGGGACAACCTGGACAAGCTGTTCCCGGGCGCCAGCCTCAGCCTCGGCGGCGTGCTCCTGCTCTCCGGCAAGCACCTCTTCATCGTGCTCGTCTCCATATTCATCCTGCCCACCACGTGGCTCAGGAACCTGGGCGTGCTCGCCTACGTGTCGGCCAGCGGCGTGCTCGCGTCGGTCGTGCTCGTCTTCTGCGTGCTCTGGGCCGCGGTGGTCGACGGCGTCGGGTTTCAGGGGAAAGGCACCATGCTCAACGTCAGCGGCCTGCCCACTGCGCTCGGACTCTACACTTTCTGCTACTGCGGCCATGCCATATTTCCGACACTCTGCAATTCCATGAAGGAAAAGGACAAGTTCTCTAAGGTACTGATCATATGCTTCGTCGCATGCACCCTCAACTACGGATCCATGGCCATACTGGGCTACCTCATGTACGGCGACGACGTCGAGTCTCAGGTGACCCTGAATCTCCCGGAGGGCAAGCTCAGCTCCAAGCTAGCAATCTACACGGCGCTGATCAACCCGTTCTCAAAGTACGCGCTGATGGTGACCCCCGTGGCGACAGCGATCGAGGAGAAGCTGCTTGCCGGCAACAAGAGGTCCCTCAACATGCTGATCAGGACATTCATCGTCATCAGCACGGTCATCGTGGCCCTCACCGTCCCTTTCTTCGGCCACCTCATGGCGCTCGTCGGCTCGCTCCTCAGCGTCATGGCCTCGATGCTGCTCCCGTGCATCTGCTACCTCAAAATCTTCGGCACGGCGAGGTGTAGCAGGGCCGAGGTCGCGCTGATCGTCATGATCATCGTTCTCGGCTCCTTGGTTGCCGCAAGTGGGACTTACTCTTCTCTGCAGAAGATTATTCACGAGTTC
>Seita.5G128400.1
ATGGCCGTCGACCCGGCCGTCCGCACGTTCGCCGACATCGGCGAGCGCGCCTTCGGCCGCGCCGGCCGACTCCTCGTGGCGGCCTTCATGTACGCGGAGCTCTACCTCGTCGCCATCGGCTACCTCATCGTCGACGGAGACAACCTCGACAAGCTCTTCCCGGGCGCCGCCGTCAGCCTCGGCCCC---GCGTCGCTCTCGGGGAGGCAGCTGTTCGTCGTGCTCGTCGCGCTCGCGGTCGCGCCCACCACGTGGCTGCGCAGCCTCGGCGTGCTCGCCTACGTCTCCGCGACGGGCGTGTTCGCGTCGGTGCTCATCGTCCTCAGCGTGCTCTGGGCCGCGGCCGTCGACGGCGTCGGGTTCTCGGCGCCGGGGGCGGCGCTGAGGCCCGCCAGGCTCCCCACGGCTCTCGGGCTCTACACCTTCTGCTTCTGCGGCCACGCAGTCTTCCCCACGCTCTACACCTCCATGAAGGAAAAGCGTCGGTTCCCAAAGATGCTGGCGATCTGCTTCGTGCTGTGCACGCTCAACTACGGGTCGATGGCGGTGCTCGGCTACCTCATGTACGGCGACGGCGTGCAGTCCCAGGTGACGCTCAACCTCCCGGCGGCGCGGCTCAGCTCCAAGGTCGCCATCTTCACCACGATCGTCAACCCGCTCTCCAAGTACGCGCTGGTGGTCACGCCCATCGCCATGGCCGTTGAGGAGAGGATCGGCTCGGGCTCGTCGGCCGCCGCCTCGATGGCGGTGAGGACGCTGCTGGTGCTCAGCACGGTGGCCGTGGCCCTCGCTGTGCCGTTCTTCGGGTACCTGATGGCGCTGGTGGGGTCGCTGCTCAGTGTGGGCGCCTGCGTGCTACTGCCCTGCGTCTGCTATGTCAGGGTGTTCGGCCTGCCGGCT---CGCGCCGCCGAGGCCGCGGCCATCGCGGCGATCCTGGCGCTGGGCTCGCTGCTGCTGATCACCGGGACGTACTCGTCACTCGTGCAGATCATCCACGAGCTG
>Seita.7G124300.1
ATGGCCGCCGACCCGGCCCTCCGGACCTACCCGGACATCGGCGAGCGCGCCTTCGGCCGTGGCGGCCGCCTCCTCGTCTCGGCCTTCATGTACGCCGAGCTCTACCTCGTCGCCATCGGCTTCCTCATCCTCGACGGCGACAACCTCGACAAGCTCTTCCCGGGCGCCAGCGTCAGCCTGGGCCCC---GCGACGCTCGCCGGGAAGCAGCTGTTCGTCGTGCTCGTCGCGCTCGTGGTCGCGCCCACCACGTGGCTGCGCAGCCTCGGCGTGCTCTCCTACTTCTCCGCGACGGGCGTGTTCGCGTCGCTCCTCATCGTCCTCAGCGTGCTCTGGGCCGCCGCCTTCGACGGCGTCGGGTTCTCCGCGCCGGGCACGGCGCTGCGGCCCACGGGGCTCCCCACGGCTCTCGGGCTCTACACCTTCTGCTACGGCGGCCACGCCGTGTTCCCGACGCTCTACACCTCCATGAAGGAAAAGCATCGGTTCCCAAAGATGCTTGCGATATGCTTCGTGCTGTGCACGGTCAACTACGGGTCGATGGCCGTGCTCGGGTACCTCATGTACGGCGACGGCGTGGCGTCCCAGGTGACGCTGAACCTCCCCGCGGCGCGGCTGAGCTCCAAGATCGCCATCTTCACCACGCTGATCAACCCGCTGTCCAAGTACGCGCTGATGGTGACGCCGATCGCGACGGCCGTCGAGGGGAGGATCTGCGGCGGCTCGGGCCCGGCTGTGTCGGTGGCGGTGAGGACGCTGCTGGTGCTCAGCATGGTGGCCGTGGCGCTGGCGGTGCCCTTCTTCGCGTACCTGATGGCGCTCGTGGGGTCGCTGCTCAACGTGGGCGCGTGCATGCTGCTGCCCTGCGTCTGCTACGTCAGGGTGTTCGGGCCGCCGCGG---CGCGCCGCGGAGGCCGCGGCGATCGTCGCGATCCTGGCGCTGGGTTCGCTGGTGGTGATCACCGGGACCTACTCGTCGGTGGTGCAGATTACCCGCGAGCTG
>Seita.7G124400.1
ATGGCCGCGTCACCGGCGGCGCGGGGGTACCCGGAGATCGGCGACCTCGCGTTCGGCCGCGGCGGCCGACTCGCCGCGTCCGCGTTCCTCTACGCCGAGCTCTACCTCGTCGCCATTGGCTTCCTCATCCTGGAGGGGGACAACCTCGACAAGCTGTTCCCGGGCACCAGCCTCAGCCTGGGCGGGCTCCTCGTCGTCTCCGGGAAGCAGCTCTTCGTCGTGCTCGTCGCGCTCGTCATCCTGCCCACCACGTGGCTCCGGAGCCTGGGCGTCCTCGCGTACGTGTCGGCCAGCGGCGTGCTCGCGTCGGCGGTCGTGGTCGTCTGCGTGCTGTGGGCCGCCGTTGCAGATGGCGTCGGGTTCCGGGGACAGGGCAGGATGCTCAACGTCAGTGGCCTGCCCACTGCTCTGGGCCTGTACACCTTCTGCTACTGCGGCCATGCCATTTTCCCCACGCTCTCCAACTCCATGAAGGAAAAGAAAAAGTTTTCAAAGGTGCTTGTCATATGCTTCGCCGCCTGCACCCTGAACTACGGATCCATGGCGATCCTCGGCTACCTCATGTACGGAGACGACGTCAAGTCCCAGGTGACGCTGAACCTGCCGGAGGGCAACATCAGCTCGAAGCTGGCCATCTACACGACGCTGATCAGCCCGTTCTCCAAGTACGCCCTGATGGTGACGCCGCTCGCGACGGCGGTCGAGGAGAGGTTGGCCGCCGGCTACAAGAGGTCCGTCAACATACTGATCAGGACCCTCCTCGTCGTCAGCACGGTCGTCTTCGCGCTCGCGGTGCCCTTCTTCGGCCACCTGATGGCGCTCGTGGGCTCGCTCCTCAGCGTCATGGCCTCGATGCTGCTCCCATGCGTCTTCTACCTCAAGATCTTCGGCGTGGCGCGGCGCGGCAGGGCCGAGGTCGCGCTGATCGCCGCGATCATCGTTCTTGGCTCCCTGGTCGCCGCCACGGGGACGTACTCTTCTCTGAAGAAGATTGTTCACGAGTTC
>Sobic.006G106700.1
ATGGACGCGTCCCCGGCCGTGCGGGGCTACCCGGACATCGGCGCGCTCGCGTTCGGGCGCGGCGGCCGCCTCGCCGCGTCCGCGTTCCTCTACGCCGAGCTCTACCTCGTCGCCATCGGCTTCCTCATCCTGGAAGGGGACAACCTGGACAAGCTGTTCCCGGGCACCAGCCTCAGCCTCGGTGGCCTCCTCGTGGTCTCCGGGAAGAAGCTCTTCGTCGTGCTCGTCGCCCTCGTCATCCTGCCCACCACGTGGCTCCGGAGCCTCGGCGTGCTCGCCTACGTGTCCGCCAGCGGCGTGCTCGCGTCGGCCGTCGTCGTCGTCTGCGTGCTGTGGACGGCCGTGGCCGACGGCGTCGGGTTCCACGCCAGGGGGAGGATGCTCAACGTCAGTGGCCTCCCCACTGCTCTGGGCCTCTACACCTTCTGCTACTGCGGCCATGCCATTTTCCCCACGCTCTGCAACTCCATGAAGGAGAAGAAAAGGTTCTCCAGGGTGCTTGTCATATGCTTCGTCTTGTGCACTCTCAACTACGGATCCATGGCGATCCTCGGCTACCTCATGTACGGCGACGACGTCAAGTCCCAGGTGACGCTGAACCTGCCCGAGGGCAAGATCGGCTCGAAGCTAGCGATCTACACCACGCTGATCAACCCCTTCTCCAAGTACGCCCTGATGGTGACGCCGCTCGCGACGGCGGTGGAGGAGAGGCTGTCCGGCGGCAGCAAGAGGTCCGTGAACGTGCTGGTCAGGACGCTGCTGGTCGTCAGCACGGTCGTCGTCGCGATCGCCGTGCCCTTCTTCGGCCACCTCATGGCGCTCGTCGGCTCGCTCCTCAGCGTCATGGCCGCGATGCTGCTCCCCTGCATCTTCTACCTCAAGATCTTCGGCGTGGCGCGCTGCAGCAGGGCGGAGGTCGCGCTCATCGCCACCATTATTGTTCTGGGCTCCGTGGTTGCCGCGGCCGGGACGTACGCTTCTGTGAAGAAGATTGTTCTCGACTAC
>TraesCS1B02G058900.1
ATGGGAGCGTCAGCGGACGTGCGCGGCTACCCAGACATCGGTGCGCTCGCGTTTGGGGTCAAAGGCCGGTTCGCCGTGTCGGCGTTCATGTACGCGGAGCTCTACCTTGTTCCCATCGGGTTCTTGATAATGGAGGGGGACAACCTGGACAAGCTATTCCCAGGCACCAGCCTCAGCCTCGGCGCCGGGCTCCTGTTCTCGGGCAAGCACTTGTTCATCGTGCTCGCATCCATCATGATCTTGCCCACGACGTGGCTGAGGAACCTGGGCGTGCTCGCCTACGTGTCAGCCAGCGGCGTGCTCGCATCGGTTGTACTGGTTTTCTGCGTGCTATGGGCCGCGGTGGTCGACGGCGTCGGGTTTCAGGGGAAAGGGACCATGCTGAATGTCAGTGGCCTGCCTACTGCTCTGGGTCTCTACACTTTCTGCTACTGCGGCCATGCCATATTCCCAACATTGTGCAATTCCATGAAGAAAAAGGACAAGTTCTCTAATGTACTAGTCGTATGCTTCGTCGCATGTACCCTCAACTATGGATCAATGGCCATACTCGGCTACCTCATGTACGGCGACGACGTTGAATCTCAGGTGACCCTGAACCTCCCAGAAGGCAAGCTCAGTTCGAAGCTAGCAATCTACACGGCGCTAATCAACCCATTCTCAAAGTACGCTCTGATGGTGACTCCTGTCGCGACAGCGATCGAAGAGAAGCTGCTTACCGGCAATAAGAGGTTCGTCAGCATGCTGATCAGAACCTTCATTGTCATCAGCACGGTCATCATAGCCCTCACAGTCCCCTTCTTCGGCCACCTCATGGCGCTCGTCGGCTCGCTGCTCAGCGTCGTCGCTTCGATGCTGCTCCCATGCATCTGCTACCTCAAAATCTTTGGCACGGCAAGGTGCAGCAGGCCTGAGGTTGCGGTGATCGTCATGATTATCATTCTTGGTTCCTTGGTTGCTGCATGTGGGACATACTCTTCCTTGCAGAAGATTATTCATGAGTTC
>TraesCS2A02G338600.1
ATGGGCGCGTCGCCGGACGTGCGCGGCTACCCGGACATCGGCGCGCGCGCCTTCGGGGCCAAGGGCCGCTTCGCCGTCTCGGCCTTCATGTACGCCGAGCTCTACCTCGTCGCCATCGGCTTCCTCATACTGGAGGGGGACAACCTCGACAAGCTGTTCCCGGGCGCCAGCCTCAGCCTCGGCGGCGTGCTCCTGCTCTCCGGCAAGCACCTCTTCATCGTGCTCGTCTCCATCGTCATCCTGCCCACCACGTGGCTCAGGAACCTGGGCGTGCTCGCCTACGTGTCGGCCAGCGGCGTGCTCGCGTCGGTCGTGCTGGTCTTCTGCGTGCTCTGGGCCGCGGTGGTTGACGGCGTCGGCTTTCAGGGGAAAGGCACCATGCTCAACGTCAGCGGCCTACCCACCGCGCTCGGACTCTACACTTTCTGCTACTGCGGCCACGCCATATTCCCGACATTGTGCAATTCCATGAAGGAAAAGGACAAGTTCTCCAAGGTACTGGTCATATGCTTCGTGGCATGCACCCTCAACTACGGATCCATGGCCATACTGGGCTACCTCATGTACGGCGACGACGTCGAGTCTCAGGTGACCCTGAACCTCCCGGAGGGCAAGCTCAGCTCCAAGCTAGCAATCTACACGGCGCTGATCAACCCGTTCTCAAAGTACGCTCTGATGGTGACCCCCGTCGCGACAGCGATCGAGGAGAAGCTGCTTGCTGGCAACAAGAGGTCCCTCAACATGCTCATCAGGACCTTCATCGTCATCAGCACGGTCATCGTGGCCCTCGCCGTCCCCTTCTTCGGCCACCTCATGGCGCTCGTCGGCTCGCTCCTCAGCGTCATGGCCTCCATGCTGCTCCCGTGCATTTGCTACCTCAAAATCTTCGGCACGGCGAGGTGCAGCAGGGCCGAGGTCGCGCTGATCGTCATGATCATCGTTCTCGGCTCCTTGGTTGCCGCAAGTGGGACTTACTCTTCTCTGCAGAAGATCATTCACGAGTTC
>TraesCS2A02G338800.1
ATGGCCGCTGACCAGGCAATCCGGACGTACCCGGACATCGGCGAGCGCGCCTTCGGCCGCCGGGGACGCCTGGTCGTGTCCGCCTTCATGTACGCCGAGCTCTACCTCGTCGCCATCGGCTTCCTCATCCTCGACGGCGACAACCTCGACAAGCTTTTCCCCGGCGCCAGCGTTCACCTGGGGCCC---GTGTCGCTTGCGGGGAAGCAGCTGTTCGTCGTGCTGGTGGCGCTCATGGTCGCGCCCACGACGTGGCTGCGCAGTCTGGGCGTGCTCGCCTACGTCTCCGCTGCAGGCGTGTTCGCGTCGGTCGCCATCGTCCTCAGCGTGCTCTGGGCCGCGGCCGTCGACGGCGTCGGGTTCTCCGGGCGAGGCACCCCATTGCGGCTCACCGGCCTCCCCACCGCTCTCGGCCTCTACACCTTCTGCTACTGCACCCACGCGGTGTTCCCGACGCTGTACACATCCATGAAGCAAAAATCTCAGTTCCCAAAGATGCTAGCGATATGCTTCGTGCTGTGCACGCTCAACTACGGCTCAATGGCCGTGCTGGGATACCTCATGTACGGCGACGGCGTGCAGTCCCAGGTGACGCTCAACCTACCGGCGGCGAGGCTCAGCTCCAAGATCGCCATATACACGACGGTGGTCATGCCTTTCTCGAAGTATGCACTGGTGGTCACGCCGATCGCGGTGGCCATCGAGGAGAGGTTTGTGGTAGGCGAGGGAGCCGCGGCCTCCGTGGCGGTGAGGACGCTGCTGGTGCTGAGCACGGTGGTCGTCGCGATCGCGCTGCCCTTCTTCGGGTACCTCATGGCGCTGGTGGGTTCCCTGCTCAGCGTGTGCGCGTGCATGCTGCTGCCGTGCCTCTGCTATGTCAGGATCTTCGGAGCTACATCTCTCACGGCTTTGGAGACGGCGTCGATCGTCGGAATACTGGTGTTGGGCTTGCTGGTGGCTATAACAGGGACGTACTCTTCTCTTGTGCAAATTATCCATGAGTTG
>TraesCS2A02G339100.1
ATGGACGCCGACCCGGCAATCCGGACGTACCCGGACATAGGCCACCGCGCCTTCGGCCGCCCCGGCCGCCTGCTCGTGTCGTCTTTCCTGTACGCCGAGGTCTACCTCGTCGCCGTCGGCTTCCTCATCCTCGACGGGGACAACCTCGACAAACTCTTCCCGGACTCCAGCGTCGCCCTGGGGCCC---GTGTCGCTCGCGGGGAAGCAGCTGTTCGTCGTGCTCGTCGCGCTCATGGTCGCGCCCACGACGTGGCTGCGCAGTCTGGGCGTGCTCGCGTACGTCTCCGCAGCAGGCGTGTTCGCGTCGGTCGTCGTCGTCCTCAGCGTGCTCTGGGTGGCGGCCGTCGACGGCGTCGGGTTCTCCGGGAGAGCCACTCCGCTGCGGCTCGCCGGCCTCCCCACCGCTCTCGGCCTCTACACCTTCTGCTACTGCGGCCACGCCGTGTTCCCGACGCTGTACACATGTATGAAGCAAAAGTCCCAGTTCCCAAAGATGCTGGCGATATGCTTTGTGCTGTGCACGCTCAACTACGGCTCAATGGCCGTGCTCGGGTACCTCATGTACGGCGACGGCGTGCAGTCCCAGGTGACGCTGAACCTGCCGGCGGCGAGGCTCAGCTCCAAGATCGCCATATACACGACGCTGGTGAACCCGCTGACCAAGTACGCGCTCATGGTCACGCCGATCGCGACGGTCATCGAGGAGAGGATCGCGGCAGGCCATGGCTCCGCGGTCCCCGTGGCGGTGAGGACGCTGCTGGTGCTCAGCACGGTGGTCGTGGCGATCGCCTTGCCGTTCTTCGGCTACCTCATGGCGCTAGTGGGGTCCTTCCTCAGCGTCGGCGTGTGCATGCTCCTGCCATGCGTCTGCTACCTCAGGATCTTCGGGGCGCCGTCCGTGACCGCCATGGAGGCCGCCGCGATCTTCGGGATACTGGCGTTGGGTGCGCTTGCGGCTGTAACAGGCACGTACTCTTCTGTGATGCAAATTATCCACCACTTG
>TraesCS2B02G342900.1
ATGGACGCCGACCCGGCAATCCGGACGTACCCGGACATAGGCCAGCGCGCCTTCGGGTCCCCCGGCCGCCTGCTCGTGTCATCTTTCCTGTACGCCGAAGTCTACCTCGTCGCCGTCGGCTTCCTCATCCTCGACGGGGACAACCTCGACAAACTCTTCCCGGACTCCAGCCTCGCCCTGGGGCCC---GTGTCGCTCGCGGGGAAGCAGCTCTTCGTCGTGCTCGTCGCGCTCATGGTCGCGCCCACGACGTGGCTGCGCAGTCTGGGCGTGCTCGCGTACGTATCCGCAGCAGGCGTGTTCGCGTCGGTCGTCGTCGTCCTCAGCGTGCTCTGGGTGGCGGCCGTCGACGGCGTCGGGTTCTCCGGGCGAGGCACTCCGCTGCGGCTCGCCGGCCTCCCCACCGCTCTCGGCCTCTACACCTTCTGCTACTGCGGCCACGCCGTGTTCCCGACGCTGTACACATGTATGAAGCAAAAGTCCCAGTTCCCAAAGATGCTGGCGATATGCTTTCTGCTGTGCACGCTCAACTACGGCTCAATGGCCGTGCTCGGGTACCTCATGTACGGCGACGGCGTGCAGTCCCAGGTGACGCTCAACCTGCCGGCGGCGAGGCTCGGCTCCAAGATCGCCATATACACGACGCTGGTGAACCCGCTGGCCAAGTACGCGCTCATGGTTACGCCGATCGCAACGGTCATCGAGGAGAGGATCGCGGTAGGCCAGGGCGCCGCGGTCTCCGTGGCGGTGAGGACGCTGCTGGTGCTCAGCACGGTGGTCGTGGCGATCGCCTTGCCGTTCTTCGGCTACCTCATGGCGCTAGTGGGGTCCTTCCTCAGCGTCGGCGTGTGCATGCTCCTGCCATGCGTCTGCTACCTCAGGATCTTCGGGGCACCGTCCATCACCGCCATGGAGGCCGCCGCGATCTTCGGGATACTGGCGTTGGGCGCGCTAGCGGCTGTGACAGGCACGTACTCTTCTGTGATGCAAATTATCCACCACTTG
>TraesCS2B02G343200.1
ATGGCCGCTGACCAGGCAATCCGGACGTACCCGGACATCGGTGAGCGCGCCTTCGGCCGCCGGGGACGCCTGGTCGTGTCCGCCTTCATGTACGCCGAGCTCTACCTCGTCGCCATTGGCTTCCTCATCCTCGACGGCGACAACCTCGACAAGCTTTTCCCCGGCGCCAGCGTTCGCATGGGGCCC---GTGTCGCTTGCGGGGAAACAGCTGTTCGTCGTGCTGGTGGCGCTCATGGTCGCGCCCACGACGTGGCTGCGCAGTCTGGGCGTGCTCGCCTACGTCTCCGCAGCAGGCGTGTTCGCGTCCGTCGCCATCGTCCTCAGCGTGCTCTGGGCCGCGGCCGTCGACGGCGTCGGGTTCTCTGGGCGAGGCACTCCATTGCGGCTCGCCGGCCTCCCCACCGCTCTCGGCCTCTACACCTTCTGCTACTGCACCCACGCGGTGTTCCCGACGCTGTACACATCCATGAAGCAAAAATCTCAGTTCCCAAAGATGCTAGCGATATGCTTCGTGCTGTGCACGCTCAACTACGGCTCAATGGCCGTGCTGGGGTACCTCATGTACGGCGACAGCGTGCAGTCCCAGGTGACGCTCAACCTACCGGCGGCGAGGCTCAGCTCCAAGATCGCCATATACACGACGGTGGTAATGCCTTTCTCAAAGTATGCGCTGGTGGTCACGCCGATCGCGGTGGCCATCGAGGAGAGGTTTGTGGTAGGCGAGGGAGCCGTGGCCTCCGTGGCGGTGAGGACGCTGCTGGTGCTGAGCACGGTGGTAGTCGCGATCGCGTTGCCCTTCTTCGGGTACCTCATGGCGCTGGTGGGTTCCCTGCTCAGCGTGTGCGCGTGCATGCTGCTGCCGTGCCTCTGCTATGTCAGGATCTTCGGAGCCACATCTCTTACGGCTTCGGAGACTGCGGCGATCATCGGAATACTGATGTTGGGCTTGCTGGTGGCTATAACAGGGACGTACTCTTCTCTTGTGCAAATTATCCACGAGTTG
>TraesCS2B02G343300.1
ATGGGCGCGTCGCCGGACGTGCGCGGCTACCCGGACATCGGCGCGCTCGCCTTCGGGACCAAGGGCCGCTTCGCCGTCTCGGCCTTCATGTACGCCGAGCTCTACCTCGTCGCCATCGGGTTCCTCATACTGGAGGGGGACAACCTCGACAAGCTGTTCCCGGGCACCAGCCTCAGCCTCGGCGGCGTGCTCGTGCTCTCCGGCAAGCACCTCTTCATCGTGCTCGTGTCCATCTTCATCCTGCCCACCACGTGGCTGAGGAACCTGGGCGTGCTCGCCTACGTGTCGGCCAGCGGCGTGCTCGCGTCCGTCGTGCTGGTCTTCTGCGTGCTCTGGGCCGCGGTGGTCGACGGCGTCGGGTTTCAGGGGAAAGGGACCATGCTCAAAGTCAGCGGCCTACCCACTGCGCTCGGACTCTACACTTTTTGCTACTGCGGCCATGCCATATTCCCGACACTCTGCAATTCCATGAAGGAAAAGGACAAGTTCTCTAAGGTACTTGTCATATGCTTCGTCGCATGCACCCTCAACTACGGATCCATGGCCATACTGGGCTACCTCATGTACGGCGACGACGTCGAGTCTCAGGTGACCCTGAACCTCCCGGAGGGCAAGCTCAGCTCCAAGCTAGCAATCTACACGGCGCTGATCAACCCGTTCTCAAAGTACGCTCTGATGGTGACCCCCGTCGCGACAGCGATCGAAGAGAAGCTGCTTGCCGGCAACAAGAAGTCCCTCAACATGCTCATCAGAACCTTCATCGTCATCAGCACGGTCATCGTGGCCCTCACCGTCCCCTTCTTCGGCCACCTCATGGCGCTCGTCGGCTCGCTGCTCAGCGTCATGGCCTCCATGCTGCTCCCGTGCATCTGCTACCTGAAAATCTTCGGCACGGCGAGGTGTAGCAGGGCTGAGGTCGCGCTGATCGTCATGATCATCGTTCTCGGCTCCTTGGTTGCCGCAAGTGGGACTTACTCTTCTCTGCAGAAGATCATTCACGAGTTC
>TraesCS2D02G324000.1
ATGGACGCCGACCCGGCAATCCGGACGTACCCGGACATAGGCCAGCGCGCCTTCGGCTCCCCCGGCCGCCTGCTCGTGTCGTCTTTCCTGTACGCCGAGGTCTACCTCGTCGCCGTCGGCTTCCTCATCCTCGACGGGGACAACCTCGACAAGCTCTTCCCGGGCTCCAGCGTCGCCCTGGGGCCC---GTGTCGCTCGCGGGGAAGCAGCTTTTCGTCGTGCTCGTCGCGCTCATGGTCGCGCCCACGACGTGGCTGCGCAGTCTGGGCGTGCTCGCGTACGTCTCCGCAGCAGGCGTGTTCGCGTCGTTGGTCGTCGTCCTCAGCGTGCTCTGGGTGGCGGCCGTCGACGGGGTCGGGTTCTCCGGGAGAGGCACTCCGCTGCGGCTCGCCGGCCTCCCCACCGCTCTCGGCCTGTACACCTTCTGCTACTGCGGCCACGCCGTGTTCCCGACGCTGTACACATGTATGAAGCAAAAGTCCCAGTTCCCAAAGATGCTGGCGATATGCTTCGTGCTGTGCACGCTCAACTACGGCTCGATGGCCGTGCTGGGGTACCTCATGTACGGCGACGGCGTGCAGTCCCAGGTGACGCTCAACCTGCCGGCGGCGAGGCTCAGCTCCAAGATCGCCATATACACAACGCTGGTGAACCCGCTGGCCAAGTACGCGCTCATGGTCACGCCGATCGCGACGGTCGTCGAGGAGAGGATCGCGGTAGGCCAGGGCTCCGCGGTCCCCGTGGCGGTGAGGACGCTGCTGGTGCTCAGCACCGTGGCCGTGGCGATCGCCGTGCCGTTCTTCGGCTACCTCATGGCGCTAGTGGGGTCCTTCCTCAGCGTGGGCGTGTGCATGCTCCTGCCATGCGTCTGCTACCTCAGGATCTTCGGGGCGCCGTCCGTGACCGCCATGGAGGCCGCCGCGATCTTCGGGATACTGGCGTTGGGCGCGCTTGTGGCTGTGACCGGCACGTACTCTTCTGTGATGCAAATTATCCACCACTTG
>TraesCS2D02G324300.1
ATGGCCGCTGACCAGGCAATCCGGACGTACCCGGACATCGGCGAGCGCGCCTTCGGCCGCCGGGGACGCCTGGTCGTGTCCGCCTTCATGTACGCTGAGCTCTACCTCGTCGCCATCGGCTTCCTCATCCTCGACGGCGACAACCTCGACAAGCTTTTCCCCGGCGCCAGCGTTCGCCTGGGGCCC---GCGTCTCTTGCGGGGAAACAGCTGTTCGTCGTGTTGGTGGCGCTCATGGTCGCGCCCACGACGTGGCTGCGCAGTCTAGGCGTGCTCGCCTACGTCTCCGCAGCAGGCGTGTTCGCGTCGGTCGCCATCGTCCTCAGCGTGCTCTGGGCCGCGGCCGTCGACGGCGTCGGGTTCTCTGGGCGAGGCACTCCATTGCGGCTCACCGGCCTCCCCACCGCTCTCGGCCTCTACACCTTCTGCTACTGCACCCACGCGGTGTTCCCGACGCTGTACACATCCATGAAGCAAAAATCTCAGTTCCCAAAGATGCTAGCGATATGCTTCGTGCTGTGCACGCTCAACTATGGCTCAATGGCCGTCTTGGGGTACCTCATGTACGGCGACGGCGTGCAGTCCCAGGTGACGCTCAACCTACCGGCGGCGAGGCTCAGCTCCAAGATCGCCATATACACGACGGTGGTCATGCCTTTCTCAAAGTATGCGCTGGTGGTCACTCCGATCGCGGTGGCCATCGAGGAGAGGTTTGTGGTAGGCGAGGGAGCCGCGGCCTCCGTGGCGGTGAGGACGCTGCTGGTGCTGAGCACGGTGGTCGTCGCGATCGCGCTGCCATTCTTCGGGTACCTCATGGCGCTGGTGGGTTCCCTGCTCAGCGTGTGCGCGTGCATGCTGCTGCCGTGCCTCTGCTATGTCAGGATCTTCGGAGCTACATCTCTCACGGCTTCGGAAACTGCGTCGATCATCGGAATACTGATGTTGGGCTTGCTGGTTGCTATAACAGGGACGTACTCTTCTCTTGTGCAAATTATCCACGAGTTG
>TraesCS2D02G324400.1
ATGGGCGCGTCGCCGGACGTGCGCGGCTACCCGGACATCGGCGCGCTCGCCTTCGGGGCCAAGGGCCGCTTCGCCGTCTCGGCCTTCATGTACGCCGAGCTCTACCTCGTCGCCATCGGCTTCCTCATACTGGAGGGGGACAACCTGGACAAGCTGTTCCCGGGCACCAGCCTCAGCCTCGGCGGCGTGCTCGTCCTCTCCGGCAAGCACCTCTTCATCGTGCTCGTGTCCATCTTCATCCTGCCCACCACGTGGCTGAGGAACCTGGGCGTGCTCGCCTACGTGTCGGCCAGCGGCGTGCTCGCGTCCGTCGTGCTGGTCTTCTGCGTGCTCTGGGCCGCCGTGGTCGACGGCGTCGGGTTTCAGGGGAAAGGGACCATGCTCAATGTCAGCGGCCTACCTACTGCGCTCGGGCTCTACACTTTCTGCTACTGCGGCCATGCCATATTCCCGACATTGTGCAATTCCATGAAGGAAAAGGACAAGTTCTCCAAGGTACTAGTCATATGCTTCGTCGCATGCACCCTCAACTACGGATCCATGGCCATACTGGGCTACCTCATGTACGGCGACGACGTCGAGTCTCAGGTGACCCTGAACCTCCCGGAGGGCAAGCTCAGCTCCAAGCTAGCAATCTACACGGCGCTGATCAACCCATTCTCAAAGTACGCTCTGATGGTGACCCCCGTCGCGACAGCGGTCGAAGAGAAGCTGCTTGCCGGCAACAAGAGGTCCCTCAACATGCTCATCAGGACCTTCATCGTCATCAGCACGGTCATCGTGGCCCTCACCGTCCCCTTCTTCGGCCACCTCATGGCGCTCGTCGGCTCGCTGCTCAGCGTCATGGCCTCCATGCTGCTCCCCTGCATCTGCTACCTCAAAATCTTCGGCACGGCGAGGTGTAGCAGGGCTGAGGTCGCGCTGATCGTCATGATCATCGTTCTCGGCTCCTTGGTTGCCGCAAGTGGGACTTACTCTTCTCTGCAGAAGATCATTCACGAGTTC
>TRIDC1BG007330.1
ATGGGAGCGTCAGCGGACGTGCGCGGCTACCCAGACATCGGTGCGCTCGCGTTTGGGGTCAAAGGCCGGTTCGCCGTGTCGGCGTTCATGTACGCGGAGCTCTACCTTGTTCCCATCGGGTTCTTGATAATGGAGGGGGACAACCTGGACAAGCTATTCCCAGGCACCAGCCTCAGCCTCGGCGCCGGGCTCCTGTTCTCGGGCAAGCACTTGTTCATCGTGCTCGCATCCATCATGATCTTGCCCACGACGTGGCTGAGGAACCTGGGCGTGCTCGCCTACGTGTCAGCCAGCGGCGTGCTCGCATCGGTTGTACTGGTTTTCTGCGTGCTATGGGCCGCGGTGGTCGACGGCGTCGGGTTTCAGGGGAAAGGGACCATGCTGAATGTCAGTGGCCTGCCTACTGCTCTGGGTCTCTACACTTTCTGCTACTGCGGCCATGCCATATTCCCAACATTGTGCAATTCCATGAAGAAAAAGGACAAGTTCTCTAAT---------------------------------------------------GTACTTAAGCTGTTATTGTTT------------------------------------------------------------------------------------------------------------------------------------------------------------------------------------------------------------------------------------------------------------------------------------------------------------------------------------------------------------------------------------------------------------------------------------------------------
>TRIDC2AG047460.1
ATGGACGCCGACCCGGCAATCCGGACGTACCCGGACATAGGCCACCGCGCCTTCGGCCGCCCCGGCCGCCTGCTCGTGTCGTCTTTCCTGTACGCCGAGGTCTACCTCGTCGCCGTCGGCTTCCTCATCCTCGACGGGGACAACCTCGACAAACTCTTCCCGGACTCCAGCGTCGTCCTGGGGCCC---GTGTCGCTCGCGGGGAAGCAGCTGTTCGTCGTGCTCGTCGCGCTCATGGTCGCGCCCACGACGTGGCTGCGCAGTCTGGGCGTGCTCGCGTACGTCTCCGCAGCAGGCGTGTTCGCGTCGGTCGTCGTCGTCCTCAGCGTGCTCTGGGTGGCGGCCGTCGACGGCGTCGGGTTCTCCGGGAGAGCCACTCCGCTGCGGCTCGCCGGCCTCCCCACCGCTCTCGGCCTCTACACCTTCTGCTACTGCGGCCACGCCGTGTTCCCGACGCTGTACACATGTATGAAGCAAAAGTCCCAGTTCCCAAAGATGCTGGCGATATGCTTTGTGCTGTGCACGCTCAACTACGGCTCAATGGCCGTGCTCGGGTACCTCATGTACGGCGACGGCGTGCAGTCCCAGGTGACGCTGAACCTGCCGGCGGCGAGGCTCAGCTCCAAGATCGCCATATACACGACGCTGGTGAACCCGCTGGCCAAGTACGCGCTCATGGTCACGCCGATCGCGACGGTCATCGAGGAGAGGATCGCGGCAGGCCATGGCTCCGCGGTCCCCGTGGCGGTGAGGACGCTGCTGGTGCTCAGCACGGTGGTCGTGGCGATCGCCTTGCCGTTCTTCGGCTACCTCATGGCGCTAGTGGGGTCCTTCCTCAGCGTCGGCGTGTGCATGCTCCTGCCATGCGTCTGCTACCTCAGGATCTTCGGGGCGCCGTCCGTGACCGCCATGGAGGCCGCCGCGATCTTCGGGATACTGGCGTTGGGTGCGCTTGCGGCTGTAACAGGCACGTACTCTTCTGTGATGCAAATTATCCACCACTTG
>TRIDC2AG047500.3
ATGGCCGCTGACCAGGCAATCCGGACGTACCCGGACATCGGCGAGCGCGCCTTCGGCCGCCGGGGACGCCTGGTCGTGTCCGCCTTCATGTACGCCGAGCTCTACCTCGTCGCCATCGGCTTCCTCATCCTCGACGGCGACAACCTCGACAAGCTTTTCCCCGGCGCCAGCGTTCACCTGGGGCCC---GTGTCGCTTGCGGGGAAGCAGCTGTTCGTCGTGCTGGTGGCGCTCATGGTCGCGCCCACGACGTGGCTGCGCAGTCTGGGCGTGCTCGCCTACGTCTCCGCTGCAGGCGTGTTCGCGTCGGTCGCCATCGTCCTCAGCGTGCTCTGGGCCGCGGCCGTCGACGGCGTCGGGTTCTCCGGGCGAGGCACCCCATTGCGGCTCACCGGCCTCCCCACCGCTCTCGGCCTCTACACCTTCTGCTACTGCACCCACGCGGTGTTCCCGACGCTGTACACATCCATGAAGCAAAAATCTCAGTTCCCAAAGATGCTAGCGATATGCTTCGTGCTGTGCACGCTCAACTACGGCTCAATGGCCGTGCTGGGATACCTCATGTACGGCGACGGCGTGCAGTCCCAGGTGACGCTCAACCTACCGGCGGCGAGGCTCAGCTCCAAGATCGCCATATACACGACGGTGGTCATGCCTTTCTCGAAGTATGCACTGGTGGTCACGCCGATCGCGGTGGCCATCGAGGAGAGGTTTGTGGTAGGCGAGGGAGCCGCGGCCTCCGTGGCGGTGAGGACGCTGCTGGTGCTGAGCACGGTGGTCGTCGCGATCGCGCTGCCCTTCTTCGGGTACCTCATGGCGCTGGTGGGTTCCCTGCTCAGCGTGTGCGCGTGCATGCTGCTGCCGTGCCTCTGCTATGTCAGGATCTTCGGAGCTACATCTCTCACGGCTTTGGAGACGGCGTCGATCGTCGGAATACTGGTGTTGGGCTTGCTGGTGGCTATAACAGGGACGTACTCTTCTCTTGTGCAAATTATCCAT------
>TRIDC2AG047520.1
ATGGGCGCGTCGCCGGACGTGCGCGGCTACCCGGACATCGGCGCGCGCGCCTTCGGGGCCAAGGGCCGCTTCGCCGTCTCGGCCTTCATGTACGCCGAGCTCTACCTCGTCGCCATCGGCTTCCTCATACTGGAGGGGGACAACCTCGACAAGCTGTTCCCGGGCGCCAGCCTCAGCCTCGGCGGCGTGCTCCTGCTCTCCGGCAAGCACCTCTTCATCGTGCTCGTCTCCATCGTCATCCTGCCCACCACGTGGCTCAGGAACCTGGGCGTGCTCGCCTACGTGTCGGCCAGCGGCGTGCTCGCGTCGGTCGTGCTGGTCTTCTGCGTGCTCTGGGCCGCGGTGGTTGACGGCGTCGGCTTTCAGGGGAAAGGCACCATGCTCAACGTCAGCGGCCTACCCACCGCGCTCGGACTCTACACTTTCTGCTACTGCGGCCACGCCATATTCCCGACATTGTGCAATTCCATGAAGGAAAAGGACAAGTTCTCCAAGGTACTGGTCATATGCTTCGTGGCATGCACCCTCAACTACGGATCCATGGCCATACTGGGCTACCTCATGTACGGCGACGACGTCGAGTCTCAGGTGACCCTGAACCTCCCGGAGGGCAAGCTCAGCTCCAAGCTAGCAATCTACACGGCGCTGATCAACCCGTTCTCAAAGTACGCTATGATGGTGACCCCCGTCGCGACAGCGATCGAGGAGAAGCTGCTTGCTGGCAACAAGAGGTCCCTCAACATGCTCATCAGGACCTTCATCGTCATCAGCACGGTCATCGTGGCCCTCGCCGTCCCCTTCTTCGGCCACCTCATGGCGCTCGTCGGCTCGCTCCTCAGCGTCATGGCCTCCATGCTGCTCCCGTGCATTTGCTACCTCAAAATCTTCGGCACGGCGAGGTGCAGCAGGGCCGAGGTCGCGCTGATCGTCATGATCATCGTTCTCGGCTCCTTGGTTGCCGCAAGTGGGACTTACTCTTCTCTGCAGAAGATCATTCACGAGTTC
>TRIDC2BG050000.1
ATGGACGCCGACCCGGCAATCCGGACGTACCCGGACATAGGCCAGCGCGCCTTCGGGTCCCCCGGCCGCCTGCTCGTGTCGTCTTTCCTGTACGCCGAAGTCTACCTCGTCGCCGTCGGCTTCCTCATCCTCGACGGGGACAACCTCGACAAACTCTTCCCGGACTCCAGCCTCGCCCTGGGGCCC---GTGTCGCTCGCGGGGAAGCAGCTCTTCGTCGTGCTCGTCGCGCTCATGGTCGCGCCCACGACGTGGCTGCGCAGTCTGGGCGTGCTCGCGTACGTATCCGCAGCAGGCGTGTTCGCGTCGGTCGTCGTCGTCCTCAGCGTGCTCTGGGTGGCGGCCGTCGACGGCGTCGGGTTCTCCGGGCGAGGCACTCCGCTGCGGCTCGCCGGCCTCCCCACCGCTCTCGGCCTCTACACCTTCTGCTACTGCGGCCACGCCGTGTTCCCGACGCTGTACACATGTATGAAGCAAAAGTCCCAGTTCCCAAAGATGCTGGCGATATGCTTTCTGCTGTGCACGCTCAACTACGGCTCAATGGCCGTGCTCGGGTACCTCATGTACGGCGACGGCGTGCAGTCCCAGGTGACGCTCAACCTGCCGGCGGCGAGGCTCGGCTCCAAGATCGCCATATACACGACGCTGGTGAACCCGCTGGCCAAGTACGCGCTCATGGTTACGCCGATCGCAACGGTCATCGAGGAGAGGATCGCGGTAGGCCAGGGCGCCGCGGTCTCCGTGGCGGTGAGGACGCTGCTGGTGCTCAGCACGGTGGTCGTGGCGATCGCCTTGCCGTTCTTCGGCTACCTCATGGCGCTAGTGGGGTCCTTCCTCAGCGTCGGCGTGTGCATGCTCCTGCCATGCGTCTGCTACCTCAGGATCTTCGGGGCACCGTCCATCACCGCCATGGAGGCGGCCGCGATCTTCGGGATACTGGCGTTGGGCGCGCTAGCGGCTGTGACAGGCACGTACTCTTCTGTGATGCAAATTATCCACCACTTG
>TRIDC2BG050030.1
ATGGCCGCTGACCAGGCAATCCGGACGTACCCGGACATCGGTGAGCGCGCCTTCGGCCGCCGGGGACGCCTGGTCGTGTCCGCCTTCATGTACGCCGAGCTCTACCTCGTCGCCATTGGCTTCCTCATCCTCGACGGCGACAACCTCGACAAGCTTTTCCCCGGCGCCAGCGTTCGCATGGGGCCC---GTGTCGCTTGCGGGGAAACAGCTGTTCGTCGTGCTGGTGGCGCTCATGGTCGCGCCCACGACGTGGCTGCGCAGTCTGGGCGTGCTCGCCTACGTCTCCGCAGCAGGCGTGTTCGCGTCCGTCGCCATCGTCCTCAGCGTGCTCTGGGCCGCGGCCGTCGACGGCGTCGGGTTCTCTGGGCGAGGCACTCCATTGCGGCTCGCCGGCCTCCCCACCGCTCTCGGCCTCTACACCTTCTGCTACTGCACCCACGCGGTGTTCCCGACGCTGTACACATCCATGAAGCAAAAATCTCAGTTCCCAAAGATGCTAGCGATATGCTTCGTGCTGTGCACGCTCAACTACGGCTCAATGGCCGTGCTGGGGTACCTCATGTACGGCGACAGCGTGCAGTCCCAGGTGACGCTCAACCTACCGGCGGCGAGGCTCAGCTCCAAGATCGCCATATACACGACGGTGGTAATGCCTTTCTCAAAGTATGCGCTGGTGGTCACGCCGATCGCGGTGGCCATCGAGGAGAGGTTTGTGGTAGGCGAGGGAAGGCAAGATCCAATGGGAGGTAATTCCTCGTTGATG------------------------------------------AGATTGACGAACTTCTCAGGACCT---TCATCGTCATCAGCACGGTCATCGTGGCCCTCACCGTCC------------------CCTTCTTCGGCCACCTCATGGCGCTCGTCGGCT---------------------------------CGCTGCTCAGCGTCATGGCCTCCATGCTGCTCCCGTGCATCTGCTACC
>TRITD1Av1G000090.1
ATGGGCGCATCTTCGGACGTGCTCGGCTACCCGGAGATCGGCGCGCTTGCGTTTGGTGCCAAAGGACGGTTCGCCGTGTCGGCGATCATGTACGTCGAGCTCTACCTCGTTGCCATCGGGTTTTTGATATTGGAGGGGGACAACCTGGACAAGCTGTTCCCGGGCACAAGCCTCAACCTAGGGGCCGGGCTCCTGATCTCGGGCAAGCACCTGTTCGTCGTGCTCGCGGGCATTGTGATCTTGCCCACGACATGGCTCAGGAACCTCGGCGTGCTCGCCTACGTGTCAGCCAGTGGTGTGCTCGCGTCCGTCGTGCTGGTGTTCTGCCTACTCTGGGCCGCGGTGGTCGACGGCGTCGGGTTTCAGGGGAAAGGAACCGTGCTGAACTTCAGCGGCCTGCCAACTGCTCTGGGTCTCTACATTTTCTGCTACGGCGGCCATCCCGTATTCCCAACATTGTGCAATTCCATGCACGAAAAGAACAAGTTCTCCAAGGTACTAGTTGTATGCTTCGTTGTATCTACCCTCAACTTCGGATCCGTGGCTATACTCGGCTACCTCATGTACGGCGACGATGTTGAATCTCAGTTCACCCTGAACCTCCCGGAAGGCAAGCTCAGCTCCAAGCTAGCAATCTACACGGCGCTAATCAACCCGTTCTCAAAGTACGCTCTGATGGTGACTCCTGTCGCCACGGCGATCGAAGAGAAGCTGCTTGCTAGCAATCAGAGGTTCGTCCACATACTGGTCAGAACCTTCATTGTCATCAGCACAGTCATCATAGCCCTCACAATCCCCTTCTTCGCTGACCTCATGGCGCTCGTCGGCTCGCTCCTCATTGTCATGGCTTCGATGCTGCTCCCATGTATCTGCTACCTCAAAATCTTTGGTACGGCAAGCTGCAGCAGGGCTGAGGTTGCGCTCATGGTCATTATTATCATTCTTGGTTCCTTGGTTGCTGCAAGTGGGACATACTTTTCTTTGCAGAAGATTATTCATGATTTC
>TRITD2Av1G199190.1
ATGGACGCCGACCCGGCAATCCGGACGTACCCGGACATAGGCCACCGCGCCTTCGGCCGCCCCGGCCGCCTGCTCGTGTCGTCTTTCCTGTACGCCGAGGTCTACCTCGTCGCCGTCGGCTTCCTCATCCTCGACGGGGACAACCTCGACAAACTCTTCCCGGACTCCAGCGTCGCCCTGGGGCCC---GTGTCGCTCGCGGGGAAGCAGCTGTTCGTCGTGCTCGTCGCGCTCATGGTCGCGCCCACGACGTGGCTGCGCAGTCTGGGCGTGCTCGCGTACGTCTCCGCAGCAGGCGTGTTCGCGTCGGTCGTCGTCGTCCTCAGCGTGCTCTGGGTGGCGGCCGTCGACGGCGTCGGGTTCTCCGGGAGAGCCACTCCGCTGCGGCTCGCCGGCCTCCCCACCGCTCTCGGCCTCTACACCTTCTGCTACTGCGGCCACGCCGTGTTCCCGACGCTGTACACATGTATGAAGCAAAAGTCCCAGTTCCCAAAGATGCTGGCGATATGCTTTGTGCTGTGCACGCTCAACTACGGCTCAATGGCCGTGCTCGGGTACCTCATGTACGGCGACGGCGTGCAGTCCCAGGTGACGCTGAACCTGCCGGCGGCGAGGCTCAGCTCCAAGATCGCCATATACACGACGCTGGTGAACCCGCTGACCAAGTACGCGCTCATGGTCACGCCGATCGCGACGGTCATCGAGGAGAGGATCGCGGCAGGCCATGGCTCCGCGGTCCCCGTGGCGGTGAGGACGCTGCTGGTGCTCAGCACGGTGGTCGTGGCGATCGCCTTGCCGTTCTTCGGCTACCTCATGGCGCTAGTGGGGTCCTTCCTCAGCGTCGGCGTGTGCATGCTCCTGCCATGCGTCTGCTACCTCAGGATCTTCGGGGCGCCGTCCGTGACCGCCATGGAGGCCGCCGCGATCTTCGGGATACTGGCGTTGGGTGCGCTTGCGGCTGTAACAGGCACGTACTCTTCTGTGATGCAAATTATCCACCACTTG
>TRITD2Av1G199310.1
ATGGCCGCTGACCAGGCAATCCGGACGTACCCGGACATCGGCGAGCGCGCCTTCGGCCGCCGGGGACGCCTGGTCGTGTCCGCCTTCATGTACGCCGAGCTCTACCTCGTCGCCATCGGCTTCCTCATCCTCGACGGCGACAACCTCGACAAGCTTTTCCCCGGCGCCAGCGTTCACCTGGGGCCC---GTGTCGCTTGCGGGGAAGCAGCTGTTCGTCGTGCTGGTGGCGCTCATGGTCGCGCCCACGACGTGGCTGCGCAGTCTGGGCGTGCTCGCCTACGTCTCCGCTGCAGGCGTGTTCGCGTCGGTCGCCATCGTCCTCAGCGTGCTCTGGGCCGCGGCCGTCGACGGCGTCGGGTTCTCCGGGCGAGGCACCCCATTGCGGCTCACCGGCCTCCCCACCGCTCTCGGCCTCTACACCTTCTGCTACTGCACCCACGCGGTGTTCCCGACGCTGTACACATCCATGAAGCAAAAATCTCAGTTCCCAAAGATGCTAGCGATATGCTTCGTGCTGTGCACGCTCAACTACGGCTCAATGGCCGTGCTGGGATACCTCATGTACGGCGACGGCGTGCAGTCCCAGGTGACGCTCAACCTACCGGCGGCGAGGCTCAGCTCCAAGATCGCCATATACACGACGGTGGTCATGCCTTTCTCGAAGTATGCACTGGTGGTCACGCCGATCGCGGTGGCCATCGAGGAGAGGTTTGTGGTAGGCGAGGGAGCCGCGGCCTCCGTGGCGGTGAGGACGCTGCTGGTGCTGAGCACGGTGGTCGTCGCGATCGCGCTGCCCTTCTTCGGGTACCTCATGGCGCTGGTGGGTTCCCTGCTCAGCGTGTGCGCGTGCATGCTGCTGCCGTGCCTCTGCTATGTCAGGATCTTCGGAGCTACATCTCTCACGGCTTTGGAGACGGCGTCGATCGTCGGAATACTGGTGTTGGGCTTGCTGGTGGCTATAACAGGGACGTACTCTTCTCTTGTGCAAATTATCCATGAGTTG
>TRITD2Av1G199330.1
ATGGGCGCGTCGCCGGACGTGCGCGGCTACCCGGACATCGGCGCGCGCGCCTTCGGGGCCAAGGGCCGCTTCGCCGTCTCGGCCTTCATGTACGCCGAGCTCTACCTCGTCGCCATCGGCTTCCTCATACTGGAGGGGGACAACCTCGACAAGCTGTTCCCGGGCGCCAGCCTCAGCCTCGGCGGCGTGCTCCTGCTCTCCGGCAAGCACCTCTTCATCGTGCTCGTCTCCATCGTCATCCTGCCCACCACGTGGCTCAGGAACCTGGGCGTGCTCGCCTACGTGTCGGCCAGCGGCGTGCTCGCGTCGGTCGTGCTGGTCTTCTGCGTGCTCTGGGCCGCGGTGGTTGACGGCGTCGGCTTTCAGGGGAAAGGCACCATGCTCAACGTCAGCGGCCTACCCACCGCGCTCGGACTCTACACTTTCTGCTACTGCGGCCACGCCATATTCCCGACATTGTGCAATTCCATGAAGGAAAAGGACAAGTTCTCCAAG---------------------------------------------------------------------------------------------------------------------------------------------------------------------------------------------------------------------------------------------------------------------------------------------------------------------------------------------------------------------------------------------------------------------------------------------------------------------------------------------------------------GTAATCACTAATCAA
>TRITD2Bv1G162470.1
ATGGACGCCGACCCGGCAATCCGGACGTACCCGGACATAGGCCAGCGCGCCTTCGGGTCCCCCGGCCGCCTGCTCGTGTCATCTTTCCTGTACGCCGAAGTCTACCTCGTCGCCGTCGGCTTCCTCATCCTCGACGGGGACAACCTCGACAAACTCTTCCCGGACTCCAGCCTCGCCCTGGGGCCC---GTGTCGCTCGCGGGGAAGCAGCTCTTCGTCGTGCTCGTCGCGCTCATGGTCGCGCCCACGACGTGGCTGCGCAGTCTGGGCGTGCTCGCGTACGTATCCGCAGCAGGCGTGTTCGCGTCGGTCGTCGTCGTCCTCAGCGTGCTCTGGGTGGCGGCCGTCGACGGCGTCGGGTTCTCCGGGCGAGGCACTCCGCTGCGGCTCGCCGGCCTCCCCACCGCTCTCGGCCTCTACACCTTCTGCTACTGCGGCCACGCCGTGTTCCCGACGCTGTACACATGTATGAAGCAAAAGTCCCAGTTCCCAAAGATGCTGGCGATATGCTTTCTGCTGTGCACGCTCAACTACGGCTCAATGGCCGTGCTCGGGTACCTCATGTACGGCGACGGCGTGCAGTCCCAGGTGACGCTCAACCTGCCGGCGGCGAGGCTCGGCTCCAAGATCGCCATATACACGACGCTGGTGAACCCGCTGGCCAAGTACGCGCTCATGGTTACGCCGATCGCAACGGTCATCGAGGAGAGGATCGCGGTAGGCCAGGGCGCCGCGGTCTCCGTGGCGGTGAGGACGCTGCTGGTGCTCAGCACGGTGGTCGTGGCGATCGCCTTGCCGTTCTTCGGCTACCTCATGGCGCTAGTGGGGTCCTTCCTCAGCGTCGGCGTGTGCATGCTCCTGCCATGCGTCTGCTACCTCAGGATCTTCGGGGCACCGTCCATCACCGCCATGGAGGCCGCCGCGATCTTCGGGATACTGGCGTTGGGCGCGCTAGCGGCTGTGACAGGCACGTACTCTTCTGTGATGCAAATTATCCACCACTTG
>TRITD2Bv1G162500.1
ATGGCCGCTGACCAGGCAATCCGGACGTACCCGGACATCGGTGAGCGCGCCTTCGGCCGCCGGGGACGCCTGGTCGTGTCCGCCTTCATGTACGCCGAGCTCTACCTCGTCGCCATTGGCTTCCTCATCCTCGACGGCGACAACCTCGACAAGCTTTTCCCCGGCGCCAGCGTTCGCATGGGGCCC---GTGTCGCTTGCGGGGAAACAGCTGTTCGTCGTGCTGGTGGCGCTCATGGTCGCGCCCACGACGTGGCTGCGCAGTCTGGGCGTGCTCGCCTACGTCTCCGCAGCAGGCGTGTTCGCGTCCGTCGCCATCGTCCTCAGCGTGCTCTGGGCCGCGGCCGTCGACGGCGTCGGGTTCTCTGGGCGAGGCACTCCATTGCGGCTCGCCGGCCTCCCCACCGCTCTCGGCCTCTACACCTTCTGCTACTGCACCCACGCGGTGTTCCCGACGCTGTACACATCCATGAAGCAAAAATCTCAGTTCCCAAAGATGCTAGCGATATGCTTCGTGCTGTGCACGCTCAACTACGGCTCAATGGCCGTGCTGGGGTACCTCATGTACGGCGACAGCGTGCAGTCCCAGGTGACGCTCAACCTACCGGCGGCGAGGCTCAGCTCCAAGATCGCCATATACACGACGGTGGTAATGCCTTTCTCAAAGTATGCGCTGGTGGTCACGCCGATCGCGGTGGCCATCGAGGAGAGGTTTGTGGTAGGCGAGGGAGCCGTGGCCTCCGTGGCGGTGAGGACGCTGCTGGTGCTGAGCACGGTGGTAGTCGCGATCGCGTTGCCCTTCTTCGGGTACCTCATGGCGCTGGTGGGTTCCCTGCTCAGCGTGTGCGCGTGCATGCTGCTGCCGTGCCTCTGCTATGTCAGGATCTTCGGAGCCACATCTCTTACGGCTTCGGAGACTGCGGCGATCATCGGAATACTGATGTTGGGCTTGCTGGTGGCTATAACAGGGACGTACTCTTCTCTTGTGCAAATTATCCACGAGTTG
>TRITD2Bv1G162510.1
ATGGGCGCGTCGCCGGACGTGCGCGGCTACCCGGACATCGGCGCGCTCGCCTTCGGGACCAAGGGCCGCTTCGCCGTCTCGGCCTTCATGTACGCCGAGCTCTACCTCGTCGCCATCGGGTTCCTCATACTGGAGGGGGACAACCTCGACAAGCTGTTCCCGGGCACCAGCCTCAGCCTCGGCGGCGTGCTCGTGCTCTCCGGCAAGCACCTCTTCATCGTGCTCGTGTCCATCTTCATCCTGCCCACCACGTGGCTGAGGAACCTGGGCGTGCTCGCCTACGTGTCGGCCAGCGGCGTGCTCGCGTCCGTCGTGCTGGTCTTCTGCGTGCTCTGGGCCGCGGTGGTCGACGGCGTCGGGTTTCAGGGGAAAGGGACCATGCTCAAAGTCAGCGGCCTACCCACTGCGCTCGGACTCTACACTTTTTGCTACTGCGGCCATGCCATATTCCCGACACTCTGCAATTCCATGAAGGAAAAGGACAAGTTCTCTAAGGTAATCACT---------------------------------------------------------------------------------------------------------------------------------------------------------------------------------------------------------------------------AATCAA------------------------------------------------------------------------------------------------------------------------------------------------------------------------------------------------------------------------------------------------------------------------------------
>TuG1812G0100000012.01.T02
ATGGGCGCATCTTCGGACGTGCTCGGCTACCCGGAGATCGGCGCGCTTGCGTTTGGTGCCAAAGGACGGTTCGCCGTGTCGGCGATCATGTACGTCGAGCTCTACCTCGTTGCCATCGGGTTTTTGATATTGGAGGGGGACAACCTGGACAAGCTGTTCCCGGGCACAAGCCTCAACCTAGGGGCCGGGCTCCTGATCTCGGGCAAGCACCTGTTCGTCGTGCTCGCGGGCATTGTGATCTTGCCCACGACATGGCTCAGGAACCTCGGCGTGCTCGCCTACGTGTCAGCCAGTGGTGTGCTCGCGTCCGTCGTGCTGGTGTTCTGCCTACTCTGGGCCGCGGTGGTCGACGGCGTCGGGTTTCAGGGGAAAGGAACCGTGCTGAACTTCAGCGGCCTGCCAACTGCTCTGGGTCTCTACATTTTCTGCTACGGCGGCCATCCCGTATTCCCAACATTGTGCAATTCCATGCACGAAAAGAACAAGTTCTCCAAGGTACTAGTTGTATGCTTCGTTGTATCTACCCTCAACTTCGGATCCGTGGCTATACTCGGCTACCTCATGTACGGCGACGATGTTGAATCTCAGTTCACCCTGAACCTCCCGGAAGGCAAGCTCAGCTCCAAGCTAGCAATCTACACGGCGCTAATCAACCCGTTCTCAAAGTACGCTCTGATGGTGACTCCTGTCGCCACGGCGATCGAAGAGAAGCTGCTTGCTAGCAATCAGAGGTTCGTCCACATACTGGTCAGAACCTTCATTGTCATCAGCACAGTCATCATAGCCCTCACAATCCCCTTCTTCGCTGACCTCATGGCGCTCGTCGGCTCGCTCCTCATTGTCATGGCTTCGATGCTGCTCCCATGTATCTGCTACCTCAAAATCTTTGGTACGGCAAGCTGCAGCAGGGCTGAGGTTGCGCTCATGGTCATTATTATCATTCTTGGTTCCTTGGTTGCTGCAAGTGGGACATACTTTTCTTTGCAGAAGATTATTCATGATTTC
>TuG1812G0200000917.01.T02
ATGGGCGCATCTTCGGACGTGCTCGGCTACCCGGAGATCGGCGCGCTTGCGTTTGGTGCCAAAGGACGGTTCGCCGTGTCGGCGATCATGTACGTCGAGCTCTACCTCGTTGCCATCGGGTTTTTGATATTGGAGGGGGACAACCTGGACAAGCTGTTCCCGGGCACAAGCCTCAACCTAGGGGCCGGGCTCCTGATCTCGGGCAAGCACCTGTTCGTCGTGCTCGCGGGCATTGTGATCTTGCCCACGACATGGCTCAGGAACCTCGGCGTGCTCGCCTACGTGTCAGCCAGTGGTGTGCTCGCGTCCGTCGTGCTGGTGTTCTGCCTACTCTGGGCCGCGGTGGTCGACGGCGTCGGGTTTCAGGGGAAAGGAACCGTGCTGAACTTCAGCGGCCTGCCAACTGCTCTGGGTCTCTACATTTTCTGCTACGGCGGCCATCCCGTATTCCCAACATTGTGCAATTCCATGCACGAAAAGAACAAGTTCTCCAAGGTACTAGTTGTATGCTTCGTTGTATCTACCCTCAACTTCGGATCCGTGGCTATACTCGGCTACCTCATGTACGGCGACGATGTTGAATCTCAGTTCACCCTGAACCTCCCGGAAGGCAAGCTCAGCTCCAAGCTAGCAATCTACACGGCGCTAATCAACCCGTTCTCAAAGTACGCTCTGATGGTGACTCCTGTCGCCACGGCGATCGAAGAGAAGCTGCTTGCTAGCAATCAGAGGTTCGTCCACATACTGGTCAGAACCTTCATTGTCATCAGCACAGTCATCATAGCCCTCACAATCCCCTTCTTCGCTGACCTCATGGCGCTCGTCGGCTCGCTCCTCATTGTCATGGCTTCGATGCTGCTCCCATGTATCTGCTACCTCAAAATCTTTGGTACGGCAAGCTGCAGCAGGGCTGAGGTTGCGCTCATGGTCATTATTATCATTCTTGGTTCCTTGGTTGCTGCAAGTGGGACATACTTTTCTTTGCAGAAGATTATTCATGATTTC
>TuG1812G0200003696.01.T01
ATGGGCGCGTCGCCGGACGTGCGCGGCTACCCGGACATCGGCGCGCGCGCCTTCGGGGCCAAGGGCCGCTTCGCCGTCTCGGCCTTCATGTACGCCGAGCTCTACCTCGTCGCCATCGGCTTCCTCATACTGGAGGGGGACAACCTCGACAAGCTGTTCCCGGGCGCCAGCCTCAGCCTCGGCGGCGTGCTCCTGCTCTCCGGCAAGCACCTCTTCATCGTGCTCGTCTCCATCGTCATCCTGCCCACCACGTGGCTCAGGAACCTGGGCGTGCTCGCCTACGTGTCGGCCAGCGGCGTGCTCGCGTCGGTCGTGCTGGTCTTCTGCGTGCTCTGGGCCGCGGTGGTTGACGGCGTCGGCTTTCAGGGGAAAGGCACCATGCTCAACGTCAGCGGCCTACCCACCGCGCTCGGACTCTACACTTTCTGCTACTGCGGCCACGCCATATTCCCGACATTGTGCAATTCCATGAAGGAAAAGGACAAGTTCTCCAAGGTACTGGTCATATGCTTCGTGGCATGCACCCTCAACTACGGATCCATGGCCATACTGGGCTACCTCATGTACGGCGACGACGTCGAGTCTCAGGTGACCCTGAACCTCCCGGAGGGCAAGCTCAGCTCCAAGCTAGCAATCTACACGGCGCTGATCAACCCGTTCTCAAAGTACGCTCTGATGGTGACCCCCGTCGCGACAGCGATCGAGGAGAAGCTGCTTGCTGGCAACAAGAGGTCCCTCAACATGCTCATCAGGACCTTCATCGTCATCAGCACGGTCATCGTGGCCCTCGCCGTCCCCTTCTTCGGCCACCTCATGGCGCTCGTCGGCTCGCTCCTCAGCGTCATGGCCTCCATGCTGCTCCCGTGCATTTGCTACCTCAAAATCTTCGGCACGGCGAGGTGCAGCAGGGCCGAGGTCGCGCTGATCGTCATGATCATCGTTCTCGGCTCCTTGGTTGCCGCAAGTGGGACTTACTCTTCTCTGCAGAAGATCATTCACGAGTTC
>TuG1812S0002919500.01.T01
ATGGCCGCTGACCAGGCAATCCGGACGTACCCGGACATCGGCGAGCGCGCCTTCGGCCGCCGGGGACGCCTGGTCGTGTCCGCCTTCATGTACGCCGAGCTCTACCTCGTCGCCATCGGCTTCCTCATCCTCGACGGCGACAACCTCGACAAGCTTTTCCCCGGCGCCAGCGTTCACCTGGGGCCC---GTGTCGCTTGCGGGGAAGCAGCTGTTCGTCGTGCTGGTGGCGCTCATGGTCGCGCCCACGACGTGGCTGCGCAGTCTGGGCGTGCTCGCCTACGTCTCCGCTGCAGGCGTGTTCGCGTCGGTCGCCATCGTCCTCAGCGTGCTCTGGGCCGCGGCCGTCGACGGCGTCGGGTTCTCCGGGCGAGGCACCCCATTGCGGCTCACCGGCCTCCCCACCGCTCTCGGCCTCTACACCTTCTGCTACTGCACCCACGCGGTGTTCCCGACGCTGTACACATCCATGAAGCAAAAATCTCAGTTCCCAAAGATGCTAGCGATATGCTTCGTGCTGTGCACGCTCAACTACGGCTCAATGGCCGTGCTGGGATACCTCATGTACGGCGACGGCGTGCAGTCCCAGGTGACGCTCAACCTACCGGCGGCGAGGCTCAGCTCCAAGATCGCCATATACACGACGGTGGTCATGCCTTTCTCGAAGTATGCACTGGTGGTCACGCCGATCGCGGTGGCCATCGAGGAGAGGTTTGTGGTAGGCGATGGAGCCGCGGCCTCCGTGGCGGTGAGGACGCTGCTGGTGCTGAGCACGGTGGTCGTCGCGATCGCGCTGCCCTTCTTCGGGTACCTCATGGCGCTGGTGGGTTCCCTGCTCAGCGTGTGCGCGTGCATGCTGCTGCCGTGCCTCTGCTATGTCAGGATCTTCGGAGCTACATCTCTCACGGCTTTGGAGACGGCGTCGATCGTCGGAATACTGGTGTTGGGCTTGCTGGTGGCTATAACAGGGACGTACTCTTCTCTTGTGCAAATTATCCATGAGTTG
>TVU14178.1
ATGGCCGCCGACCCGTCCATCAAGACGTACCCGGACATCGGCGAGCGCGCGTTCGGCCGCGGCGGCCGCCTGCTCGTGTCCTATTTCATGTATGCCGAGCTCTACCTGGTCGCCATCGGCTTCCTCATCCTCGACGGCGACAACCTCGACAAGCTCTTCCCGGGCGCCGCCGTGCGCCTGGGCCCC---GTCACGCTGGCCGGGAAGCGGCTGTTCGTGGTGCTCGTGGCGGTCGCGGTCGCGCCGACCACGTGGCTCCGCGGCCTCGGCGTGCTCGCGTACGTCTCCGCCACGGGCGTGTTCGCGTCGCTCGTCATCGTGCTCAGCGTGCTCTGGGCCGCGGCCGTCGACGGCGTCGGGTTCGAAGGGCGAGACACGGCGCTGCGGCCGGCGGGGCTCCCCACGGCGCTCGGGCTGTACACCTTCTGCTACTGCGGCCACGCCGTGTTCCCGACGCTCTATACCTCCATGAAGGACAAGTCTCGATTTCCAAAGATGCTGGCGATATGCTTCGTGTTGTGCACGCTCAACTACGGGTCGATGGCGGTGCTGGGCTACCTCATGTACGGCGACGGCGTGCAGTCGCAGGTGACGCTGAACCTGCCCGCGGCGAGGCTGAGCTCCAAGGTGGCCATCTTCACGACGCTGGTCAACCCCTTCTCCAAGTACGCGCTGGTGGTGACGCCGATCGCCGCGGCCATCGAGGACAGGATCGCCCGCGGCGCCGCCTCCTCGGCGGCGGTGGCGGTGCGGACGCTGCTGGTGCTCAGCACGGTGGCCGTGGCGCTGGCCGTGCCCTTCTTCGGGTACCTCATGGCGCTGGTGGGGTCGCTGCTCAGCGTCGGCGCGTCCATGCTGCTCCCCTGCGCATGCTACGTCCGGCTCTTCGGCCCGCCGCGC---CGCGCCGCTGAGGCCGCGGCGGTCGTGGCCATCGTGGCGATGGGGTCGCTGGTGGTGGTCACCGGGACGTACGATTCGCTCGTGAAGATTGTCCGCGAGCTC
>TVU14179.1
ATGTCCGCGTCACCATCCGTGCGGGGCTACCCGGACATCGGCGCGCTCGCGTTCGGCCGCGCCGGCCGCATCGCCGCGTCGGCGTTCCTCTACGCCGAGCTCTACCTCGTCGCCATCGGCTTCCTCATCCTCGAGGGGGACAACCTCGACAAGCTCTTCCCGGGCACCACCCTCAGCCTCGGCAACCTCATCGTCGTCTCCGGGAAGCCGCTCTTCGTCGTGCTCGTCGCGCTCGTCATCCTGCCCACCACCTGGCTCCGCAGCCTCGCCGTGCTCGCGTACGTCTCCGCCAGCGGCGTGCTCGCGTCGGCCGTCGTCGTCTTCTGCGTGCTGTGGACCGCGGTGGTTGACGGCGTCGGGTTCCACGGCAAAGGGAGGATGATCAATGTCAGTGGATTGCCCATTGCACTCGGACTGTACACCTTCTGCTACTGCGGCCACGCCATTTTCCCGACACTCTGCAACTCCATGAAGGAGAAGAAAAAGTTCTCCAGGGTGCTGGTCATCTGCTTCACCGCATGCACTCTGAACTACGGATCCATGGCGATTCTCGGCTACCTCATGTACGGCGACGACGTCAAATCCCAAGTGACACTGAACCTGCCTGAGGGAAAGATCAGCTCAAAATTAGCCATCTACACGACCCTGATCAACCCGTTCTCCAAGTACGCCCTGATGGTGTCGCCGATCGCGATGGCCGTCGAGGAGAGGCTGGCCGGCGGCAGCAAGAGGTCCGTCAACATCCTGGTGAGGACGCTGATCGTCGTGAGCACGGTCGTCGTCGCGCTCACGGTCCCCTTCTTCGGCCACCTCATGGCGCTCGTCGGCTCGCTCCTCAGCGTCATGGCCTCGATGCTGCTCCCCTGCATCTTCTACCTCAAGATCTTCGGCACGACGCGCTGCGGCAAGGCGGAGGTCGCGCTGATCGCCGCGATCATCGTTCTTGGCTCCCTCGTTGCTGCAACAGGGACCTACTCTTCTCTGAAGAATATTCTTCACGAGTTC
>TVU14240.1
ATGGCCGCCGACCCGTCCATCAAGACGTACCCGGACATCGGCGAGCGCGCGCTCGGCCGCGGCGGCCGCCTGCTCGTGTCCTATTTCATGTATGCCGAGCTCTACCTGGTCGCCATCGGCTTCCTCATCCTCGACGGCGACAACCTCGACAAGCTGTTCCCGGGCGCCGCCGTGCGCCTGGGCCCC---GTCACGCTGGCCGGGAAGCGGCTGTTCGTGGTGCTCGTGGCGCTCGCCGTCGCGCCCACGACGTGGCTCCGCGGCCTCGGCGTGCTCGCGTACGTCTCCGCCACGGGCGTGTTCGCGTCGCTCGTCATCGTGCTCAGCGTGCTCTGGGCCGCGGCCGTTGATGGTGTGGGGTTCGAAGGGCGAGGGACGGCGCTAAGGCCGGCGGGGCTCCCCACGGCGCTCGGGTTGTACACCTTCTGTTACTGCGGCCACGCCGTGTTCCCGACGCTCTACACCTCCATGAAGGACAAGTCTCGGTTCCCGAAGATGCTGGCGACATGCTTTGTGATGTGCACGCTCAACTACGGGTCGATGGCGGTGCTGGGGTACCTCATGTACGGCGACGGCGTGGAGTCGCAGGTGACGCTGAACCTGCCCGCGGCGAGGCTGAGCTCCAAGGTGGCCATCTTCACGACGCTGGTCAACCCCTTCTCCAAGTACGCGCTGGTGGTGACGCCGATCGCCGCGGCCATCGAGGACAGGATCGCCCGCGGCGCCTCCGTCCCGGCGGCGGTGGCGGTGCGGACGCTGCTGGTGCTCAGCACGGTGGCCGTGGCGCTGGCCGTGCCCTTCTTCGGGTACCTCATGGCGCTGGTAGGGTCGCTGCTCAGCGTCGGCGCGTCCATGCTTCTGCCCTGCGCGTGCTACGTCCGGCTCTTCGGCACGCCGCGC---CGCGCCGCCGAGGCCGCGGCGGTCGTGGCCATCGTCGCGCTGGGATCGCTGGTGGTGGTCGCCGGGACGTACGACTCGCTCGTGAAGATTGTCCGCGAGCTC
>TVU14241.1
ATGTCCGCGTCACCATCCGTGCGGGGCTACCCGGACATCGGCGCGCTCGCGTTCGGCCGCGCCGGCCGCATCGCCGCGTCGGCGTTCCTCTACGCCGAGCTCTACCTCGTCGCCATCGGCTTCCTCATCCTCGAGGGGGACAACCTCGACAAGCTCTTCCCGGGCACCACCCTCAGCCTCGGCAACCTCATCGTCGTCTCCGGGAAGCCGCTCTTCGTCGTGCTCGTCGCGCTCGTCATCCTGCCCACCACCTGGCTCCGCAGCCTCGCCGTGCTCGCGTACGTCTCCGCCAGCGGCGTGCTCGCGTCGGCCGTCGTCGTCTTCTGCGTGCTGTGGACCGCGGTGGTTGACGGCGTCGGGTTCCACGGCAAAGGGAGGATGATCAATGTCAGTGGATTGCCCATTGCACTCGGACTGTACACCTTCTGCTACTGCGGCCACGCCATTTTCCCGACACTCTGCAACTCCATGAAGGAGAAGAAAAAGTTCTCCAGGGTGCTGGTCATCTGCTTCACCGCATGCACTCTGAACTACGGATCCATGGCGATTCTCGGCTACCTCATGTACGGCGACGACGTCAAATCCCAAGTGACACTGAACCTGCCTGAGGGAAAGATCAGCTCAAAATTAGCCATCTACACGACCCTGATCAACCCGTTCTCCAAGTACGCCCTGATGGTGTCGCCGATCGCGATGGCCGTCGAGGAGAGGCTGGCCGGCGGCAGCAAGAGGTCCGTCAACATCCTGGTGAGGACGCTGATCGTCGTGAGCACGGTCGTCGTCGCGCTCACGGTCCCCTTCTTCGGCCACCTCATGGCGCTCGTCGGCTCGCTCCTCAGCGTCATGGCCTCGATGCTGCTCCCCTGCATCTTCTACCTCAAGATCTTCGGCACGACGCGCTGCGGCAAGGCGGAGGTCGCGCTGATCGCCGCGATCATCGTTCTTGGCTCCCTCGTTGCTGCAACAGGGACCTACTCTTCTCTGAAGAATATTCTTCACGAGTTC
>Zm00001d003422_T001
ATGGACGCGTCCCCAGCCGTGCGCGGGTACCCGGACATCGGCGCCCTGGCGTTCGGGCGCGGCGGCCGCCTCGCCGCGTCCGCGTTCCTCTACGCCGAGCTCTACCTCGTCGCCATCGGCTTCCTCATCCTGGAGGGGGACAACCTGGACAAGCTGTTCCCGGGCACCAGCCTCAGCCTCGGCCTCGCCCTCGTGGTCTCCGGGAAGCAGCTCTTCGTCGTCCTCGTCGCCCTCGTCATCCTGCCCACCACGTGGCTCCGGAGCCTCGGCGTGCTCGCCTACGTGTCCGCCAGCGGCGTGCTCGCGTCGGCCGTCGTCGTCGTCTGCGTGCTGTGGACCGCGCTGGCCGACGGCGTCGGCTTCCGGGCCAGGGGGAGGATGCTCAACGTCAGCGGCCTCCCCACTGCTCTCGGCCTCTACACCTTCTGCTACTGCGGCCATGCCATCTTCCCAACGCTCTGCATCTCCATGAAAGAAAAGAAAAGGTTCTCCAGGGTGCTTGTGATATGCTTCGCCGCATGCACTCTCAACTACGCATCCATGGCGATCCTCGGCTACCTCATGTACGGCGACGACGTCAAGTCCCAGGTGACGCTGAACCTGCCCGAGGGCAAGGTCGTCTCGAAGCTAGCGATCTACACCACGCTGATCAACCCCTTCTCCAAGTACGCCCTGATGGTGACGCCGCTCTCAACGGCAGTGGAGGAGAAGCTGCTCGCCGGCAGTAGTAGGTCCGTCAGCGTGCTGGTCAGGACTCTGCTGGTCGTCACCACGGTCGTCGTCGCGCTCGCGGTGCCCTTCTTCGGCCACCTGATGGCGCTCGTCGGCTCGCTGCTCAGCGTCATGGCCTCGATGCTGCTCCCCTGCATCTTCTACCTCAAGATCTTTGGCGCGGCGCGCTGCGGCAGGGCGGAAGTCGCGCTTGTCGCCACCATTATTGTTCTGGGTTCCGTGGTTCTTGCGACTGGGACGTACGCCTCTGTGAAGAAGATTGTTCAGGATTAC
