# Supplementary material for: Transcriptional convergence after repeated duplication of an amino acid transporter gene leads to the independent emergence of the black husk/pericarp trait in barley and rice
Source: Plant Biotechnol J. 2023 Dec 20;22(5):1282–98. doi: 10.1111/pbi.14264 (PMC11022822; doi:10.1111/pbi.14264)
Supplement: Supplementary file 7 — Data S2 The profiles of natural selection analysis. [file PBI-22-1282-s007.zip]

Archive with 352 entries (342 files):
- natural_selection/
- __MACOSX/._natural_selection
- natural_selection/Ancestral sequences construction/
- __MACOSX/natural_selection/._Ancestral sequences construction
- natural_selection/ModelA_Blp2/
- __MACOSX/natural_selection/._ModelA_Blp2
- natural_selection/.DS_Store
- __MACOSX/natural_selection/._.DS_Store
- natural_selection/1branch_model/
- __MACOSX/natural_selection/._1branch_model
- natural_selection/ModelA_null_Blp2/
- __MACOSX/natural_selection/._ModelA_null_Blp2
- natural_selection/ModelA_Blp1/
- __MACOSX/natural_selection/._ModelA_Blp1
- natural_selection/2 branch_model_Blp1/
- __MACOSX/natural_selection/._2 branch_model_Blp1
- natural_selection/tree.phy
- __MACOSX/natural_selection/._tree.phy
- natural_selection/3branch_model/
- __MACOSX/natural_selection/._3branch_model
- natural_selection/cds.fas
- __MACOSX/natural_selection/._cds.fas
- natural_selection/2branch_model_Blp2/
- __MACOSX/natural_selection/._2branch_model_Blp2
- natural_selection/ModelA_null_Blp1/
- __MACOSX/natural_selection/._ModelA_null_Blp1
- natural_selection/Ancestral sequences construction/wag.dat
- __MACOSX/natural_selection/Ancestral sequences construction/._wag.dat
- natural_selection/Ancestral sequences construction/grantham.dat
- __MACOSX/natural_selection/Ancestral sequences construction/._grantham.dat
- natural_selection/Ancestral sequences construction/mtREV24.dat
- __MACOSX/natural_selection/Ancestral sequences construction/._mtREV24.dat
- natural_selection/Ancestral sequences construction/rub
- __MACOSX/natural_selection/Ancestral sequences construction/._rub
- natural_selection/Ancestral sequences construction/rst
- __MACOSX/natural_selection/Ancestral sequences construction/._rst
- natural_selection/Ancestral sequences construction/lnf
- __MACOSX/natural_selection/Ancestral sequences construction/._lnf
- natural_selection/Ancestral sequences construction/BLP_ancestral
- __MACOSX/natural_selection/Ancestral sequences construction/._BLP_ancestral
- natural_selection/Ancestral sequences construction/codeml.exe
- __MACOSX/natural_selection/Ancestral sequences construction/._codeml.exe
- natural_selection/Ancestral sequences construction/codeml.ctl
- __MACOSX/natural_selection/Ancestral sequences construction/._codeml.ctl
- natural_selection/Ancestral sequences construction/dayhoff.dat
- __MACOSX/natural_selection/Ancestral sequences construction/._dayhoff.dat
- natural_selection/Ancestral sequences construction/rst1
- __MACOSX/natural_selection/Ancestral sequences construction/._rst1
- natural_selection/Ancestral sequences construction/tree.phy
- __MACOSX/natural_selection/Ancestral sequences construction/._tree.phy
- natural_selection/Ancestral sequences construction/cds.fas
- __MACOSX/natural_selection/Ancestral sequences construction/._cds.fas
- natural_selection/Ancestral sequences construction/jones.dat
- __MACOSX/natural_selection/Ancestral sequences construction/._jones.dat
- natural_selection/Ancestral sequences construction/mtmam.dat
- __MACOSX/natural_selection/Ancestral sequences construction/._mtmam.dat
- natural_selection/ModelA_Blp2/wag.dat
- __MACOSX/natural_selection/ModelA_Blp2/._wag.dat
- natural_selection/ModelA_Blp2/grantham.dat
- __MACOSX/natural_selection/ModelA_Blp2/._grantham.dat
- natural_selection/ModelA_Blp2/mtREV24.dat
- __MACOSX/natural_selection/ModelA_Blp2/._mtREV24.dat
- natural_selection/ModelA_Blp2/rub
- __MACOSX/natural_selection/ModelA_Blp2/._rub
- natural_selection/ModelA_Blp2/rst
- __MACOSX/natural_selection/ModelA_Blp2/._rst
- natural_selection/ModelA_Blp2/lnf
- __MACOSX/natural_selection/ModelA_Blp2/._lnf
- natural_selection/ModelA_Blp2/2NG.t
- __MACOSX/natural_selection/ModelA_Blp2/._2NG.t
- natural_selection/ModelA_Blp2/codeml.exe
- __MACOSX/natural_selection/ModelA_Blp2/._codeml.exe
- natural_selection/ModelA_Blp2/codeml.ctl
- __MACOSX/natural_selection/ModelA_Blp2/._codeml.ctl
- natural_selection/ModelA_Blp2/dayhoff.dat
- __MACOSX/natural_selection/ModelA_Blp2/._dayhoff.dat
- natural_selection/ModelA_Blp2/rst1
- __MACOSX/natural_selection/ModelA_Blp2/._rst1
- natural_selection/ModelA_Blp2/tree.phy
- __MACOSX/natural_selection/ModelA_Blp2/._tree.phy
- natural_selection/ModelA_Blp2/2NG.dN
- __MACOSX/natural_selection/ModelA_Blp2/._2NG.dN
- natural_selection/ModelA_Blp2/2NG.dS
- __MACOSX/natural_selection/ModelA_Blp2/._2NG.dS
- natural_selection/ModelA_Blp2/cds.fas
- __MACOSX/natural_selection/ModelA_Blp2/._cds.fas
- natural_selection/ModelA_Blp2/jones.dat
- __MACOSX/natural_selection/ModelA_Blp2/._jones.dat
- natural_selection/ModelA_Blp2/BLP_modelA2_nonBLP
- __MACOSX/natural_selection/ModelA_Blp2/._BLP_modelA2_nonBLP
- natural_selection/ModelA_Blp2/mtmam.dat
- __MACOSX/natural_selection/ModelA_Blp2/._mtmam.dat
- natural_selection/1branch_model/BLP_1branch
- __MACOSX/natural_selection/1branch_model/._BLP_1branch
- natural_selection/1branch_model/wag.dat
- __MACOSX/natural_selection/1branch_model/._wag.dat
- natural_selection/1branch_model/grantham.dat
- __MACOSX/natural_selection/1branch_model/._grantham.dat
- natural_selection/1branch_model/mtREV24.dat
- __MACOSX/natural_selection/1branch_model/._mtREV24.dat
- natural_selection/1branch_model/rub
- __MACOSX/natural_selection/1branch_model/._rub
- natural_selection/1branch_model/rst
- __MACOSX/natural_selection/1branch_model/._rst
- natural_selection/1branch_model/lnf
- __MACOSX/natural_selection/1branch_model/._lnf
- natural_selection/1branch_model/4fold.nuc
- __MACOSX/natural_selection/1branch_model/._4fold.nuc
- natural_selection/1branch_model/2NG.t
- __MACOSX/natural_selection/1branch_model/._2NG.t
- natural_selection/1branch_model/codeml.exe
- __MACOSX/natural_selection/1branch_model/._codeml.exe
- natural_selection/1branch_model/codeml.ctl
- __MACOSX/natural_selection/1branch_model/._codeml.ctl
- natural_selection/1branch_model/dayhoff.dat
- __MACOSX/natural_selection/1branch_model/._dayhoff.dat
- natural_selection/1branch_model/rst1
- __MACOSX/natural_selection/1branch_model/._rst1
- natural_selection/1branch_model/tree.phy
- __MACOSX/natural_selection/1branch_model/._tree.phy
- natural_selection/1branch_model/2NG.dN
- __MACOSX/natural_selection/1branch_model/._2NG.dN
- natural_selection/1branch_model/2NG.dS
- __MACOSX/natural_selection/1branch_model/._2NG.dS
- natural_selection/1branch_model/cds.fas
- __MACOSX/natural_selection/1branch_model/._cds.fas
- natural_selection/1branch_model/jones.dat
- __MACOSX/natural_selection/1branch_model/._jones.dat
- natural_selection/1branch_model/mtmam.dat
- __MACOSX/natural_selection/1branch_model/._mtmam.dat
- natural_selection/ModelA_null_Blp2/wag.dat
- __MACOSX/natural_selection/ModelA_null_Blp2/._wag.dat
- natural_selection/ModelA_null_Blp2/grantham.dat
- __MACOSX/natural_selection/ModelA_null_Blp2/._grantham.dat
- natural_selection/ModelA_null_Blp2/mtREV24.dat
- __MACOSX/natural_selection/ModelA_null_Blp2/._mtREV24.dat
- natural_selection/ModelA_null_Blp2/rub
- __MACOSX/natural_selection/ModelA_null_Blp2/._rub
- natural_selection/ModelA_null_Blp2/rst
- __MACOSX/natural_selection/ModelA_null_Blp2/._rst
- natural_selection/ModelA_null_Blp2/lnf
- __MACOSX/natural_selection/ModelA_null_Blp2/._lnf
- natural_selection/ModelA_null_Blp2/2NG.t
- __MACOSX/natural_selection/ModelA_null_Blp2/._2NG.t
- natural_selection/ModelA_null_Blp2/codeml.exe
- __MACOSX/natural_selection/ModelA_null_Blp2/._codeml.exe
- natural_selection/ModelA_null_Blp2/codeml.ctl
- __MACOSX/natural_selection/ModelA_null_Blp2/._codeml.ctl
- natural_selection/ModelA_null_Blp2/dayhoff.dat
- __MACOSX/natural_selection/ModelA_null_Blp2/._dayhoff.dat
- natural_selection/ModelA_null_Blp2/rst1
- __MACOSX/natural_selection/ModelA_null_Blp2/._rst1
- natural_selection/ModelA_null_Blp2/tree.phy
- __MACOSX/natural_selection/ModelA_null_Blp2/._tree.phy
- natural_selection/ModelA_null_Blp2/2NG.dN
- __MACOSX/natural_selection/ModelA_null_Blp2/._2NG.dN
- natural_selection/ModelA_null_Blp2/2NG.dS
- __MACOSX/natural_selection/ModelA_null_Blp2/._2NG.dS
- natural_selection/ModelA_null_Blp2/cds.fas
- __MACOSX/natural_selection/ModelA_null_Blp2/._cds.fas
- natural_selection/ModelA_null_Blp2/jones.dat
- __MACOSX/natural_selection/ModelA_null_Blp2/._jones.dat
- natural_selection/ModelA_null_Blp2/BLP_modelA2null_nonBLP
- __MACOSX/natural_selection/ModelA_null_Blp2/._BLP_modelA2null_nonBLP
- natural_selection/ModelA_null_Blp2/mtmam.dat
- __MACOSX/natural_selection/ModelA_null_Blp2/._mtmam.dat
- natural_selection/ModelA_Blp1/wag.dat
- __MACOSX/natural_selection/ModelA_Blp1/._wag.dat
- natural_selection/ModelA_Blp1/grantham.dat
- __MACOSX/natural_selection/ModelA_Blp1/._grantham.dat
- natural_selection/ModelA_Blp1/mtREV24.dat
- __MACOSX/natural_selection/ModelA_Blp1/._mtREV24.dat
- natural_selection/ModelA_Blp1/rub
- __MACOSX/natural_selection/ModelA_Blp1/._rub
- natural_selection/ModelA_Blp1/BLP_ModelA_BLP
- __MACOSX/natural_selection/ModelA_Blp1/._BLP_ModelA_BLP
- natural_selection/ModelA_Blp1/rst
- __MACOSX/natural_selection/ModelA_Blp1/._rst
- natural_selection/ModelA_Blp1/lnf
- __MACOSX/natural_selection/ModelA_Blp1/._lnf
- natural_selection/ModelA_Blp1/2NG.t
- __MACOSX/natural_selection/ModelA_Blp1/._2NG.t
- natural_selection/ModelA_Blp1/codeml.exe
- __MACOSX/natural_selection/ModelA_Blp1/._codeml.exe
- natural_selection/ModelA_Blp1/codeml.ctl
- __MACOSX/natural_selection/ModelA_Blp1/._codeml.ctl
- natural_selection/ModelA_Blp1/dayhoff.dat
- __MACOSX/natural_selection/ModelA_Blp1/._dayhoff.dat
- natural_selection/ModelA_Blp1/rst1
- __MACOSX/natural_selection/ModelA_Blp1/._rst1
- natural_selection/ModelA_Blp1/tree.phy
- __MACOSX/natural_selection/ModelA_Blp1/._tree.phy
- natural_selection/ModelA_Blp1/2NG.dN
- __MACOSX/natural_selection/ModelA_Blp1/._2NG.dN
- natural_selection/ModelA_Blp1/2NG.dS
- __MACOSX/natural_selection/ModelA_Blp1/._2NG.dS
- natural_selection/ModelA_Blp1/cds.fas
- __MACOSX/natural_selection/ModelA_Blp1/._cds.fas
- natural_selection/ModelA_Blp1/jones.dat
- __MACOSX/natural_selection/ModelA_Blp1/._jones.dat
- natural_selection/ModelA_Blp1/mtmam.dat
- __MACOSX/natural_selection/ModelA_Blp1/._mtmam.dat
- natural_selection/2 branch_model_Blp1/BLP_2branch_BLP
- __MACOSX/natural_selection/2 branch_model_Blp1/._BLP_2branch_BLP
- natural_selection/2 branch_model_Blp1/wag.dat
- __MACOSX/natural_selection/2 branch_model_Blp1/._wag.dat
- natural_selection/2 branch_model_Blp1/grantham.dat
- __MACOSX/natural_selection/2 branch_model_Blp1/._grantham.dat
- natural_selection/2 branch_model_Blp1/mtREV24.dat
- __MACOSX/natural_selection/2 branch_model_Blp1/._mtREV24.dat
- natural_selection/2 branch_model_Blp1/rub
- __MACOSX/natural_selection/2 branch_model_Blp1/._rub
- natural_selection/2 branch_model_Blp1/rst
- __MACOSX/natural_selection/2 branch_model_Blp1/._rst
- natural_selection/2 branch_model_Blp1/lnf
- __MACOSX/natural_selection/2 branch_model_Blp1/._lnf
- natural_selection/2 branch_model_Blp1/4fold.nuc
- __MACOSX/natural_selection/2 branch_model_Blp1/._4fold.nuc
- natural_selection/2 branch_model_Blp1/2NG.t
- __MACOSX/natural_selection/2 branch_model_Blp1/._2NG.t
- natural_selection/2 branch_model_Blp1/codeml.exe
- __MACOSX/natural_selection/2 branch_model_Blp1/._codeml.exe
- natural_selection/2 branch_model_Blp1/codeml.ctl
- __MACOSX/natural_selection/2 branch_model_Blp1/._codeml.ctl
- natural_selection/2 branch_model_Blp1/dayhoff.dat
- __MACOSX/natural_selection/2 branch_model_Blp1/._dayhoff.dat
- natural_selection/2 branch_model_Blp1/rst1
- __MACOSX/natural_selection/2 branch_model_Blp1/._rst1
- natural_selection/2 branch_model_Blp1/tree.phy
- __MACOSX/natural_selection/2 branch_model_Blp1/._tree.phy
- natural_selection/2 branch_model_Blp1/2NG.dN
- __MACOSX/natural_selection/2 branch_model_Blp1/._2NG.dN
- natural_selection/2 branch_model_Blp1/2NG.dS
- __MACOSX/natural_selection/2 branch_model_Blp1/._2NG.dS
- natural_selection/2 branch_model_Blp1/cds.fas
- __MACOSX/natural_selection/2 branch_model_Blp1/._cds.fas
- natural_selection/2 branch_model_Blp1/jones.dat
- __MACOSX/natural_selection/2 branch_model_Blp1/._jones.dat
- natural_selection/2 branch_model_Blp1/mtmam.dat
- __MACOSX/natural_selection/2 branch_model_Blp1/._mtmam.dat
- natural_selection/3branch_model/wag.dat
- __MACOSX/natural_selection/3branch_model/._wag.dat
- natural_selection/3branch_model/BLP_3branch
- __MACOSX/natural_selection/3branch_model/._BLP_3branch
- natural_selection/3branch_model/grantham.dat
- __MACOSX/natural_selection/3branch_model/._grantham.dat
- natural_selection/3branch_model/mtREV24.dat
- __MACOSX/natural_selection/3branch_model/._mtREV24.dat
- natural_selection/3branch_model/rub
- __MACOSX/natural_selection/3branch_model/._rub
- natural_selection/3branch_model/rst
- __MACOSX/natural_selection/3branch_model/._rst
- natural_selection/3branch_model/lnf
- __MACOSX/natural_selection/3branch_model/._lnf
- natural_selection/3branch_model/4fold.nuc
- __MACOSX/natural_selection/3branch_model/._4fold.nuc
- natural_selection/3branch_model/2NG.t
- __MACOSX/natural_selection/3branch_model/._2NG.t
- natural_selection/3branch_model/codeml.exe
- __MACOSX/natural_selection/3branch_model/._codeml.exe
- natural_selection/3branch_model/codeml.ctl
- __MACOSX/natural_selection/3branch_model/._codeml.ctl
- natural_selection/3branch_model/dayhoff.dat
- __MACOSX/natural_selection/3branch_model/._dayhoff.dat
- natural_selection/3branch_model/rst1
- __MACOSX/natural_selection/3branch_model/._rst1
- natural_selection/3branch_model/tree.phy
- __MACOSX/natural_selection/3branch_model/._tree.phy
- natural_selection/3branch_model/2NG.dN
- __MACOSX/natural_selection/3branch_model/._2NG.dN
- natural_selection/3branch_model/2NG.dS
- __MACOSX/natural_selection/3branch_model/._2NG.dS
- natural_selection/3branch_model/cds.fas
- __MACOSX/natural_selection/3branch_model/._cds.fas
- natural_selection/3branch_model/jones.dat
- __MACOSX/natural_selection/3branch_model/._jones.dat
- natural_selection/3branch_model/mtmam.dat
- __MACOSX/natural_selection/3branch_model/._mtmam.dat
- natural_selection/2branch_model_Blp2/wag.dat
- __MACOSX/natural_selection/2branch_model_Blp2/._wag.dat
- natural_selection/2branch_model_Blp2/grantham.dat
- __MACOSX/natural_selection/2branch_model_Blp2/._grantham.dat
- natural_selection/2branch_model_Blp2/mtREV24.dat
- __MACOSX/natural_selection/2branch_model_Blp2/._mtREV24.dat
- natural_selection/2branch_model_Blp2/rub
- __MACOSX/natural_selection/2branch_model_Blp2/._rub
- natural_selection/2branch_model_Blp2/rst
- __MACOSX/natural_selection/2branch_model_Blp2/._rst
- natural_selection/2branch_model_Blp2/lnf
- __MACOSX/natural_selection/2branch_model_Blp2/._lnf
- natural_selection/2branch_model_Blp2/4fold.nuc
- __MACOSX/natural_selection/2branch_model_Blp2/._4fold.nuc
- natural_selection/2branch_model_Blp2/2NG.t
- __MACOSX/natural_selection/2branch_model_Blp2/._2NG.t
- natural_selection/2branch_model_Blp2/codeml.exe
- __MACOSX/natural_selection/2branch_model_Blp2/._codeml.exe
- natural_selection/2branch_model_Blp2/codeml.ctl
- __MACOSX/natural_selection/2branch_model_Blp2/._codeml.ctl
- natural_selection/2branch_model_Blp2/dayhoff.dat
- __MACOSX/natural_selection/2branch_model_Blp2/._dayhoff.dat
[truncated: 52 more entries]
