# Supplementary material for: Transcriptional convergence after repeated duplication of an amino acid transporter gene leads to the independent emergence of the black husk/pericarp trait in barley and rice
Source: Plant Biotechnol J. 2023 Dec 20;22(5):1282–98. doi: 10.1111/pbi.14264 (PMC11022822; doi:10.1111/pbi.14264)
Supplement: Supplementary file 7 — Data S2 The profiles of natural selection analysis. [file PBI-22-1282-s007.zip › natural_selection/Ancestral sequences construction/rst]

Supplemental results for CODEML (seqf: cds.fas  treef: tree.phy)


TREE #  1

Ancestral reconstruction by AAML.

(GSMUA_Achr10G29730: 0.13060, (Joasc.09G155200.1: 0.29074, ((Aco001103.1: 0.01943, Aco001105.1: 0.01204): 0.14789, ((Joasc.15G002800.1: 0.07823, ((LOC_Os04g38660_38670.1: 0.12617, (Ola019280.1: 0.09217, ((Horvu_13821_2H01G457300.1: 0.03392, (SECCE2Rv1G0105920.1: 0.01286, ((TraesCS2D02G324300.1: 0.01284, (TuG1812S0002919500.01.T01: 0.00102, (TRIDC2AG047500.3: 0.00000, (TraesCS2A02G338800.1: 0.00000, TRITD2Av1G199310.1: 0.00000): 0.00000): 0.00000): 0.01303): 0.00204, (TRITD2Bv1G162500.1: 0.00000, (TraesCS2B02G343200.1: 0.00000, TRIDC2BG050030.1: 0.16171): 0.00000): 0.01275): 0.00115): 0.00547): 0.06900, (((Horvu_13821_2H01G457000.1: 0.03116, SECCE2Rv1G0105890.1: 0.01427): 0.00327, ((TRIDC2AG047460.1: 0.00104, (TraesCS2A02G339100.1: 0.00000, TRITD2Av1G199190.1: 0.00000): 0.00103): 0.00918, (TRIDC2BG050000.1: 0.00105, (TraesCS2B02G342900.1: 0.00000, TRITD2Bv1G162470.1: 0.00000): 0.00102): 0.01725): 0.00241): 0.00609, (AET2Gv20735600.1: 0.03618, TraesCS2D02G324000.1: 0.00000): 0.01621): 0.05644): 0.03427): 0.01131): 0.00929, ((Seita.5G128400.1: 0.08614, (Pahal.7G177700.1: 0.03317, Seita.7G124300.1: 0.03610): 0.01493): 0.02163, (TVU14178.1: 0.01359, TVU14240.1: 0.03191): 0.09118): 0.03657): 0.12148): 0.12668, (Joasc.15G002900.1: 0.08879, (Ola019279.1: 0.04907, ((LOC_Os04g38680.1: 0.05770, (((Pahal.7G177800.1: 0.03849, Seita.7G124400.1: 0.03523): 0.02528, (Sobic.006G106700.1: 0.02561, Zm00001d003422_T001: 0.05122): 0.03534): 0.01570, (TVU14179.1: 0.00000, TVU14241.1: 0.00000): 0.07183): 0.04847): 0.01732, ((Brame.09UG119000.1: 0.03975, (Brame.09PG123000.1: 0.01245, (Brasy9G166700.1: 0.01797, ((Bhyb26.D05G134200.1: 0.00399, Bradi5g12390.1: 0.00094): 0.01732, (Bhyb26.S09G092600.1: 0.00199, Brast09G106000.1: 0.00100): 0.01385): 0.00523): 0.00921): 0.01576): 0.04022, ((Horvu_13821_2H01G457500.1: 0.01780, ((AET2Gv20736300.1: 0.01212, TraesCS2D02G324400.1: 0.00000): 0.00696, ((SECCE2Rv1G0105930.1: 0.01570, ((TraesCS2A02G338600.1: 0.00000, TuG1812G0200003696.01.T01: 0.00000): 0.00000, (TRIDC2AG047520.1: 0.00001, TRITD2Av1G199330.1: 0.02242): 0.00097): 0.01235): 0.01012, (TraesCS2B02G343300.1: 0.00000, TRITD2Bv1G162510.1: 0.01596): 0.01057): 0.00272): 0.00653): 0.02606, ((TraesCS1B02G058900.1: 0.00000, TRIDC1BG007330.1: 0.02487): 0.03750, (Horvu_13821_1H01G536500.1: 0.03407, (TuG1812G0100000012.01.T02: 0.00000, (TRITD1Av1G000090.1: 0.00000, TuG1812G0200000917.01.T02: 0.00000): 0.00000): 0.03589): 0.04545): 0.03502): 0.02673): 0.03562): 0.02168): 0.08673): 0.04804): 0.06725): 0.07016): 0.07979);

(17, (18, ((6, 7), ((19, ((21, (23, ((4, (27, ((41, (59, (45, (35, 51)))), (54, (38, 48))))), (((5, 26), ((44, (36, 50)), (47, (37, 53)))), (8, 40))))), ((29, (24, 30)), (60, 62)))), (20, (22, ((2, (((25, 31), (32, 64)), (61, 63))), ((14, (13, (16, ((10, 12), (11, 15))))), ((3, ((9, 42), ((28, ((34, 58), (46, 52))), (39, 55)))), ((33, 43), (1, (56, (49, 57)))))))))))));

  65..17   65..66   66..18   66..67   67..68   68..6    68..7    67..69   69..70   70..19   70..71   71..72   72..21   72..73   73..23   73..74   74..75   75..4    75..76   76..27   76..77   77..78   78..41   78..79   79..59   79..80   80..45   80..81   81..35   81..51   77..82   82..54   82..83   83..38   83..48   74..84   84..85   85..86   86..5    86..26   85..87   87..88   88..44   88..89   89..36   89..50   87..90   90..47   90..91   91..37   91..53   84..92   92..8    92..40   71..93   93..94   94..29   94..95   95..24   95..30   93..96   96..60   96..62   69..97   97..20   97..98   98..22   98..99   99..100 100..2   100..101 101..102 102..103 103..25  103..31  102..104 104..32  104..64  101..105 105..61  105..63   99..106 106..107 107..14  107..108 108..13  108..109 109..16  109..110 110..111 111..10  111..12  110..112 112..11  112..15  106..113 113..114 114..3   114..115 115..116 116..9   116..42  115..117 117..118 118..28  118..119 119..120 120..34  120..58  119..121 121..46  121..52  117..122 122..39  122..55  113..123 123..124 124..33  124..43  123..125 125..1   125..126 126..56  126..127 127..49  127..57 

tree with node labels for Rod Page's TreeView
(17_GSMUA_Achr10G29730, (18_Joasc.09G155200.1, ((6_Aco001103.1, 7_Aco001105.1) 68 , ((19_Joasc.15G002800.1, ((21_LOC_Os04g38660_38670.1, (23_Ola019280.1, ((4_Horvu_13821_2H01G457300.1, (27_SECCE2Rv1G0105920.1, ((41_TraesCS2D02G324300.1, (59_TuG1812S0002919500.01.T01, (45_TRIDC2AG047500.3, (35_TraesCS2A02G338800.1, 51_TRITD2Av1G199310.1) 81 ) 80 ) 79 ) 78 , (54_TRITD2Bv1G162500.1, (38_TraesCS2B02G343200.1, 48_TRIDC2BG050030.1) 83 ) 82 ) 77 ) 76 ) 75 , (((5_Horvu_13821_2H01G457000.1, 26_SECCE2Rv1G0105890.1) 86 , ((44_TRIDC2AG047460.1, (36_TraesCS2A02G339100.1, 50_TRITD2Av1G199190.1) 89 ) 88 , (47_TRIDC2BG050000.1, (37_TraesCS2B02G342900.1, 53_TRITD2Bv1G162470.1) 91 ) 90 ) 87 ) 85 , (8_AET2Gv20735600.1, 40_TraesCS2D02G324000.1) 92 ) 84 ) 74 ) 73 ) 72 , ((29_Seita.5G128400.1, (24_Pahal.7G177700.1, 30_Seita.7G124300.1) 95 ) 94 , (60_TVU14178.1, 62_TVU14240.1) 96 ) 93 ) 71 ) 70 , (20_Joasc.15G002900.1, (22_Ola019279.1, ((2_LOC_Os04g38680.1, (((25_Pahal.7G177800.1, 31_Seita.7G124400.1) 103 , (32_Sobic.006G106700.1, 64_Zm00001d003422_T001) 104 ) 102 , (61_TVU14179.1, 63_TVU14241.1) 105 ) 101 ) 100 , ((14_Brame.09UG119000.1, (13_Brame.09PG123000.1, (16_Brasy9G166700.1, ((10_Bhyb26.D05G134200.1, 12_Bradi5g12390.1) 111 , (11_Bhyb26.S09G092600.1, 15_Brast09G106000.1) 112 ) 110 ) 109 ) 108 ) 107 , ((3_Horvu_13821_2H01G457500.1, ((9_AET2Gv20736300.1, 42_TraesCS2D02G324400.1) 116 , ((28_SECCE2Rv1G0105930.1, ((34_TraesCS2A02G338600.1, 58_TuG1812G0200003696.01.T01) 120 , (46_TRIDC2AG047520.1, 52_TRITD2Av1G199330.1) 121 ) 119 ) 118 , (39_TraesCS2B02G343300.1, 55_TRITD2Bv1G162510.1) 122 ) 117 ) 115 ) 114 , ((33_TraesCS1B02G058900.1, 43_TRIDC1BG007330.1) 124 , (1_Horvu_13821_1H01G536500.1, (56_TuG1812G0100000012.01.T02, (49_TRITD1Av1G000090.1, 57_TuG1812G0200000917.01.T02) 127 ) 126 ) 125 ) 123 ) 113 ) 106 ) 99 ) 98 ) 97 ) 69 ) 67 ) 66 ) 65 ;

Nodes 65 to 127 are ancestral
Unreliable at sites with alignment gaps

(1) Marginal reconstruction of ancestral sequences
(eqn. 4 in Yang et al. 1995 Genetics 141:1641-1650).

Prob distribs at nodes, those with p < 0.001 not listed

Prob distribution at node 65, by site

   site  Freq   Data

      1     24   AAAAAAAAAAAAAAAAAAAAAAAAAAAAAAAAAAAAAAAAAAAAAAAAAAAAAAAAAAAAAAAA: A(0.985) R(0.000) N(0.000) D(0.000) C(0.003) Q(0.000) E(0.000) G(0.004) H(0.000) I(0.000) L(0.000) K(0.000) M(0.000) F(0.000) P(0.000) S(0.000) T(0.008) W(0.000) Y(0.000) V(0.000) 
      2     57   TTTTTTTTTTTTTTTTTTTTTTTTTTTTTTTTTTTTTTTTTTTTTTTTTTTTTTTTTTTTTTTT: A(0.006) R(0.000) N(0.000) D(0.000) C(0.001) Q(0.000) E(0.000) G(0.000) H(0.000) I(0.000) L(0.000) K(0.000) M(0.000) F(0.000) P(0.000) S(0.000) T(0.993) W(0.000) Y(0.000) V(0.000) 
      3     31   GGGGGGGGGGGGGGGGGGGGGGGGGGGGGGGGGGGGGGGGGGGGGGGGGGGGGGGGGGGGGGGG: A(0.003) R(0.000) N(0.000) D(0.000) C(0.000) Q(0.000) E(0.000) G(0.996) H(0.000) I(0.000) L(0.000) K(0.000) M(0.000) F(0.000) P(0.000) S(0.000) T(0.000) W(0.000) Y(0.000) V(0.000) 
      4      1   AGGGGAAGGGGGGGGGCCGAGGGGGAGGGGGGGGGGGGGGGGGGGGGGGGGGGGGGGGGGTGTG: A(0.122) R(0.000) N(0.000) D(0.000) C(0.849) Q(0.000) E(0.000) G(0.019) H(0.000) I(0.000) L(0.000) K(0.000) M(0.000) F(0.000) P(0.000) S(0.000) T(0.009) W(0.000) Y(0.000) V(0.000) 
      5      1   GCGCAAAAGGGGGGGGAGCAAGCCAACGCCCAGGCAACGACGGACGACGACGACGGGGCCCCCA: A(0.954) R(0.000) N(0.000) D(0.000) C(0.004) Q(0.000) E(0.000) G(0.034) H(0.000) I(0.000) L(0.000) K(0.000) M(0.000) F(0.000) P(0.000) S(0.000) T(0.008) W(0.000) Y(0.000) V(0.000) 
      6      1   CCCCCACCCCCCCCCCGCCCCCCCCCCCCCCCACCCCCCCCCACCCCCCCCCCCCCCCCCCCCC: A(0.062) R(0.000) N(0.000) D(0.000) C(0.565) Q(0.000) E(0.000) G(0.364) H(0.000) I(0.000) L(0.000) K(0.000) M(0.000) F(0.000) P(0.000) S(0.000) T(0.009) W(0.000) Y(0.000) V(0.000) 
      7      2   GGGGGGGGGGGGGGGGAGGGGGGGGGGGGGGGGGGGGGGGGGGGGGGGGGGGGGGGGGGGGGGG: A(0.369) R(0.000) N(0.000) D(0.000) C(0.008) Q(0.000) E(0.000) G(0.615) H(0.000) I(0.000) L(0.000) K(0.000) M(0.000) F(0.000) P(0.000) S(0.000) T(0.008) W(0.000) Y(0.000) V(0.000) 
      8      1   CCCCCCCCCCCCCCCCGCTCCCCCCCCCTCCCCCCCCCCCCCCCCCCCCCCCCCCCCCCCCCCC: A(0.057) R(0.000) N(0.000) D(0.000) C(0.571) Q(0.000) E(0.000) G(0.362) H(0.000) I(0.000) L(0.000) K(0.000) M(0.000) F(0.000) P(0.000) S(0.000) T(0.009) W(0.000) Y(0.000) V(0.000) 
      9      1   AGGTCCCCGGGGGGGGGTCGCTCCGCTGCCGGGGTCCTGCTGGCTGCTACTGCTGAAGTCGCGG: A(0.113) R(0.000) N(0.000) D(0.000) C(0.202) Q(0.000) E(0.000) G(0.636) H(0.000) I(0.000) L(0.000) K(0.000) M(0.000) F(0.000) P(0.000) S(0.000) T(0.049) W(0.000) Y(0.000) V(0.000) 
     10      1   TTTGGGGGTTTTTTTTAGGGGTGGTGGTGGTTTTGGGGTGGTTGGTGGTGGTGGTTTTGGTGTT: A(0.372) R(0.000) N(0.000) D(0.000) C(0.008) Q(0.000) E(0.000) G(0.613) H(0.000) I(0.000) L(0.000) K(0.000) M(0.000) F(0.000) P(0.000) S(0.000) T(0.008) W(0.000) Y(0.000) V(0.000) 
     11      1   CCCAAAAACCCCCCCCGAAGACAACAACAACCCCAAAACAACCAACAACAACAACCCCAACACC: A(0.517) R(0.000) N(0.000) D(0.000) C(0.008) Q(0.000) E(0.000) G(0.465) H(0.000) I(0.000) L(0.000) K(0.000) M(0.000) F(0.000) P(0.000) S(0.000) T(0.010) W(0.000) Y(0.000) V(0.000) 
     12      1   GGGCCCCCGCCCCCCCCTCCCCCCCCCGCCACAGCCCCGCCGACCGCCTCCGCCGTTGCCACAC: A(0.007) R(0.000) N(0.000) D(0.000) C(0.983) Q(0.000) E(0.000) G(0.001) H(0.000) I(0.000) L(0.000) K(0.000) M(0.000) F(0.000) P(0.000) S(0.000) T(0.009) W(0.000) Y(0.000) V(0.000) 
     13      1   CCCCCCCCCCCCCCCCCGCCGCCCCCCCCCCCGCCCCCCCCCGCCCCCTCCCCCCTTCCCCCCC: A(0.007) R(0.000) N(0.000) D(0.000) C(0.986) Q(0.000) E(0.000) G(0.006) H(0.000) I(0.000) L(0.000) K(0.000) M(0.000) F(0.000) P(0.000) S(0.000) T(0.002) W(0.000) Y(0.000) V(0.000) 
     14      1   CCCACCCCCCCCCCCCCACCACCCCCACCCCCCCACCACCACCCACCACCACCACCCCACCCCC: A(0.014) R(0.000) N(0.000) D(0.000) C(0.983) Q(0.000) E(0.000) G(0.001) H(0.000) I(0.000) L(0.000) K(0.000) M(0.000) F(0.000) P(0.000) S(0.000) T(0.002) W(0.000) Y(0.000) V(0.000) 
     15      1   GGGGGGGGGTTTAGTGACGGCGGCGGGGGGGGGGGGGGGGGGGGGGGGGGGGGGGGGGGGAGAA: A(0.583) R(0.000) N(0.000) D(0.000) C(0.061) Q(0.000) E(0.000) G(0.343) H(0.000) I(0.000) L(0.000) K(0.000) M(0.000) F(0.000) P(0.000) S(0.000) T(0.014) W(0.000) Y(0.000) V(0.000) 
     16      1   GGGGGAAGGGGGAGGGGTGAGGGGGGGGGGGGGGGGGGGGGGGGGGGGGGGGGGGGGGGTTTTG: A(0.255) R(0.000) N(0.000) D(0.000) C(0.006) Q(0.000) E(0.000) G(0.713) H(0.000) I(0.000) L(0.000) K(0.000) M(0.000) F(0.000) P(0.000) S(0.000) T(0.026) W(0.000) Y(0.000) V(0.000) 
     17      1   ACACCGGCACCCCCCCACGACCCCCCCACCCCAACCCCACCAACCACCACCACCAAAACCCCCC: A(0.748) R(0.000) N(0.000) D(0.000) C(0.170) Q(0.000) E(0.000) G(0.067) H(0.000) I(0.000) L(0.000) K(0.000) M(0.000) F(0.000) P(0.000) S(0.000) T(0.015) W(0.000) Y(0.000) V(0.000) 
     18      1   CCCAAAAACCCCCCCCCGCCCCCCCAACCCGCCCAAAACAACCAACAACAACAACCCCACCCCC: A(0.071) R(0.000) N(0.000) D(0.000) C(0.903) Q(0.000) E(0.000) G(0.020) H(0.000) I(0.000) L(0.000) K(0.000) M(0.000) F(0.000) P(0.000) S(0.000) T(0.006) W(0.000) Y(0.000) V(0.000) 
     19      1   GGGAAAAAGGGGGGGGAAAGAGAGGAAGGCGGGGAAAAGAAGGAAGAAGAAGAAGGGGAAGAGG: A(0.983) R(0.000) N(0.000) D(0.000) C(0.003) Q(0.000) E(0.000) G(0.007) H(0.000) I(0.000) L(0.000) K(0.000) M(0.000) F(0.000) P(0.000) S(0.000) T(0.008) W(0.000) Y(0.000) V(0.000) 
     20      1   TTTTTTTTTTTTTTTTTTTTTTTTCTTTTTCTTTTTTTTTTTTTTTTTTTTTTTTTTTTTTTTT: A(0.006) R(0.000) N(0.000) D(0.000) C(0.001) Q(0.000) E(0.000) G(0.000) H(0.000) I(0.000) L(0.000) K(0.000) M(0.000) F(0.000) P(0.000) S(0.000) T(0.993) W(0.000) Y(0.000) V(0.000) 
     21      1   GTGCCCCCGGGGGGGGCCCCCGCCGCCGCCGGGGCCCCGCCGGCCGCCGCCGCCGGGGCCGCGG: A(0.002) R(0.000) N(0.000) D(0.000) C(0.997) Q(0.000) E(0.000) G(0.000) H(0.000) I(0.000) L(0.000) K(0.000) M(0.000) F(0.000) P(0.000) S(0.000) T(0.001) W(0.000) Y(0.000) V(0.000) 
     22      1   CCCCCCCCCCCCCCCCAAAACCCCCCCCCCCCCCCCCCCCCCCCCCCCCCCCCCCCCCCACACC: A(0.942) R(0.000) N(0.000) D(0.000) C(0.042) Q(0.000) E(0.000) G(0.006) H(0.000) I(0.000) L(0.000) K(0.000) M(0.000) F(0.000) P(0.000) S(0.000) T(0.011) W(0.000) Y(0.000) V(0.000) 
     23      1   GGGGGGGGGGGGGGGGAAGGGGGGGGGGGGGGGGGGGGGGGGGGGGGGTGGGGGGTTGGAGAGG: A(0.763) R(0.000) N(0.000) D(0.000) C(0.006) Q(0.000) E(0.000) G(0.221) H(0.000) I(0.000) L(0.000) K(0.000) M(0.000) F(0.000) P(0.000) S(0.000) T(0.010) W(0.000) Y(0.000) V(0.000) 
     24      1   CGCGGAAGCCCCCCCGACAGGGGGGGGCCGGGCCGGGGCGGCCGGCGGCGGCGGCCCCGGGGGC: A(0.931) R(0.000) N(0.000) D(0.000) C(0.024) Q(0.000) E(0.000) G(0.034) H(0.000) I(0.000) L(0.000) K(0.000) M(0.000) F(0.000) P(0.000) S(0.000) T(0.011) W(0.000) Y(0.000) V(0.000) 
     25      1   GGGAAAAAGGGGGGGGAAAGAGAAGAAGAAGGGGAAAAGAAGGAAGAAGAAGAAGGGGAAGAGG: A(0.983) R(0.000) N(0.000) D(0.000) C(0.003) Q(0.000) E(0.000) G(0.007) H(0.000) I(0.000) L(0.000) K(0.000) M(0.000) F(0.000) P(0.000) S(0.000) T(0.008) W(0.000) Y(0.000) V(0.000) 
     26      1   GGGCCCCCGGGGGGGGCGGGCGCCGCCGCCGGGGCCCCGCCGGCCGCCGCCGCCGGGGCCGCGG: A(0.046) R(0.000) N(0.000) D(0.000) C(0.635) Q(0.000) E(0.000) G(0.312) H(0.000) I(0.000) L(0.000) K(0.000) M(0.000) F(0.000) P(0.000) S(0.000) T(0.006) W(0.000) Y(0.000) V(0.000) 
     27      1   CTCGGCCGCTGTGGGTCCCCGGGGGGGCGCGCCCGGGGCGGCCGGCGGCGGCGGCCCCGGCGCG: A(0.002) R(0.000) N(0.000) D(0.000) C(0.997) Q(0.000) E(0.000) G(0.000) H(0.000) I(0.000) L(0.000) K(0.000) M(0.000) F(0.000) P(0.000) S(0.000) T(0.001) W(0.000) Y(0.000) V(0.000) 
     28     57   TTTTTTTTTTTTTTTTTTTTTTTTTTTTTTTTTTTTTTTTTTTTTTTTTTTTTTTTTTTTTTTT: A(0.006) R(0.000) N(0.000) D(0.000) C(0.001) Q(0.000) E(0.000) G(0.000) H(0.000) I(0.000) L(0.000) K(0.000) M(0.000) F(0.000) P(0.000) S(0.000) T(0.993) W(0.000) Y(0.000) V(0.000) 
     29      1   AAAAAAAAAAAAAAAAAAAAAAAAAAAATAAAAAAAAAAAAAAAAAAAAAAAAAAAAAAAAAAA: A(0.985) R(0.000) N(0.000) D(0.000) C(0.003) Q(0.000) E(0.000) G(0.004) H(0.000) I(0.000) L(0.000) K(0.000) M(0.000) F(0.000) P(0.000) S(0.000) T(0.008) W(0.000) Y(0.000) V(0.000) 
     30      1   CCCCCTTCCCCCCCCCCCCCCCCCCCCCCCCCCCCCCCCCCCCCCCCCCCCCCCCCCCCCCCCC: A(0.003) R(0.000) N(0.000) D(0.000) C(0.994) Q(0.000) E(0.000) G(0.000) H(0.000) I(0.000) L(0.000) K(0.000) M(0.000) F(0.000) P(0.000) S(0.000) T(0.003) W(0.000) Y(0.000) V(0.000) 
     31      1   CCCCCCCCCCCCCCCCCCCCCCCCCCCCGCCCCCCCCCCCCCCCCCCCCCCCCCCCCCCCCCCC: A(0.002) R(0.000) N(0.000) D(0.000) C(0.997) Q(0.000) E(0.000) G(0.000) H(0.000) I(0.000) L(0.000) K(0.000) M(0.000) F(0.000) P(0.000) S(0.000) T(0.001) W(0.000) Y(0.000) V(0.000) 
     32     26   CCCCCCCCCCCCCCCCCCCCCCCCCCCCCCCCCCCCCCCCCCCCCCCCCCCCCCCCCCCCCCCC: A(0.002) R(0.000) N(0.000) D(0.000) C(0.997) Q(0.000) E(0.000) G(0.000) H(0.000) I(0.000) L(0.000) K(0.000) M(0.000) F(0.000) P(0.000) S(0.000) T(0.001) W(0.000) Y(0.000) V(0.000) 
     33      1   GGGGGGGGGGAGGGGGATGGGGGGGGGGCGGGAGGGGGGGGGAGGGGGGGGGGGGGGGGGGGGG: A(0.685) R(0.000) N(0.000) D(0.000) C(0.009) Q(0.000) E(0.000) G(0.240) H(0.000) I(0.000) L(0.000) K(0.000) M(0.000) F(0.000) P(0.000) S(0.000) T(0.066) W(0.000) Y(0.000) V(0.000) 
     34     31   GGGGGGGGGGGGGGGGGGGGGGGGGGGGGGGGGGGGGGGGGGGGGGGGGGGGGGGGGGGGGGGG: A(0.003) R(0.000) N(0.000) D(0.000) C(0.000) Q(0.000) E(0.000) G(0.996) H(0.000) I(0.000) L(0.000) K(0.000) M(0.000) F(0.000) P(0.000) S(0.000) T(0.000) W(0.000) Y(0.000) V(0.000) 
     35     24   AAAAAAAAAAAAAAAAAAAAAAAAAAAAAAAAAAAAAAAAAAAAAAAAAAAAAAAAAAAAAAAA: A(0.985) R(0.000) N(0.000) D(0.000) C(0.003) Q(0.000) E(0.000) G(0.004) H(0.000) I(0.000) L(0.000) K(0.000) M(0.000) F(0.000) P(0.000) S(0.000) T(0.008) W(0.000) Y(0.000) V(0.000) 
     36      1   GCCCCCCCCCCCCCCCCCCCCCCCGCCCCCGCCCCCCCCCCCCCCCCCGCCCCCCGGCCCCCCC: A(0.002) R(0.000) N(0.000) D(0.000) C(0.997) Q(0.000) E(0.000) G(0.000) H(0.000) I(0.000) L(0.000) K(0.000) M(0.000) F(0.000) P(0.000) S(0.000) T(0.001) W(0.000) Y(0.000) V(0.000) 
     37     24   AAAAAAAAAAAAAAAAAAAAAAAAAAAAAAAAAAAAAAAAAAAAAAAAAAAAAAAAAAAAAAAA: A(0.985) R(0.000) N(0.000) D(0.000) C(0.003) Q(0.000) E(0.000) G(0.004) H(0.000) I(0.000) L(0.000) K(0.000) M(0.000) F(0.000) P(0.000) S(0.000) T(0.008) W(0.000) Y(0.000) V(0.000) 
     38     57   TTTTTTTTTTTTTTTTTTTTTTTTTTTTTTTTTTTTTTTTTTTTTTTTTTTTTTTTTTTTTTTT: A(0.006) R(0.000) N(0.000) D(0.000) C(0.001) Q(0.000) E(0.000) G(0.000) H(0.000) I(0.000) L(0.000) K(0.000) M(0.000) F(0.000) P(0.000) S(0.000) T(0.993) W(0.000) Y(0.000) V(0.000) 
     39      1   CCCCACCACCCCCCCCCACTCCCCCACCCCCCCCCAACCACCCACCACCACCACCCCCCCCCCC: A(0.014) R(0.000) N(0.000) D(0.000) C(0.982) Q(0.000) E(0.000) G(0.001) H(0.000) I(0.000) L(0.000) K(0.000) M(0.000) F(0.000) P(0.000) S(0.000) T(0.003) W(0.000) Y(0.000) V(0.000) 
     40     31   GGGGGGGGGGGGGGGGGGGGGGGGGGGGGGGGGGGGGGGGGGGGGGGGGGGGGGGGGGGGGGGG: A(0.003) R(0.000) N(0.000) D(0.000) C(0.000) Q(0.000) E(0.000) G(0.996) H(0.000) I(0.000) L(0.000) K(0.000) M(0.000) F(0.000) P(0.000) S(0.000) T(0.000) W(0.000) Y(0.000) V(0.000) 
     41     31   GGGGGGGGGGGGGGGGGGGGGGGGGGGGGGGGGGGGGGGGGGGGGGGGGGGGGGGGGGGGGGGG: A(0.003) R(0.000) N(0.000) D(0.000) C(0.000) Q(0.000) E(0.000) G(0.996) H(0.000) I(0.000) L(0.000) K(0.000) M(0.000) F(0.000) P(0.000) S(0.000) T(0.000) W(0.000) Y(0.000) V(0.000) 
     42      1   GCCCCCCCCCCCCCCCGACCCCCCCCCCCCCCTCCCCTCCCCTCCCCTCCCCCTCCCCCCCCCC: A(0.208) R(0.000) N(0.000) D(0.000) C(0.284) Q(0.000) E(0.000) G(0.495) H(0.000) I(0.000) L(0.000) K(0.000) M(0.000) F(0.000) P(0.000) S(0.000) T(0.014) W(0.000) Y(0.000) V(0.000) 
     43      1   GGGGCGGCGGGGGGGGGCGGGGGGGCGGGGGGGGGCCGGCGGGCGGCGGCGGCGGGGGGGGGGG: A(0.009) R(0.000) N(0.000) D(0.000) C(0.006) Q(0.000) E(0.000) G(0.985) H(0.000) I(0.000) L(0.000) K(0.000) M(0.000) F(0.000) P(0.000) S(0.000) T(0.001) W(0.000) Y(0.000) V(0.000) 
     44      1   CCCAAAAACCCCCCCCAAAAACAAAAACAAACCCAAAACAACCAACAACAACAACCCCAACACC: A(0.985) R(0.000) N(0.000) D(0.000) C(0.003) Q(0.000) E(0.000) G(0.004) H(0.000) I(0.000) L(0.000) K(0.000) M(0.000) F(0.000) P(0.000) S(0.000) T(0.008) W(0.000) Y(0.000) V(0.000) 
     45      1   GGGGGGGGGCCCCCCCGGGGGTGGGGGGGGCGGGGCGGGGGGGCGGGGGCGGGGGGGGGGGGGC: A(0.003) R(0.000) N(0.000) D(0.000) C(0.000) Q(0.000) E(0.000) G(0.996) H(0.000) I(0.000) L(0.000) K(0.000) M(0.000) F(0.000) P(0.000) S(0.000) T(0.000) W(0.000) Y(0.000) V(0.000) 
     46      1   CCCCCTTCCCCCCCCCTTCCCCCCCCCCCCCCCCCCCCCCCCCCCCCCCCCCCCCCCCCCCCCC: A(0.010) R(0.000) N(0.000) D(0.000) C(0.006) Q(0.000) E(0.000) G(0.000) H(0.000) I(0.000) L(0.000) K(0.000) M(0.000) F(0.000) P(0.000) S(0.000) T(0.984) W(0.000) Y(0.000) V(0.000) 
     47      1   TTTGGTTGTTTTTTTTTTTTGTGGTGGTGGTTTGGGGGTGGTTGGGGGTGGGGGTTTGGGTGTT: A(0.006) R(0.000) N(0.000) D(0.000) C(0.001) Q(0.000) E(0.000) G(0.000) H(0.000) I(0.000) L(0.000) K(0.000) M(0.000) F(0.000) P(0.000) S(0.000) T(0.993) W(0.000) Y(0.000) V(0.000) 
     48      1   GGACCCCCCGGGCCGGTTCTCCCCCCCCCCCCCCCCCCCCCCCCCCCCTCCCCCCTTCCCCCCG: A(0.033) R(0.000) N(0.000) D(0.000) C(0.103) Q(0.000) E(0.000) G(0.001) H(0.000) I(0.000) L(0.000) K(0.000) M(0.000) F(0.000) P(0.000) S(0.000) T(0.862) W(0.000) Y(0.000) V(0.000) 
     49     31   GGGGGGGGGGGGGGGGGGGGGGGGGGGGGGGGGGGGGGGGGGGGGGGGGGGGGGGGGGGGGGGG: A(0.003) R(0.000) N(0.000) D(0.000) C(0.000) Q(0.000) E(0.000) G(0.996) H(0.000) I(0.000) L(0.000) K(0.000) M(0.000) F(0.000) P(0.000) S(0.000) T(0.000) W(0.000) Y(0.000) V(0.000) 
     50     26   CCCCCCCCCCCCCCCCCCCCCCCCCCCCCCCCCCCCCCCCCCCCCCCCCCCCCCCCCCCCCCCC: A(0.002) R(0.000) N(0.000) D(0.000) C(0.997) Q(0.000) E(0.000) G(0.000) H(0.000) I(0.000) L(0.000) K(0.000) M(0.000) F(0.000) P(0.000) S(0.000) T(0.001) W(0.000) Y(0.000) V(0.000) 
     51      1   GGCCCAACCGGGGGGGACCAGGCCGCCCCCGGGCCCCCCCCCGCCCCCGCCCCCCGGCCGGGGG: A(0.952) R(0.000) N(0.000) D(0.000) C(0.031) Q(0.000) E(0.000) G(0.007) H(0.000) I(0.000) L(0.000) K(0.000) M(0.000) F(0.000) P(0.000) S(0.000) T(0.011) W(0.000) Y(0.000) V(0.000) 
     52      1   TTTTTTTTTTTTTTTTTTTTTTTTTTTTTTTTTTTTTTTTTTTTTTTTTTTTTTTTTTTTTCTT: A(0.006) R(0.000) N(0.000) D(0.000) C(0.001) Q(0.000) E(0.000) G(0.000) H(0.000) I(0.000) L(0.000) K(0.000) M(0.000) F(0.000) P(0.000) S(0.000) T(0.993) W(0.000) Y(0.000) V(0.000) 
     53     57   TTTTTTTTTTTTTTTTTTTTTTTTTTTTTTTTTTTTTTTTTTTTTTTTTTTTTTTTTTTTTTTT: A(0.006) R(0.000) N(0.000) D(0.000) C(0.001) Q(0.000) E(0.000) G(0.000) H(0.000) I(0.000) L(0.000) K(0.000) M(0.000) F(0.000) P(0.000) S(0.000) T(0.993) W(0.000) Y(0.000) V(0.000) 
     54      1   TCCCCTTCCCCCCACCTCCCCCCCCCTCCCCCTCCCCCCCCCTCCCCCTCCCCCCTTCCCCCCC: A(0.043) R(0.000) N(0.000) D(0.000) C(0.320) Q(0.000) E(0.000) G(0.003) H(0.000) I(0.000) L(0.000) K(0.000) M(0.000) F(0.000) P(0.000) S(0.000) T(0.635) W(0.000) Y(0.000) V(0.000) 
     55     31   GGGGGGGGGGGGGGGGGGGGGGGGGGGGGGGGGGGGGGGGGGGGGGGGGGGGGGGGGGGGGGGG: A(0.003) R(0.000) N(0.000) D(0.000) C(0.000) Q(0.000) E(0.000) G(0.996) H(0.000) I(0.000) L(0.000) K(0.000) M(0.000) F(0.000) P(0.000) S(0.000) T(0.000) W(0.000) Y(0.000) V(0.000) 
     56     31   GGGGGGGGGGGGGGGGGGGGGGGGGGGGGGGGGGGGGGGGGGGGGGGGGGGGGGGGGGGGGGGG: A(0.003) R(0.000) N(0.000) D(0.000) C(0.000) Q(0.000) E(0.000) G(0.996) H(0.000) I(0.000) L(0.000) K(0.000) M(0.000) F(0.000) P(0.000) S(0.000) T(0.000) W(0.000) Y(0.000) V(0.000) 
     57      1   GGGCGCCCGGGGGGGGCCCGCCCCCGCGCCCGGGCCGCGCCGGCCGGCTCCGGCGTTGCCCCCG: A(0.002) R(0.000) N(0.000) D(0.000) C(0.997) Q(0.000) E(0.000) G(0.000) H(0.000) I(0.000) L(0.000) K(0.000) M(0.000) F(0.000) P(0.000) S(0.000) T(0.001) W(0.000) Y(0.000) V(0.000) 
     58      1   GGGCCTTTGCCCCGCCCTTTCCCCCCCGCCCCGGCCTCATCGGCCGTCGCCGTCAGGGCCCCCC: A(0.056) R(0.000) N(0.000) D(0.000) C(0.386) Q(0.000) E(0.000) G(0.004) H(0.000) I(0.000) L(0.000) K(0.000) M(0.000) F(0.000) P(0.000) S(0.000) T(0.553) W(0.000) Y(0.000) V(0.000) 
     59      1   CCCGCAACCGGGGGGGACGAGGGGGCGCGGGGTCGGCGCCGCTGGCCGCGGCCGCCCCGGGGGG: A(0.942) R(0.000) N(0.000) D(0.000) C(0.022) Q(0.000) E(0.000) G(0.025) H(0.000) I(0.000) L(0.000) K(0.000) M(0.000) F(0.000) P(0.000) S(0.000) T(0.011) W(0.000) Y(0.000) V(0.000) 
     60      1   CCCCGCCCCCCCCCCCCTCCCCCCCCCCCTCCCCCCCCCCCCCCCCCCCCCCCCCCCCCCCCCC: A(0.007) R(0.000) N(0.000) D(0.000) C(0.983) Q(0.000) E(0.000) G(0.001) H(0.000) I(0.000) L(0.000) K(0.000) M(0.000) F(0.000) P(0.000) S(0.000) T(0.009) W(0.000) Y(0.000) V(0.000) 
     61      1   AAACCTTCAAAAAAAAAGCAAAGGGCCAGGGGAACCCCACCAACCACCACCACCAAAACGGGGG: A(0.940) R(0.000) N(0.000) D(0.000) C(0.004) Q(0.000) E(0.000) G(0.031) H(0.000) I(0.000) L(0.000) K(0.000) M(0.000) F(0.000) P(0.000) S(0.000) T(0.024) W(0.000) Y(0.000) V(0.000) 
     62      1   AAACCTCCAAAAAAAAATGACAGGGCCACGGGAAGCCGACGAACGACGACGACGAAAAGGCGCG: A(0.844) R(0.000) N(0.000) D(0.000) C(0.009) Q(0.000) E(0.000) G(0.006) H(0.000) I(0.000) L(0.000) K(0.000) M(0.000) F(0.000) P(0.000) S(0.000) T(0.141) W(0.000) Y(0.000) V(0.000) 
     63      1   AGGGCGGCGAAAAAAGGCCAGACCCCGGCCCCAGGCCGGCGGACGGCGACGGCGGAAGGCCCCC: A(0.158) R(0.000) N(0.000) D(0.000) C(0.059) Q(0.000) E(0.000) G(0.777) H(0.000) I(0.000) L(0.000) K(0.000) M(0.000) F(0.000) P(0.000) S(0.000) T(0.005) W(0.000) Y(0.000) V(0.000) 
     64     31   GGGGGGGGGGGGGGGGGGGGGGGGGGGGGGGGGGGGGGGGGGGGGGGGGGGGGGGGGGGGGGGG: A(0.003) R(0.000) N(0.000) D(0.000) C(0.000) Q(0.000) E(0.000) G(0.996) H(0.000) I(0.000) L(0.000) K(0.000) M(0.000) F(0.000) P(0.000) S(0.000) T(0.000) W(0.000) Y(0.000) V(0.000) 
     65     31   GGGGGGGGGGGGGGGGGGGGGGGGGGGGGGGGGGGGGGGGGGGGGGGGGGGGGGGGGGGGGGGG: A(0.003) R(0.000) N(0.000) D(0.000) C(0.000) Q(0.000) E(0.000) G(0.996) H(0.000) I(0.000) L(0.000) K(0.000) M(0.000) F(0.000) P(0.000) S(0.000) T(0.000) W(0.000) Y(0.000) V(0.000) 
     66      1   CCCACAACCCCCCCCCAGGCCCTCCCACCCCCCCACCACCACCCACCAACACCACAACACCCCC: A(0.906) R(0.000) N(0.000) D(0.000) C(0.031) Q(0.000) E(0.000) G(0.052) H(0.000) I(0.000) L(0.000) K(0.000) M(0.000) F(0.000) P(0.000) S(0.000) T(0.011) W(0.000) Y(0.000) V(0.000) 
     67      1   CCCCCAACCCCCCCCCAAAACCCCCCCCCCCCCCCCCCCCCCCCCCCCCCCCCCCCCCCCCCCC: A(0.985) R(0.000) N(0.000) D(0.000) C(0.003) Q(0.000) E(0.000) G(0.004) H(0.000) I(0.000) L(0.000) K(0.000) M(0.000) F(0.000) P(0.000) S(0.000) T(0.008) W(0.000) Y(0.000) V(0.000) 
     68     31   GGGGGGGGGGGGGGGGGGGGGGGGGGGGGGGGGGGGGGGGGGGGGGGGGGGGGGGGGGGGGGGG: A(0.003) R(0.000) N(0.000) D(0.000) C(0.000) Q(0.000) E(0.000) G(0.996) H(0.000) I(0.000) L(0.000) K(0.000) M(0.000) F(0.000) P(0.000) S(0.000) T(0.000) W(0.000) Y(0.000) V(0.000) 
     69      1   GGCCCGGCCCCCCGCCGGGGCGCCCCCCACACGCCCCCCCCCGCCCCCGCCCCCCGGCCCCCCC: A(0.003) R(0.000) N(0.000) D(0.000) C(0.000) Q(0.000) E(0.000) G(0.996) H(0.000) I(0.000) L(0.000) K(0.000) M(0.000) F(0.000) P(0.000) S(0.000) T(0.000) W(0.000) Y(0.000) V(0.000) 
     70      1   TCTCCAACTTTTTTTTGACCCTCCCCCTCCCCTTCCCCTCCTTCCTCCTCCTCCTTTTCCACAC: A(0.480) R(0.000) N(0.000) D(0.000) C(0.041) Q(0.000) E(0.000) G(0.465) H(0.000) I(0.000) L(0.000) K(0.000) M(0.000) F(0.000) P(0.000) S(0.000) T(0.014) W(0.000) Y(0.000) V(0.000) 
     71      1   TTTTTTTTTTTTTTTTTATTTTTTTTTTTTTTTTTTTTTTTTTTTTTTTTTTTTTTTTTTTTTT: A(0.025) R(0.000) N(0.000) D(0.000) C(0.001) Q(0.000) E(0.000) G(0.000) H(0.000) I(0.000) L(0.000) K(0.000) M(0.000) F(0.000) P(0.000) S(0.000) T(0.973) W(0.000) Y(0.000) V(0.000) 
     72      1   TCCGGACGCCCCCCCCAACGCCCCCGGCCCCCCCGGGGCGGCCGGCGGCGGCGGCCCCGGCGCC: A(0.873) R(0.000) N(0.000) D(0.000) C(0.103) Q(0.000) E(0.000) G(0.008) H(0.000) I(0.000) L(0.000) K(0.000) M(0.000) F(0.000) P(0.000) S(0.000) T(0.015) W(0.000) Y(0.000) V(0.000) 
     73      1   GGGGCTTCGGGGGGGGGACGCGCCGCGGCCGGGGGCCGGCGGGCGGCGGCGGCGGGGGGCGCGG: A(0.201) R(0.000) N(0.000) D(0.000) C(0.012) Q(0.000) E(0.000) G(0.764) H(0.000) I(0.000) L(0.000) K(0.000) M(0.000) F(0.000) P(0.000) S(0.000) T(0.024) W(0.000) Y(0.000) V(0.000) 
     74      1   CCCTTTTTCCCCCCCCCCTCTCTTCTTCTTCCCCTTTTCTTCCTTCTTCTTCTTCCCCTTCTCC: A(0.010) R(0.000) N(0.000) D(0.000) C(0.957) Q(0.000) E(0.000) G(0.001) H(0.000) I(0.000) L(0.000) K(0.000) M(0.000) F(0.000) P(0.000) S(0.000) T(0.032) W(0.000) Y(0.000) V(0.000) 
     75      1   TCCCCCCCCCCCCCCCCCCACCCCCCCCCCCCCCCCCCCCCCCCCCCCCCCCCCCCCCCCCCCC: A(0.002) R(0.000) N(0.000) D(0.000) C(0.997) Q(0.000) E(0.000) G(0.000) H(0.000) I(0.000) L(0.000) K(0.000) M(0.000) F(0.000) P(0.000) S(0.000) T(0.001) W(0.000) Y(0.000) V(0.000) 
     76      4   GGGGGGGGGGGGGGGGGAGGGGGGGGGGGGGGGGGGGGGGGGGGGGGGGGGGGGGGGGGGGGGG: A(0.018) R(0.000) N(0.000) D(0.000) C(0.001) Q(0.000) E(0.000) G(0.980) H(0.000) I(0.000) L(0.000) K(0.000) M(0.000) F(0.000) P(0.000) S(0.000) T(0.001) W(0.000) Y(0.000) V(0.000) 
     77      1   TTTTTTTTTTTTTTTTTTTTTTTTCTTTTTCCTTTTTTTTTTTTTTTTTTTTTTTTTTTTCTCC: A(0.006) R(0.000) N(0.000) D(0.000) C(0.001) Q(0.000) E(0.000) G(0.000) H(0.000) I(0.000) L(0.000) K(0.000) M(0.000) F(0.000) P(0.000) S(0.000) T(0.993) W(0.000) Y(0.000) V(0.000) 
     78      1   GGCGGGGGCCCCCCCCCTGGGGGCGCGCGCGGGCGGGGCGGCGGGCGGGGGCGGCGGCGGGGGG: A(0.132) R(0.000) N(0.000) D(0.000) C(0.518) Q(0.000) E(0.000) G(0.269) H(0.000) I(0.000) L(0.000) K(0.000) M(0.000) F(0.000) P(0.000) S(0.000) T(0.081) W(0.000) Y(0.000) V(0.000) 
     79      1   TTTTTTTTTTTTTTTTTGTTTTTTTTTTGTTTTTTTTTTTTTTTTTTTTTTTTTTTTTTTTTTT: A(0.021) R(0.000) N(0.000) D(0.000) C(0.002) Q(0.000) E(0.000) G(0.003) H(0.000) I(0.000) L(0.000) K(0.000) M(0.000) F(0.000) P(0.000) S(0.000) T(0.974) W(0.000) Y(0.000) V(0.000) 
     80     26   CCCCCCCCCCCCCCCCCCCCCCCCCCCCCCCCCCCCCCCCCCCCCCCCCCCCCCCCCCCCCCCC: A(0.002) R(0.000) N(0.000) D(0.000) C(0.997) Q(0.000) E(0.000) G(0.000) H(0.000) I(0.000) L(0.000) K(0.000) M(0.000) F(0.000) P(0.000) S(0.000) T(0.001) W(0.000) Y(0.000) V(0.000) 
     81      1   GGGCGGGGGGGGGGGGCCGGCCGGCGCGGGCCGGCGACGGCGGGCGGCGGCGACGGGGCCGCGC: A(0.028) R(0.000) N(0.000) D(0.000) C(0.872) Q(0.000) E(0.000) G(0.096) H(0.000) I(0.000) L(0.000) K(0.000) M(0.000) F(0.000) P(0.000) S(0.000) T(0.004) W(0.000) Y(0.000) V(0.000) 
     82      1   GGGGTGATGGGGGGGGGTGGGGGGGTGGGGGGGGGTTGGTGGGTGGTGGTGGTGGGGGGTGTGG: A(0.035) R(0.000) N(0.000) D(0.000) C(0.002) Q(0.000) E(0.000) G(0.958) H(0.000) I(0.000) L(0.000) K(0.000) M(0.000) F(0.000) P(0.000) S(0.000) T(0.006) W(0.000) Y(0.000) V(0.000) 
     83      1   CCCCCTTCCCCCCCCCTTCCCCCCCCCCCCCCCCCCCCCCCCCCCCCCCCCCCCCCCCCACACC: A(0.010) R(0.000) N(0.000) D(0.000) C(0.006) Q(0.000) E(0.000) G(0.000) H(0.000) I(0.000) L(0.000) K(0.000) M(0.000) F(0.000) P(0.000) S(0.000) T(0.984) W(0.000) Y(0.000) V(0.000) 
     84      1   AGCCTCCTCAAAAAAACCCCCCACGTCCCCGGGCCTTCCTCCGTCCTCGTCCTCCGGCCTGTGG: A(0.002) R(0.000) N(0.000) D(0.000) C(0.997) Q(0.000) E(0.000) G(0.000) H(0.000) I(0.000) L(0.000) K(0.000) M(0.000) F(0.000) P(0.000) S(0.000) T(0.001) W(0.000) Y(0.000) V(0.000) 
     85      1   ATTTTTTTTTTTTTTTTTTTTTTTTTTTTTTTTTTTTTTTTTTTTTTTATTTTTTAATTTTTTT: A(0.006) R(0.000) N(0.000) D(0.000) C(0.001) Q(0.000) E(0.000) G(0.000) H(0.000) I(0.000) L(0.000) K(0.000) M(0.000) F(0.000) P(0.000) S(0.000) T(0.993) W(0.000) Y(0.000) V(0.000) 
     86     57   TTTTTTTTTTTTTTTTTTTTTTTTTTTTTTTTTTTTTTTTTTTTTTTTTTTTTTTTTTTTTTTT: A(0.006) R(0.000) N(0.000) D(0.000) C(0.001) Q(0.000) E(0.000) G(0.000) H(0.000) I(0.000) L(0.000) K(0.000) M(0.000) F(0.000) P(0.000) S(0.000) T(0.993) W(0.000) Y(0.000) V(0.000) 
     87      1   CCCCCCCCCCCCCCCCCCCCCCGCCCCCCCCCCCCCCCCCCCCCCCCCCCCCCCCCCCCCCCCC: A(0.002) R(0.000) N(0.000) D(0.000) C(0.997) Q(0.000) E(0.000) G(0.000) H(0.000) I(0.000) L(0.000) K(0.000) M(0.000) F(0.000) P(0.000) S(0.000) T(0.001) W(0.000) Y(0.000) V(0.000) 
     88      1   ACAACAACAAAAAAAAAAAAACAACCAAAACCAAACCAACAAACAACAACAACAAAAAAACACC: A(0.985) R(0.000) N(0.000) D(0.000) C(0.003) Q(0.000) E(0.000) G(0.004) H(0.000) I(0.000) L(0.000) K(0.000) M(0.000) F(0.000) P(0.000) S(0.000) T(0.008) W(0.000) Y(0.000) V(0.000) 
     89      2   TTTTTTTTTTTTTTTTTTTTCTTTTTTTTTTTTTTTTTTTTTTTTTTTTTTTTTTTTTTTTTTT: A(0.006) R(0.000) N(0.000) D(0.000) C(0.001) Q(0.000) E(0.000) G(0.000) H(0.000) I(0.000) L(0.000) K(0.000) M(0.000) F(0.000) P(0.000) S(0.000) T(0.993) W(0.000) Y(0.000) V(0.000) 
     90      1   GCGGGGGGGGGGGGGGGGGGGGGGCGGGGGCCGGGGGGGGGGGGGGGGGGGGGGGGGGGGCGCC: A(0.003) R(0.000) N(0.000) D(0.000) C(0.000) Q(0.000) E(0.000) G(0.996) H(0.000) I(0.000) L(0.000) K(0.000) M(0.000) F(0.000) P(0.000) S(0.000) T(0.000) W(0.000) Y(0.000) V(0.000) 
     91     57   TTTTTTTTTTTTTTTTTTTTTTTTTTTTTTTTTTTTTTTTTTTTTTTTTTTTTTTTTTTTTTTT: A(0.006) R(0.000) N(0.000) D(0.000) C(0.001) Q(0.000) E(0.000) G(0.000) H(0.000) I(0.000) L(0.000) K(0.000) M(0.000) F(0.000) P(0.000) S(0.000) T(0.993) W(0.000) Y(0.000) V(0.000) 
     92     24   AAAAAAAAAAAAAAAAAAAAAAAAAAAAAAAAAAAAAAAAAAAAAAAAAAAAAAAAAAAAAAAA: A(0.985) R(0.000) N(0.000) D(0.000) C(0.003) Q(0.000) E(0.000) G(0.004) H(0.000) I(0.000) L(0.000) K(0.000) M(0.000) F(0.000) P(0.000) S(0.000) T(0.008) W(0.000) Y(0.000) V(0.000) 
     93      1   CCCCCCCCCCCCCCCCCTCCCCCCCCCCCCCCCCCCCCCCCCCCCCCCCCCCCCCCCCCTCTCC: A(0.007) R(0.000) N(0.000) D(0.000) C(0.983) Q(0.000) E(0.000) G(0.001) H(0.000) I(0.000) L(0.000) K(0.000) M(0.000) F(0.000) P(0.000) S(0.000) T(0.009) W(0.000) Y(0.000) V(0.000) 
     94      1   GGGGGTTGGGGGGGGGCGCCGGAGGGGGGGGGGGGGGGGGGGGGGGGGGGGGGGGGGGGGGGGG: A(0.053) R(0.000) N(0.000) D(0.000) C(0.800) Q(0.000) E(0.000) G(0.125) H(0.000) I(0.000) L(0.000) K(0.000) M(0.000) F(0.000) P(0.000) S(0.000) T(0.021) W(0.000) Y(0.000) V(0.000) 
     95      1   TCCCCTTCCCCCCCCCTTTTTCCCCCCCCCCCCCCCCCCCCCCCCCCCTCCCCCCTTCCCCCCC: A(0.006) R(0.000) N(0.000) D(0.000) C(0.001) Q(0.000) E(0.000) G(0.000) H(0.000) I(0.000) L(0.000) K(0.000) M(0.000) F(0.000) P(0.000) S(0.000) T(0.993) W(0.000) Y(0.000) V(0.000) 
     96      1   CCCCCGGCCCCCCCCCCCCCCCCCCCCCGCCCGCCCCCCCTCGCCCCCCCCCCCCCCCCCCCCC: A(0.003) R(0.000) N(0.000) D(0.000) C(0.995) Q(0.000) E(0.000) G(0.001) H(0.000) I(0.000) L(0.000) K(0.000) M(0.000) F(0.000) P(0.000) S(0.000) T(0.001) W(0.000) Y(0.000) V(0.000) 
     97     31   GGGGGGGGGGGGGGGGGGGGGGGGGGGGGGGGGGGGGGGGGGGGGGGGGGGGGGGGGGGGGGGG: A(0.003) R(0.000) N(0.000) D(0.000) C(0.000) Q(0.000) E(0.000) G(0.996) H(0.000) I(0.000) L(0.000) K(0.000) M(0.000) F(0.000) P(0.000) S(0.000) T(0.000) W(0.000) Y(0.000) V(0.000) 
     98     24   AAAAAAAAAAAAAAAAAAAAAAAAAAAAAAAAAAAAAAAAAAAAAAAAAAAAAAAAAAAAAAAA: A(0.985) R(0.000) N(0.000) D(0.000) C(0.003) Q(0.000) E(0.000) G(0.004) H(0.000) I(0.000) L(0.000) K(0.000) M(0.000) F(0.000) P(0.000) S(0.000) T(0.008) W(0.000) Y(0.000) V(0.000) 
     99      1   GGGGGGGGGGGGGGGGGGGGGGGGGGGGGGGGGGGGAGGGGGGGGGAGGGGGAGGGGGGGGGGG: A(0.003) R(0.000) N(0.000) D(0.000) C(0.000) Q(0.000) E(0.000) G(0.996) H(0.000) I(0.000) L(0.000) K(0.000) M(0.000) F(0.000) P(0.000) S(0.000) T(0.000) W(0.000) Y(0.000) V(0.000) 
    100      2   CCCCGCCGCCCCCCCCCCCCCCCCCGCCCCCCCCCGGCCGCCCGCCGCCGCCGCCCCCCCCCCC: A(0.002) R(0.000) N(0.000) D(0.000) C(0.997) Q(0.000) E(0.000) G(0.000) H(0.000) I(0.000) L(0.000) K(0.000) M(0.000) F(0.000) P(0.000) S(0.000) T(0.001) W(0.000) Y(0.000) V(0.000) 
    101     57   TTTTTTTTTTTTTTTTTTTTTTTTTTTTTTTTTTTTTTTTTTTTTTTTTTTTTTTTTTTTTTTT: A(0.006) R(0.000) N(0.000) D(0.000) C(0.001) Q(0.000) E(0.000) G(0.000) H(0.000) I(0.000) L(0.000) K(0.000) M(0.000) F(0.000) P(0.000) S(0.000) T(0.993) W(0.000) Y(0.000) V(0.000) 
    102      1   TCCCGGCCCCCCCCCCCGCCCCCCCCCCCCCCCCCCCCCCCCCCCCCCCCCCCCCCCCCCCCCC: A(0.007) R(0.000) N(0.000) D(0.000) C(0.981) Q(0.000) E(0.000) G(0.010) H(0.000) I(0.000) L(0.000) K(0.000) M(0.000) F(0.000) P(0.000) S(0.000) T(0.002) W(0.000) Y(0.000) V(0.000) 
    103     57   TTTTTTTTTTTTTTTTTTTTTTTTTTTTTTTTTTTTTTTTTTTTTTTTTTTTTTTTTTTTTTTT: A(0.006) R(0.000) N(0.000) D(0.000) C(0.001) Q(0.000) E(0.000) G(0.000) H(0.000) I(0.000) L(0.000) K(0.000) M(0.000) F(0.000) P(0.000) S(0.000) T(0.993) W(0.000) Y(0.000) V(0.000) 
    104     24   AAAAAAAAAAAAAAAAAAAAAAAAAAAAAAAAAAAAAAAAAAAAAAAAAAAAAAAAAAAAAAAA: A(0.985) R(0.000) N(0.000) D(0.000) C(0.003) Q(0.000) E(0.000) G(0.004) H(0.000) I(0.000) L(0.000) K(0.000) M(0.000) F(0.000) P(0.000) S(0.000) T(0.008) W(0.000) Y(0.000) V(0.000) 
    105     26   CCCCCCCCCCCCCCCCCCCCCCCCCCCCCCCCCCCCCCCCCCCCCCCCCCCCCCCCCCCCCCCC: A(0.002) R(0.000) N(0.000) D(0.000) C(0.997) Q(0.000) E(0.000) G(0.000) H(0.000) I(0.000) L(0.000) K(0.000) M(0.000) F(0.000) P(0.000) S(0.000) T(0.001) W(0.000) Y(0.000) V(0.000) 
    106      2   CCCCCCCCCCCCCCCCCCTCCCCCCCCCCCCCCCCCCCCCCCCCCCCCCCCCCCCCCCCCCCCC: A(0.002) R(0.000) N(0.000) D(0.000) C(0.997) Q(0.000) E(0.000) G(0.000) H(0.000) I(0.000) L(0.000) K(0.000) M(0.000) F(0.000) P(0.000) S(0.000) T(0.001) W(0.000) Y(0.000) V(0.000) 
    107     57   TTTTTTTTTTTTTTTTTTTTTTTTTTTTTTTTTTTTTTTTTTTTTTTTTTTTTTTTTTTTTTTT: A(0.006) R(0.000) N(0.000) D(0.000) C(0.001) Q(0.000) E(0.000) G(0.000) H(0.000) I(0.000) L(0.000) K(0.000) M(0.000) F(0.000) P(0.000) S(0.000) T(0.993) W(0.000) Y(0.000) V(0.000) 
    108      1   CCCCCCCCCCCCCTCCCCCTCCCACCCCCCCCTCCCCCCCCCTCCCCCCCCCCCCCCCCGCGCC: A(0.002) R(0.000) N(0.000) D(0.000) C(0.997) Q(0.000) E(0.000) G(0.000) H(0.000) I(0.000) L(0.000) K(0.000) M(0.000) F(0.000) P(0.000) S(0.000) T(0.001) W(0.000) Y(0.000) V(0.000) 
    109     31   GGGGGGGGGGGGGGGGGGGGGGGGGGGGGGGGGGGGGGGGGGGGGGGGGGGGGGGGGGGGGGGG: A(0.003) R(0.000) N(0.000) D(0.000) C(0.000) Q(0.000) E(0.000) G(0.996) H(0.000) I(0.000) L(0.000) K(0.000) M(0.000) F(0.000) P(0.000) S(0.000) T(0.000) W(0.000) Y(0.000) V(0.000) 
    110     57   TTTTTTTTTTTTTTTTTTTTTTTTTTTTTTTTTTTTTTTTTTTTTTTTTTTTTTTTTTTTTTTT: A(0.006) R(0.000) N(0.000) D(0.000) C(0.001) Q(0.000) E(0.000) G(0.000) H(0.000) I(0.000) L(0.000) K(0.000) M(0.000) F(0.000) P(0.000) S(0.000) T(0.993) W(0.000) Y(0.000) V(0.000) 
    111      1   TCCCCCCCCGGGCCGCCTGCCCTCCCCCCCCCTCCCCCCCCCTCCCCCTCCCCCCTTCCCCCCC: A(0.007) R(0.000) N(0.000) D(0.000) C(0.983) Q(0.000) E(0.000) G(0.001) H(0.000) I(0.000) L(0.000) K(0.000) M(0.000) F(0.000) P(0.000) S(0.000) T(0.009) W(0.000) Y(0.000) V(0.000) 
    112      1   GGGGGGGGGGGGGGGGGGGGGGGGGGGGGGGGCGGGGGGGGGCGGGGGGGGGGGGGGGGGGGGG: A(0.003) R(0.000) N(0.000) D(0.000) C(0.000) Q(0.000) E(0.000) G(0.996) H(0.000) I(0.000) L(0.000) K(0.000) M(0.000) F(0.000) P(0.000) S(0.000) T(0.000) W(0.000) Y(0.000) V(0.000) 
    113     26   CCCCCCCCCCCCCCCCCCCCCCCCCCCCCCCCCCCCCCCCCCCCCCCCCCCCCCCCCCCCCCCC: A(0.002) R(0.000) N(0.000) D(0.000) C(0.997) Q(0.000) E(0.000) G(0.000) H(0.000) I(0.000) L(0.000) K(0.000) M(0.000) F(0.000) P(0.000) S(0.000) T(0.001) W(0.000) Y(0.000) V(0.000) 
    114      1   CCCCCGGCCCCCCCCCTCGACCCCCCCCCCCCCCCCCCCCCCCCCCCCCCCCCCCCCCCCCCCC: A(0.205) R(0.000) N(0.000) D(0.000) C(0.303) Q(0.000) E(0.000) G(0.045) H(0.000) I(0.000) L(0.000) K(0.000) M(0.000) F(0.000) P(0.000) S(0.000) T(0.447) W(0.000) Y(0.000) V(0.000) 
    115      1   AAAAGAAGAAAAAAAAAAAAAAAAAGAAAAAAAAAGGAAGAAAGAAGAAGAAGAAAAAAAAAAA: A(0.985) R(0.000) N(0.000) D(0.000) C(0.003) Q(0.000) E(0.000) G(0.004) H(0.000) I(0.000) L(0.000) K(0.000) M(0.000) F(0.000) P(0.000) S(0.000) T(0.008) W(0.000) Y(0.000) V(0.000) 
    116      2   TTTTTTTTTTTTTTTTTTTTCTTTTTTTTTTTTTTTTTTTTTTTTTTTTTTTTTTTTTTTTTTT: A(0.006) R(0.000) N(0.000) D(0.000) C(0.001) Q(0.000) E(0.000) G(0.000) H(0.000) I(0.000) L(0.000) K(0.000) M(0.000) F(0.000) P(0.000) S(0.000) T(0.993) W(0.000) Y(0.000) V(0.000) 
    117      1   CCCCCCCCCCCCCCCCCCCCCCTCCCCCCCTCCCCCCTCCCCCCCCCTCCCCCTCCCCCCCCCC: A(0.002) R(0.000) N(0.000) D(0.000) C(0.997) Q(0.000) E(0.000) G(0.000) H(0.000) I(0.000) L(0.000) K(0.000) M(0.000) F(0.000) P(0.000) S(0.000) T(0.001) W(0.000) Y(0.000) V(0.000) 
    118      4   GGGGGGGGGGGGGGGGGAGGGGGGGGGGGGGGGGGGGGGGGGGGGGGGGGGGGGGGGGGGGGGG: A(0.018) R(0.000) N(0.000) D(0.000) C(0.001) Q(0.000) E(0.000) G(0.980) H(0.000) I(0.000) L(0.000) K(0.000) M(0.000) F(0.000) P(0.000) S(0.000) T(0.001) W(0.000) Y(0.000) V(0.000) 
    119     31   GGGGGGGGGGGGGGGGGGGGGGGGGGGGGGGGGGGGGGGGGGGGGGGGGGGGGGGGGGGGGGGG: A(0.003) R(0.000) N(0.000) D(0.000) C(0.000) Q(0.000) E(0.000) G(0.996) H(0.000) I(0.000) L(0.000) K(0.000) M(0.000) F(0.000) P(0.000) S(0.000) T(0.000) W(0.000) Y(0.000) V(0.000) 
    120      1   GGGCCGGCCCCCCCCCACCACGCCCCCCCCCCGCCCCCGCCCGCCCCCGCCCCCGGGCCCCCCC: A(0.805) R(0.000) N(0.000) D(0.000) C(0.085) Q(0.000) E(0.000) G(0.097) H(0.000) I(0.000) L(0.000) K(0.000) M(0.000) F(0.000) P(0.000) S(0.000) T(0.013) W(0.000) Y(0.000) V(0.000) 
    121     57   TTTTTTTTTTTTTTTTTTTTTTTTTTTTTTTTTTTTTTTTTTTTTTTTTTTTTTTTTTTTTTTT: A(0.006) R(0.000) N(0.000) D(0.000) C(0.001) Q(0.000) E(0.000) G(0.000) H(0.000) I(0.000) L(0.000) K(0.000) M(0.000) F(0.000) P(0.000) S(0.000) T(0.993) W(0.000) Y(0.000) V(0.000) 
    122      1   TTTTTTTTTTTTTTTTTTTTTTTTTTTTATTTTTTTTTTTTTTTTTTTTTTTTTTTTTTTTTTT: A(0.006) R(0.000) N(0.000) D(0.000) C(0.001) Q(0.000) E(0.000) G(0.000) H(0.000) I(0.000) L(0.000) K(0.000) M(0.000) F(0.000) P(0.000) S(0.000) T(0.993) W(0.000) Y(0.000) V(0.000) 
    123      1   TCCCCCCCCCCCCCCCCCCCCCCCCCCCCCCCCCCCCCCCCCCCCCCCTCCCCCCTTCCCCCCC: A(0.002) R(0.000) N(0.000) D(0.000) C(0.997) Q(0.000) E(0.000) G(0.000) H(0.000) I(0.000) L(0.000) K(0.000) M(0.000) F(0.000) P(0.000) S(0.000) T(0.001) W(0.000) Y(0.000) V(0.000) 
    124      1   TCTCCTTCCCCCCCCCCCTTCTCCCCCCCCCCTCCCCCCCCCTCCCCCTCCCCCCTTCCCCCCC: A(0.027) R(0.000) N(0.000) D(0.000) C(0.845) Q(0.000) E(0.000) G(0.002) H(0.000) I(0.000) L(0.000) K(0.000) M(0.000) F(0.000) P(0.000) S(0.000) T(0.126) W(0.000) Y(0.000) V(0.000) 
    125     57   TTTTTTTTTTTTTTTTTTTTTTTTTTTTTTTTTTTTTTTTTTTTTTTTTTTTTTTTTTTTTTTT: A(0.006) R(0.000) N(0.000) D(0.000) C(0.001) Q(0.000) E(0.000) G(0.000) H(0.000) I(0.000) L(0.000) K(0.000) M(0.000) F(0.000) P(0.000) S(0.000) T(0.993) W(0.000) Y(0.000) V(0.000) 
    126      1   GGGCCGGCCCCCCCCCTGGGCGCCCCCCCCCCGCCCCCCCCCGCCCCCGCCCCCCGGCCCCCCC: A(0.131) R(0.000) N(0.000) D(0.000) C(0.017) Q(0.000) E(0.000) G(0.535) H(0.000) I(0.000) L(0.000) K(0.000) M(0.000) F(0.000) P(0.000) S(0.000) T(0.317) W(0.000) Y(0.000) V(0.000) 
    127     24   AAAAAAAAAAAAAAAAAAAAAAAAAAAAAAAAAAAAAAAAAAAAAAAAAAAAAAAAAAAAAAAA: A(0.985) R(0.000) N(0.000) D(0.000) C(0.003) Q(0.000) E(0.000) G(0.004) H(0.000) I(0.000) L(0.000) K(0.000) M(0.000) F(0.000) P(0.000) S(0.000) T(0.008) W(0.000) Y(0.000) V(0.000) 
    128     57   TTTTTTTTTTTTTTTTTTTTTTTTTTTTTTTTTTTTTTTTTTTTTTTTTTTTTTTTTTTTTTTT: A(0.006) R(0.000) N(0.000) D(0.000) C(0.001) Q(0.000) E(0.000) G(0.000) H(0.000) I(0.000) L(0.000) K(0.000) M(0.000) F(0.000) P(0.000) S(0.000) T(0.993) W(0.000) Y(0.000) V(0.000) 
    129      1   AAACCAACACCCCCCCAACACACCCCCACCCCAACCCCACCAACCACCACCACCAAAACCCCCC: A(0.985) R(0.000) N(0.000) D(0.000) C(0.003) Q(0.000) E(0.000) G(0.004) H(0.000) I(0.000) L(0.000) K(0.000) M(0.000) F(0.000) P(0.000) S(0.000) T(0.008) W(0.000) Y(0.000) V(0.000) 
    130      1   CCCCCCCCCCCCCCCCCCCCCCCCCCCCGCCCACCCCCCCCCACCCCCTCCCCCCTTCCCCCCC: A(0.002) R(0.000) N(0.000) D(0.000) C(0.997) Q(0.000) E(0.000) G(0.000) H(0.000) I(0.000) L(0.000) K(0.000) M(0.000) F(0.000) P(0.000) S(0.000) T(0.001) W(0.000) Y(0.000) V(0.000) 
    131     57   TTTTTTTTTTTTTTTTTTTTTTTTTTTTTTTTTTTTTTTTTTTTTTTTTTTTTTTTTTTTTTTT: A(0.006) R(0.000) N(0.000) D(0.000) C(0.001) Q(0.000) E(0.000) G(0.000) H(0.000) I(0.000) L(0.000) K(0.000) M(0.000) F(0.000) P(0.000) S(0.000) T(0.993) W(0.000) Y(0.000) V(0.000) 
    132      1   GGGCCAACGCCCCCCCGCAACGCCGCCGCCGGGGCCCCGCCGGCCGCCGCCGCCGGGGCCCCCG: A(0.446) R(0.000) N(0.000) D(0.000) C(0.048) Q(0.000) E(0.000) G(0.494) H(0.000) I(0.000) L(0.000) K(0.000) M(0.000) F(0.000) P(0.000) S(0.000) T(0.012) W(0.000) Y(0.000) V(0.000) 
    133      3   GGGGGGGGGGGGGGGGCGGGGGGGGGGGGGGGGGGGGGGGGGGGGGGGGGGGGGGGGGGGGGGG: A(0.059) R(0.000) N(0.000) D(0.000) C(0.361) Q(0.000) E(0.000) G(0.571) H(0.000) I(0.000) L(0.000) K(0.000) M(0.000) F(0.000) P(0.000) S(0.000) T(0.008) W(0.000) Y(0.000) V(0.000) 
    134     24   AAAAAAAAAAAAAAAAAAAAAAAAAAAAAAAAAAAAAAAAAAAAAAAAAAAAAAAAAAAAAAAA: A(0.985) R(0.000) N(0.000) D(0.000) C(0.003) Q(0.000) E(0.000) G(0.004) H(0.000) I(0.000) L(0.000) K(0.000) M(0.000) F(0.000) P(0.000) S(0.000) T(0.008) W(0.000) Y(0.000) V(0.000) 
    135      1   GGGTCGGCGGGGGAGGAACAGGCCGCCGCCGAGGCCCCGCCGGCCGCCGCCGCCGGGGCCGCGG: A(0.938) R(0.000) N(0.000) D(0.000) C(0.004) Q(0.000) E(0.000) G(0.049) H(0.000) I(0.000) L(0.000) K(0.000) M(0.000) F(0.000) P(0.000) S(0.000) T(0.009) W(0.000) Y(0.000) V(0.000) 
    136     31   GGGGGGGGGGGGGGGGGGGGGGGGGGGGGGGGGGGGGGGGGGGGGGGGGGGGGGGGGGGGGGGG: A(0.003) R(0.000) N(0.000) D(0.000) C(0.000) Q(0.000) E(0.000) G(0.996) H(0.000) I(0.000) L(0.000) K(0.000) M(0.000) F(0.000) P(0.000) S(0.000) T(0.000) W(0.000) Y(0.000) V(0.000) 
    137     31   GGGGGGGGGGGGGGGGGGGGGGGGGGGGGGGGGGGGGGGGGGGGGGGGGGGGGGGGGGGGGGGG: A(0.003) R(0.000) N(0.000) D(0.000) C(0.000) Q(0.000) E(0.000) G(0.996) H(0.000) I(0.000) L(0.000) K(0.000) M(0.000) F(0.000) P(0.000) S(0.000) T(0.000) W(0.000) Y(0.000) V(0.000) 
    138      1   GGGGGTTGGCCCCCCCGTCTCGTGGGCGACGGGGCGGCGGCGGGCGGCGGCGGCGGGGCCGCGG: A(0.152) R(0.000) N(0.000) D(0.000) C(0.019) Q(0.000) E(0.000) G(0.346) H(0.000) I(0.000) L(0.000) K(0.000) M(0.000) F(0.000) P(0.000) S(0.000) T(0.483) W(0.000) Y(0.000) V(0.000) 
    139     31   GGGGGGGGGGGGGGGGGGGGGGGGGGGGGGGGGGGGGGGGGGGGGGGGGGGGGGGGGGGGGGGG: A(0.003) R(0.000) N(0.000) D(0.000) C(0.000) Q(0.000) E(0.000) G(0.996) H(0.000) I(0.000) L(0.000) K(0.000) M(0.000) F(0.000) P(0.000) S(0.000) T(0.000) W(0.000) Y(0.000) V(0.000) 
    140     24   AAAAAAAAAAAAAAAAAAAAAAAAAAAAAAAAAAAAAAAAAAAAAAAAAAAAAAAAAAAAAAAA: A(0.985) R(0.000) N(0.000) D(0.000) C(0.003) Q(0.000) E(0.000) G(0.004) H(0.000) I(0.000) L(0.000) K(0.000) M(0.000) F(0.000) P(0.000) S(0.000) T(0.008) W(0.000) Y(0.000) V(0.000) 
    141     26   CCCCCCCCCCCCCCCCCCCCCCCCCCCCCCCCCCCCCCCCCCCCCCCCCCCCCCCCCCCCCCCC: A(0.002) R(0.000) N(0.000) D(0.000) C(0.997) Q(0.000) E(0.000) G(0.000) H(0.000) I(0.000) L(0.000) K(0.000) M(0.000) F(0.000) P(0.000) S(0.000) T(0.001) W(0.000) Y(0.000) V(0.000) 
    142     24   AAAAAAAAAAAAAAAAAAAAAAAAAAAAAAAAAAAAAAAAAAAAAAAAAAAAAAAAAAAAAAAA: A(0.985) R(0.000) N(0.000) D(0.000) C(0.003) Q(0.000) E(0.000) G(0.004) H(0.000) I(0.000) L(0.000) K(0.000) M(0.000) F(0.000) P(0.000) S(0.000) T(0.008) W(0.000) Y(0.000) V(0.000) 
    143     24   AAAAAAAAAAAAAAAAAAAAAAAAAAAAAAAAAAAAAAAAAAAAAAAAAAAAAAAAAAAAAAAA: A(0.985) R(0.000) N(0.000) D(0.000) C(0.003) Q(0.000) E(0.000) G(0.004) H(0.000) I(0.000) L(0.000) K(0.000) M(0.000) F(0.000) P(0.000) S(0.000) T(0.008) W(0.000) Y(0.000) V(0.000) 
    144      1   CCCCCCCCCCCCCCCCCCCCCCTCCCCCCCCCCCCCCCCCCCCCCCCCCCCCCCCCCCCCCCCC: A(0.002) R(0.000) N(0.000) D(0.000) C(0.997) Q(0.000) E(0.000) G(0.000) H(0.000) I(0.000) L(0.000) K(0.000) M(0.000) F(0.000) P(0.000) S(0.000) T(0.001) W(0.000) Y(0.000) V(0.000) 
    145      1   CCCCCTTCCCCCCCCCTCCCCCCCCCCCCCCCCCCCCCCCCCCCCCCCCCCCCCCCCCCCCCCC: A(0.043) R(0.000) N(0.000) D(0.000) C(0.320) Q(0.000) E(0.000) G(0.003) H(0.000) I(0.000) L(0.000) K(0.000) M(0.000) F(0.000) P(0.000) S(0.000) T(0.635) W(0.000) Y(0.000) V(0.000) 
    146     57   TTTTTTTTTTTTTTTTTTTTTTTTTTTTTTTTTTTTTTTTTTTTTTTTTTTTTTTTTTTTTTTT: A(0.006) R(0.000) N(0.000) D(0.000) C(0.001) Q(0.000) E(0.000) G(0.000) H(0.000) I(0.000) L(0.000) K(0.000) M(0.000) F(0.000) P(0.000) S(0.000) T(0.993) W(0.000) Y(0.000) V(0.000) 
    147      1   GGGCCGGCGCCCCGCCAGGCCGCCGCCGCCCGGCCCCCCCCGGCCCCCGCCCCCCGGCCCCCCG: A(0.373) R(0.000) N(0.000) D(0.000) C(0.008) Q(0.000) E(0.000) G(0.610) H(0.000) I(0.000) L(0.000) K(0.000) M(0.000) F(0.000) P(0.000) S(0.000) T(0.008) W(0.000) Y(0.000) V(0.000) 
    148     31   GGGGGGGGGGGGGGGGGGGGGGGGGGGGGGGGGGGGGGGGGGGGGGGGGGGGGGGGGGGGGGGG: A(0.003) R(0.000) N(0.000) D(0.000) C(0.000) Q(0.000) E(0.000) G(0.996) H(0.000) I(0.000) L(0.000) K(0.000) M(0.000) F(0.000) P(0.000) S(0.000) T(0.000) W(0.000) Y(0.000) V(0.000) 
    149      1   AAAAAAAAAAAAAAAAAAAAAAACAGAAAAAAAAAAAAAAAAAAAAAAAAAAAAAAAAAAAAAA: A(0.985) R(0.000) N(0.000) D(0.000) C(0.003) Q(0.000) E(0.000) G(0.004) H(0.000) I(0.000) L(0.000) K(0.000) M(0.000) F(0.000) P(0.000) S(0.000) T(0.008) W(0.000) Y(0.000) V(0.000) 
    150      1   GCCCCTTCCCCCCCCCACCCCCCCCCCCCCCCCCCCCCCCCCCCCCCCCCCCCCCCCCCCCCCC: A(0.432) R(0.000) N(0.000) D(0.000) C(0.498) Q(0.000) E(0.000) G(0.011) H(0.000) I(0.000) L(0.000) K(0.000) M(0.000) F(0.000) P(0.000) S(0.000) T(0.059) W(0.000) Y(0.000) V(0.000) 
    151     24   AAAAAAAAAAAAAAAAAAAAAAAAAAAAAAAAAAAAAAAAAAAAAAAAAAAAAAAAAAAAAAAA: A(0.985) R(0.000) N(0.000) D(0.000) C(0.003) Q(0.000) E(0.000) G(0.004) H(0.000) I(0.000) L(0.000) K(0.000) M(0.000) F(0.000) P(0.000) S(0.000) T(0.008) W(0.000) Y(0.000) V(0.000) 
    152     24   AAAAAAAAAAAAAAAAAAAAAAAAAAAAAAAAAAAAAAAAAAAAAAAAAAAAAAAAAAAAAAAA: A(0.985) R(0.000) N(0.000) D(0.000) C(0.003) Q(0.000) E(0.000) G(0.004) H(0.000) I(0.000) L(0.000) K(0.000) M(0.000) F(0.000) P(0.000) S(0.000) T(0.008) W(0.000) Y(0.000) V(0.000) 
    153      1   GGGGAGGGGGGGGGGGCAGGGGGGGGGGGGGGGGGAAGGGGGGAGGAGGAGGAGGGGGGGGGGG: A(0.197) R(0.000) N(0.000) D(0.000) C(0.452) Q(0.000) E(0.000) G(0.333) H(0.000) I(0.000) L(0.000) K(0.000) M(0.000) F(0.000) P(0.000) S(0.000) T(0.017) W(0.000) Y(0.000) V(0.000) 
    154      1   CCCCCTTCCCCCTCCCCTCCCCCCCCCCCCCCCCCCCCCCCCCCCCCCCCCCCCCCCCCCCCCC: A(0.028) R(0.000) N(0.000) D(0.000) C(0.803) Q(0.000) E(0.000) G(0.002) H(0.000) I(0.000) L(0.000) K(0.000) M(0.000) F(0.000) P(0.000) S(0.000) T(0.167) W(0.000) Y(0.000) V(0.000) 
    155     57   TTTTTTTTTTTTTTTTTTTTTTTTTTTTTTTTTTTTTTTTTTTTTTTTTTTTTTTTTTTTTTTT: A(0.006) R(0.000) N(0.000) D(0.000) C(0.001) Q(0.000) E(0.000) G(0.000) H(0.000) I(0.000) L(0.000) K(0.000) M(0.000) F(0.000) P(0.000) S(0.000) T(0.993) W(0.000) Y(0.000) V(0.000) 
    156      1   GGGTCGGCGGGGGGGGGGCGCGCCGCTGCCGGAGTCCTGCTGACTGCTGCTGCTGGGGTCCGCG: A(0.003) R(0.000) N(0.000) D(0.000) C(0.000) Q(0.000) E(0.000) G(0.996) H(0.000) I(0.000) L(0.000) K(0.000) M(0.000) F(0.000) P(0.000) S(0.000) T(0.000) W(0.000) Y(0.000) V(0.000) 
    157      1   TTTTTTTTTTTTTTTTTTTTTTTCTTTTTTTTTTTTTTTTTTTTTTTTTTTTTTTTTTTTTTTT: A(0.006) R(0.000) N(0.000) D(0.000) C(0.001) Q(0.000) E(0.000) G(0.000) H(0.000) I(0.000) L(0.000) K(0.000) M(0.000) F(0.000) P(0.000) S(0.000) T(0.993) W(0.000) Y(0.000) V(0.000) 
    158     57   TTTTTTTTTTTTTTTTTTTTTTTTTTTTTTTTTTTTTTTTTTTTTTTTTTTTTTTTTTTTTTTT: A(0.006) R(0.000) N(0.000) D(0.000) C(0.001) Q(0.000) E(0.000) G(0.000) H(0.000) I(0.000) L(0.000) K(0.000) M(0.000) F(0.000) P(0.000) S(0.000) T(0.993) W(0.000) Y(0.000) V(0.000) 
    159      1   CCCCCCCCCCCCCCCCCCCTCCCCCCCCCCCCCCCCCCCCCCCCCCCCCCCCCCCCCCCCCCCC: A(0.002) R(0.000) N(0.000) D(0.000) C(0.997) Q(0.000) E(0.000) G(0.000) H(0.000) I(0.000) L(0.000) K(0.000) M(0.000) F(0.000) P(0.000) S(0.000) T(0.001) W(0.000) Y(0.000) V(0.000) 
    160     26   CCCCCCCCCCCCCCCCCCCCCCCCCCCCCCCCCCCCCCCCCCCCCCCCCCCCCCCCCCCCCCCC: A(0.002) R(0.000) N(0.000) D(0.000) C(0.997) Q(0.000) E(0.000) G(0.000) H(0.000) I(0.000) L(0.000) K(0.000) M(0.000) F(0.000) P(0.000) S(0.000) T(0.001) W(0.000) Y(0.000) V(0.000) 
    161     26   CCCCCCCCCCCCCCCCCCCCCCCCCCCCCCCCCCCCCCCCCCCCCCCCCCCCCCCCCCCCCCCC: A(0.002) R(0.000) N(0.000) D(0.000) C(0.997) Q(0.000) E(0.000) G(0.000) H(0.000) I(0.000) L(0.000) K(0.000) M(0.000) F(0.000) P(0.000) S(0.000) T(0.001) W(0.000) Y(0.000) V(0.000) 
    162      1   GGGCGCCGGCCCCCGCCCCTAGCGGGCGGGGGAGCGGCGGCGAGCGGCGGCGGCGGGGCGGGGG: A(0.002) R(0.000) N(0.000) D(0.000) C(0.996) Q(0.000) E(0.000) G(0.000) H(0.000) I(0.000) L(0.000) K(0.000) M(0.000) F(0.000) P(0.000) S(0.000) T(0.001) W(0.000) Y(0.000) V(0.000) 
    163      1   AGGGGGGGGGGGGGGGGGGAGGGGGGGGGGGGGGGGGGGGGGGGGGGGGGGGGGGGGGGGGGGG: A(0.003) R(0.000) N(0.000) D(0.000) C(0.000) Q(0.000) E(0.000) G(0.996) H(0.000) I(0.000) L(0.000) K(0.000) M(0.000) F(0.000) P(0.000) S(0.000) T(0.000) W(0.000) Y(0.000) V(0.000) 
    164      1   GGGGAAAGGGGGGGGGGGGAGGGGGAGGGGGGGGGAAGGGGGGAGGAGGAGGAGGGGGGGGGGG: A(0.020) R(0.000) N(0.000) D(0.000) C(0.001) Q(0.000) E(0.000) G(0.979) H(0.000) I(0.000) L(0.000) K(0.000) M(0.000) F(0.000) P(0.000) S(0.000) T(0.001) W(0.000) Y(0.000) V(0.000) 
    165      1   CCCCCCCCCCCCCCCCCTCCACCCCCCCCCCCCCCCCCCCCCCCCCCCCCCCCCCCCCCCCCCC: A(0.007) R(0.000) N(0.000) D(0.000) C(0.983) Q(0.000) E(0.000) G(0.001) H(0.000) I(0.000) L(0.000) K(0.000) M(0.000) F(0.000) P(0.000) S(0.000) T(0.009) W(0.000) Y(0.000) V(0.000) 
    166      1   AAAGTAATAAGAAAGAGGGAGAAGAAGGGGAAAGGTTGATGAATGGTGATGGTGAAAGGGAGAA: A(0.124) R(0.000) N(0.000) D(0.000) C(0.003) Q(0.000) E(0.000) G(0.871) H(0.000) I(0.000) L(0.000) K(0.000) M(0.000) F(0.000) P(0.000) S(0.000) T(0.003) W(0.000) Y(0.000) V(0.000) 
    167     26   CCCCCCCCCCCCCCCCCCCCCCCCCCCCCCCCCCCCCCCCCCCCCCCCCCCCCCCCCCCCCCCC: A(0.002) R(0.000) N(0.000) D(0.000) C(0.997) Q(0.000) E(0.000) G(0.000) H(0.000) I(0.000) L(0.000) K(0.000) M(0.000) F(0.000) P(0.000) S(0.000) T(0.001) W(0.000) Y(0.000) V(0.000) 
    168      1   ACCCCTTCCCCCCTCCCGCACGCCCCCCCCCCCCCCCCCCCCCCCCCCACCCCCCAACCCCCCC: A(0.089) R(0.000) N(0.000) D(0.000) C(0.859) Q(0.000) E(0.000) G(0.024) H(0.000) I(0.000) L(0.000) K(0.000) M(0.000) F(0.000) P(0.000) S(0.000) T(0.028) W(0.000) Y(0.000) V(0.000) 
    169      1   AAAAGAAAAAAAAAAAAAAAAAAAAAAAGAAAAAAAAAAAAAAAAAAAAAAAAAAAAAAGAGAA: A(0.985) R(0.000) N(0.000) D(0.000) C(0.003) Q(0.000) E(0.000) G(0.004) H(0.000) I(0.000) L(0.000) K(0.000) M(0.000) F(0.000) P(0.000) S(0.000) T(0.008) W(0.000) Y(0.000) V(0.000) 
    170      1   GGGGGAGGGGGGGGGGGGGGGGGGGGGGCGGGGGGGGGGGGGGGGGGGGGGGGGGGGGGCCCCG: A(0.004) R(0.000) N(0.000) D(0.000) C(0.000) Q(0.000) E(0.000) G(0.996) H(0.000) I(0.000) L(0.000) K(0.000) M(0.000) F(0.000) P(0.000) S(0.000) T(0.000) W(0.000) Y(0.000) V(0.000) 
    171      1   CCCCCGGCCCCCCCCCTGCCACCCCCCCCCCCCCCCCCCCCCCCCCCCCCCCCCCCCCCCCCCC: A(0.167) R(0.000) N(0.000) D(0.000) C(0.098) Q(0.000) E(0.000) G(0.349) H(0.000) I(0.000) L(0.000) K(0.000) M(0.000) F(0.000) P(0.000) S(0.000) T(0.386) W(0.000) Y(0.000) V(0.000) 
    172      1   CCCCGCCGCCCCCGCCAGGGGCGGCGGCGGCCCCGGCGCGGCCGGCCGCGGCCGCCCCGGCGCC: A(0.466) R(0.000) N(0.000) D(0.000) C(0.032) Q(0.000) E(0.000) G(0.492) H(0.000) I(0.000) L(0.000) K(0.000) M(0.000) F(0.000) P(0.000) S(0.000) T(0.010) W(0.000) Y(0.000) V(0.000) 
    173     57   TTTTTTTTTTTTTTTTTTTTTTTTTTTTTTTTTTTTTTTTTTTTTTTTTTTTTTTTTTTTTTTT: A(0.006) R(0.000) N(0.000) D(0.000) C(0.001) Q(0.000) E(0.000) G(0.000) H(0.000) I(0.000) L(0.000) K(0.000) M(0.000) F(0.000) P(0.000) S(0.000) T(0.993) W(0.000) Y(0.000) V(0.000) 
    174      1   CCCTCTTCCCCCCCCCCGCCCCCCCCTCCCCCCCTCCTCCTCCCTCCTCCTCCTCCCCTGCGCC: A(0.023) R(0.000) N(0.000) D(0.000) C(0.948) Q(0.000) E(0.000) G(0.012) H(0.000) I(0.000) L(0.000) K(0.000) M(0.000) F(0.000) P(0.000) S(0.000) T(0.017) W(0.000) Y(0.000) V(0.000) 
    175      1   AGACGAAGAAAAAAAACGAAAAAAGGCAAAAAAACGGCAGCAAGCAGCAGCAGCAAAACCACAA: A(0.453) R(0.000) N(0.000) D(0.000) C(0.455) Q(0.000) E(0.000) G(0.068) H(0.000) I(0.000) L(0.000) K(0.000) M(0.000) F(0.000) P(0.000) S(0.000) T(0.025) W(0.000) Y(0.000) V(0.000) 
    176      1   GCGGCTCCGGGGGGGGGAGGCGGGGCGGGGGGGGACCGGCGGGTAGCGACAGCGGAAGAGGGGG: A(0.072) R(0.000) N(0.000) D(0.000) C(0.006) Q(0.000) E(0.000) G(0.917) H(0.000) I(0.000) L(0.000) K(0.000) M(0.000) F(0.000) P(0.000) S(0.000) T(0.005) W(0.000) Y(0.000) V(0.000) 
    177      1   CCCCCCCCCACACCCCGGCTCCCCCCCCCCCCCCCCCCCCCCCCCCCCCCCCCCCCCCCCCCCC: A(0.032) R(0.000) N(0.000) D(0.000) C(0.087) Q(0.000) E(0.000) G(0.878) H(0.000) I(0.000) L(0.000) K(0.000) M(0.000) F(0.000) P(0.000) S(0.000) T(0.003) W(0.000) Y(0.000) V(0.000) 
    178      1   CGCCCGGCCCCCCCCCATGGCGCCCCCCCCCCCCCCCACCCCCCCCCACCCCCACCCCCCCCCC: A(0.687) R(0.000) N(0.000) D(0.000) C(0.009) Q(0.000) E(0.000) G(0.238) H(0.000) I(0.000) L(0.000) K(0.000) M(0.000) F(0.000) P(0.000) S(0.000) T(0.065) W(0.000) Y(0.000) V(0.000) 
    179     57   TTTTTTTTTTTTTTTTTTTTTTTTTTTTTTTTTTTTTTTTTTTTTTTTTTTTTTTTTTTTTTTT: A(0.006) R(0.000) N(0.000) D(0.000) C(0.001) Q(0.000) E(0.000) G(0.000) H(0.000) I(0.000) L(0.000) K(0.000) M(0.000) F(0.000) P(0.000) S(0.000) T(0.993) W(0.000) Y(0.000) V(0.000) 
    180      1   ACCGGCCGCCCCCCCCCCCGGCGGCCGCCGGCCCGGGGCGGCCGGCGGAGGCGGCAACGGCGCC: A(0.002) R(0.000) N(0.000) D(0.000) C(0.997) Q(0.000) E(0.000) G(0.000) H(0.000) I(0.000) L(0.000) K(0.000) M(0.000) F(0.000) P(0.000) S(0.000) T(0.001) W(0.000) Y(0.000) V(0.000) 
    181      2   GGGGGGGGGGGGGGGGGTGGGGGGGGGGGGGGGGGGGGGGGGGGGGGGGGGGGGGGGGGGGGGG: A(0.015) R(0.000) N(0.000) D(0.000) C(0.001) Q(0.000) E(0.000) G(0.980) H(0.000) I(0.000) L(0.000) K(0.000) M(0.000) F(0.000) P(0.000) S(0.000) T(0.004) W(0.000) Y(0.000) V(0.000) 
    182      1   GGGGGGGGGGGGGGGGCCGGGGGGGGGGGGGGGGGGGGGGGGGGGGGGGGGGGGGGGGGGGGGG: A(0.028) R(0.000) N(0.000) D(0.000) C(0.872) Q(0.000) E(0.000) G(0.096) H(0.000) I(0.000) L(0.000) K(0.000) M(0.000) F(0.000) P(0.000) S(0.000) T(0.004) W(0.000) Y(0.000) V(0.000) 
    183      1   GCCGGAAGCCCCCCCCAAGAGCGGCGGCCCCTCCGGGGCGGCCGGCGGGGGCGGCGGCGCCCCC: A(0.984) R(0.000) N(0.000) D(0.000) C(0.003) Q(0.000) E(0.000) G(0.005) H(0.000) I(0.000) L(0.000) K(0.000) M(0.000) F(0.000) P(0.000) S(0.000) T(0.008) W(0.000) Y(0.000) V(0.000) 
    184      1   GGGCCAACGGGAGAGGAGCGAGCCGCCGCCGGGGCCCCGCCGGCCGCCGCCGCCGGGGCCACAC: A(0.770) R(0.000) N(0.000) D(0.000) C(0.007) Q(0.000) E(0.000) G(0.214) H(0.000) I(0.000) L(0.000) K(0.000) M(0.000) F(0.000) P(0.000) S(0.000) T(0.009) W(0.000) Y(0.000) V(0.000) 
    185      1   CGGCCCCCGAGAGAGGTGCCCGCCGCCGCCGGCGCCCCGCCGCCCGCCCCCGCCGCCGCCACAT: A(0.121) R(0.000) N(0.000) D(0.000) C(0.369) Q(0.000) E(0.000) G(0.048) H(0.000) I(0.000) L(0.000) K(0.000) M(0.000) F(0.000) P(0.000) S(0.000) T(0.463) W(0.000) Y(0.000) V(0.000) 
    186      1   CGCCCTCCCCCCCCCCGCTAGGACGCCCCCGCCCCCCCCCCCCCCCCCCCCCCCCCCCCCCCCC: A(0.138) R(0.000) N(0.000) D(0.000) C(0.435) Q(0.000) E(0.000) G(0.399) H(0.000) I(0.000) L(0.000) K(0.000) M(0.000) F(0.000) P(0.000) S(0.000) T(0.028) W(0.000) Y(0.000) V(0.000) 
    187      1   G-G-----GCCCCCC---------C--G--CCGG----G--GG--G--G--G--GGGG--C-CG: A(0.077) R(0.000) N(0.000) D(0.000) C(0.778) Q(0.000) E(0.000) G(0.075) H(0.000) I(0.000) L(0.000) K(0.000) M(0.000) F(0.000) P(0.000) S(0.000) T(0.071) W(0.000) Y(0.000) V(0.000) 
    188      1   G-T-----TTTTTTT---------T--T--TTGT----T--TG--T--G--T--TGGT--T-TC: A(0.134) R(0.000) N(0.000) D(0.000) C(0.103) Q(0.000) E(0.000) G(0.058) H(0.000) I(0.000) L(0.000) K(0.000) M(0.000) F(0.000) P(0.000) S(0.000) T(0.706) W(0.000) Y(0.000) V(0.000) 
    189      1   G-G-----GCCCCCC---------C--G--CCGG----G--GG--G--G--G--GGGG--C-CC: A(0.077) R(0.000) N(0.000) D(0.000) C(0.778) Q(0.000) E(0.000) G(0.075) H(0.000) I(0.000) L(0.000) K(0.000) M(0.000) F(0.000) P(0.000) S(0.000) T(0.071) W(0.000) Y(0.000) V(0.000) 
    190      1   CCCGGGGGCACCCCCCCCCCGCGGGGGCGGCCCCGGGGCGGCCGGCGGCGGCGGCCCCGGAGAC: A(0.003) R(0.000) N(0.000) D(0.000) C(0.995) Q(0.000) E(0.000) G(0.001) H(0.000) I(0.000) L(0.000) K(0.000) M(0.000) F(0.000) P(0.000) S(0.000) T(0.001) W(0.000) Y(0.000) V(0.000) 
    191      1   TTTTTTTTTTTTTTTTTTTTTTTCTTTTCCTTTTTTTTTTCTTTTTTTTTTTTTTTTTTTTTTT: A(0.006) R(0.000) N(0.000) D(0.000) C(0.001) Q(0.000) E(0.000) G(0.000) H(0.000) I(0.000) L(0.000) K(0.000) M(0.000) F(0.000) P(0.000) S(0.000) T(0.993) W(0.000) Y(0.000) V(0.000) 
    192      1   TCCGGCCGCCCCCCCCTGGGGGGGCGGCGGCCCCGGGGCGGCCGGCGGCGGCGGCCCCGCCCCC: A(0.154) R(0.000) N(0.000) D(0.000) C(0.039) Q(0.000) E(0.000) G(0.459) H(0.000) I(0.000) L(0.000) K(0.000) M(0.000) F(0.000) P(0.000) S(0.000) T(0.347) W(0.000) Y(0.000) V(0.000) 
    193      1   CGGTTAATGGGGGGGGACAATGTAGTTCTAGGCCTTTTGTTGCTTCTTCTTCTTGCCCTAGAGG: A(0.966) R(0.000) N(0.000) D(0.000) C(0.017) Q(0.000) E(0.000) G(0.006) H(0.000) I(0.000) L(0.000) K(0.000) M(0.000) F(0.000) P(0.000) S(0.000) T(0.011) W(0.000) Y(0.000) V(0.000) 
    194      1   TTTCCGGCTTTTTTTTAACTCACCTCCTCCTTTTCCCCTCCTTCCTCCTCCTCCTTTTCCTCTT: A(0.938) R(0.000) N(0.000) D(0.000) C(0.007) Q(0.000) E(0.000) G(0.019) H(0.000) I(0.000) L(0.000) K(0.000) M(0.000) F(0.000) P(0.000) S(0.000) T(0.035) W(0.000) Y(0.000) V(0.000) 
    195      1   GGGGGCCGCCGCGGGCCGCGCGCGCGGGGGCGGGGGGGGGTCGGGGGGGGGGGGGGGGGGCGCG: A(0.026) R(0.000) N(0.000) D(0.000) C(0.822) Q(0.000) E(0.000) G(0.147) H(0.000) I(0.000) L(0.000) K(0.000) M(0.000) F(0.000) P(0.000) S(0.000) T(0.004) W(0.000) Y(0.000) V(0.000) 
    196      1   AGCCCAACCGGGGGGGAAGGCGCCACCCCCGGTCCCCCCCCCTCCCCCACCCCCCAACCCGCGG: A(0.963) R(0.000) N(0.000) D(0.000) C(0.003) Q(0.000) E(0.000) G(0.026) H(0.000) I(0.000) L(0.000) K(0.000) M(0.000) F(0.000) P(0.000) S(0.000) T(0.008) W(0.000) Y(0.000) V(0.000) 
    197     57   TTTTTTTTTTTTTTTTTTTTTTTTTTTTTTTTTTTTTTTTTTTTTTTTTTTTTTTTTTTTTTTT: A(0.006) R(0.000) N(0.000) D(0.000) C(0.001) Q(0.000) E(0.000) G(0.000) H(0.000) I(0.000) L(0.000) K(0.000) M(0.000) F(0.000) P(0.000) S(0.000) T(0.993) W(0.000) Y(0.000) V(0.000) 
    198      1   CGCTCCCCCCCCCCCCAGCTCCCCCCTCCCCCCCTCCTCCTCCCTCCTCCTCCTCCCCTGCGCC: A(0.602) R(0.000) N(0.000) D(0.000) C(0.285) Q(0.000) E(0.000) G(0.091) H(0.000) I(0.000) L(0.000) K(0.000) M(0.000) F(0.000) P(0.000) S(0.000) T(0.022) W(0.000) Y(0.000) V(0.000) 
    199      1   TTTGGGGGTTTTTTTTGCGTGTGGTGGTTGTTTTGGGGTGGTTGGTGGTGGTGGTTTTGGTGTT: A(0.019) R(0.000) N(0.000) D(0.000) C(0.008) Q(0.000) E(0.000) G(0.971) H(0.000) I(0.000) L(0.000) K(0.000) M(0.000) F(0.000) P(0.000) S(0.000) T(0.003) W(0.000) Y(0.000) V(0.000) 
    200      1   CCCCCCCCCCCCCCCCCACCCCCCGCCCCCCCCCCCCCCCCCCCCCCCCCCCCCCCCCCCCCCC: A(0.014) R(0.000) N(0.000) D(0.000) C(0.983) Q(0.000) E(0.000) G(0.001) H(0.000) I(0.000) L(0.000) K(0.000) M(0.000) F(0.000) P(0.000) S(0.000) T(0.002) W(0.000) Y(0.000) V(0.000) 
    201      1   CCCGGGGGCCCCCCCCAACACTCCCGGCGCCCGCGGGGCGGCGGGCGGGGGCGGCGGCGCCCCC: A(0.960) R(0.000) N(0.000) D(0.000) C(0.012) Q(0.000) E(0.000) G(0.018) H(0.000) I(0.000) L(0.000) K(0.000) M(0.000) F(0.000) P(0.000) S(0.000) T(0.010) W(0.000) Y(0.000) V(0.000) 
    202      1   GGGGGAAGGGGGGGGGGGGGGGGGGGGGGGGGGGGGGGGGGGGGGGGGGGGGGGGGGGGGGGGG: A(0.009) R(0.000) N(0.000) D(0.000) C(0.000) Q(0.000) E(0.000) G(0.991) H(0.000) I(0.000) L(0.000) K(0.000) M(0.000) F(0.000) P(0.000) S(0.000) T(0.000) W(0.000) Y(0.000) V(0.000) 
    203      3   GGGGGGGGGGGGGGGGCGGGGGGGGGGGGGGGGGGGGGGGGGGGGGGGGGGGGGGGGGGGGGGG: A(0.059) R(0.000) N(0.000) D(0.000) C(0.361) Q(0.000) E(0.000) G(0.571) H(0.000) I(0.000) L(0.000) K(0.000) M(0.000) F(0.000) P(0.000) S(0.000) T(0.008) W(0.000) Y(0.000) V(0.000) 
    204      1   CGCGGTTGCGGGGGGGGGGGGGTGGGGCGGGGCCGGGGCGGCCGGCGGCGGCGGCCCCGGGGGG: A(0.006) R(0.000) N(0.000) D(0.000) C(0.000) Q(0.000) E(0.000) G(0.993) H(0.000) I(0.000) L(0.000) K(0.000) M(0.000) F(0.000) P(0.000) S(0.000) T(0.001) W(0.000) Y(0.000) V(0.000) 
    205     24   AAAAAAAAAAAAAAAAAAAAAAAAAAAAAAAAAAAAAAAAAAAAAAAAAAAAAAAAAAAAAAAA: A(0.985) R(0.000) N(0.000) D(0.000) C(0.003) Q(0.000) E(0.000) G(0.004) H(0.000) I(0.000) L(0.000) K(0.000) M(0.000) F(0.000) P(0.000) S(0.000) T(0.008) W(0.000) Y(0.000) V(0.000) 
    206      1   AAAAAAAAAAAAAAAAAAAAAAAGAAAAGAAAAAAAAAAAAAAAAAAAAAAAAAAAAAAAAAAA: A(0.985) R(0.000) N(0.000) D(0.000) C(0.003) Q(0.000) E(0.000) G(0.004) H(0.000) I(0.000) L(0.000) K(0.000) M(0.000) F(0.000) P(0.000) S(0.000) T(0.008) W(0.000) Y(0.000) V(0.000) 
    207      1   GGGAGGGGGGGGGGGGGGGGGGGGGGAGGGGGGGGGGAGGAGGGGGGAGGGGGAGGGGGGGGGG: A(0.003) R(0.000) N(0.000) D(0.000) C(0.000) Q(0.000) E(0.000) G(0.996) H(0.000) I(0.000) L(0.000) K(0.000) M(0.000) F(0.000) P(0.000) S(0.000) T(0.000) W(0.000) Y(0.000) V(0.000) 
    208      1   CCCCCCCCCCCCCCCCCCCCCCCCCCCCCCCACCCCCCCCCCCCCCCCCCCCCCCCCCCCCCCC: A(0.002) R(0.000) N(0.000) D(0.000) C(0.997) Q(0.000) E(0.000) G(0.000) H(0.000) I(0.000) L(0.000) K(0.000) M(0.000) F(0.000) P(0.000) S(0.000) T(0.001) W(0.000) Y(0.000) V(0.000) 
    209      1   AAAAAAAAACCCCCCCAAGAGAAGAAAAAAAAAAAAAAAAAAAAAAAAAAAAAAAAAAAGCGCA: A(0.985) R(0.000) N(0.000) D(0.000) C(0.003) Q(0.000) E(0.000) G(0.005) H(0.000) I(0.000) L(0.000) K(0.000) M(0.000) F(0.000) P(0.000) S(0.000) T(0.008) W(0.000) Y(0.000) V(0.000) 
    210      1   CGCGGGGGCCGCCCGCGGGGGGGCGGGCGGGGCCGGGGCGGCCGGCGGCGGCGGCCCCGGGGGG: A(0.003) R(0.000) N(0.000) D(0.000) C(0.000) Q(0.000) E(0.000) G(0.996) H(0.000) I(0.000) L(0.000) K(0.000) M(0.000) F(0.000) P(0.000) S(0.000) T(0.000) W(0.000) Y(0.000) V(0.000) 
    211      1   CCCCCTTCCCCCCCCCCCCCCCCCCCCCCCCCTCCCCCCCCCTCCCCCCCCCCCCCCCCCCCCC: A(0.003) R(0.000) N(0.000) D(0.000) C(0.994) Q(0.000) E(0.000) G(0.000) H(0.000) I(0.000) L(0.000) K(0.000) M(0.000) F(0.000) P(0.000) S(0.000) T(0.003) W(0.000) Y(0.000) V(0.000) 
    212     57   TTTTTTTTTTTTTTTTTTTTTTTTTTTTTTTTTTTTTTTTTTTTTTTTTTTTTTTTTTTTTTTT: A(0.006) R(0.000) N(0.000) D(0.000) C(0.001) Q(0.000) E(0.000) G(0.000) H(0.000) I(0.000) L(0.000) K(0.000) M(0.000) F(0.000) P(0.000) S(0.000) T(0.993) W(0.000) Y(0.000) V(0.000) 
    213      1   GGCGGGGTCCCCCGCCGGGGGGGGCGGCGGCCGCGGCGCTGCGGGCCGGGGCCGCGGCGGCGCC: A(0.003) R(0.000) N(0.000) D(0.000) C(0.000) Q(0.000) E(0.000) G(0.996) H(0.000) I(0.000) L(0.000) K(0.000) M(0.000) F(0.000) P(0.000) S(0.000) T(0.000) W(0.000) Y(0.000) V(0.000) 
    214     57   TTTTTTTTTTTTTTTTTTTTTTTTTTTTTTTTTTTTTTTTTTTTTTTTTTTTTTTTTTTTTTTT: A(0.006) R(0.000) N(0.000) D(0.000) C(0.001) Q(0.000) E(0.000) G(0.000) H(0.000) I(0.000) L(0.000) K(0.000) M(0.000) F(0.000) P(0.000) S(0.000) T(0.993) W(0.000) Y(0.000) V(0.000) 
    215     57   TTTTTTTTTTTTTTTTTTTTTTTTTTTTTTTTTTTTTTTTTTTTTTTTTTTTTTTTTTTTTTTT: A(0.006) R(0.000) N(0.000) D(0.000) C(0.001) Q(0.000) E(0.000) G(0.000) H(0.000) I(0.000) L(0.000) K(0.000) M(0.000) F(0.000) P(0.000) S(0.000) T(0.993) W(0.000) Y(0.000) V(0.000) 
    216      1   CCCCCTTCCCCCCCCCCCCTCCCCCCCCCCCCCCCCCCCCCCCCCCCCCCCCCCCCCCCCCCCC: A(0.004) R(0.000) N(0.000) D(0.000) C(0.989) Q(0.000) E(0.000) G(0.000) H(0.000) I(0.000) L(0.000) K(0.000) M(0.000) F(0.000) P(0.000) S(0.000) T(0.007) W(0.000) Y(0.000) V(0.000) 
    217      1   AGAGGGGGAAAAAAAAGAGGGGGGGGGAGGGGAAGGGGAGGAAGGAGGGGGAGGAGGAGGGGGG: A(0.018) R(0.000) N(0.000) D(0.000) C(0.001) Q(0.000) E(0.000) G(0.980) H(0.000) I(0.000) L(0.000) K(0.000) M(0.000) F(0.000) P(0.000) S(0.000) T(0.001) W(0.000) Y(0.000) V(0.000) 
    218     57   TTTTTTTTTTTTTTTTTTTTTTTTTTTTTTTTTTTTTTTTTTTTTTTTTTTTTTTTTTTTTTTT: A(0.006) R(0.000) N(0.000) D(0.000) C(0.001) Q(0.000) E(0.000) G(0.000) H(0.000) I(0.000) L(0.000) K(0.000) M(0.000) F(0.000) P(0.000) S(0.000) T(0.993) W(0.000) Y(0.000) V(0.000) 
    219      1   CCCCCCCCCCCCCCCCCACCCCGCGCCCCCCCCCCCCCCCCCCCCCCCCCCCCCCCCCCGCGCC: A(0.014) R(0.000) N(0.000) D(0.000) C(0.983) Q(0.000) E(0.000) G(0.001) H(0.000) I(0.000) L(0.000) K(0.000) M(0.000) F(0.000) P(0.000) S(0.000) T(0.002) W(0.000) Y(0.000) V(0.000) 
    220      1   GGGGGAAGGGGGGGGGAGAGGGGGGGGGGGGGGGGGGGGGGGGGGGGGGGGGGGGGGGGGGGGG: A(0.724) R(0.000) N(0.000) D(0.000) C(0.005) Q(0.000) E(0.000) G(0.262) H(0.000) I(0.000) L(0.000) K(0.000) M(0.000) F(0.000) P(0.000) S(0.000) T(0.008) W(0.000) Y(0.000) V(0.000) 
    221      1   TTTTCTTTTTTTTTTTTTTTTTTTTTTTTTTTTTTTTTTTTTTTTTTTTTTTTTTTTTTTTTTT: A(0.006) R(0.000) N(0.000) D(0.000) C(0.001) Q(0.000) E(0.000) G(0.000) H(0.000) I(0.000) L(0.000) K(0.000) M(0.000) F(0.000) P(0.000) S(0.000) T(0.993) W(0.000) Y(0.000) V(0.000) 
    222      1   GGGGGGGGGGGGGGGGCCCGGGGGGGGGGGGGGGGGGGGGGGGGGGGGGGGGGGGGGGGGGGGC: A(0.028) R(0.000) N(0.000) D(0.000) C(0.875) Q(0.000) E(0.000) G(0.093) H(0.000) I(0.000) L(0.000) K(0.000) M(0.000) F(0.000) P(0.000) S(0.000) T(0.004) W(0.000) Y(0.000) V(0.000) 
    223      1   CGCCCCCCCCCCCCCCCCCCCCCCCCCCCCCCCCCCCCCCTCCCCCCCCCCCCCCCCCCCCCCC: A(0.002) R(0.000) N(0.000) D(0.000) C(0.997) Q(0.000) E(0.000) G(0.000) H(0.000) I(0.000) L(0.000) K(0.000) M(0.000) F(0.000) P(0.000) S(0.000) T(0.001) W(0.000) Y(0.000) V(0.000) 
    224     57   TTTTTTTTTTTTTTTTTTTTTTTTTTTTTTTTTTTTTTTTTTTTTTTTTTTTTTTTTTTTTTTT: A(0.006) R(0.000) N(0.000) D(0.000) C(0.001) Q(0.000) E(0.000) G(0.000) H(0.000) I(0.000) L(0.000) K(0.000) M(0.000) F(0.000) P(0.000) S(0.000) T(0.993) W(0.000) Y(0.000) V(0.000) 
    225      1   CCCGCAACCCCCCCCCCGGCCCCCCCGCCCCCCCGCCGCCGCCCGCCGCCGCCGCCCCGCCCCC: A(0.085) R(0.000) N(0.000) D(0.000) C(0.880) Q(0.000) E(0.000) G(0.029) H(0.000) I(0.000) L(0.000) K(0.000) M(0.000) F(0.000) P(0.000) S(0.000) T(0.006) W(0.000) Y(0.000) V(0.000) 
    226      1   TGGGGGGGGGGGGGGGGGGGGGGGGGGGGGGGGGGGGGGGGGGGGGGGGGGGGGGGGGGGGGGG: A(0.003) R(0.000) N(0.000) D(0.000) C(0.000) Q(0.000) E(0.000) G(0.996) H(0.000) I(0.000) L(0.000) K(0.000) M(0.000) F(0.000) P(0.000) S(0.000) T(0.000) W(0.000) Y(0.000) V(0.000) 
    227      1   CTTTTTTTTTTTTTTTCCTTTTTTTTTTTTTTCTTTTTTTTTCTTTTTCTTTTTTCCTTTTTTT: A(0.027) R(0.000) N(0.000) D(0.000) C(0.842) Q(0.000) E(0.000) G(0.002) H(0.000) I(0.000) L(0.000) K(0.000) M(0.000) F(0.000) P(0.000) S(0.000) T(0.129) W(0.000) Y(0.000) V(0.000) 
    228      1   GCCGCTCCGGGGGGGGCTCTCCCCCCGCCCCCACGCCGGCGGACGCCGGCGCCGGGGCGGCGCC: A(0.009) R(0.000) N(0.000) D(0.000) C(0.958) Q(0.000) E(0.000) G(0.001) H(0.000) I(0.000) L(0.000) K(0.000) M(0.000) F(0.000) P(0.000) S(0.000) T(0.032) W(0.000) Y(0.000) V(0.000) 
    229      1   TGTGGGGGTTTTTTTTGGGGGGGGGGGTGGGGTTGGGGTGGTTGGTGGGGGTGGTGGTGGGGGG: A(0.003) R(0.000) N(0.000) D(0.000) C(0.000) Q(0.000) E(0.000) G(0.996) H(0.000) I(0.000) L(0.000) K(0.000) M(0.000) F(0.000) P(0.000) S(0.000) T(0.000) W(0.000) Y(0.000) V(0.000) 
    230      1   CCCCCCCCCCCCCCCCCCCCCCCCCCCCCCCCCCCCCCCCCCCCCCCCGCCCCCCGGCCCCCCC: A(0.002) R(0.000) N(0.000) D(0.000) C(0.997) Q(0.000) E(0.000) G(0.000) H(0.000) I(0.000) L(0.000) K(0.000) M(0.000) F(0.000) P(0.000) S(0.000) T(0.001) W(0.000) Y(0.000) V(0.000) 
    231      1   CCCGGGGGCCCCCCCCGTGGGCGGGGGCGGGCCCGGGGCGGCCGGCGGCGGCGGCCCCGGGGGC: A(0.016) R(0.000) N(0.000) D(0.000) C(0.001) Q(0.000) E(0.000) G(0.979) H(0.000) I(0.000) L(0.000) K(0.000) M(0.000) F(0.000) P(0.000) S(0.000) T(0.004) W(0.000) Y(0.000) V(0.000) 
    232      1   AGACCCCCAGCGAACGCGCCCGCCCCCACCCCAACCCCACCAACCACCACCACCAAAACGCCCC: A(0.007) R(0.000) N(0.000) D(0.000) C(0.985) Q(0.000) E(0.000) G(0.006) H(0.000) I(0.000) L(0.000) K(0.000) M(0.000) F(0.000) P(0.000) S(0.000) T(0.002) W(0.000) Y(0.000) V(0.000) 
    233      2   TTTTTTTTTTTTTTTTTCTTTTTTTTTTTTTTTTTTTTTTTTTTTTTTTTTTTTTTTTTTTTTT: A(0.012) R(0.000) N(0.000) D(0.000) C(0.008) Q(0.000) E(0.000) G(0.000) H(0.000) I(0.000) L(0.000) K(0.000) M(0.000) F(0.000) P(0.000) S(0.000) T(0.979) W(0.000) Y(0.000) V(0.000) 
    234      1   TCCCCTTCCCCCCCCCCTATCCCCCCCACCCCCCCCCCCCCCCCCCCCTCCCCCCTTCCCCCCC: A(0.066) R(0.000) N(0.000) D(0.000) C(0.448) Q(0.000) E(0.000) G(0.004) H(0.000) I(0.000) L(0.000) K(0.000) M(0.000) F(0.000) P(0.000) S(0.000) T(0.482) W(0.000) Y(0.000) V(0.000) 
    235      1   GGGAAAAATGGGAGGGGGGGGGAGGGATGGGGAGAAAATAATAAAGAAGAAGAATGGGAGGGGG: A(0.009) R(0.000) N(0.000) D(0.000) C(0.000) Q(0.000) E(0.000) G(0.991) H(0.000) I(0.000) L(0.000) K(0.000) M(0.000) F(0.000) P(0.000) S(0.000) T(0.000) W(0.000) Y(0.000) V(0.000) 
    236      1   TTTTTTTTTCCCCCCCTTTTTTTCTTTTCTTTTTTTTTTTTTTTTTTTTTTTTTTTTTTCTCTT: A(0.006) R(0.000) N(0.000) D(0.000) C(0.001) Q(0.000) E(0.000) G(0.000) H(0.000) I(0.000) L(0.000) K(0.000) M(0.000) F(0.000) P(0.000) S(0.000) T(0.993) W(0.000) Y(0.000) V(0.000) 
    237      1   TCCGTAAGCCCCCCCCCGGCGTGGCGGCGGCCGCGGGGCGGCGGGCGGGGGCGGCGGCGGCCCC: A(0.174) R(0.000) N(0.000) D(0.000) C(0.682) Q(0.000) E(0.000) G(0.132) H(0.000) I(0.000) L(0.000) K(0.000) M(0.000) F(0.000) P(0.000) S(0.000) T(0.012) W(0.000) Y(0.000) V(0.000) 
    238      1   AAAGGAAGAAAAAAAAGAGAGAAGAGGAGGAAAAGGGGAGGAAGGAGGAGGAGGAAAAGGAGAA: A(0.518) R(0.000) N(0.000) D(0.000) C(0.008) Q(0.000) E(0.000) G(0.464) H(0.000) I(0.000) L(0.000) K(0.000) M(0.000) F(0.000) P(0.000) S(0.000) T(0.010) W(0.000) Y(0.000) V(0.000) 
    239     57   TTTTTTTTTTTTTTTTTTTTTTTTTTTTTTTTTTTTTTTTTTTTTTTTTTTTTTTTTTTTTTTT: A(0.006) R(0.000) N(0.000) D(0.000) C(0.001) Q(0.000) E(0.000) G(0.000) H(0.000) I(0.000) L(0.000) K(0.000) M(0.000) F(0.000) P(0.000) S(0.000) T(0.993) W(0.000) Y(0.000) V(0.000) 
    240      1   CCCTCCCCCCCCCCCCCCCCGCCCCCCCCCCCCCCCCCCCCCCCCCCCCCCCCCCCCCCCCCCC: A(0.002) R(0.000) N(0.000) D(0.000) C(0.997) Q(0.000) E(0.000) G(0.000) H(0.000) I(0.000) L(0.000) K(0.000) M(0.000) F(0.000) P(0.000) S(0.000) T(0.001) W(0.000) Y(0.000) V(0.000) 
    241      1   TCCGGTTGCCCCCTCCCCGTGCGGCGGCGGCCTCGGGGCGGCTGGCGGTGGCGGCTTCGGCGCC: A(0.020) R(0.000) N(0.000) D(0.000) C(0.927) Q(0.000) E(0.000) G(0.002) H(0.000) I(0.000) L(0.000) K(0.000) M(0.000) F(0.000) P(0.000) S(0.000) T(0.051) W(0.000) Y(0.000) V(0.000) 
    242      1   TTTCCTTCTTTTTTTTTTCTCTCCTCCTCCTTTTCCCCTCCTTCCTCCTCCTCCTTTTCCTCTT: A(0.006) R(0.000) N(0.000) D(0.000) C(0.001) Q(0.000) E(0.000) G(0.000) H(0.000) I(0.000) L(0.000) K(0.000) M(0.000) F(0.000) P(0.000) S(0.000) T(0.993) W(0.000) Y(0.000) V(0.000) 
    243     31   GGGGGGGGGGGGGGGGGGGGGGGGGGGGGGGGGGGGGGGGGGGGGGGGGGGGGGGGGGGGGGGG: A(0.003) R(0.000) N(0.000) D(0.000) C(0.000) Q(0.000) E(0.000) G(0.996) H(0.000) I(0.000) L(0.000) K(0.000) M(0.000) F(0.000) P(0.000) S(0.000) T(0.000) W(0.000) Y(0.000) V(0.000) 
    244     26   CCCCCCCCCCCCCCCCCCCCCCCCCCCCCCCCCCCCCCCCCCCCCCCCCCCCCCCCCCCCCCCC: A(0.002) R(0.000) N(0.000) D(0.000) C(0.997) Q(0.000) E(0.000) G(0.000) H(0.000) I(0.000) L(0.000) K(0.000) M(0.000) F(0.000) P(0.000) S(0.000) T(0.001) W(0.000) Y(0.000) V(0.000) 
    245     26   CCCCCCCCCCCCCCCCCCCCCCCCCCCCCCCCCCCCCCCCCCCCCCCCCCCCCCCCCCCCCCCC: A(0.002) R(0.000) N(0.000) D(0.000) C(0.997) Q(0.000) E(0.000) G(0.000) H(0.000) I(0.000) L(0.000) K(0.000) M(0.000) F(0.000) P(0.000) S(0.000) T(0.001) W(0.000) Y(0.000) V(0.000) 
    246      1   CGCCCGGCCTCTCTCCGCCCCGCCCCCCCCCCCCCCCCCCCCCCCCCCCCCCCCCCCCCGCCCC: A(0.048) R(0.000) N(0.000) D(0.000) C(0.327) Q(0.000) E(0.000) G(0.619) H(0.000) I(0.000) L(0.000) K(0.000) M(0.000) F(0.000) P(0.000) S(0.000) T(0.006) W(0.000) Y(0.000) V(0.000) 
    247     24   AAAAAAAAAAAAAAAAAAAAAAAAAAAAAAAAAAAAAAAAAAAAAAAAAAAAAAAAAAAAAAAA: A(0.985) R(0.000) N(0.000) D(0.000) C(0.003) Q(0.000) E(0.000) G(0.004) H(0.000) I(0.000) L(0.000) K(0.000) M(0.000) F(0.000) P(0.000) S(0.000) T(0.008) W(0.000) Y(0.000) V(0.000) 
    248     26   CCCCCCCCCCCCCCCCCCCCCCCCCCCCCCCCCCCCCCCCCCCCCCCCCCCCCCCCCCCCCCCC: A(0.002) R(0.000) N(0.000) D(0.000) C(0.997) Q(0.000) E(0.000) G(0.000) H(0.000) I(0.000) L(0.000) K(0.000) M(0.000) F(0.000) P(0.000) S(0.000) T(0.001) W(0.000) Y(0.000) V(0.000) 
    249      1   GGCGCTTGCCCCCGCCCTGGGGCCCGGCCCCCGCGGGGCGGCGGGCGGGGGCGGCGGCGCCGCC: A(0.114) R(0.000) N(0.000) D(0.000) C(0.431) Q(0.000) E(0.000) G(0.034) H(0.000) I(0.000) L(0.000) K(0.000) M(0.000) F(0.000) P(0.000) S(0.000) T(0.421) W(0.000) Y(0.000) V(0.000) 
    250     24   AAAAAAAAAAAAAAAAAAAAAAAAAAAAAAAAAAAAAAAAAAAAAAAAAAAAAAAAAAAAAAAA: A(0.985) R(0.000) N(0.000) D(0.000) C(0.003) Q(0.000) E(0.000) G(0.004) H(0.000) I(0.000) L(0.000) K(0.000) M(0.000) F(0.000) P(0.000) S(0.000) T(0.008) W(0.000) Y(0.000) V(0.000) 
    251     26   CCCCCCCCCCCCCCCCCCCCCCCCCCCCCCCCCCCCCCCCCCCCCCCCCCCCCCCCCCCCCCCC: A(0.002) R(0.000) N(0.000) D(0.000) C(0.997) Q(0.000) E(0.000) G(0.000) H(0.000) I(0.000) L(0.000) K(0.000) M(0.000) F(0.000) P(0.000) S(0.000) T(0.001) W(0.000) Y(0.000) V(0.000) 
    252      1   GGCGGTTGGGGGGGGGATGAGGGGGGGGGGGGGGGGGGGGGGGGGGGGAGGGGGGAAGGGCGCG: A(0.700) R(0.000) N(0.000) D(0.000) C(0.006) Q(0.000) E(0.000) G(0.017) H(0.000) I(0.000) L(0.000) K(0.000) M(0.000) F(0.000) P(0.000) S(0.000) T(0.276) W(0.000) Y(0.000) V(0.000) 
    253     57   TTTTTTTTTTTTTTTTTTTTTTTTTTTTTTTTTTTTTTTTTTTTTTTTTTTTTTTTTTTTTTTT: A(0.006) R(0.000) N(0.000) D(0.000) C(0.001) Q(0.000) E(0.000) G(0.000) H(0.000) I(0.000) L(0.000) K(0.000) M(0.000) F(0.000) P(0.000) S(0.000) T(0.993) W(0.000) Y(0.000) V(0.000) 
    254     31   GGGGGGGGGGGGGGGGGGGGGGGGGGGGGGGGGGGGGGGGGGGGGGGGGGGGGGGGGGGGGGGG: A(0.003) R(0.000) N(0.000) D(0.000) C(0.000) Q(0.000) E(0.000) G(0.996) H(0.000) I(0.000) L(0.000) K(0.000) M(0.000) F(0.000) P(0.000) S(0.000) T(0.000) W(0.000) Y(0.000) V(0.000) 
    255     31   GGGGGGGGGGGGGGGGGGGGGGGGGGGGGGGGGGGGGGGGGGGGGGGGGGGGGGGGGGGGGGGG: A(0.003) R(0.000) N(0.000) D(0.000) C(0.000) Q(0.000) E(0.000) G(0.996) H(0.000) I(0.000) L(0.000) K(0.000) M(0.000) F(0.000) P(0.000) S(0.000) T(0.000) W(0.000) Y(0.000) V(0.000) 
    256      1   CCCCCCCCCCCCCCCCACCCCCCCCCCCCCCCCCCCCCCCCCCCCCCCCCCCCCCCCCCCCCCC: A(0.355) R(0.000) N(0.000) D(0.000) C(0.610) Q(0.000) E(0.000) G(0.012) H(0.000) I(0.000) L(0.000) K(0.000) M(0.000) F(0.000) P(0.000) S(0.000) T(0.023) W(0.000) Y(0.000) V(0.000) 
    257     57   TTTTTTTTTTTTTTTTTTTTTTTTTTTTTTTTTTTTTTTTTTTTTTTTTTTTTTTTTTTTTTTT: A(0.006) R(0.000) N(0.000) D(0.000) C(0.001) Q(0.000) E(0.000) G(0.000) H(0.000) I(0.000) L(0.000) K(0.000) M(0.000) F(0.000) P(0.000) S(0.000) T(0.993) W(0.000) Y(0.000) V(0.000) 
    258      1   CGGGGGGGGCCCGGCCGCGGGGAGCGGCGGCCGCGGGGGGGGGGGCGGCGGCGGGCCCGCCCCC: A(0.009) R(0.000) N(0.000) D(0.000) C(0.006) Q(0.000) E(0.000) G(0.985) H(0.000) I(0.000) L(0.000) K(0.000) M(0.000) F(0.000) P(0.000) S(0.000) T(0.001) W(0.000) Y(0.000) V(0.000) 
    259      1   AAACCCCCAAAACCAACACCCACCCCCACCCCAACCCCACCAACCACCACCACCAAAACCCCCC: A(0.016) R(0.000) N(0.000) D(0.000) C(0.980) Q(0.000) E(0.000) G(0.001) H(0.000) I(0.000) L(0.000) K(0.000) M(0.000) F(0.000) P(0.000) S(0.000) T(0.002) W(0.000) Y(0.000) V(0.000) 
    260     31   GGGGGGGGGGGGGGGGGGGGGGGGGGGGGGGGGGGGGGGGGGGGGGGGGGGGGGGGGGGGGGGG: A(0.003) R(0.000) N(0.000) D(0.000) C(0.000) Q(0.000) E(0.000) G(0.996) H(0.000) I(0.000) L(0.000) K(0.000) M(0.000) F(0.000) P(0.000) S(0.000) T(0.000) W(0.000) Y(0.000) V(0.000) 
    261      1   GGGCCGGCGGGGGGGGGGCCCGCCGCCGCCGGGGCCCCGCCGGCCGCCGCCGCCGGGGCCCCCG: A(0.005) R(0.000) N(0.000) D(0.000) C(0.001) Q(0.000) E(0.000) G(0.994) H(0.000) I(0.000) L(0.000) K(0.000) M(0.000) F(0.000) P(0.000) S(0.000) T(0.000) W(0.000) Y(0.000) V(0.000) 
    262      1   AAAAAAAAAAAAAAAAAAAAAAAAAAAAAAAAAAAAAAAAAAAAAAAAAAAAAAAAAAAGAGAA: A(0.985) R(0.000) N(0.000) D(0.000) C(0.003) Q(0.000) E(0.000) G(0.004) H(0.000) I(0.000) L(0.000) K(0.000) M(0.000) F(0.000) P(0.000) S(0.000) T(0.008) W(0.000) Y(0.000) V(0.000) 
    263      1   AGAGGGGGAAAAAAAGGAGAGGGGGGGAGGGGAAGGGGAGGAAGGAGGAGGAGGAAAAGGGGGG: A(0.023) R(0.000) N(0.000) D(0.000) C(0.001) Q(0.000) E(0.000) G(0.976) H(0.000) I(0.000) L(0.000) K(0.000) M(0.000) F(0.000) P(0.000) S(0.000) T(0.001) W(0.000) Y(0.000) V(0.000) 
    264      1   CCCTCTTTCCCCCCCCTCCCCTCCCTTCCCCCCCTTTTCTTCCTTCTTCTTCTTCCCCTCCCCC: A(0.043) R(0.000) N(0.000) D(0.000) C(0.315) Q(0.000) E(0.000) G(0.003) H(0.000) I(0.000) L(0.000) K(0.000) M(0.000) F(0.000) P(0.000) S(0.000) T(0.639) W(0.000) Y(0.000) V(0.000) 
    265      1   CCCCCCCCCCCCCTCCACCCCCCCCCCCCCCCCCCCCCCCCCCCCCCCCCCCCCCCCCCCCCCC: A(0.355) R(0.000) N(0.000) D(0.000) C(0.610) Q(0.000) E(0.000) G(0.012) H(0.000) I(0.000) L(0.000) K(0.000) M(0.000) F(0.000) P(0.000) S(0.000) T(0.023) W(0.000) Y(0.000) V(0.000) 
    266     57   TTTTTTTTTTTTTTTTTTTTTTTTTTTTTTTTTTTTTTTTTTTTTTTTTTTTTTTTTTTTTTTT: A(0.006) R(0.000) N(0.000) D(0.000) C(0.001) Q(0.000) E(0.000) G(0.000) H(0.000) I(0.000) L(0.000) K(0.000) M(0.000) F(0.000) P(0.000) S(0.000) T(0.993) W(0.000) Y(0.000) V(0.000) 
    267      1   CCGTGCCGGCGCGGGGGCCCCGGCGGAGCCGCGGGGGGGGAGGGGGGGCGGGGGGCCGGCCCCC: A(0.057) R(0.000) N(0.000) D(0.000) C(0.571) Q(0.000) E(0.000) G(0.363) H(0.000) I(0.000) L(0.000) K(0.000) M(0.000) F(0.000) P(0.000) S(0.000) T(0.009) W(0.000) Y(0.000) V(0.000) 
    268      1   GGGGGAGGGGGGGGGGGGGGGGCGGGGGGGGGGGGGGGGGGGGGGGGGGGGGGGGGGGGGGGGG: A(0.004) R(0.000) N(0.000) D(0.000) C(0.000) Q(0.000) E(0.000) G(0.996) H(0.000) I(0.000) L(0.000) K(0.000) M(0.000) F(0.000) P(0.000) S(0.000) T(0.000) W(0.000) Y(0.000) V(0.000) 
    269      1   GCGGGGGGGGGGGGGGGGGGGCGGGGGGGGGGGGGGGGGGGGGGGGGGGGGGGGGGGGGGCGCG: A(0.003) R(0.000) N(0.000) D(0.000) C(0.000) Q(0.000) E(0.000) G(0.996) H(0.000) I(0.000) L(0.000) K(0.000) M(0.000) F(0.000) P(0.000) S(0.000) T(0.000) W(0.000) Y(0.000) V(0.000) 
    270      1   CCCGCCCCCCCCCCCCGCCCCCCCCCCCCCCCCCCCCCCCCCCCCCCCCCCCCCCCCCCCCCCC: A(0.057) R(0.000) N(0.000) D(0.000) C(0.572) Q(0.000) E(0.000) G(0.362) H(0.000) I(0.000) L(0.000) K(0.000) M(0.000) F(0.000) P(0.000) S(0.000) T(0.009) W(0.000) Y(0.000) V(0.000) 
    271      1   GGGGGGGGGGGGGGGGCACCGGGGGGGGGGGGGGGGGGGGGGGGGGGGGGGGGGGGGGGGGGGG: A(0.166) R(0.000) N(0.000) D(0.000) C(0.587) Q(0.000) E(0.000) G(0.233) H(0.000) I(0.000) L(0.000) K(0.000) M(0.000) F(0.000) P(0.000) S(0.000) T(0.014) W(0.000) Y(0.000) V(0.000) 
    272     57   TTTTTTTTTTTTTTTTTTTTTTTTTTTTTTTTTTTTTTTTTTTTTTTTTTTTTTTTTTTTTTTT: A(0.006) R(0.000) N(0.000) D(0.000) C(0.001) Q(0.000) E(0.000) G(0.000) H(0.000) I(0.000) L(0.000) K(0.000) M(0.000) F(0.000) P(0.000) S(0.000) T(0.993) W(0.000) Y(0.000) V(0.000) 
    273      1   GGGAGGGGGGGGGGGGGGGGGGGGGGGGGGCGGGGGGGGGGGGGGGGGGGGGGGGGGGGGGGGG: A(0.003) R(0.000) N(0.000) D(0.000) C(0.000) Q(0.000) E(0.000) G(0.996) H(0.000) I(0.000) L(0.000) K(0.000) M(0.000) F(0.000) P(0.000) S(0.000) T(0.000) W(0.000) Y(0.000) V(0.000) 
    274     26   CCCCCCCCCCCCCCCCCCCCCCCCCCCCCCCCCCCCCCCCCCCCCCCCCCCCCCCCCCCCCCCC: A(0.002) R(0.000) N(0.000) D(0.000) C(0.997) Q(0.000) E(0.000) G(0.000) H(0.000) I(0.000) L(0.000) K(0.000) M(0.000) F(0.000) P(0.000) S(0.000) T(0.001) W(0.000) Y(0.000) V(0.000) 
    275     57   TTTTTTTTTTTTTTTTTTTTTTTTTTTTTTTTTTTTTTTTTTTTTTTTTTTTTTTTTTTTTTTT: A(0.006) R(0.000) N(0.000) D(0.000) C(0.001) Q(0.000) E(0.000) G(0.000) H(0.000) I(0.000) L(0.000) K(0.000) M(0.000) F(0.000) P(0.000) S(0.000) T(0.993) W(0.000) Y(0.000) V(0.000) 
    276      1   CCCCCTTCCCCCCCCCCTCTCCCGCCCCCCCCCCCCCCCCCCCCCCCCCCCCCCCCCCCCCCCC: A(0.042) R(0.000) N(0.000) D(0.000) C(0.624) Q(0.000) E(0.000) G(0.003) H(0.000) I(0.000) L(0.000) K(0.000) M(0.000) F(0.000) P(0.000) S(0.000) T(0.331) W(0.000) Y(0.000) V(0.000) 
    277      2   GGGGGGGGGGGGGGGGGGGGGGGGGGGGGTGGGGGGGGGGGGGGGGGGGGGGGGGGGGGGGGGG: A(0.003) R(0.000) N(0.000) D(0.000) C(0.000) Q(0.000) E(0.000) G(0.996) H(0.000) I(0.000) L(0.000) K(0.000) M(0.000) F(0.000) P(0.000) S(0.000) T(0.000) W(0.000) Y(0.000) V(0.000) 
    278     26   CCCCCCCCCCCCCCCCCCCCCCCCCCCCCCCCCCCCCCCCCCCCCCCCCCCCCCCCCCCCCCCC: A(0.002) R(0.000) N(0.000) D(0.000) C(0.997) Q(0.000) E(0.000) G(0.000) H(0.000) I(0.000) L(0.000) K(0.000) M(0.000) F(0.000) P(0.000) S(0.000) T(0.001) W(0.000) Y(0.000) V(0.000) 
    279      1   CCCCGTTGCCCCCCCCTCGCGGGCGGCCCCGCCCCGGCCGCCCGCCGCCGCCGCCCCCCGGGGC: A(0.057) R(0.000) N(0.000) D(0.000) C(0.197) Q(0.000) E(0.000) G(0.005) H(0.000) I(0.000) L(0.000) K(0.000) M(0.000) F(0.000) P(0.000) S(0.000) T(0.740) W(0.000) Y(0.000) V(0.000) 
    280     57   TTTTTTTTTTTTTTTTTTTTTTTTTTTTTTTTTTTTTTTTTTTTTTTTTTTTTTTTTTTTTTTT: A(0.006) R(0.000) N(0.000) D(0.000) C(0.001) Q(0.000) E(0.000) G(0.000) H(0.000) I(0.000) L(0.000) K(0.000) M(0.000) F(0.000) P(0.000) S(0.000) T(0.993) W(0.000) Y(0.000) V(0.000) 
    281     24   AAAAAAAAAAAAAAAAAAAAAAAAAAAAAAAAAAAAAAAAAAAAAAAAAAAAAAAAAAAAAAAA: A(0.985) R(0.000) N(0.000) D(0.000) C(0.003) Q(0.000) E(0.000) G(0.004) H(0.000) I(0.000) L(0.000) K(0.000) M(0.000) F(0.000) P(0.000) S(0.000) T(0.008) W(0.000) Y(0.000) V(0.000) 
    282      1   CCCTCTTCCCCCCCCCTCCCCCCCCCCCCCCCCCCCCCCCCCCCCCCCCCCCCCCCCCCCCCCC: A(0.043) R(0.000) N(0.000) D(0.000) C(0.320) Q(0.000) E(0.000) G(0.003) H(0.000) I(0.000) L(0.000) K(0.000) M(0.000) F(0.000) P(0.000) S(0.000) T(0.635) W(0.000) Y(0.000) V(0.000) 
    283      2   GGGGGGGGGGGGGGGGGGGGGGGGGGGGGTGGGGGGGGGGGGGGGGGGGGGGGGGGGGGGGGGG: A(0.003) R(0.000) N(0.000) D(0.000) C(0.000) Q(0.000) E(0.000) G(0.996) H(0.000) I(0.000) L(0.000) K(0.000) M(0.000) F(0.000) P(0.000) S(0.000) T(0.000) W(0.000) Y(0.000) V(0.000) 
    284     57   TTTTTTTTTTTTTTTTTTTTTTTTTTTTTTTTTTTTTTTTTTTTTTTTTTTTTTTTTTTTTTTT: A(0.006) R(0.000) N(0.000) D(0.000) C(0.001) Q(0.000) E(0.000) G(0.000) H(0.000) I(0.000) L(0.000) K(0.000) M(0.000) F(0.000) P(0.000) S(0.000) T(0.993) W(0.000) Y(0.000) V(0.000) 
    285      1   GGGCCCCCGGGGGGGGTCCGCCCCGCCGCCGGGGCCACGCCGGCCGACGCCGACGGGGCCCCCG: A(0.055) R(0.000) N(0.000) D(0.000) C(0.572) Q(0.000) E(0.000) G(0.005) H(0.000) I(0.000) L(0.000) K(0.000) M(0.000) F(0.000) P(0.000) S(0.000) T(0.368) W(0.000) Y(0.000) V(0.000) 
    286     57   TTTTTTTTTTTTTTTTTTTTTTTTTTTTTTTTTTTTTTTTTTTTTTTTTTTTTTTTTTTTTTTT: A(0.006) R(0.000) N(0.000) D(0.000) C(0.001) Q(0.000) E(0.000) G(0.000) H(0.000) I(0.000) L(0.000) K(0.000) M(0.000) F(0.000) P(0.000) S(0.000) T(0.993) W(0.000) Y(0.000) V(0.000) 
    287     26   CCCCCCCCCCCCCCCCCCCCCCCCCCCCCCCCCCCCCCCCCCCCCCCCCCCCCCCCCCCCCCCC: A(0.002) R(0.000) N(0.000) D(0.000) C(0.997) Q(0.000) E(0.000) G(0.000) H(0.000) I(0.000) L(0.000) K(0.000) M(0.000) F(0.000) P(0.000) S(0.000) T(0.001) W(0.000) Y(0.000) V(0.000) 
    288      1   GGGCCGGCGCCCCGCCTGCGCGCCGCCGCCGCAGCCCCGCCGACCGCCACCGCCGAAGCCCCCC: A(0.133) R(0.000) N(0.000) D(0.000) C(0.018) Q(0.000) E(0.000) G(0.531) H(0.000) I(0.000) L(0.000) K(0.000) M(0.000) F(0.000) P(0.000) S(0.000) T(0.319) W(0.000) Y(0.000) V(0.000) 
    289     31   GGGGGGGGGGGGGGGGGGGGGGGGGGGGGGGGGGGGGGGGGGGGGGGGGGGGGGGGGGGGGGGG: A(0.003) R(0.000) N(0.000) D(0.000) C(0.000) Q(0.000) E(0.000) G(0.996) H(0.000) I(0.000) L(0.000) K(0.000) M(0.000) F(0.000) P(0.000) S(0.000) T(0.000) W(0.000) Y(0.000) V(0.000) 
    290     26   CCCCCCCCCCCCCCCCCCCCCCCCCCCCCCCCCCCCCCCCCCCCCCCCCCCCCCCCCCCCCCCC: A(0.002) R(0.000) N(0.000) D(0.000) C(0.997) Q(0.000) E(0.000) G(0.000) H(0.000) I(0.000) L(0.000) K(0.000) M(0.000) F(0.000) P(0.000) S(0.000) T(0.001) W(0.000) Y(0.000) V(0.000) 
    291      1   CCCAGCCACCCCCCCCCGGCCCAGCAACGGCCCCTAAACAACCATCAACATCAACCCCTCCCCC: A(0.009) R(0.000) N(0.000) D(0.000) C(0.981) Q(0.000) E(0.000) G(0.008) H(0.000) I(0.000) L(0.000) K(0.000) M(0.000) F(0.000) P(0.000) S(0.000) T(0.002) W(0.000) Y(0.000) V(0.000) 
    292      1   AAAGGGGGAAAAAAAAGGAGAAAAAGGAAAAAAAGGGGAGGAAGGAGGAGGAGGAAAAGAAAAA: A(0.013) R(0.000) N(0.000) D(0.000) C(0.001) Q(0.000) E(0.000) G(0.986) H(0.000) I(0.000) L(0.000) K(0.000) M(0.000) F(0.000) P(0.000) S(0.000) T(0.000) W(0.000) Y(0.000) V(0.000) 
    293      1   GGGCCGGCGGGGGGGGGTCGCGCCGCCGCCGGGGCCCCGCCGGCCGCCGCCGCCGGGGCCGCGG: A(0.018) R(0.000) N(0.000) D(0.000) C(0.002) Q(0.000) E(0.000) G(0.977) H(0.000) I(0.000) L(0.000) K(0.000) M(0.000) F(0.000) P(0.000) S(0.000) T(0.004) W(0.000) Y(0.000) V(0.000) 
    294      1   TCCAAAAACCCCCCCCCCTCGCGGCAACGGCCCCAAAACAACCAACAATAACAACTTCAGCGCC: A(0.019) R(0.000) N(0.000) D(0.000) C(0.977) Q(0.000) E(0.000) G(0.001) H(0.000) I(0.000) L(0.000) K(0.000) M(0.000) F(0.000) P(0.000) S(0.000) T(0.003) W(0.000) Y(0.000) V(0.000) 
    295     31   GGGGGGGGGGGGGGGGGGGGGGGGGGGGGGGGGGGGGGGGGGGGGGGGGGGGGGGGGGGGGGGG: A(0.003) R(0.000) N(0.000) D(0.000) C(0.000) Q(0.000) E(0.000) G(0.996) H(0.000) I(0.000) L(0.000) K(0.000) M(0.000) F(0.000) P(0.000) S(0.000) T(0.000) W(0.000) Y(0.000) V(0.000) 
    296     31   GGGGGGGGGGGGGGGGGGGGGGGGGGGGGGGGGGGGGGGGGGGGGGGGGGGGGGGGGGGGGGGG: A(0.003) R(0.000) N(0.000) D(0.000) C(0.000) Q(0.000) E(0.000) G(0.996) H(0.000) I(0.000) L(0.000) K(0.000) M(0.000) F(0.000) P(0.000) S(0.000) T(0.000) W(0.000) Y(0.000) V(0.000) 
    297      1   CCCCCGGCCCCCCCCCAGCCCCCCCCCCCCCCCCCCCCCCCCCCCCCCTCCCCCCTTCCCCCCC: A(0.511) R(0.000) N(0.000) D(0.000) C(0.046) Q(0.000) E(0.000) G(0.432) H(0.000) I(0.000) L(0.000) K(0.000) M(0.000) F(0.000) P(0.000) S(0.000) T(0.011) W(0.000) Y(0.000) V(0.000) 
    298      2   GGGGGGGGGGGGGGGGGCGGGGGGGGGGGGGGGGGGGGGGGGGGGGGGGGGGGGGGGGGGGGGG: A(0.009) R(0.000) N(0.000) D(0.000) C(0.006) Q(0.000) E(0.000) G(0.985) H(0.000) I(0.000) L(0.000) K(0.000) M(0.000) F(0.000) P(0.000) S(0.000) T(0.001) W(0.000) Y(0.000) V(0.000) 
    299     57   TTTTTTTTTTTTTTTTTTTTTTTTTTTTTTTTTTTTTTTTTTTTTTTTTTTTTTTTTTTTTTTT: A(0.006) R(0.000) N(0.000) D(0.000) C(0.001) Q(0.000) E(0.000) G(0.000) H(0.000) I(0.000) L(0.000) K(0.000) M(0.000) F(0.000) P(0.000) S(0.000) T(0.993) W(0.000) Y(0.000) V(0.000) 
    300      1   GGGGGTTGGGGGGGGGGCGCGGGGCGGGGGGGGGGGGGGGGGGGGGGGGGGGGGGGGGGGGGGG: A(0.053) R(0.000) N(0.000) D(0.000) C(0.033) Q(0.000) E(0.000) G(0.901) H(0.000) I(0.000) L(0.000) K(0.000) M(0.000) F(0.000) P(0.000) S(0.000) T(0.013) W(0.000) Y(0.000) V(0.000) 
    301      1   CCCTTCCTCCCCCCCCCATCTCTTCTTCTTCCCCTTTTCTTCCTTCTTCTTCTTCCCCTTCTCC: A(0.017) R(0.000) N(0.000) D(0.000) C(0.978) Q(0.000) E(0.000) G(0.001) H(0.000) I(0.000) L(0.000) K(0.000) M(0.000) F(0.000) P(0.000) S(0.000) T(0.004) W(0.000) Y(0.000) V(0.000) 
    302     57   TTTTTTTTTTTTTTTTTTTTTTTTTTTTTTTTTTTTTTTTTTTTTTTTTTTTTTTTTTTTTTTT: A(0.006) R(0.000) N(0.000) D(0.000) C(0.001) Q(0.000) E(0.000) G(0.000) H(0.000) I(0.000) L(0.000) K(0.000) M(0.000) F(0.000) P(0.000) S(0.000) T(0.993) W(0.000) Y(0.000) V(0.000) 
    303      1   CCCCCTTCCCCCCCCCGCCCCCCCCCCCCCCCCCCCCCCCCCCCCCCCCCCCCCCCCCCCCCCC: A(0.078) R(0.000) N(0.000) D(0.000) C(0.522) Q(0.000) E(0.000) G(0.374) H(0.000) I(0.000) L(0.000) K(0.000) M(0.000) F(0.000) P(0.000) S(0.000) T(0.026) W(0.000) Y(0.000) V(0.000) 
    304     31   GGGGGGGGGGGGGGGGGGGGGGGGGGGGGGGGGGGGGGGGGGGGGGGGGGGGGGGGGGGGGGGG: A(0.003) R(0.000) N(0.000) D(0.000) C(0.000) Q(0.000) E(0.000) G(0.996) H(0.000) I(0.000) L(0.000) K(0.000) M(0.000) F(0.000) P(0.000) S(0.000) T(0.000) W(0.000) Y(0.000) V(0.000) 
    305      2   CCCCCCCCCCCCCCCCTCCCCCCCCCCCCCCCCCCCCCCCCCCCCCCCCCCCCCCCCCCCCCCC: A(0.052) R(0.000) N(0.000) D(0.000) C(0.578) Q(0.000) E(0.000) G(0.004) H(0.000) I(0.000) L(0.000) K(0.000) M(0.000) F(0.000) P(0.000) S(0.000) T(0.365) W(0.000) Y(0.000) V(0.000) 
    306      1   GGGGGCCGGGGGGGGGTAGTGGGAGGGGGGGGAGGGGGGGGGAGGGGGGGGGGGGGGGGGGGGG: A(0.344) R(0.000) N(0.000) D(0.000) C(0.047) Q(0.000) E(0.000) G(0.053) H(0.000) I(0.000) L(0.000) K(0.000) M(0.000) F(0.000) P(0.000) S(0.000) T(0.556) W(0.000) Y(0.000) V(0.000) 
    307     57   TTTTTTTTTTTTTTTTTTTTTTTTTTTTTTTTTTTTTTTTTTTTTTTTTTTTTTTTTTTTTTTT: A(0.006) R(0.000) N(0.000) D(0.000) C(0.001) Q(0.000) E(0.000) G(0.000) H(0.000) I(0.000) L(0.000) K(0.000) M(0.000) F(0.000) P(0.000) S(0.000) T(0.993) W(0.000) Y(0.000) V(0.000) 
    308     26   CCCCCCCCCCCCCCCCCCCCCCCCCCCCCCCCCCCCCCCCCCCCCCCCCCCCCCCCCCCCCCCC: A(0.002) R(0.000) N(0.000) D(0.000) C(0.997) Q(0.000) E(0.000) G(0.000) H(0.000) I(0.000) L(0.000) K(0.000) M(0.000) F(0.000) P(0.000) S(0.000) T(0.001) W(0.000) Y(0.000) V(0.000) 
    309      1   GCCGGAGGCGGGCGGGCGGGCCGGGGGGGGGGGGGGGCCGGCGGGGGCCGGGGCCCCGGGGGGG: A(0.064) R(0.000) N(0.000) D(0.000) C(0.363) Q(0.000) E(0.000) G(0.564) H(0.000) I(0.000) L(0.000) K(0.000) M(0.000) F(0.000) P(0.000) S(0.000) T(0.009) W(0.000) Y(0.000) V(0.000) 
    310      1   GGGGGGGTGGGGGGGGGGGAGGGGGGGGGCGGGGGGGGGTGGGGGGGGGGGGGGGGGGGCGCGG: A(0.003) R(0.000) N(0.000) D(0.000) C(0.000) Q(0.000) E(0.000) G(0.996) H(0.000) I(0.000) L(0.000) K(0.000) M(0.000) F(0.000) P(0.000) S(0.000) T(0.000) W(0.000) Y(0.000) V(0.000) 
    311      1   TTTTTTTTTCCCCCCCTTTTTTTCCTTTTTCCTTTTTTTTTTTTTTTTTTTTTTTTTTTTCTCC: A(0.006) R(0.000) N(0.000) D(0.000) C(0.001) Q(0.000) E(0.000) G(0.000) H(0.000) I(0.000) L(0.000) K(0.000) M(0.000) F(0.000) P(0.000) S(0.000) T(0.993) W(0.000) Y(0.000) V(0.000) 
    312      1   CCCCCTTGCCCCCTCCCGCCCCCCCCCCGCGCTCCCCCCGCCTCCCCCCCCCCCCCCCCCCCCC: A(0.023) R(0.000) N(0.000) D(0.000) C(0.948) Q(0.000) E(0.000) G(0.012) H(0.000) I(0.000) L(0.000) K(0.000) M(0.000) F(0.000) P(0.000) S(0.000) T(0.017) W(0.000) Y(0.000) V(0.000) 
    313      1   GGGGGAAGGGGGGGGGAAAGGGGCGGGGCCGGGGGGGGGGGGGGGGGGGGGGGGGGGGGGGGGG: A(0.974) R(0.000) N(0.000) D(0.000) C(0.003) Q(0.000) E(0.000) G(0.016) H(0.000) I(0.000) L(0.000) K(0.000) M(0.000) F(0.000) P(0.000) S(0.000) T(0.008) W(0.000) Y(0.000) V(0.000) 
    314      1   TTTCTTTTTTTTTTTTTTTTTTCTTTCTTTTTTTCTTCTTCTTTCTTCTTCTTCTTTTCTTTTT: A(0.006) R(0.000) N(0.000) D(0.000) C(0.001) Q(0.000) E(0.000) G(0.000) H(0.000) I(0.000) L(0.000) K(0.000) M(0.000) F(0.000) P(0.000) S(0.000) T(0.993) W(0.000) Y(0.000) V(0.000) 
    315      1   GCGCCTTCGCCCCCCCCCCTCGCCCCCGCCCCAGCCCCGCCGACCGCCGCCGCCGGGGCCCCCC: A(0.005) R(0.000) N(0.000) D(0.000) C(0.985) Q(0.000) E(0.000) G(0.001) H(0.000) I(0.000) L(0.000) K(0.000) M(0.000) F(0.000) P(0.000) S(0.000) T(0.009) W(0.000) Y(0.000) V(0.000) 
    316      1   CGCAGGGGCCCCCCCCATAGAGGAGGACAAGGCCAGGACGACCGACGACGACGACCCCAAGAGG: A(0.779) R(0.000) N(0.000) D(0.000) C(0.007) Q(0.000) E(0.000) G(0.157) H(0.000) I(0.000) L(0.000) K(0.000) M(0.000) F(0.000) P(0.000) S(0.000) T(0.057) W(0.000) Y(0.000) V(0.000) 
    317     57   TTTTTTTTTTTTTTTTTTTTTTTTTTTTTTTTTTTTTTTTTTTTTTTTTTTTTTTTTTTTTTTT: A(0.006) R(0.000) N(0.000) D(0.000) C(0.001) Q(0.000) E(0.000) G(0.000) H(0.000) I(0.000) L(0.000) K(0.000) M(0.000) F(0.000) P(0.000) S(0.000) T(0.993) W(0.000) Y(0.000) V(0.000) 
    318      1   GGGCCTTCGGGGGGGGGGCACGCCGCCCCCGCGGCCCCGCCGGCCGCCGCCGCCGGGGCCCCCC: A(0.088) R(0.000) N(0.000) D(0.000) C(0.004) Q(0.000) E(0.000) G(0.901) H(0.000) I(0.000) L(0.000) K(0.000) M(0.000) F(0.000) P(0.000) S(0.000) T(0.007) W(0.000) Y(0.000) V(0.000) 
    319      4   GGGGGGGGGGGGGGGGGAGGGGGGGGGGGGGGGGGGGGGGGGGGGGGGGGGGGGGGGGGGGGGG: A(0.018) R(0.000) N(0.000) D(0.000) C(0.001) Q(0.000) E(0.000) G(0.980) H(0.000) I(0.000) L(0.000) K(0.000) M(0.000) F(0.000) P(0.000) S(0.000) T(0.001) W(0.000) Y(0.000) V(0.000) 
    320      2   TTTTTTTTTTTTTTTTTCTTTTTTTTTTTTTTTTTTTTTTTTTTTTTTTTTTTTTTTTTTTTTT: A(0.012) R(0.000) N(0.000) D(0.000) C(0.008) Q(0.000) E(0.000) G(0.000) H(0.000) I(0.000) L(0.000) K(0.000) M(0.000) F(0.000) P(0.000) S(0.000) T(0.979) W(0.000) Y(0.000) V(0.000) 
    321      1   GGCCCGGCCCCCCCCCTGGAGTCCCCCCCCCCTCCCCCCCCCTCCCCCGCCCCCCGGCCGCGCC: A(0.206) R(0.000) N(0.000) D(0.000) C(0.018) Q(0.000) E(0.000) G(0.421) H(0.000) I(0.000) L(0.000) K(0.000) M(0.000) F(0.000) P(0.000) S(0.000) T(0.355) W(0.000) Y(0.000) V(0.000) 
    322      1   TTTCCTTCTCCCCTCCTGTCCTCCGCCTCCGGTTCCCCTCCTTCCTCCTCCTCCTTTTCCTCTG: A(0.022) R(0.000) N(0.000) D(0.000) C(0.002) Q(0.000) E(0.000) G(0.004) H(0.000) I(0.000) L(0.000) K(0.000) M(0.000) F(0.000) P(0.000) S(0.000) T(0.972) W(0.000) Y(0.000) V(0.000) 
    323      1   TTTTTTTTTTTTTTTTGGTTTTTTTTTTTTTTTTTTTTTTTTTTTTTTTTTTTTTTTTTTTTTT: A(0.070) R(0.000) N(0.000) D(0.000) C(0.006) Q(0.000) E(0.000) G(0.849) H(0.000) I(0.000) L(0.000) K(0.000) M(0.000) F(0.000) P(0.000) S(0.000) T(0.075) W(0.000) Y(0.000) V(0.000) 
    324      1   CCCCCCCCCGGGGGGGCCCCCCCCCCCCCCCCCCCCCCCCCCCCCCCCCCCCCCCCCCCCCCCC: A(0.002) R(0.000) N(0.000) D(0.000) C(0.997) Q(0.000) E(0.000) G(0.000) H(0.000) I(0.000) L(0.000) K(0.000) M(0.000) F(0.000) P(0.000) S(0.000) T(0.001) W(0.000) Y(0.000) V(0.000) 
    325      1   TTTAATTATTTTTTTTTTTTATAATAATAATTTTAAAATAATTAATAATAATAATTTTAATATT: A(0.006) R(0.000) N(0.000) D(0.000) C(0.001) Q(0.000) E(0.000) G(0.000) H(0.000) I(0.000) L(0.000) K(0.000) M(0.000) F(0.000) P(0.000) S(0.000) T(0.993) W(0.000) Y(0.000) V(0.000) 
    326      1   GGGGGCCGGGGGGGGGCCGGGGGGGGGGGGGGGGGGGGGGGGGGGGGGGGGGGGGGGGGGGGGG: A(0.004) R(0.000) N(0.000) D(0.000) C(0.990) Q(0.000) E(0.000) G(0.004) H(0.000) I(0.000) L(0.000) K(0.000) M(0.000) F(0.000) P(0.000) S(0.000) T(0.001) W(0.000) Y(0.000) V(0.000) 
    327      1   CCCCCCCCCCCCCCCCTACCCCCCCCCCCCCCCCCCCCCCCCCCCCCCCCCCCCCCCCCCCCCC: A(0.184) R(0.000) N(0.000) D(0.000) C(0.279) Q(0.000) E(0.000) G(0.006) H(0.000) I(0.000) L(0.000) K(0.000) M(0.000) F(0.000) P(0.000) S(0.000) T(0.531) W(0.000) Y(0.000) V(0.000) 
    328      1   CGGGGGGGGGGGGGGGGCGGGGGGGGGGGGGGGGGGGGGGGGGGGGGGCGGGGGGCCGGGGGGG: A(0.009) R(0.000) N(0.000) D(0.000) C(0.006) Q(0.000) E(0.000) G(0.985) H(0.000) I(0.000) L(0.000) K(0.000) M(0.000) F(0.000) P(0.000) S(0.000) T(0.001) W(0.000) Y(0.000) V(0.000) 
    329     57   TTTTTTTTTTTTTTTTTTTTTTTTTTTTTTTTTTTTTTTTTTTTTTTTTTTTTTTTTTTTTTTT: A(0.006) R(0.000) N(0.000) D(0.000) C(0.001) Q(0.000) E(0.000) G(0.000) H(0.000) I(0.000) L(0.000) K(0.000) M(0.000) F(0.000) P(0.000) S(0.000) T(0.993) W(0.000) Y(0.000) V(0.000) 
    330      1   AGGGGGGGGGGGGGGGGGGGGGGGGGGGGGGGGGGGGGGGGGGGGGGGAGGGGGGAAGGGGGGG: A(0.003) R(0.000) N(0.000) D(0.000) C(0.000) Q(0.000) E(0.000) G(0.996) H(0.000) I(0.000) L(0.000) K(0.000) M(0.000) F(0.000) P(0.000) S(0.000) T(0.000) W(0.000) Y(0.000) V(0.000) 
    331      1   CCCCCCCCCCCCCCCCCACTCCCCCCCCCCCCCCCCCCCCCCCCCCCCCCCCCCCCCCCCCCCC: A(0.014) R(0.000) N(0.000) D(0.000) C(0.982) Q(0.000) E(0.000) G(0.001) H(0.000) I(0.000) L(0.000) K(0.000) M(0.000) F(0.000) P(0.000) S(0.000) T(0.003) W(0.000) Y(0.000) V(0.000) 
    332     57   TTTTTTTTTTTTTTTTTTTTTTTTTTTTTTTTTTTTTTTTTTTTTTTTTTTTTTTTTTTTTTTT: A(0.006) R(0.000) N(0.000) D(0.000) C(0.001) Q(0.000) E(0.000) G(0.000) H(0.000) I(0.000) L(0.000) K(0.000) M(0.000) F(0.000) P(0.000) S(0.000) T(0.993) W(0.000) Y(0.000) V(0.000) 
    333      1   CGCCCGGCCCCCCCCCTACAGGCCGCCCCCGGACCCCCCCCCACCCCCCCCCCCCCCCCCGCGG: A(0.466) R(0.000) N(0.000) D(0.000) C(0.014) Q(0.000) E(0.000) G(0.059) H(0.000) I(0.000) L(0.000) K(0.000) M(0.000) F(0.000) P(0.000) S(0.000) T(0.461) W(0.000) Y(0.000) V(0.000) 
    334     57   TTTTTTTTTTTTTTTTTTTTTTTTTTTTTTTTTTTTTTTTTTTTTTTTTTTTTTTTTTTTTTTT: A(0.006) R(0.000) N(0.000) D(0.000) C(0.001) Q(0.000) E(0.000) G(0.000) H(0.000) I(0.000) L(0.000) K(0.000) M(0.000) F(0.000) P(0.000) S(0.000) T(0.993) W(0.000) Y(0.000) V(0.000) 
    335      3   GGGGGGGGGGGGGGGGCGGGGGGGGGGGGGGGGGGGGGGGGGGGGGGGGGGGGGGGGGGGGGGG: A(0.059) R(0.000) N(0.000) D(0.000) C(0.361) Q(0.000) E(0.000) G(0.571) H(0.000) I(0.000) L(0.000) K(0.000) M(0.000) F(0.000) P(0.000) S(0.000) T(0.008) W(0.000) Y(0.000) V(0.000) 
    336      2   GGGGGGGGGGGGGGGGAGGGGGGGGGGGGGGGGGGGGGGGGGGGGGGGGGGGGGGGGGGGGGGG: A(0.369) R(0.000) N(0.000) D(0.000) C(0.008) Q(0.000) E(0.000) G(0.615) H(0.000) I(0.000) L(0.000) K(0.000) M(0.000) F(0.000) P(0.000) S(0.000) T(0.008) W(0.000) Y(0.000) V(0.000) 
    337      1   GGGGGGGGGGGGGGGGGGAGGGGGAGGGGGGAGGGGGGGGGGGGGGGGGGGGGGGGGGGGAGAA: A(0.003) R(0.000) N(0.000) D(0.000) C(0.000) Q(0.000) E(0.000) G(0.996) H(0.000) I(0.000) L(0.000) K(0.000) M(0.000) F(0.000) P(0.000) S(0.000) T(0.000) W(0.000) Y(0.000) V(0.000) 
    338      1   CCCCTCCTCCCCCCCCCCCCCCCCCTCCCCCCCCCTTCCTCCCTCCTCCTCCTCCCCCCCCCCC: A(0.002) R(0.000) N(0.000) D(0.000) C(0.997) Q(0.000) E(0.000) G(0.000) H(0.000) I(0.000) L(0.000) K(0.000) M(0.000) F(0.000) P(0.000) S(0.000) T(0.001) W(0.000) Y(0.000) V(0.000) 
    339      1   CGCCGTCGCTGTCCGCTTTTCCACCGCCCCCGCCCGGCCGCCCGCCGCCGCCGCCCCCCCCCCC: A(0.006) R(0.000) N(0.000) D(0.000) C(0.002) Q(0.000) E(0.000) G(0.000) H(0.000) I(0.000) L(0.000) K(0.000) M(0.000) F(0.000) P(0.000) S(0.000) T(0.991) W(0.000) Y(0.000) V(0.000) 
    340     31   GGGGGGGGGGGGGGGGGGGGGGGGGGGGGGGGGGGGGGGGGGGGGGGGGGGGGGGGGGGGGGGG: A(0.003) R(0.000) N(0.000) D(0.000) C(0.000) Q(0.000) E(0.000) G(0.996) H(0.000) I(0.000) L(0.000) K(0.000) M(0.000) F(0.000) P(0.000) S(0.000) T(0.000) W(0.000) Y(0.000) V(0.000) 
    341      1   CCCCCCCCCCCCCCCCCGCCCCCCCCCCCCCCCCCCCCCCCCCCCCCCCCCCCCCCCCCCCCCC: A(0.007) R(0.000) N(0.000) D(0.000) C(0.986) Q(0.000) E(0.000) G(0.006) H(0.000) I(0.000) L(0.000) K(0.000) M(0.000) F(0.000) P(0.000) S(0.000) T(0.002) W(0.000) Y(0.000) V(0.000) 
    342      1   GGGTGGGGCGCGCGCCCTAGGGCCCGGGGCCCGGGGGGGGGCGGGGGGGGGGGGGGGGGGGGGG: A(0.140) R(0.000) N(0.000) D(0.000) C(0.516) Q(0.000) E(0.000) G(0.262) H(0.000) I(0.000) L(0.000) K(0.000) M(0.000) F(0.000) P(0.000) S(0.000) T(0.082) W(0.000) Y(0.000) V(0.000) 
    343      1   GGGGGAAGGGGGGGGGACAAGGGGGGGGGGGGGGGGGGGGGGGGGGGGGGGGGGGGGGGGGGGC: A(0.965) R(0.000) N(0.000) D(0.000) C(0.018) Q(0.000) E(0.000) G(0.007) H(0.000) I(0.000) L(0.000) K(0.000) M(0.000) F(0.000) P(0.000) S(0.000) T(0.011) W(0.000) Y(0.000) V(0.000) 
    344      1   TTTCCCCCTTTTTTTTCTCCCCCCTCCTCCTTTTCCCCTCCTTCCTCCTCCTCCTTTTCCTCTT: A(0.007) R(0.000) N(0.000) D(0.000) C(0.983) Q(0.000) E(0.000) G(0.001) H(0.000) I(0.000) L(0.000) K(0.000) M(0.000) F(0.000) P(0.000) S(0.000) T(0.010) W(0.000) Y(0.000) V(0.000) 
    345      1   GGGCCGGCGCCCGGCCGAAGCCCCGCCGCCTGGGCCCCGCCGGCCGCCGCCGCCGGGGCCGCGG: A(0.030) R(0.000) N(0.000) D(0.000) C(0.001) Q(0.000) E(0.000) G(0.968) H(0.000) I(0.000) L(0.000) K(0.000) M(0.000) F(0.000) P(0.000) S(0.000) T(0.001) W(0.000) Y(0.000) V(0.000) 
    346      1   GTGGGGGGGGGGGGGGGGGGGGGGGGGGGTGGGGGGGGGGGGGGGGGGGGGGGGGGGGGGGGGG: A(0.003) R(0.000) N(0.000) D(0.000) C(0.000) Q(0.000) E(0.000) G(0.996) H(0.000) I(0.000) L(0.000) K(0.000) M(0.000) F(0.000) P(0.000) S(0.000) T(0.000) W(0.000) Y(0.000) V(0.000) 
    347      1   TTTTTTTTTTTTTATTTCTTTTTTCTTTTTCCTTTTTTTTTTTTTTTTTTTTTTTTTTTTTTTC: A(0.012) R(0.000) N(0.000) D(0.000) C(0.008) Q(0.000) E(0.000) G(0.000) H(0.000) I(0.000) L(0.000) K(0.000) M(0.000) F(0.000) P(0.000) S(0.000) T(0.979) W(0.000) Y(0.000) V(0.000) 
    348      1   CCCTCTTCCCCCCCCCCTCCCCCCGCCCCCACCTCCCCCCCCCCCTCCCCCTCCCCCTCCTTTC: A(0.028) R(0.000) N(0.000) D(0.000) C(0.803) Q(0.000) E(0.000) G(0.002) H(0.000) I(0.000) L(0.000) K(0.000) M(0.000) F(0.000) P(0.000) S(0.000) T(0.167) W(0.000) Y(0.000) V(0.000) 
    349      1   GGGGGGGGGGGGGCGGGGGGGGGGGGGGGGGGGGGGGGGGGGGGGGGGGGGGGGGGGGGGGGGG: A(0.003) R(0.000) N(0.000) D(0.000) C(0.000) Q(0.000) E(0.000) G(0.996) H(0.000) I(0.000) L(0.000) K(0.000) M(0.000) F(0.000) P(0.000) S(0.000) T(0.000) W(0.000) Y(0.000) V(0.000) 
    350      1   AAAAAAAAAAAAATAAAAAAAAAAAAAAAAAAAAAAAAAAAAAAAAAAAAAAAAAAAAAAAAAA: A(0.985) R(0.000) N(0.000) D(0.000) C(0.003) Q(0.000) E(0.000) G(0.004) H(0.000) I(0.000) L(0.000) K(0.000) M(0.000) F(0.000) P(0.000) S(0.000) T(0.008) W(0.000) Y(0.000) V(0.000) 
    351      1   CCCCCTTCCCCCCCCCGGCCCTCCCCCCCCTCCCCCCCCCCCCCCCCCCCCCCCCCCCCCCTCC: A(0.057) R(0.000) N(0.000) D(0.000) C(0.044) Q(0.000) E(0.000) G(0.884) H(0.000) I(0.000) L(0.000) K(0.000) M(0.000) F(0.000) P(0.000) S(0.000) T(0.016) W(0.000) Y(0.000) V(0.000) 
    352      1   GGGGGGGGGGGGGCGG--GGGGGGGGGGGGGGGGGGGGGGGGGGGGGGGGGGGGGGGGGGGGGG: A(0.052) R(0.000) N(0.000) D(0.000) C(0.028) Q(0.000) E(0.000) G(0.904) H(0.000) I(0.000) L(0.000) K(0.000) M(0.000) F(0.000) P(0.000) S(0.000) T(0.016) W(0.000) Y(0.000) V(0.000) 
    353      1   GGGGGGGGGGGGGAGG--GGGGGGGGGGGGGGGGGGGGGGGGGGGGGGGGGGGGGGGGGGGGGG: A(0.052) R(0.000) N(0.000) D(0.000) C(0.028) Q(0.000) E(0.000) G(0.904) H(0.000) I(0.000) L(0.000) K(0.000) M(0.000) F(0.000) P(0.000) S(0.000) T(0.016) W(0.000) Y(0.000) V(0.000) 
    354      1   CCACCGGGCCCCCTCC--CCCCTCCCCCCCCCCCCCCCCGCCCCCCCCCCCCCCCCCCCCCTCC: A(0.076) R(0.000) N(0.000) D(0.000) C(0.605) Q(0.000) E(0.000) G(0.283) H(0.000) I(0.000) L(0.000) K(0.000) M(0.000) F(0.000) P(0.000) S(0.000) T(0.037) W(0.000) Y(0.000) V(0.000) 
    355      4   GGGGGGGGGGGGGGGGGAGGGGGGGGGGGGGGGGGGGGGGGGGGGGGGGGGGGGGGGGGGGGGG: A(0.018) R(0.000) N(0.000) D(0.000) C(0.001) Q(0.000) E(0.000) G(0.980) H(0.000) I(0.000) L(0.000) K(0.000) M(0.000) F(0.000) P(0.000) S(0.000) T(0.001) W(0.000) Y(0.000) V(0.000) 
    356      1   TTTTTTTTTTTTTCTTTCTTTTTTTTTTTTTTTTTTTTTTTTTTTTTTTTTTTTTTTTTTTTTT: A(0.012) R(0.000) N(0.000) D(0.000) C(0.008) Q(0.000) E(0.000) G(0.000) H(0.000) I(0.000) L(0.000) K(0.000) M(0.000) F(0.000) P(0.000) S(0.000) T(0.979) W(0.000) Y(0.000) V(0.000) 
    357      1   CCCCCTTCCCCCCTCCTCCCCCCCCCCCCCCCCCCCCCCCCCCCCCCCCCCCCCCCCCCCCGCC: A(0.043) R(0.000) N(0.000) D(0.000) C(0.320) Q(0.000) E(0.000) G(0.003) H(0.000) I(0.000) L(0.000) K(0.000) M(0.000) F(0.000) P(0.000) S(0.000) T(0.635) W(0.000) Y(0.000) V(0.000) 
    358     31   GGGGGGGGGGGGGGGGGGGGGGGGGGGGGGGGGGGGGGGGGGGGGGGGGGGGGGGGGGGGGGGG: A(0.003) R(0.000) N(0.000) D(0.000) C(0.000) Q(0.000) E(0.000) G(0.996) H(0.000) I(0.000) L(0.000) K(0.000) M(0.000) F(0.000) P(0.000) S(0.000) T(0.000) W(0.000) Y(0.000) V(0.000) 
    359      1   GGGGGGGGGGGGTAGGGGGGGGGGGGGGGGGGGGGGGGGGGGGGGGGGGGGGGGGGGGGGGGGG: A(0.003) R(0.000) N(0.000) D(0.000) C(0.000) Q(0.000) E(0.000) G(0.996) H(0.000) I(0.000) L(0.000) K(0.000) M(0.000) F(0.000) P(0.000) S(0.000) T(0.000) W(0.000) Y(0.000) V(0.000) 
    360      1   GGGGGAAGGGGGGAGGCTGGAGGGGGGGGGGGGCGGGGGGGGGGGCGGGGGCGGGGGCGGGGGC: A(0.333) R(0.000) N(0.000) D(0.000) C(0.488) Q(0.000) E(0.000) G(0.072) H(0.000) I(0.000) L(0.000) K(0.000) M(0.000) F(0.000) P(0.000) S(0.000) T(0.107) W(0.000) Y(0.000) V(0.000) 
    361     57   TTTTTTTTTTTTTTTTTTTTTTTTTTTTTTTTTTTTTTTTTTTTTTTTTTTTTTTTTTTTTTTT: A(0.006) R(0.000) N(0.000) D(0.000) C(0.001) Q(0.000) E(0.000) G(0.000) H(0.000) I(0.000) L(0.000) K(0.000) M(0.000) F(0.000) P(0.000) S(0.000) T(0.993) W(0.000) Y(0.000) V(0.000) 
    362      1   TTTTTTTTTTTTTGTTTTTTTTTTTTTTTTTTTTTTTTTTTTTTTTTTTTTTTTTTTTTTTTTT: A(0.006) R(0.000) N(0.000) D(0.000) C(0.001) Q(0.000) E(0.000) G(0.000) H(0.000) I(0.000) L(0.000) K(0.000) M(0.000) F(0.000) P(0.000) S(0.000) T(0.993) W(0.000) Y(0.000) V(0.000) 
    363      1   TCTCCCCCTTTTTTTTCTTTCTCCCCGTCCCCTTCCCCTCCTTCCTCCTCCTCCTTTTCCCCCC: A(0.044) R(0.000) N(0.000) D(0.000) C(0.618) Q(0.000) E(0.000) G(0.003) H(0.000) I(0.000) L(0.000) K(0.000) M(0.000) F(0.000) P(0.000) S(0.000) T(0.335) W(0.000) Y(0.000) V(0.000) 
    364      1   CCCTTGGTCCCCCCCCCCACTCTTATTCTTCCCCTTTTCTTCCTTCTTCTTCTTCCCCTGCGCC: A(0.010) R(0.000) N(0.000) D(0.000) C(0.986) Q(0.000) E(0.000) G(0.002) H(0.000) I(0.000) L(0.000) K(0.000) M(0.000) F(0.000) P(0.000) S(0.000) T(0.002) W(0.000) Y(0.000) V(0.000) 
    365      1   AAACCGGCAAAAACAAAAGACACCGCCACCGAAACCCCACCAACCACCACCACCAAAACAAAAG: A(0.963) R(0.000) N(0.000) D(0.000) C(0.003) Q(0.000) E(0.000) G(0.026) H(0.000) I(0.000) L(0.000) K(0.000) M(0.000) F(0.000) P(0.000) S(0.000) T(0.008) W(0.000) Y(0.000) V(0.000) 
    366      1   CCGTCTTCGGGGGGGGTCCTCGTCGCCGGCGCGGCCCTGCTGGCCGCTGCCGCTGGGGCACACG: A(0.021) R(0.000) N(0.000) D(0.000) C(0.026) Q(0.000) E(0.000) G(0.001) H(0.000) I(0.000) L(0.000) K(0.000) M(0.000) F(0.000) P(0.000) S(0.000) T(0.952) W(0.000) Y(0.000) V(0.000) 
    367      1   GGGGGGGGGGGGGTGGGAGGGGGGGGGGGGGGGGGGGGGGGGGGGGGGGGGGGGGGGGGGGGGG: A(0.018) R(0.000) N(0.000) D(0.000) C(0.001) Q(0.000) E(0.000) G(0.980) H(0.000) I(0.000) L(0.000) K(0.000) M(0.000) F(0.000) P(0.000) S(0.000) T(0.001) W(0.000) Y(0.000) V(0.000) 
    368      1   GGGGGAAGGGGGGGGGAAGGGGGCCGGGCCGCGGGGGGGGGGGGGGGGGGGGGGGGGGGGGGGC: A(0.960) R(0.000) N(0.000) D(0.000) C(0.003) Q(0.000) E(0.000) G(0.028) H(0.000) I(0.000) L(0.000) K(0.000) M(0.000) F(0.000) P(0.000) S(0.000) T(0.008) W(0.000) Y(0.000) V(0.000) 
    369      1   GGGGGAAGGGGGGGGGAGGAAGGGGGGGGGACGGGGGGGGGGGGGGGGGGGGGGGGGGGGCGCC: A(0.778) R(0.000) N(0.000) D(0.000) C(0.005) Q(0.000) E(0.000) G(0.209) H(0.000) I(0.000) L(0.000) K(0.000) M(0.000) F(0.000) P(0.000) S(0.000) T(0.008) W(0.000) Y(0.000) V(0.000) 
    370      1   AAACCAAAAAAAACAAAACGCACCCCCACCCAAACACCAACAAACACCAACACCAAAACCACAA: A(0.985) R(0.000) N(0.000) D(0.000) C(0.003) Q(0.000) E(0.000) G(0.005) H(0.000) I(0.000) L(0.000) K(0.000) M(0.000) F(0.000) P(0.000) S(0.000) T(0.008) W(0.000) Y(0.000) V(0.000) 
    371      1   AAAGGGGGAAAAAGAAGAGGGAGCAGGACCAGAAGGGGAGGAAGGAGGAGGAGGAAAAGGAGAG: A(0.022) R(0.000) N(0.000) D(0.000) C(0.001) Q(0.000) E(0.000) G(0.977) H(0.000) I(0.000) L(0.000) K(0.000) M(0.000) F(0.000) P(0.000) S(0.000) T(0.001) W(0.000) Y(0.000) V(0.000) 
    372      1   AGAAAAAAAGGGGCGGGCAAAGAGGAAAGGGGAAAAAAAAAAAAAAAAAAAAAAAAAAAAAAAG: A(0.450) R(0.000) N(0.000) D(0.000) C(0.047) Q(0.000) E(0.000) G(0.491) H(0.000) I(0.000) L(0.000) K(0.000) M(0.000) F(0.000) P(0.000) S(0.000) T(0.012) W(0.000) Y(0.000) V(0.000) 
    373      2   GGGGGGGGGGGGG-GGGGGGGGGGGGGGGGGGGGGGGGGGGGGGGGGGGGGGGGGGGGGGGGGG: A(0.003) R(0.000) N(0.000) D(0.000) C(0.000) Q(0.000) E(0.000) G(0.996) H(0.000) I(0.000) L(0.000) K(0.000) M(0.000) F(0.000) P(0.000) S(0.000) T(0.000) W(0.000) Y(0.000) V(0.000) 
    374      1   GGGCGGGGGGGGG-GGGGGGGGGGGGGGGGGGGGGCGGGGGGGCGGGGGCGGGGGGGGGAGGGG: A(0.003) R(0.000) N(0.000) D(0.000) C(0.000) Q(0.000) E(0.000) G(0.996) H(0.000) I(0.000) L(0.000) K(0.000) M(0.000) F(0.000) P(0.000) S(0.000) T(0.000) W(0.000) Y(0.000) V(0.000) 
    375      1   GGGCCGGCGGGGG-GGCCAGGGGGGCCCGCCGGCCCCCGCCGGCCCCCACCCCCGAACCCGGGG: A(0.029) R(0.000) N(0.000) D(0.000) C(0.872) Q(0.000) E(0.000) G(0.094) H(0.000) I(0.000) L(0.000) K(0.000) M(0.000) F(0.000) P(0.000) S(0.000) T(0.004) W(0.000) Y(0.000) V(0.000) 
    376      1   AAAAAAAAAAAAA-AAA--AAA-AAAAAGAAAAAAAAAAAAAAAAAAAAAAAAAAAAAAAAAAA: A(0.974) R(0.000) N(0.000) D(0.000) C(0.005) Q(0.000) E(0.000) G(0.008) H(0.000) I(0.000) L(0.000) K(0.000) M(0.000) F(0.000) P(0.000) S(0.000) T(0.013) W(0.000) Y(0.000) V(0.000) 
    377      1   CGCCCGGCCCCCC-CCG--GCG-CGCCCCCGGCCCCCCCCCCCCCCCCCCCCCCCCCCCCGCGG: A(0.006) R(0.000) N(0.000) D(0.000) C(0.001) Q(0.000) E(0.000) G(0.993) H(0.000) I(0.000) L(0.000) K(0.000) M(0.000) F(0.000) P(0.000) S(0.000) T(0.000) W(0.000) Y(0.000) V(0.000) 
    378      1   CGCGTGGTCCCCC-CCA--GGG-GGTTCGGGGCCCTTTCTTCCTCCTTCTCCTTCCCCCGGGGG: A(0.481) R(0.000) N(0.000) D(0.000) C(0.011) Q(0.000) E(0.000) G(0.495) H(0.000) I(0.000) L(0.000) K(0.000) M(0.000) F(0.000) P(0.000) S(0.000) T(0.013) W(0.000) Y(0.000) V(0.000) 
    379      1   AAACCTTCATTTA-TTCGCACACGACCAGGAAAACCCCACCAACCACCGCCACCAGGACGAGAA: A(0.308) R(0.000) N(0.000) D(0.000) C(0.576) Q(0.000) E(0.000) G(0.056) H(0.000) I(0.000) L(0.000) K(0.000) M(0.000) F(0.000) P(0.000) S(0.000) T(0.059) W(0.000) Y(0.000) V(0.000) 
    380      1   TTTCCTTCTTTTT-TTTTCTCTCCTCCTCCTTTTCCCCTCCTTCCTCCTCCTCCTTTTCCTCTT: A(0.006) R(0.000) N(0.000) D(0.000) C(0.001) Q(0.000) E(0.000) G(0.000) H(0.000) I(0.000) L(0.000) K(0.000) M(0.000) F(0.000) P(0.000) S(0.000) T(0.993) W(0.000) Y(0.000) V(0.000) 
    381      1   GGGAGCCGGGGGG-GGTCGGGGAGGGAGGGGGGGAGGAGGAGGGAGGAGGAGGAGGGGAGGGGG: A(0.096) R(0.000) N(0.000) D(0.000) C(0.458) Q(0.000) E(0.000) G(0.037) H(0.000) I(0.000) L(0.000) K(0.000) M(0.000) F(0.000) P(0.000) S(0.000) T(0.409) W(0.000) Y(0.000) V(0.000) 
    382      1   CCCTCTTCCCCCC-CCGTTCCCCCACTCCCCCCCTCCTCCTCCCTCCTCCTCCTCCCCTCACAC: A(0.155) R(0.000) N(0.000) D(0.000) C(0.054) Q(0.000) E(0.000) G(0.351) H(0.000) I(0.000) L(0.000) K(0.000) M(0.000) F(0.000) P(0.000) S(0.000) T(0.440) W(0.000) Y(0.000) V(0.000) 
    383      1   TTTTTTCTTTTTT-TTTTTTTTTTTTTTTTTTTTTTTTTTTTTTTTTTTTTTTTTTTTTTTTTT: A(0.006) R(0.000) N(0.000) D(0.000) C(0.001) Q(0.000) E(0.000) G(0.000) H(0.000) I(0.000) L(0.000) K(0.000) M(0.000) F(0.000) P(0.000) S(0.000) T(0.993) W(0.000) Y(0.000) V(0.000) 
    384      1   GGCGGGCGCCCCC-CCGGGGAGTGCGGCGGCCGCGGGGCGGCGGGCGGGGGCGGCGGCGGCACC: A(0.003) R(0.000) N(0.000) D(0.000) C(0.000) Q(0.000) E(0.000) G(0.996) H(0.000) I(0.000) L(0.000) K(0.000) M(0.000) F(0.000) P(0.000) S(0.000) T(0.000) W(0.000) Y(0.000) V(0.000) 
    385      1   AAACCAACAAAAA-AAAAAACACCACCAACAAAACCCCACCAACCACCACCACCAAAACCAAAA: A(0.985) R(0.000) N(0.000) D(0.000) C(0.003) Q(0.000) E(0.000) G(0.004) H(0.000) I(0.000) L(0.000) K(0.000) M(0.000) F(0.000) P(0.000) S(0.000) T(0.008) W(0.000) Y(0.000) V(0.000) 
    386      1   AAAAGAAGAAAAA-AAAAAAGAGGAGGAGGAAAAGGGGAGGAAGGAGGAGGAGGAAAAGGAGAA: A(0.985) R(0.000) N(0.000) D(0.000) C(0.003) Q(0.000) E(0.000) G(0.004) H(0.000) I(0.000) L(0.000) K(0.000) M(0.000) F(0.000) P(0.000) S(0.000) T(0.008) W(0.000) Y(0.000) V(0.000) 
    387      1   CTCGGCCGTTTTT-TTCCGTGCGGTGGCGGCCTCGGGGAGGTTGGCGGCGGCGGACCCGGTGTC: A(0.005) R(0.000) N(0.000) D(0.000) C(0.991) Q(0.000) E(0.000) G(0.001) H(0.000) I(0.000) L(0.000) K(0.000) M(0.000) F(0.000) P(0.000) S(0.000) T(0.004) W(0.000) Y(0.000) V(0.000) 
    388      1   TGGCCTTCGGGGG-GGTTTGAGCCGCCGCCGGGGCCCCGCCGGCCGCCTCCGCCGTTGCCGCGG: A(0.008) R(0.000) N(0.000) D(0.000) C(0.001) Q(0.000) E(0.000) G(0.000) H(0.000) I(0.000) L(0.000) K(0.000) M(0.000) F(0.000) P(0.000) S(0.000) T(0.991) W(0.000) Y(0.000) V(0.000) 
    389      1   TTTTTTTTTTTTT-TTTCTTTTTCTTTTCCTTTTTTTTTTTTTTTTTTTTTTTTTTTTTCTCTT: A(0.012) R(0.000) N(0.000) D(0.000) C(0.008) Q(0.000) E(0.000) G(0.000) H(0.000) I(0.000) L(0.000) K(0.000) M(0.000) F(0.000) P(0.000) S(0.000) T(0.979) W(0.000) Y(0.000) V(0.000) 
    390      1   CCCCCGGCCCCCC-CCGGCCCCCCCCCCCCCCCCCCCCCCCCCCCCCCCCCCCCCCCCCGCGCC: A(0.006) R(0.000) N(0.000) D(0.000) C(0.003) Q(0.000) E(0.000) G(0.990) H(0.000) I(0.000) L(0.000) K(0.000) M(0.000) F(0.000) P(0.000) S(0.000) T(0.000) W(0.000) Y(0.000) V(0.000) 
    391      1   AAAAGAAGACCCC-CCAAAAGAAAAGAAGAAAAAAGGGAGAAAGAAGGAGAAGGAAAAAGAGAA: A(0.985) R(0.000) N(0.000) D(0.000) C(0.003) Q(0.000) E(0.000) G(0.004) H(0.000) I(0.000) L(0.000) K(0.000) M(0.000) F(0.000) P(0.000) S(0.000) T(0.008) W(0.000) Y(0.000) V(0.000) 
    392      1   GGGCCGGCGGGGG-GGGGCGCGCCGCCGCCGGGGCCCCGCCGGCCGCCGCCGCCGGGGCCGCGG: A(0.003) R(0.000) N(0.000) D(0.000) C(0.000) Q(0.000) E(0.000) G(0.996) H(0.000) I(0.000) L(0.000) K(0.000) M(0.000) F(0.000) P(0.000) S(0.000) T(0.000) W(0.000) Y(0.000) V(0.000) 
    393      1   TTCCCCCCCTTTT-TTTTCTGTCGTCCCCGTTTCCCCCCCCCTCCCCCCCCCCCCCCCCGTGTC: A(0.013) R(0.000) N(0.000) D(0.000) C(0.015) Q(0.000) E(0.000) G(0.000) H(0.000) I(0.000) L(0.000) K(0.000) M(0.000) F(0.000) P(0.000) S(0.000) T(0.972) W(0.000) Y(0.000) V(0.000) 
    394      1   GGGGGAGGGGGGG-GGGGGGGGGGGGGGAGGGGGGGGGGGGGGGGGGGGGGGGGGGGGGGGGGG: A(0.004) R(0.000) N(0.000) D(0.000) C(0.000) Q(0.000) E(0.000) G(0.996) H(0.000) I(0.000) L(0.000) K(0.000) M(0.000) F(0.000) P(0.000) S(0.000) T(0.000) W(0.000) Y(0.000) V(0.000) 
    395      2   GGGGGGGGGGGGG-GGGGGGGGGGGGGGGGGGGGGGGGGGGGGGGGGGGGGGGGGGGGGGGGGG: A(0.003) R(0.000) N(0.000) D(0.000) C(0.000) Q(0.000) E(0.000) G(0.996) H(0.000) I(0.000) L(0.000) K(0.000) M(0.000) F(0.000) P(0.000) S(0.000) T(0.000) W(0.000) Y(0.000) V(0.000) 
    396      1   CCCCCTTCCCCCC-CCAAGCGAGGCCCCGGCCCCCCCCCCCCCCCCCCCCCCCCCCCCCGAGAC: A(0.936) R(0.000) N(0.000) D(0.000) C(0.013) Q(0.000) E(0.000) G(0.009) H(0.000) I(0.000) L(0.000) K(0.000) M(0.000) F(0.000) P(0.000) S(0.000) T(0.042) W(0.000) Y(0.000) V(0.000) 
    397      1   CCCCCCCCCCCCTCCCTTCCCCCCCCCCCCCCCCCCCCCCCCCCCCCCCCCCCCCCCCCCTCTC: A(0.035) R(0.000) N(0.000) D(0.000) C(0.112) Q(0.000) E(0.000) G(0.002) H(0.000) I(0.000) L(0.000) K(0.000) M(0.000) F(0.000) P(0.000) S(0.000) T(0.851) W(0.000) Y(0.000) V(0.000) 
    398     57   TTTTTTTTTTTTTTTTTTTTTTTTTTTTTTTTTTTTTTTTTTTTTTTTTTTTTTTTTTTTTTTT: A(0.006) R(0.000) N(0.000) D(0.000) C(0.001) Q(0.000) E(0.000) G(0.000) H(0.000) I(0.000) L(0.000) K(0.000) M(0.000) F(0.000) P(0.000) S(0.000) T(0.993) W(0.000) Y(0.000) V(0.000) 
    399      1   AGACCGGCAGGGGGGGGGCGCGACGCCGCCGCGACCCCACCAGCCACCGCCACCAGGACCGCGC: A(0.003) R(0.000) N(0.000) D(0.000) C(0.000) Q(0.000) E(0.000) G(0.996) H(0.000) I(0.000) L(0.000) K(0.000) M(0.000) F(0.000) P(0.000) S(0.000) T(0.000) W(0.000) Y(0.000) V(0.000) 
    400     26   CCCCCCCCCCCCCCCCCCCCCCCCCCCCCCCCCCCCCCCCCCCCCCCCCCCCCCCCCCCCCCCC: A(0.002) R(0.000) N(0.000) D(0.000) C(0.997) Q(0.000) E(0.000) G(0.000) H(0.000) I(0.000) L(0.000) K(0.000) M(0.000) F(0.000) P(0.000) S(0.000) T(0.001) W(0.000) Y(0.000) V(0.000) 
    401     26   CCCCCCCCCCCCCCCCCCCCCCCCCCCCCCCCCCCCCCCCCCCCCCCCCCCCCCCCCCCCCCCC: A(0.002) R(0.000) N(0.000) D(0.000) C(0.997) Q(0.000) E(0.000) G(0.000) H(0.000) I(0.000) L(0.000) K(0.000) M(0.000) F(0.000) P(0.000) S(0.000) T(0.001) W(0.000) Y(0.000) V(0.000) 
    402      1   GTTCCGGCTCCCCCCCATGTGTCCACCCCCCCTCCCCCCCCTTCCCCCACCCCCCAACCCCCCC: A(0.665) R(0.000) N(0.000) D(0.000) C(0.009) Q(0.000) E(0.000) G(0.046) H(0.000) I(0.000) L(0.000) K(0.000) M(0.000) F(0.000) P(0.000) S(0.000) T(0.280) W(0.000) Y(0.000) V(0.000) 
    403     24   AAAAAAAAAAAAAAAAAAAAAAAAAAAAAAAAAAAAAAAAAAAAAAAAAAAAAAAAAAAAAAAA: A(0.985) R(0.000) N(0.000) D(0.000) C(0.003) Q(0.000) E(0.000) G(0.004) H(0.000) I(0.000) L(0.000) K(0.000) M(0.000) F(0.000) P(0.000) S(0.000) T(0.008) W(0.000) Y(0.000) V(0.000) 
    404      1   CCCCCCCCCCCCCCCCCCCCCCCCCCCCCCCCCCCCCCCCCCCCCCCCCCCCCCCCCCCCTCTC: A(0.002) R(0.000) N(0.000) D(0.000) C(0.997) Q(0.000) E(0.000) G(0.000) H(0.000) I(0.000) L(0.000) K(0.000) M(0.000) F(0.000) P(0.000) S(0.000) T(0.001) W(0.000) Y(0.000) V(0.000) 
    405      1   TTTCCCCCTTTTTTTTTAGTGTGGGCCTGGTTTCCCCCTCCTTCCCCCTCCCCCTTTCCGTGTT: A(0.130) R(0.000) N(0.000) D(0.000) C(0.017) Q(0.000) E(0.000) G(0.004) H(0.000) I(0.000) L(0.000) K(0.000) M(0.000) F(0.000) P(0.000) S(0.000) T(0.850) W(0.000) Y(0.000) V(0.000) 
    406      2   GGGGGGGGGGGGGGGGGTGGGGGGGGGGGGGGGGGGGGGGGGGGGGGGGGGGGGGGGGGGGGGG: A(0.015) R(0.000) N(0.000) D(0.000) C(0.001) Q(0.000) E(0.000) G(0.980) H(0.000) I(0.000) L(0.000) K(0.000) M(0.000) F(0.000) P(0.000) S(0.000) T(0.004) W(0.000) Y(0.000) V(0.000) 
    407      2   CCCCCCCCCCCCCCCCCCTCCCCCCCCCCCCCCCCCCCCCCCCCCCCCCCCCCCCCCCCCCCCC: A(0.002) R(0.000) N(0.000) D(0.000) C(0.997) Q(0.000) E(0.000) G(0.000) H(0.000) I(0.000) L(0.000) K(0.000) M(0.000) F(0.000) P(0.000) S(0.000) T(0.001) W(0.000) Y(0.000) V(0.000) 
    408      1   TTGTATTTGTTTTTTTGTGTTTTGTTAGTTTTTGTTTTGTTGTTTGTTTTTGTTGTTGTGAGAT: A(0.135) R(0.000) N(0.000) D(0.000) C(0.018) Q(0.000) E(0.000) G(0.331) H(0.000) I(0.000) L(0.000) K(0.000) M(0.000) F(0.000) P(0.000) S(0.000) T(0.516) W(0.000) Y(0.000) V(0.000) 
    409      2   CCCCCCCCCCCCCCCCTCCCCCCCCCCCCCCCCCCCCCCCCCCCCCCCCCCCCCCCCCCCCCCC: A(0.052) R(0.000) N(0.000) D(0.000) C(0.578) Q(0.000) E(0.000) G(0.004) H(0.000) I(0.000) L(0.000) K(0.000) M(0.000) F(0.000) P(0.000) S(0.000) T(0.365) W(0.000) Y(0.000) V(0.000) 
    410     57   TTTTTTTTTTTTTTTTTTTTTTTTTTTTTTTTTTTTTTTTTTTTTTTTTTTTTTTTTTTTTTTT: A(0.006) R(0.000) N(0.000) D(0.000) C(0.001) Q(0.000) E(0.000) G(0.000) H(0.000) I(0.000) L(0.000) K(0.000) M(0.000) F(0.000) P(0.000) S(0.000) T(0.993) W(0.000) Y(0.000) V(0.000) 
    411      1   GTCCCAGCCCCCCCCCAAAACGCCGCCCCCGGGCCCCCCCCCGCCCCCGCCCCCCGGCCCCCCC: A(0.984) R(0.000) N(0.000) D(0.000) C(0.003) Q(0.000) E(0.000) G(0.006) H(0.000) I(0.000) L(0.000) K(0.000) M(0.000) F(0.000) P(0.000) S(0.000) T(0.008) W(0.000) Y(0.000) V(0.000) 
    412     31   GGGGGGGGGGGGGGGGGGGGGGGGGGGGGGGGGGGGGGGGGGGGGGGGGGGGGGGGGGGGGGGG: A(0.003) R(0.000) N(0.000) D(0.000) C(0.000) Q(0.000) E(0.000) G(0.996) H(0.000) I(0.000) L(0.000) K(0.000) M(0.000) F(0.000) P(0.000) S(0.000) T(0.000) W(0.000) Y(0.000) V(0.000) 
    413     31   GGGGGGGGGGGGGGGGGGGGGGGGGGGGGGGGGGGGGGGGGGGGGGGGGGGGGGGGGGGGGGGG: A(0.003) R(0.000) N(0.000) D(0.000) C(0.000) Q(0.000) E(0.000) G(0.996) H(0.000) I(0.000) L(0.000) K(0.000) M(0.000) F(0.000) P(0.000) S(0.000) T(0.000) W(0.000) Y(0.000) V(0.000) 
    414      1   TCCCCGGCGGGGGAGGTCGGGCGGCCCAGGCCTACCCCACCGTCCACCTCCACCATTACGAGAC: A(0.175) R(0.000) N(0.000) D(0.000) C(0.119) Q(0.000) E(0.000) G(0.247) H(0.000) I(0.000) L(0.000) K(0.000) M(0.000) F(0.000) P(0.000) S(0.000) T(0.459) W(0.000) Y(0.000) V(0.000) 
    415      1   CCCCCCCCCCCCCCCCTCCCCCCCCCCCCCCCCCCCCCCCCCCCCCCCCCCCCCCCCCCCCTCC: A(0.052) R(0.000) N(0.000) D(0.000) C(0.578) Q(0.000) E(0.000) G(0.004) H(0.000) I(0.000) L(0.000) K(0.000) M(0.000) F(0.000) P(0.000) S(0.000) T(0.365) W(0.000) Y(0.000) V(0.000) 
    416     57   TTTTTTTTTTTTTTTTTTTTTTTTTTTTTTTTTTTTTTTTTTTTTTTTTTTTTTTTTTTTTTTT: A(0.006) R(0.000) N(0.000) D(0.000) C(0.001) Q(0.000) E(0.000) G(0.000) H(0.000) I(0.000) L(0.000) K(0.000) M(0.000) F(0.000) P(0.000) S(0.000) T(0.993) W(0.000) Y(0.000) V(0.000) 
    417      1   CGCCCTTGCCCCCCCCGGGGGGGCGCCCCCGCCCCCCCCGCCCCCCCCCCCCCCCCCCCGGGGC: A(0.006) R(0.000) N(0.000) D(0.000) C(0.000) Q(0.000) E(0.000) G(0.993) H(0.000) I(0.000) L(0.000) K(0.000) M(0.000) F(0.000) P(0.000) S(0.000) T(0.001) W(0.000) Y(0.000) V(0.000) 
    418     57   TTTTTTTTTTTTTTTTTTTTTTTTTTTTTTTTTTTTTTTTTTTTTTTTTTTTTTTTTTTTTTTT: A(0.006) R(0.000) N(0.000) D(0.000) C(0.001) Q(0.000) E(0.000) G(0.000) H(0.000) I(0.000) L(0.000) K(0.000) M(0.000) F(0.000) P(0.000) S(0.000) T(0.993) W(0.000) Y(0.000) V(0.000) 
    419     24   AAAAAAAAAAAAAAAAAAAAAAAAAAAAAAAAAAAAAAAAAAAAAAAAAAAAAAAAAAAAAAAA: A(0.985) R(0.000) N(0.000) D(0.000) C(0.003) Q(0.000) E(0.000) G(0.004) H(0.000) I(0.000) L(0.000) K(0.000) M(0.000) F(0.000) P(0.000) S(0.000) T(0.008) W(0.000) Y(0.000) V(0.000) 
    420      1   CCCCCCCCCCCCCCCCTTCCCCCCCCCCCCCCCCCCCCCCCCCCCCCCCCCCCCCCCCCCCCCC: A(0.035) R(0.000) N(0.000) D(0.000) C(0.112) Q(0.000) E(0.000) G(0.002) H(0.000) I(0.000) L(0.000) K(0.000) M(0.000) F(0.000) P(0.000) S(0.000) T(0.851) W(0.000) Y(0.000) V(0.000) 
    421      1   CAAAAAAAAAAAAAAAGTAAAAAAAAAAAAAAAAAAAAAAAAAAAAAAAAAAAAAAAAAAAAAA: A(0.499) R(0.000) N(0.000) D(0.000) C(0.010) Q(0.000) E(0.000) G(0.446) H(0.000) I(0.000) L(0.000) K(0.000) M(0.000) F(0.000) P(0.000) S(0.000) T(0.045) W(0.000) Y(0.000) V(0.000) 
    422      1   TCCCCCCCCCCCCCCCCTCCTCCCCCCCCCCCCCCCCCCCCCCCCCCCTCCCCCCTTCCCCCCC: A(0.007) R(0.000) N(0.000) D(0.000) C(0.983) Q(0.000) E(0.000) G(0.001) H(0.000) I(0.000) L(0.000) K(0.000) M(0.000) F(0.000) P(0.000) S(0.000) T(0.009) W(0.000) Y(0.000) V(0.000) 
    423      1   TCTCCAACTCCCCCCCCCCTCCTCCCCTCCCCTTCCCCTCCTTCCTCCTCCTCCTTTTCCCCCC: A(0.007) R(0.000) N(0.000) D(0.000) C(0.991) Q(0.000) E(0.000) G(0.001) H(0.000) I(0.000) L(0.000) K(0.000) M(0.000) F(0.000) P(0.000) S(0.000) T(0.002) W(0.000) Y(0.000) V(0.000) 
    424      1   TTTTTTTTTTTTTTTTTGTTTTTTTTTTTTTTTTTTTTTTTTTTTTTTTTTTTTTTTTTTTTTT: A(0.021) R(0.000) N(0.000) D(0.000) C(0.002) Q(0.000) E(0.000) G(0.003) H(0.000) I(0.000) L(0.000) K(0.000) M(0.000) F(0.000) P(0.000) S(0.000) T(0.974) W(0.000) Y(0.000) V(0.000) 
    425     57   TTTTTTTTTTTTTTTTTTTTTTTTTTTTTTTTTTTTTTTTTTTTTTTTTTTTTTTTTTTTTTTT: A(0.006) R(0.000) N(0.000) D(0.000) C(0.001) Q(0.000) E(0.000) G(0.000) H(0.000) I(0.000) L(0.000) K(0.000) M(0.000) F(0.000) P(0.000) S(0.000) T(0.993) W(0.000) Y(0.000) V(0.000) 
    426      1   CCCCCCCCCCCCCCCCCGCCCCCCCCCCCCCCCCCCCCTCCCCCCCCCCCCCCCTCCCCCCCCC: A(0.007) R(0.000) N(0.000) D(0.000) C(0.986) Q(0.000) E(0.000) G(0.006) H(0.000) I(0.000) L(0.000) K(0.000) M(0.000) F(0.000) P(0.000) S(0.000) T(0.002) W(0.000) Y(0.000) V(0.000) 
    427      1   TTTTTTTTTTTTTTTTTTTTTTTTTTGTTTTTTTTTTTTTTTTTTTTTTTTTTTTTTTTTTTTT: A(0.006) R(0.000) N(0.000) D(0.000) C(0.001) Q(0.000) E(0.000) G(0.000) H(0.000) I(0.000) L(0.000) K(0.000) M(0.000) F(0.000) P(0.000) S(0.000) T(0.993) W(0.000) Y(0.000) V(0.000) 
    428     31   GGGGGGGGGGGGGGGGGGGGGGGGGGGGGGGGGGGGGGGGGGGGGGGGGGGGGGGGGGGGGGGG: A(0.003) R(0.000) N(0.000) D(0.000) C(0.000) Q(0.000) E(0.000) G(0.996) H(0.000) I(0.000) L(0.000) K(0.000) M(0.000) F(0.000) P(0.000) S(0.000) T(0.000) W(0.000) Y(0.000) V(0.000) 
    429      1   CCCCCTTCCCCCCCCCCCCCCCCCCCCCCCCCCCCCCCCCCCCCCCCCCCCCCCCCCCCCCTCC: A(0.003) R(0.000) N(0.000) D(0.000) C(0.994) Q(0.000) E(0.000) G(0.000) H(0.000) I(0.000) L(0.000) K(0.000) M(0.000) F(0.000) P(0.000) S(0.000) T(0.003) W(0.000) Y(0.000) V(0.000) 
    430     57   TTTTTTTTTTTTTTTTTTTTTTTTTTTTTTTTTTTTTTTTTTTTTTTTTTTTTTTTTTTTTTTT: A(0.006) R(0.000) N(0.000) D(0.000) C(0.001) Q(0.000) E(0.000) G(0.000) H(0.000) I(0.000) L(0.000) K(0.000) M(0.000) F(0.000) P(0.000) S(0.000) T(0.993) W(0.000) Y(0.000) V(0.000) 
    431      1   AAAAAAAAAAAAAAAAATAAAAAAAAAATAAAAAAAAAAAAAAAAAAAAAAAAAAAAAAAAAAA: A(0.957) R(0.000) N(0.000) D(0.000) C(0.003) Q(0.000) E(0.000) G(0.005) H(0.000) I(0.000) L(0.000) K(0.000) M(0.000) F(0.000) P(0.000) S(0.000) T(0.035) W(0.000) Y(0.000) V(0.000) 
    432      1   CCCCCCTCCCCCCCCCCCCTCCCCCCCCCCCCCCCCCCCCCCCCCCCCCCCCCCCCCCCCCCCC: A(0.002) R(0.000) N(0.000) D(0.000) C(0.996) Q(0.000) E(0.000) G(0.000) H(0.000) I(0.000) L(0.000) K(0.000) M(0.000) F(0.000) P(0.000) S(0.000) T(0.001) W(0.000) Y(0.000) V(0.000) 
    433      1   GTTTTGTTTTTTTTTTTATTGTTTTTTTTGTTTTTTTTTTTTTTTTTTGTTTTTTGGTTTTTTT: A(0.027) R(0.000) N(0.000) D(0.000) C(0.001) Q(0.000) E(0.000) G(0.001) H(0.000) I(0.000) L(0.000) K(0.000) M(0.000) F(0.000) P(0.000) S(0.000) T(0.971) W(0.000) Y(0.000) V(0.000) 
    434      2   GGGGGGGGGGGGGGGGGCGGGGGGGGGGGGGGGGGGGGGGGGGGGGGGGGGGGGGGGGGGGGGG: A(0.009) R(0.000) N(0.000) D(0.000) C(0.006) Q(0.000) E(0.000) G(0.985) H(0.000) I(0.000) L(0.000) K(0.000) M(0.000) F(0.000) P(0.000) S(0.000) T(0.001) W(0.000) Y(0.000) V(0.000) 
    435      1   CCCCCCCCCTTTTTTCTCCCGCTCCCCCCCCCCCCCCCCCCCCCCCCCCCCCCCCCCCCCCCCC: A(0.052) R(0.000) N(0.000) D(0.000) C(0.578) Q(0.000) E(0.000) G(0.004) H(0.000) I(0.000) L(0.000) K(0.000) M(0.000) F(0.000) P(0.000) S(0.000) T(0.365) W(0.000) Y(0.000) V(0.000) 
    436      1   GGGAGGGGGGGGGGGGGGGGGGGGGGAGGGGGGGAGGAGGAGGGAGGAGGAGGAGGGGAGGGGG: A(0.003) R(0.000) N(0.000) D(0.000) C(0.000) Q(0.000) E(0.000) G(0.996) H(0.000) I(0.000) L(0.000) K(0.000) M(0.000) F(0.000) P(0.000) S(0.000) T(0.000) W(0.000) Y(0.000) V(0.000) 
    437      1   GGGCGGGGGGGGGGGGGGGGGGGGGGCGGGGGGGCGGCGGCGGGCGGCGGCGGCGGGGCGGGGG: A(0.003) R(0.000) N(0.000) D(0.000) C(0.000) Q(0.000) E(0.000) G(0.996) H(0.000) I(0.000) L(0.000) K(0.000) M(0.000) F(0.000) P(0.000) S(0.000) T(0.000) W(0.000) Y(0.000) V(0.000) 
    438      1   CTCCCCCCCCCCCCCCTTCCACGGTCCCCCCCCCCCCCCCCCCCCCCCCCCCCCCCCCCCCCCC: A(0.035) R(0.000) N(0.000) D(0.000) C(0.112) Q(0.000) E(0.000) G(0.002) H(0.000) I(0.000) L(0.000) K(0.000) M(0.000) F(0.000) P(0.000) S(0.000) T(0.851) W(0.000) Y(0.000) V(0.000) 
    439     26   CCCCCCCCCCCCCCCCCCCCCCCCCCCCCCCCCCCCCCCCCCCCCCCCCCCCCCCCCCCCCCCC: A(0.002) R(0.000) N(0.000) D(0.000) C(0.997) Q(0.000) E(0.000) G(0.000) H(0.000) I(0.000) L(0.000) K(0.000) M(0.000) F(0.000) P(0.000) S(0.000) T(0.001) W(0.000) Y(0.000) V(0.000) 
    440     24   AAAAAAAAAAAAAAAAAAAAAAAAAAAAAAAAAAAAAAAAAAAAAAAAAAAAAAAAAAAAAAAA: A(0.985) R(0.000) N(0.000) D(0.000) C(0.003) Q(0.000) E(0.000) G(0.004) H(0.000) I(0.000) L(0.000) K(0.000) M(0.000) F(0.000) P(0.000) S(0.000) T(0.008) W(0.000) Y(0.000) V(0.000) 
    441      1   TTTCCTCCTTTTTTTTTCCTCTCCTCCTCCTTTCCCCCTCCTTCCCCCTCCCCCTTTCCCCCCT: A(0.022) R(0.000) N(0.000) D(0.000) C(0.124) Q(0.000) E(0.000) G(0.001) H(0.000) I(0.000) L(0.000) K(0.000) M(0.000) F(0.000) P(0.000) S(0.000) T(0.853) W(0.000) Y(0.000) V(0.000) 
    442      1   CGGGGGGGGGGGGGGGGGGGCGGGGGGGGGGGGGGGGGGGGGGGGGGGCGGGGGGCCGGGGGGG: A(0.003) R(0.000) N(0.000) D(0.000) C(0.000) Q(0.000) E(0.000) G(0.996) H(0.000) I(0.000) L(0.000) K(0.000) M(0.000) F(0.000) P(0.000) S(0.000) T(0.000) W(0.000) Y(0.000) V(0.000) 
    443     26   CCCCCCCCCCCCCCCCCCCCCCCCCCCCCCCCCCCCCCCCCCCCCCCCCCCCCCCCCCCCCCCC: A(0.002) R(0.000) N(0.000) D(0.000) C(0.997) Q(0.000) E(0.000) G(0.000) H(0.000) I(0.000) L(0.000) K(0.000) M(0.000) F(0.000) P(0.000) S(0.000) T(0.001) W(0.000) Y(0.000) V(0.000) 
    444      1   CCCGGCTCCCCCCCCCAACTCCCCCCGCACCCCCGCCGCCGCCCGCCGCCGCCGCCCCGCCCCC: A(0.806) R(0.000) N(0.000) D(0.000) C(0.124) Q(0.000) E(0.000) G(0.009) H(0.000) I(0.000) L(0.000) K(0.000) M(0.000) F(0.000) P(0.000) S(0.000) T(0.062) W(0.000) Y(0.000) V(0.000) 
    445      1   AAAGGGGGAAAAAAAAGGGAAAGGAGGAGGAAAAGGGGAGGAAGGAGGGGGAGGAGGAGGAGAA: A(0.006) R(0.000) N(0.000) D(0.000) C(0.000) Q(0.000) E(0.000) G(0.994) H(0.000) I(0.000) L(0.000) K(0.000) M(0.000) F(0.000) P(0.000) S(0.000) T(0.000) W(0.000) Y(0.000) V(0.000) 
    446     57   TTTTTTTTTTTTTTTTTTTTTTTTTTTTTTTTTTTTTTTTTTTTTTTTTTTTTTTTTTTTTTTT: A(0.006) R(0.000) N(0.000) D(0.000) C(0.001) Q(0.000) E(0.000) G(0.000) H(0.000) I(0.000) L(0.000) K(0.000) M(0.000) F(0.000) P(0.000) S(0.000) T(0.993) W(0.000) Y(0.000) V(0.000) 
    447      1   AAAGGGGGAATAAATAGTGAGAGGCGGACGTTAAGGGGAGGAAGGAGGAGGAGGAAAAGGTGTC: A(0.074) R(0.000) N(0.000) D(0.000) C(0.002) Q(0.000) E(0.000) G(0.915) H(0.000) I(0.000) L(0.000) K(0.000) M(0.000) F(0.000) P(0.000) S(0.000) T(0.009) W(0.000) Y(0.000) V(0.000) 
    448     57   TTTTTTTTTTTTTTTTTTTTTTTTTTTTTTTTTTTTTTTTTTTTTTTTTTTTTTTTTTTTTTTT: A(0.006) R(0.000) N(0.000) D(0.000) C(0.001) Q(0.000) E(0.000) G(0.000) H(0.000) I(0.000) L(0.000) K(0.000) M(0.000) F(0.000) P(0.000) S(0.000) T(0.993) W(0.000) Y(0.000) V(0.000) 
    449     57   TTTTTTTTTTTTTTTTTTTTTTTTTTTTTTTTTTTTTTTTTTTTTTTTTTTTTTTTTTTTTTTT: A(0.006) R(0.000) N(0.000) D(0.000) C(0.001) Q(0.000) E(0.000) G(0.000) H(0.000) I(0.000) L(0.000) K(0.000) M(0.000) F(0.000) P(0.000) S(0.000) T(0.993) W(0.000) Y(0.000) V(0.000) 
    450      1   CCCCCTTCCCCCCCCCCCCTCCCCCCCTCCCCCCCCCCCCCCCCCCCCCCCCCCCCCCCCCCCC: A(0.004) R(0.000) N(0.000) D(0.000) C(0.989) Q(0.000) E(0.000) G(0.000) H(0.000) I(0.000) L(0.000) K(0.000) M(0.000) F(0.000) P(0.000) S(0.000) T(0.007) W(0.000) Y(0.000) V(0.000) 
    451     26   CCCCCCCCCCCCCCCCCCCCCCCCCCCCCCCCCCCCCCCCCCCCCCCCCCCCCCCCCCCCCCCC: A(0.002) R(0.000) N(0.000) D(0.000) C(0.997) Q(0.000) E(0.000) G(0.000) H(0.000) I(0.000) L(0.000) K(0.000) M(0.000) F(0.000) P(0.000) S(0.000) T(0.001) W(0.000) Y(0.000) V(0.000) 
    452     26   CCCCCCCCCCCCCCCCCCCCCCCCCCCCCCCCCCCCCCCCCCCCCCCCCCCCCCCCCCCCCCCC: A(0.002) R(0.000) N(0.000) D(0.000) C(0.997) Q(0.000) E(0.000) G(0.000) H(0.000) I(0.000) L(0.000) K(0.000) M(0.000) F(0.000) P(0.000) S(0.000) T(0.001) W(0.000) Y(0.000) V(0.000) 
    453      1   ACGGGGGGGAAAAAAACGGTGCGGAGGGCGCCAGGGGGGGGGAGGGGGAGGGGGGAAGGGGGGA: A(0.080) R(0.000) N(0.000) D(0.000) C(0.375) Q(0.000) E(0.000) G(0.536) H(0.000) I(0.000) L(0.000) K(0.000) M(0.000) F(0.000) P(0.000) S(0.000) T(0.010) W(0.000) Y(0.000) V(0.000) 
    454     24   AAAAAAAAAAAAAAAAAAAAAAAAAAAAAAAAAAAAAAAAAAAAAAAAAAAAAAAAAAAAAAAA: A(0.985) R(0.000) N(0.000) D(0.000) C(0.003) Q(0.000) E(0.000) G(0.004) H(0.000) I(0.000) L(0.000) K(0.000) M(0.000) F(0.000) P(0.000) S(0.000) T(0.008) W(0.000) Y(0.000) V(0.000) 
    455     26   CCCCCCCCCCCCCCCCCCCCCCCCCCCCCCCCCCCCCCCCCCCCCCCCCCCCCCCCCCCCCCCC: A(0.002) R(0.000) N(0.000) D(0.000) C(0.997) Q(0.000) E(0.000) G(0.000) H(0.000) I(0.000) L(0.000) K(0.000) M(0.000) F(0.000) P(0.000) S(0.000) T(0.001) W(0.000) Y(0.000) V(0.000) 
    456      1   AGAGGGGGAGGGAAGGCGAAGAGGGGGAGGGGAAGGGGAGGAAGGAGGAGGAGGAAAAGGAGAG: A(0.222) R(0.000) N(0.000) D(0.000) C(0.406) Q(0.000) E(0.000) G(0.357) H(0.000) I(0.000) L(0.000) K(0.000) M(0.000) F(0.000) P(0.000) S(0.000) T(0.015) W(0.000) Y(0.000) V(0.000) 
    457      1   TCTCCCCCTTCTCTCCTATTCTCCCCCCCCCCTTCCCCCCCTTCCTCCTCCTCCCTTTCCCCCC: A(0.057) R(0.000) N(0.000) D(0.000) C(0.011) Q(0.000) E(0.000) G(0.001) H(0.000) I(0.000) L(0.000) K(0.000) M(0.000) F(0.000) P(0.000) S(0.000) T(0.930) W(0.000) Y(0.000) V(0.000) 
    458     57   TTTTTTTTTTTTTTTTTTTTTTTTTTTTTTTTTTTTTTTTTTTTTTTTTTTTTTTTTTTTTTTT: A(0.006) R(0.000) N(0.000) D(0.000) C(0.001) Q(0.000) E(0.000) G(0.000) H(0.000) I(0.000) L(0.000) K(0.000) M(0.000) F(0.000) P(0.000) S(0.000) T(0.993) W(0.000) Y(0.000) V(0.000) 
    459      1   GCGCCAAGGGGGGGGGAGGGCGGCCGGCCCCCGGGGGGCGGGGGGGGGGGGGGGCGGGGCCCCC: A(0.609) R(0.000) N(0.000) D(0.000) C(0.006) Q(0.000) E(0.000) G(0.377) H(0.000) I(0.000) L(0.000) K(0.000) M(0.000) F(0.000) P(0.000) S(0.000) T(0.008) W(0.000) Y(0.000) V(0.000) 
    460     57   TTTTTTTTTTTTTTTTTTTTTTTTTTTTTTTTTTTTTTTTTTTTTTTTTTTTTTTTTTTTTTTT: A(0.006) R(0.000) N(0.000) D(0.000) C(0.001) Q(0.000) E(0.000) G(0.000) H(0.000) I(0.000) L(0.000) K(0.000) M(0.000) F(0.000) P(0.000) S(0.000) T(0.993) W(0.000) Y(0.000) V(0.000) 
    461      1   GGGAAGGAGGGGGGGGGAAGAGAAGAAGAACGGGAAAAGAAGGAAGAAGAAGAAGGGGAAGAGG: A(0.033) R(0.000) N(0.000) D(0.000) C(0.001) Q(0.000) E(0.000) G(0.966) H(0.000) I(0.000) L(0.000) K(0.000) M(0.000) F(0.000) P(0.000) S(0.000) T(0.001) W(0.000) Y(0.000) V(0.000) 
    462      1   CCCCCCCCCCCCCCCCCCCCCCCCCCCCCCCCCCCCCCCCCCCCCCCCCCCCCCCCCCCTCCCC: A(0.002) R(0.000) N(0.000) D(0.000) C(0.997) Q(0.000) E(0.000) G(0.000) H(0.000) I(0.000) L(0.000) K(0.000) M(0.000) F(0.000) P(0.000) S(0.000) T(0.001) W(0.000) Y(0.000) V(0.000) 
    463     24   AAAAAAAAAAAAAAAAAAAAAAAAAAAAAAAAAAAAAAAAAAAAAAAAAAAAAAAAAAAAAAAA: A(0.985) R(0.000) N(0.000) D(0.000) C(0.003) Q(0.000) E(0.000) G(0.004) H(0.000) I(0.000) L(0.000) K(0.000) M(0.000) F(0.000) P(0.000) S(0.000) T(0.008) W(0.000) Y(0.000) V(0.000) 
    464      1   AAACCCCCAAAAAAAACCCACACCACCACCAAAACCCCACCAACCACCACCACCAAAACCACAT: A(0.003) R(0.000) N(0.000) D(0.000) C(0.995) Q(0.000) E(0.000) G(0.000) H(0.000) I(0.000) L(0.000) K(0.000) M(0.000) F(0.000) P(0.000) S(0.000) T(0.001) W(0.000) Y(0.000) V(0.000) 
    465      1   TCTAATTATCCCCCCCCGCCATCCCAATCCCCTTAAAATAATTAATAATAATAATTTTACCCCC: A(0.025) R(0.000) N(0.000) D(0.000) C(0.945) Q(0.000) E(0.000) G(0.012) H(0.000) I(0.000) L(0.000) K(0.000) M(0.000) F(0.000) P(0.000) S(0.000) T(0.018) W(0.000) Y(0.000) V(0.000) 
    466     57   TTTTTTTTTTTTTTTTTTTTTTTTTTTTTTTTTTTTTTTTTTTTTTTTTTTTTTTTTTTTTTTT: A(0.006) R(0.000) N(0.000) D(0.000) C(0.001) Q(0.000) E(0.000) G(0.000) H(0.000) I(0.000) L(0.000) K(0.000) M(0.000) F(0.000) P(0.000) S(0.000) T(0.993) W(0.000) Y(0.000) V(0.000) 
    467      2   CCCCGCCGCCCCCCCCCCCCCCCCCGCCCCCCCCCGGCCGCCCGCCGCCGCCGCCCCCCCCCCC: A(0.002) R(0.000) N(0.000) D(0.000) C(0.997) Q(0.000) E(0.000) G(0.000) H(0.000) I(0.000) L(0.000) K(0.000) M(0.000) F(0.000) P(0.000) S(0.000) T(0.001) W(0.000) Y(0.000) V(0.000) 
    468      1   CCCCTGGTCCCCCCCCGGTTTCACCTCCCCCCCCCTTCCTCCCTCCTCCTCCTCCCCCCCCCCC: A(0.011) R(0.000) N(0.000) D(0.000) C(0.001) Q(0.000) E(0.000) G(0.986) H(0.000) I(0.000) L(0.000) K(0.000) M(0.000) F(0.000) P(0.000) S(0.000) T(0.002) W(0.000) Y(0.000) V(0.000) 
    469     24   AAAAAAAAAAAAAAAAAAAAAAAAAAAAAAAAAAAAAAAAAAAAAAAAAAAAAAAAAAAAAAAA: A(0.985) R(0.000) N(0.000) D(0.000) C(0.003) Q(0.000) E(0.000) G(0.004) H(0.000) I(0.000) L(0.000) K(0.000) M(0.000) F(0.000) P(0.000) S(0.000) T(0.008) W(0.000) Y(0.000) V(0.000) 
    470     57   TTTTTTTTTTTTTTTTTTTTTTTTTTTTTTTTTTTTTTTTTTTTTTTTTTTTTTTTTTTTTTTT: A(0.006) R(0.000) N(0.000) D(0.000) C(0.001) Q(0.000) E(0.000) G(0.000) H(0.000) I(0.000) L(0.000) K(0.000) M(0.000) F(0.000) P(0.000) S(0.000) T(0.993) W(0.000) Y(0.000) V(0.000) 
    471     31   GGGGGGGGGGGGGGGGGGGGGGGGGGGGGGGGGGGGGGGGGGGGGGGGGGGGGGGGGGGGGGGG: A(0.003) R(0.000) N(0.000) D(0.000) C(0.000) Q(0.000) E(0.000) G(0.996) H(0.000) I(0.000) L(0.000) K(0.000) M(0.000) F(0.000) P(0.000) S(0.000) T(0.000) W(0.000) Y(0.000) V(0.000) 
    472      1   ACAAAAAAAAAAAAAAAAAAAAAAAAAAAAAAAAAAAAAAAAAAAAAACAAAAAACCAAAAAAA: A(0.985) R(0.000) N(0.000) D(0.000) C(0.003) Q(0.000) E(0.000) G(0.004) H(0.000) I(0.000) L(0.000) K(0.000) M(0.000) F(0.000) P(0.000) S(0.000) T(0.008) W(0.000) Y(0.000) V(0.000) 
    473     24   AAAAAAAAAAAAAAAAAAAAAAAAAAAAAAAAAAAAAAAAAAAAAAAAAAAAAAAAAAAAAAAA: A(0.985) R(0.000) N(0.000) D(0.000) C(0.003) Q(0.000) E(0.000) G(0.004) H(0.000) I(0.000) L(0.000) K(0.000) M(0.000) F(0.000) P(0.000) S(0.000) T(0.008) W(0.000) Y(0.000) V(0.000) 
    474      1   GGGGGGGGGGGGGGGGAGGGGGGGGGGGGGGGGGGGGGGGGGGGGGGGCGGGGGGCCGGGGGGA: A(0.369) R(0.000) N(0.000) D(0.000) C(0.008) Q(0.000) E(0.000) G(0.615) H(0.000) I(0.000) L(0.000) K(0.000) M(0.000) F(0.000) P(0.000) S(0.000) T(0.008) W(0.000) Y(0.000) V(0.000) 
    475      1   GGGCCGGCGGGGGGGGGAGGAGGGGCCGGGGGAGCCCCGCCGACCGCCGCCGCCGGGGCGGGGG: A(0.018) R(0.000) N(0.000) D(0.000) C(0.001) Q(0.000) E(0.000) G(0.980) H(0.000) I(0.000) L(0.000) K(0.000) M(0.000) F(0.000) P(0.000) S(0.000) T(0.001) W(0.000) Y(0.000) V(0.000) 
    476      1   AAAAAAAAAAAAAAAAAAAAGAAAAAAAAAAAAAAAAAAAAAAAAAAAAAAAAAAAAAAAAAAA: A(0.985) R(0.000) N(0.000) D(0.000) C(0.003) Q(0.000) E(0.000) G(0.004) H(0.000) I(0.000) L(0.000) K(0.000) M(0.000) F(0.000) P(0.000) S(0.000) T(0.008) W(0.000) Y(0.000) V(0.000) 
    477      1   AAAAATTAAAAAAAAACCCGGGAAAAAAAAAGAAAAAAAAAAAAAAAAAAAAAAAAAAACGCGA: A(0.075) R(0.000) N(0.000) D(0.000) C(0.895) Q(0.000) E(0.000) G(0.005) H(0.000) I(0.000) L(0.000) K(0.000) M(0.000) F(0.000) P(0.000) S(0.000) T(0.025) W(0.000) Y(0.000) V(0.000) 
    478      1   AAAAAAAAAAAAAAAATAAAAAAAAAAAAAAAAAAAAAAAAAAAAAAAAAAAAAAAAAAAAAAA: A(0.534) R(0.000) N(0.000) D(0.000) C(0.009) Q(0.000) E(0.000) G(0.006) H(0.000) I(0.000) L(0.000) K(0.000) M(0.000) F(0.000) P(0.000) S(0.000) T(0.451) W(0.000) Y(0.000) V(0.000) 
    479      1   AAAAAAAAAAAAAAAACGAAAAAAAAAAAAAAAAAAAAAAAAAAAAAAAAAAAAAAAAAAAAAA: A(0.453) R(0.000) N(0.000) D(0.000) C(0.455) Q(0.000) E(0.000) G(0.068) H(0.000) I(0.000) L(0.000) K(0.000) M(0.000) F(0.000) P(0.000) S(0.000) T(0.025) W(0.000) Y(0.000) V(0.000) 
    480      1   GGGAGGGGGGGGGGGGCAGAGGGGGGAGGGGGGGAGGAGGAGGGAGGAGGAGGAGGGGAGGGGG: A(0.217) R(0.000) N(0.000) D(0.000) C(0.451) Q(0.000) E(0.000) G(0.314) H(0.000) I(0.000) L(0.000) K(0.000) M(0.000) F(0.000) P(0.000) S(0.000) T(0.018) W(0.000) Y(0.000) V(0.000) 
    481      1   GGGTTAATGGGGGGGGAATATGTTATTGCCAAGGTTTTGTTGGTTGTTATTGTTGAAGTTATAA: A(0.984) R(0.000) N(0.000) D(0.000) C(0.003) Q(0.000) E(0.000) G(0.005) H(0.000) I(0.000) L(0.000) K(0.000) M(0.000) F(0.000) P(0.000) S(0.000) T(0.009) W(0.000) Y(0.000) V(0.000) 
    482      1   AAACCGGCAAAAAAAACACACACCACCAGAAAAACCCCACCAACCACCACCACCAAAACCACAA: A(0.451) R(0.000) N(0.000) D(0.000) C(0.492) Q(0.000) E(0.000) G(0.033) H(0.000) I(0.000) L(0.000) K(0.000) M(0.000) F(0.000) P(0.000) S(0.000) T(0.024) W(0.000) Y(0.000) V(0.000) 
    483      1   CCCTCTTCCCCCCCCCCACTTCTTGCTCTTAACCTCCTCCTCCCTCCTCCTCCTCCCCTTATAA: A(0.148) R(0.000) N(0.000) D(0.000) C(0.541) Q(0.000) E(0.000) G(0.007) H(0.000) I(0.000) L(0.000) K(0.000) M(0.000) F(0.000) P(0.000) S(0.000) T(0.304) W(0.000) Y(0.000) V(0.000) 
    484      1   AAACCAACAAAAAAAAACCACACCACCACCAAAACCCCACCAACCACCACCACCAAAACCACAA: A(0.958) R(0.000) N(0.000) D(0.000) C(0.025) Q(0.000) E(0.000) G(0.006) H(0.000) I(0.000) L(0.000) K(0.000) M(0.000) F(0.000) P(0.000) S(0.000) T(0.011) W(0.000) Y(0.000) V(0.000) 
    485      1   AAAAAAAAAAAAAAAAAAAAAAGGAAAAGGAGAAAAAAAAAAAAAAAAAAAAAAAAAAAGAGAG: A(0.985) R(0.000) N(0.000) D(0.000) C(0.003) Q(0.000) E(0.000) G(0.004) H(0.000) I(0.000) L(0.000) K(0.000) M(0.000) F(0.000) P(0.000) S(0.000) T(0.008) W(0.000) Y(0.000) V(0.000) 
    486      1   GGGGGGGGGGGGGGGGACGGGGGGGGGGGGGGGGGGGGGGGGGGGGGGGGGGGGGGGGGAGGGG: A(0.583) R(0.000) N(0.000) D(0.000) C(0.061) Q(0.000) E(0.000) G(0.343) H(0.000) I(0.000) L(0.000) K(0.000) M(0.000) F(0.000) P(0.000) S(0.000) T(0.014) W(0.000) Y(0.000) V(0.000) 
    487     57   TTTTTTTTTTTTTTTTTTTTTTTTTTTTTTTTTTTTTTTTTTTTTTTTTTTTTTTTTTTTTTTT: A(0.006) R(0.000) N(0.000) D(0.000) C(0.001) Q(0.000) E(0.000) G(0.000) H(0.000) I(0.000) L(0.000) K(0.000) M(0.000) F(0.000) P(0.000) S(0.000) T(0.993) W(0.000) Y(0.000) V(0.000) 
    488     57   TTTTTTTTTTTTTTTTTTTTTTTTTTTTTTTTTTTTTTTTTTTTTTTTTTTTTTTTTTTTTTTT: A(0.006) R(0.000) N(0.000) D(0.000) C(0.001) Q(0.000) E(0.000) G(0.000) H(0.000) I(0.000) L(0.000) K(0.000) M(0.000) F(0.000) P(0.000) S(0.000) T(0.993) W(0.000) Y(0.000) V(0.000) 
    489      1   CCCCCCCCCCCCCCCCCCCCTCCCCCCCCCTCCCCCCCCCCCCCCCCCCCCCCCCCCCCTCCCC: A(0.002) R(0.000) N(0.000) D(0.000) C(0.997) Q(0.000) E(0.000) G(0.000) H(0.000) I(0.000) L(0.000) K(0.000) M(0.000) F(0.000) P(0.000) S(0.000) T(0.001) W(0.000) Y(0.000) V(0.000) 
    490      1   TTTCCTTCTTTTTTTTTTTTCTTCTCCTCCTTTTCCCCTCCTTCCTCCTCCTCCTTTTCCTCTT: A(0.006) R(0.000) N(0.000) D(0.000) C(0.001) Q(0.000) E(0.000) G(0.000) H(0.000) I(0.000) L(0.000) K(0.000) M(0.000) F(0.000) P(0.000) S(0.000) T(0.993) W(0.000) Y(0.000) V(0.000) 
    491     26   CCCCCCCCCCCCCCCCCCCCCCCCCCCCCCCCCCCCCCCCCCCCCCCCCCCCCCCCCCCCCCCC: A(0.002) R(0.000) N(0.000) D(0.000) C(0.997) Q(0.000) E(0.000) G(0.000) H(0.000) I(0.000) L(0.000) K(0.000) M(0.000) F(0.000) P(0.000) S(0.000) T(0.001) W(0.000) Y(0.000) V(0.000) 
    492      1   CCAAAAAACCCCCCCCTCTCACAATAATAAACTCAAAATAACTAACAACAACAATCCCAACGCC: A(0.261) R(0.000) N(0.000) D(0.000) C(0.182) Q(0.000) E(0.000) G(0.005) H(0.000) I(0.000) L(0.000) K(0.000) M(0.000) F(0.000) P(0.000) S(0.000) T(0.552) W(0.000) Y(0.000) V(0.000) 
    493      1   AAAAAAAAAAAAAAAAACAAAAAACAAAAAAAAAAAAAAAAAAAAAAAAAAAAAAAAAAAAAAA: A(0.967) R(0.000) N(0.000) D(0.000) C(0.017) Q(0.000) E(0.000) G(0.006) H(0.000) I(0.000) L(0.000) K(0.000) M(0.000) F(0.000) P(0.000) S(0.000) T(0.011) W(0.000) Y(0.000) V(0.000) 
    494      1   AGAAAAAAAAGAAGGGAAAAAGAAGAAAAAAGAAAAAAAAAAAAAAAAAAAAAAAAAAAAGAGG: A(0.985) R(0.000) N(0.000) D(0.000) C(0.003) Q(0.000) E(0.000) G(0.005) H(0.000) I(0.000) L(0.000) K(0.000) M(0.000) F(0.000) P(0.000) S(0.000) T(0.008) W(0.000) Y(0.000) V(0.000) 
    495      1   AGGGGGGGGGGGGGGGGGGGGAGGGGGGGGGGTGGGGGGGGGTGGGGGGGGGGGGGGGGGGGGG: A(0.003) R(0.000) N(0.000) D(0.000) C(0.000) Q(0.000) E(0.000) G(0.996) H(0.000) I(0.000) L(0.000) K(0.000) M(0.000) F(0.000) P(0.000) S(0.000) T(0.000) W(0.000) Y(0.000) V(0.000) 
    496      1   GGGAAGGG-GGGGGGGGGAG-GAAGAAGAAGGGGAAAAGAAG-AAGAAGAA-AAGGGGAAGAGG: A(0.004) R(0.000) N(0.000) D(0.000) C(0.000) Q(0.000) E(0.000) G(0.996) H(0.000) I(0.000) L(0.000) K(0.000) M(0.000) F(0.000) P(0.000) S(0.000) T(0.000) W(0.000) Y(0.000) V(0.000) 
    497      1   TTTTTTTT-TTTTTTTTTTT-TTTTTTTTTTTTTTTTTTTTT-TTTTTTTT-TTTTTTTTTTTT: A(0.006) R(0.000) N(0.000) D(0.000) C(0.001) Q(0.000) E(0.000) G(0.000) H(0.000) I(0.000) L(0.000) K(0.000) M(0.000) F(0.000) P(0.000) S(0.000) T(0.993) W(0.000) Y(0.000) V(0.000) 
    498      1   AAAGGGGA-AAAAAAAAAGA-AGGGGGAGGGGAAGGGGAGGA-GGAGGAGG-GGAAAAGGGGGG: A(0.938) R(0.000) N(0.000) D(0.000) C(0.003) Q(0.000) E(0.000) G(0.050) H(0.000) I(0.000) L(0.000) K(0.000) M(0.000) F(0.000) P(0.000) S(0.000) T(0.008) W(0.000) Y(0.000) V(0.000) 
    499      1   CCCCCTTC-CCCCCCCCTCTTCCCCCCCCCCCCCCCCCCCCC-CCCCCCCC-CCACCCCCCCCC: A(0.042) R(0.000) N(0.000) D(0.000) C(0.624) Q(0.000) E(0.000) G(0.003) H(0.000) I(0.000) L(0.000) K(0.000) M(0.000) F(0.000) P(0.000) S(0.000) T(0.331) W(0.000) Y(0.000) V(0.000) 
    500      1   TTTTTTTT-TTTTTTTTTTTTTTTTTTTTTTTTTTTTTTTTT-TTTTTTTT-TTTTTTTTTTTT: A(0.006) R(0.000) N(0.000) D(0.000) C(0.001) Q(0.000) E(0.000) G(0.000) H(0.000) I(0.000) L(0.000) K(0.000) M(0.000) F(0.000) P(0.000) S(0.000) T(0.993) W(0.000) Y(0.000) V(0.000) 
    501      1   AGGAGAGC-GGGGGGGGGGGGTCGTGAGGTTTAGAGGATGAA-GAGGAAGA-GACAAGAGGGGT: A(0.004) R(0.000) N(0.000) D(0.000) C(0.000) Q(0.000) E(0.000) G(0.996) H(0.000) I(0.000) L(0.000) K(0.000) M(0.000) F(0.000) P(0.000) S(0.000) T(0.000) W(0.000) Y(0.000) V(0.000) 
    502      1   CGGGGCCG-GGGGGGGACGGAGGGGGGAGGGGGGGGGGGGGG-GGGGGGGG-GGAGGGGGGGGG: A(0.517) R(0.000) N(0.000) D(0.000) C(0.383) Q(0.000) E(0.000) G(0.080) H(0.000) I(0.000) L(0.000) K(0.000) M(0.000) F(0.000) P(0.000) S(0.000) T(0.020) W(0.000) Y(0.000) V(0.000) 
    503      1   TTTCCTTC-TTTTTTTTTTTCTCCGCCTCCTTTTCCCCTCCT-CCTCCTCC-CCCTTTCCTCTT: A(0.006) R(0.000) N(0.000) D(0.000) C(0.001) Q(0.000) E(0.000) G(0.000) H(0.000) I(0.000) L(0.000) K(0.000) M(0.000) F(0.000) P(0.000) S(0.000) T(0.993) W(0.000) Y(0.000) V(0.000) 
    504      1   TCCGGGGC-CCCCCCCCGGCCCGGCGGCGGCCCCGGGGCGGC-GGCGGTGG-GGTTTCGGCGCG: A(0.058) R(0.000) N(0.000) D(0.000) C(0.415) Q(0.000) E(0.000) G(0.519) H(0.000) I(0.000) L(0.000) K(0.000) M(0.000) F(0.000) P(0.000) S(0.000) T(0.008) W(0.000) Y(0.000) V(0.000) 
    505      1   GAAAACCT-AAAAAAAGACAGAAAAAAAAAAAGAAAAAAAAA-AAAAAGAA-AA-GGAAAAAAA: A(0.506) R(0.000) N(0.000) D(0.000) C(0.026) Q(0.000) E(0.000) G(0.457) H(0.000) I(0.000) L(0.000) K(0.000) M(0.000) F(0.000) P(0.000) S(0.000) T(0.011) W(0.000) Y(0.000) V(0.000) 
    506      1   TTTTTTTC-TTTTTTTTTTTTTTTTTTTTTTTTTTTTTTTTT-TTTTTTTT-TT-TTTTTTCTT: A(0.006) R(0.000) N(0.000) D(0.000) C(0.001) Q(0.000) E(0.000) G(0.000) H(0.000) I(0.000) L(0.000) K(0.000) M(0.000) F(0.000) P(0.000) S(0.000) T(0.993) W(0.000) Y(0.000) V(0.000) 
    507      1   AAAAAAAA-AAAAAAACCAATAATAAAACAAAAAAAAAAAAA-AAAAAAAA-AA-AAAAACACA: A(0.155) R(0.000) N(0.000) D(0.000) C(0.829) Q(0.000) E(0.000) G(0.005) H(0.000) I(0.000) L(0.000) K(0.000) M(0.000) F(0.000) P(0.000) S(0.000) T(0.011) W(0.000) Y(0.000) V(0.000) 
    508      1   TTTTTTTG-TTTTTTTTTTTATTTTTTTTTTTTTTTTTTTTT-TTTTTTTT-TT-TTTTTTTTT: A(0.006) R(0.000) N(0.000) D(0.000) C(0.001) Q(0.000) E(0.000) G(0.000) H(0.000) I(0.000) L(0.000) K(0.000) M(0.000) F(0.000) P(0.000) S(0.000) T(0.993) W(0.000) Y(0.000) V(0.000) 
    509      1   GGGGGGGC-GGGGGGGGCGGAGGGGGGGGGGGGGGGGGGGGG-GGGGGGGG-GG-GGGGGGGGG: A(0.009) R(0.000) N(0.000) D(0.000) C(0.006) Q(0.000) E(0.000) G(0.985) H(0.000) I(0.000) L(0.000) K(0.000) M(0.000) F(0.000) P(0.000) S(0.000) T(0.001) W(0.000) Y(0.000) V(0.000) 
    510      1   CCCCCCCC-CCCCCCCCTCCACCCCCCCCCCCCCCCCCCCCC-CCCCCCCC-CC-CCCCCCCCC: A(0.007) R(0.000) N(0.000) D(0.000) C(0.983) Q(0.000) E(0.000) G(0.001) H(0.000) I(0.000) L(0.000) K(0.000) M(0.000) F(0.000) P(0.000) S(0.000) T(0.009) W(0.000) Y(0.000) V(0.000) 
    511      1   TTTTTTTT-TTTTTTTTTTTTTTTTTTTTTTTTTTTTTTTTT-TTTTTTTT-TT-TTTTTTTTT: A(0.006) R(0.000) N(0.000) D(0.000) C(0.001) Q(0.000) E(0.000) G(0.000) H(0.000) I(0.000) L(0.000) K(0.000) M(0.000) F(0.000) P(0.000) S(0.000) T(0.993) W(0.000) Y(0.000) V(0.000) 
    512      1   TTTTTTTC-TTTTTTTTCTTTTTTTTTTTTTTTTTTTTTTTT-TTTTTTTT-TT-TTTTTTTTT: A(0.012) R(0.000) N(0.000) D(0.000) C(0.008) Q(0.000) E(0.000) G(0.000) H(0.000) I(0.000) L(0.000) K(0.000) M(0.000) F(0.000) P(0.000) S(0.000) T(0.979) W(0.000) Y(0.000) V(0.000) 
    513      1   CCCCTTTA-CCCCCCCTTCCCTCCTTCCCCCCCCCTTCCCCC-TCCTCCTC-TC-CCCCCCTCC: A(0.010) R(0.000) N(0.000) D(0.000) C(0.006) Q(0.000) E(0.000) G(0.000) H(0.000) I(0.000) L(0.000) K(0.000) M(0.000) F(0.000) P(0.000) S(0.000) T(0.984) W(0.000) Y(0.000) V(0.000) 
    514      1   GGGGGAAT-GGGGGGGGGGAAGGGGGGGGGGGGGGGCGGGGG-GGGCGGGG-CG-GGGGGAGAG: A(0.020) R(0.000) N(0.000) D(0.000) C(0.001) Q(0.000) E(0.000) G(0.979) H(0.000) I(0.000) L(0.000) K(0.000) M(0.000) F(0.000) P(0.000) S(0.000) T(0.001) W(0.000) Y(0.000) V(0.000) 
    515      1   TTTTTTTC-TTTTTTTTTTTTTCTCTTTTTCTTTTTTTTTTT-TTTTTTTT-TT-TTTTTCTCC: A(0.006) R(0.000) N(0.000) D(0.000) C(0.001) Q(0.000) E(0.000) G(0.000) H(0.000) I(0.000) L(0.000) K(0.000) M(0.000) F(0.000) P(0.000) S(0.000) T(0.993) W(0.000) Y(0.000) V(0.000) 
    516      1   GGCGGTTG-GGGGGGGTGGCACTGGGGCGGCCCGGGGGCGGC-GGGGGTGG-GG-TTGGGCGCC: A(0.107) R(0.000) N(0.000) D(0.000) C(0.032) Q(0.000) E(0.000) G(0.059) H(0.000) I(0.000) L(0.000) K(0.000) M(0.000) F(0.000) P(0.000) S(0.000) T(0.802) W(0.000) Y(0.000) V(0.000) 
    517      1   GGGCCAAA-GGGGGGGCCTTTGCCGCCGCCGTGGCCCCGCCG-CCGCCGCC-CC-GGGCTGAGG: A(0.089) R(0.000) N(0.000) D(0.000) C(0.865) Q(0.000) E(0.000) G(0.004) H(0.000) I(0.000) L(0.000) K(0.000) M(0.000) F(0.000) P(0.000) S(0.000) T(0.042) W(0.000) Y(0.000) V(0.000) 
    518      1   TCCTTCCT-CCCCCCCTTTCCCTTCTTCTTCTCCTTTTCTTC-TTCTTTTT-TT-TTCTTCTCC: A(0.024) R(0.000) N(0.000) D(0.000) C(0.062) Q(0.000) E(0.000) G(0.001) H(0.000) I(0.000) L(0.000) K(0.000) M(0.000) F(0.000) P(0.000) S(0.000) T(0.913) W(0.000) Y(0.000) V(0.000) 
    519      1   AGAGGAAA-AAAAAAACGGAAAGGCGGAGGCGAAGGGGAGGA-GGAGGAGG-GG-AAAGGAGAA: A(0.430) R(0.000) N(0.000) D(0.000) C(0.450) Q(0.000) E(0.000) G(0.096) H(0.000) I(0.000) L(0.000) K(0.000) M(0.000) F(0.000) P(0.000) S(0.000) T(0.024) W(0.000) Y(0.000) V(0.000) 
    520      1   TTTTTTTTTTTTTTTTTTTTATTTTTTTTTTTTTTTTTTTTT-TTTTTTTT-TT-TTTTTTTTT: A(0.006) R(0.000) N(0.000) D(0.000) C(0.001) Q(0.000) E(0.000) G(0.000) H(0.000) I(0.000) L(0.000) K(0.000) M(0.000) F(0.000) P(0.000) S(0.000) T(0.993) W(0.000) Y(0.000) V(0.000) 
    521      1   CGGGGGGGGGGGGGGGGGGGTGGGGGGGGGGGGGGGGGGGGG-GGGGGCGG-GG-CCGGGGGGG: A(0.003) R(0.000) N(0.000) D(0.000) C(0.000) Q(0.000) E(0.000) G(0.996) H(0.000) I(0.000) L(0.000) K(0.000) M(0.000) F(0.000) P(0.000) S(0.000) T(0.000) W(0.000) Y(0.000) V(0.000) 
    522      1   TCCCCCCCCCCCCCCCCCCCGCCCCCCCCCCCTCCCCCCCCC-CCCCCTCC-CC-TTCCCCCCC: A(0.002) R(0.000) N(0.000) D(0.000) C(0.997) Q(0.000) E(0.000) G(0.000) H(0.000) I(0.000) L(0.000) K(0.000) M(0.000) F(0.000) P(0.000) S(0.000) T(0.001) W(0.000) Y(0.000) V(0.000) 
    523      1   AAAAAAATAAAAAAAAAAAA-AAAAAAAAAAAAAAAAAAAAA-AAAAAAAA-AA-AAAAAAAAA: A(0.985) R(0.000) N(0.000) D(0.000) C(0.003) Q(0.000) E(0.000) G(0.004) H(0.000) I(0.000) L(0.000) K(0.000) M(0.000) F(0.000) P(0.000) S(0.000) T(0.008) W(0.000) Y(0.000) V(0.000) 
    524      1   CCCCCCCGTCCCCCCCCGCC-CCCCCCCCCCCCCCCCCCCCC-CCCCCCCC-CC-CCCCCCCCC: A(0.007) R(0.000) N(0.000) D(0.000) C(0.986) Q(0.000) E(0.000) G(0.006) H(0.000) I(0.000) L(0.000) K(0.000) M(0.000) F(0.000) P(0.000) S(0.000) T(0.002) W(0.000) Y(0.000) V(0.000) 
    525      1   CTCTGTTCTCTCCCTCTTGC-TTGCGGCGGCTCCGGGGCGGC-GGCGGCGG-GG-CCCGGTGTT: A(0.007) R(0.000) N(0.000) D(0.000) C(0.001) Q(0.000) E(0.000) G(0.000) H(0.000) I(0.000) L(0.000) K(0.000) M(0.000) F(0.000) P(0.000) S(0.000) T(0.991) W(0.000) Y(0.000) V(0.000) 
    526      1   CGCCCCC-GCCCCTCCACCC-CCCCCCCCGCCCCCCCCCCCC-CCCCCCCC-CC-CCCCCCCCC: A(0.355) R(0.000) N(0.000) D(0.000) C(0.610) Q(0.000) E(0.000) G(0.012) H(0.000) I(0.000) L(0.000) K(0.000) M(0.000) F(0.000) P(0.000) S(0.000) T(0.023) W(0.000) Y(0.000) V(0.000) 
    527      1   TTTTTTT-ATTTTTTTTTTT-TTTTTTTTTTTTTTTTTTTTT-TTTTTTTT-TT-TTTTTTTTT: A(0.006) R(0.000) N(0.000) D(0.000) C(0.001) Q(0.000) E(0.000) G(0.000) H(0.000) I(0.000) L(0.000) K(0.000) M(0.000) F(0.000) P(0.000) S(0.000) T(0.993) W(0.000) Y(0.000) V(0.000) 
    528      1   CCCCCTT-CCCCACCCCGCC-CCCGCCCCCGCCCCCCCCCCC-CCCCCCCC-CC-CCCCCGCGC: A(0.023) R(0.000) N(0.000) D(0.000) C(0.948) Q(0.000) E(0.000) G(0.012) H(0.000) I(0.000) L(0.000) K(0.000) M(0.000) F(0.000) P(0.000) S(0.000) T(0.017) W(0.000) Y(0.000) V(0.000) 
    529      1   AAAAAAA-AAAAAAAAAAAA-AAAAAAAAAAAAAAAAAAAAA-AAAAAAAA-AA-AAAAAAAAA: A(0.985) R(0.000) N(0.000) D(0.000) C(0.003) Q(0.000) E(0.000) G(0.004) H(0.000) I(0.000) L(0.000) K(0.000) M(0.000) F(0.000) P(0.000) S(0.000) T(0.008) W(0.000) Y(0.000) V(0.000) 
    530      1   AAAAAAA-GAAAAAAAAAAA-AAAAAAAAAAAAAAAAAAAAA-AAAAAAAA-AA-AAAAAAAAA: A(0.985) R(0.000) N(0.000) D(0.000) C(0.003) Q(0.000) E(0.000) G(0.004) H(0.000) I(0.000) L(0.000) K(0.000) M(0.000) F(0.000) P(0.000) S(0.000) T(0.008) W(0.000) Y(0.000) V(0.000) 
    531      1   CCCCCCC-GCCCCCCCTCCC-CCCCCCCCCCCCCCCCCCCCC-CCCCCCCC-CC-CCCCCCCCC: A(0.052) R(0.000) N(0.000) D(0.000) C(0.578) Q(0.000) E(0.000) G(0.004) H(0.000) I(0.000) L(0.000) K(0.000) M(0.000) F(0.000) P(0.000) S(0.000) T(0.365) W(0.000) Y(0.000) V(0.000) 
    532      1   TTTTTTT-TTTTTTTTTTTTCTTTTTTTTTTTTTTTTTTTTT-TTTTTTTT-TT-TTTTTTTTT: A(0.006) R(0.000) N(0.000) D(0.000) C(0.001) Q(0.000) E(0.000) G(0.000) H(0.000) I(0.000) L(0.000) K(0.000) M(0.000) F(0.000) P(0.000) S(0.000) T(0.993) W(0.000) Y(0.000) V(0.000) 
    533      1   TAAAAAA-AAAAAAAAAAAATAAAAAAAAAAAAAAAAAAAAA-AAAAATAA-AA-TTAAAAAAA: A(0.985) R(0.000) N(0.000) D(0.000) C(0.003) Q(0.000) E(0.000) G(0.004) H(0.000) I(0.000) L(0.000) K(0.000) M(0.000) F(0.000) P(0.000) S(0.000) T(0.008) W(0.000) Y(0.000) V(0.000) 
    534      1   CCCCCCC-CCTCCTTCCTTTTTCCCCCCCCCCTCCCCCCCTC-CCCCCCCC-CC-CCCCCCCCC: A(0.036) R(0.000) N(0.000) D(0.000) C(0.699) Q(0.000) E(0.000) G(0.003) H(0.000) I(0.000) L(0.000) K(0.000) M(0.000) F(0.000) P(0.000) S(0.000) T(0.263) W(0.000) Y(0.000) V(0.000) 
    535      1   GGGGGGG--GGGGGGGGGGGCGGGGGGGGGGGGGGGGGGGGG-GGGGGGGG-GG-GGGGGGGGG: A(0.003) R(0.000) N(0.000) D(0.000) C(0.000) Q(0.000) E(0.000) G(0.996) H(0.000) I(0.000) L(0.000) K(0.000) M(0.000) F(0.000) P(0.000) S(0.000) T(0.000) W(0.000) Y(0.000) V(0.000) 
    536      1   GGGGGGG--GGGGCGGGGGGCGGGGGGGGGGGGGGGGGGGGG-GGGGGGGG-GG-GGGGGGGGC: A(0.003) R(0.000) N(0.000) D(0.000) C(0.000) Q(0.000) E(0.000) G(0.996) H(0.000) I(0.000) L(0.000) K(0.000) M(0.000) F(0.000) P(0.000) S(0.000) T(0.000) W(0.000) Y(0.000) V(0.000) 
    537      1   AAACCAC--AAAAAAAAAGATATGACTAGGAAAACCCCACCA-CCACCACC-CC-AAACGAGAA: A(0.984) R(0.000) N(0.000) D(0.000) C(0.003) Q(0.000) E(0.000) G(0.005) H(0.000) I(0.000) L(0.000) K(0.000) M(0.000) F(0.000) P(0.000) S(0.000) T(0.008) W(0.000) Y(0.000) V(0.000) 
    538      1   TTTTTTT--TTTTTTTTCTTGTTTTTTTTTTTTTTTTTTTTT-TTTTTTTT-TT-TTTTTTTTT: A(0.012) R(0.000) N(0.000) D(0.000) C(0.008) Q(0.000) E(0.000) G(0.000) H(0.000) I(0.000) L(0.000) K(0.000) M(0.000) F(0.000) P(0.000) S(0.000) T(0.979) W(0.000) Y(0.000) V(0.000) 
    539      1   CCCCCCC--CCCCCCCCTCCCCCCCCCCCCCCCCCCCCCCCC-CCCCCCCC-CC-CCCCCCCCC: A(0.007) R(0.000) N(0.000) D(0.000) C(0.983) Q(0.000) E(0.000) G(0.001) H(0.000) I(0.000) L(0.000) K(0.000) M(0.000) F(0.000) P(0.000) S(0.000) T(0.009) W(0.000) Y(0.000) V(0.000) 
    540      1   CCCAAGG--CCCCCCCAAAAACAGCAACGGCCACAAAACGAC-AACAACAA-AA-CCCAGCGCC: A(0.979) R(0.000) N(0.000) D(0.000) C(0.003) Q(0.000) E(0.000) G(0.011) H(0.000) I(0.000) L(0.000) K(0.000) M(0.000) F(0.000) P(0.000) S(0.000) T(0.008) W(0.000) Y(0.000) V(0.000) 
    541      1   GAAAAAA--AAAAAAAAAAAAAAAAAAAAAAAAAAAAAAAAA-AAAAAGAA-AA-GGAAAAAAA: A(0.985) R(0.000) N(0.000) D(0.000) C(0.003) Q(0.000) E(0.000) G(0.004) H(0.000) I(0.000) L(0.000) K(0.000) M(0.000) F(0.000) P(0.000) S(0.000) T(0.008) W(0.000) Y(0.000) V(0.000) 
    542      1   TTTTTTT--TTTTTTTTCTTTTTTTTTTTTTTTTTTTTTTTT-TTTTTTTT-TT-TTTTTTTTT: A(0.012) R(0.000) N(0.000) D(0.000) C(0.008) Q(0.000) E(0.000) G(0.000) H(0.000) I(0.000) L(0.000) K(0.000) M(0.000) F(0.000) P(0.000) S(0.000) T(0.979) W(0.000) Y(0.000) V(0.000) 
    543      1   GGGGGGG--GGGGGGGGAGGGGGGGGGGGGGGGGGGGGGGGG-GGGGGGGG-GG-GGGGGGGGG: A(0.018) R(0.000) N(0.000) D(0.000) C(0.001) Q(0.000) E(0.000) G(0.980) H(0.000) I(0.000) L(0.000) K(0.000) M(0.000) F(0.000) P(0.000) S(0.000) T(0.001) W(0.000) Y(0.000) V(0.000) 
    544     13   GGGGGGG--GGGGGGGGGGGGGGGGGGGGGGGGGGGGGGGGG-GGGGGGGG-GG-GGGGGGGGG: A(0.003) R(0.000) N(0.000) D(0.000) C(0.000) Q(0.000) E(0.000) G(0.996) H(0.000) I(0.000) L(0.000) K(0.000) M(0.000) F(0.000) P(0.000) S(0.000) T(0.000) W(0.000) Y(0.000) V(0.000) 
    545     23   CCCCCCC--CCCCCCCCCCCCCCCCCCCCCCCCCCCCCCCCC-CCCCCCCC-CC-CCCCCCCCC: A(0.002) R(0.000) N(0.000) D(0.000) C(0.997) Q(0.000) E(0.000) G(0.000) H(0.000) I(0.000) L(0.000) K(0.000) M(0.000) F(0.000) P(0.000) S(0.000) T(0.001) W(0.000) Y(0.000) V(0.000) 
    546      1   CCCCCAA--CCCCCCCGAGGGTGCGCCCGCGGCCCCCCCCCC-CCCCCTCC-CC-TTCCGGGGG: A(0.201) R(0.000) N(0.000) D(0.000) C(0.004) Q(0.000) E(0.000) G(0.791) H(0.000) I(0.000) L(0.000) K(0.000) M(0.000) F(0.000) P(0.000) S(0.000) T(0.004) W(0.000) Y(0.000) V(0.000) 
    547      1   AAAGGAA--AAAAAAAAGGAGAGGAGGAGGAAAAGGGGAGGAGGGAGGAGG-GG-AAAGGAGAA: A(0.952) R(0.000) N(0.000) D(0.000) C(0.003) Q(0.000) E(0.000) G(0.037) H(0.000) I(0.000) L(0.000) K(0.000) M(0.000) F(0.000) P(0.000) S(0.000) T(0.008) W(0.000) Y(0.000) V(0.000) 
    548      5   TTTTTTT--TTTTTTTTTTTTTTTTTTTTTTTTTTTTTTTTTTTTTTTTTT-TT-TTTTTTTTT: A(0.006) R(0.000) N(0.000) D(0.000) C(0.001) Q(0.000) E(0.000) G(0.000) H(0.000) I(0.000) L(0.000) K(0.000) M(0.000) F(0.000) P(0.000) S(0.000) T(0.993) W(0.000) Y(0.000) V(0.000) 
    549      1   AAAGGTT--AAAAAAACTTTGACGCGGAGGCCAAGGGGAGCAAGGAGGAGG-GG-AAAGGTGTC: A(0.062) R(0.000) N(0.000) D(0.000) C(0.379) Q(0.000) E(0.000) G(0.005) H(0.000) I(0.000) L(0.000) K(0.000) M(0.000) F(0.000) P(0.000) S(0.000) T(0.555) W(0.000) Y(0.000) V(0.000) 
    550      1   CCTCCTT--TCCCCCCACCCCCCCCCCCCCCCCCCCCCCCTCCCCCCCCCC-CC-CCCCCCCCC: A(0.432) R(0.000) N(0.000) D(0.000) C(0.498) Q(0.000) E(0.000) G(0.011) H(0.000) I(0.000) L(0.000) K(0.000) M(0.000) F(0.000) P(0.000) S(0.000) T(0.059) W(0.000) Y(0.000) V(0.000) 
    551      5   TTTTTTT--TTTTTTTTTTTTTTTTTTTTTTTTTTTTTTTTTTTTTTTTTT-TT-TTTTTTTTT: A(0.006) R(0.000) N(0.000) D(0.000) C(0.001) Q(0.000) E(0.000) G(0.000) H(0.000) I(0.000) L(0.000) K(0.000) M(0.000) F(0.000) P(0.000) S(0.000) T(0.993) W(0.000) Y(0.000) V(0.000) 
    552      1   CCGGTGG--CCCCCCCTGCCCCGCCCGGCCCCCGGCCGGGGGTCGGCGCCG-CG-CCGGGCGCC: A(0.167) R(0.000) N(0.000) D(0.000) C(0.096) Q(0.000) E(0.000) G(0.352) H(0.000) I(0.000) L(0.000) K(0.000) M(0.000) F(0.000) P(0.000) S(0.000) T(0.385) W(0.000) Y(0.000) V(0.000) 
    553      2   GGGGGGG--GGGGGGGGGGGGGGGGGGGGGGGGGGGGGGGGGAGGGGGGGG-GG-GGGGGGGGG: A(0.003) R(0.000) N(0.000) D(0.000) C(0.000) Q(0.000) E(0.000) G(0.996) H(0.000) I(0.000) L(0.000) K(0.000) M(0.000) F(0.000) P(0.000) S(0.000) T(0.000) W(0.000) Y(0.000) V(0.000) 
    554      2   GGGGGGG--GGGGGGGGGGGGGGGGGGGGGGGGGGGGGGGGGAGGGGGGGG-GG-GGGGGGGGG: A(0.003) R(0.000) N(0.000) D(0.000) C(0.000) Q(0.000) E(0.000) G(0.996) H(0.000) I(0.000) L(0.000) K(0.000) M(0.000) F(0.000) P(0.000) S(0.000) T(0.000) W(0.000) Y(0.000) V(0.000) 
    555      1   GCCGGCC--CCCCCCCACCCCCCGCGGCCGCCCCAGGGCGGCGGACGGCGA-GG-CCCACCGCC: A(0.355) R(0.000) N(0.000) D(0.000) C(0.610) Q(0.000) E(0.000) G(0.012) H(0.000) I(0.000) L(0.000) K(0.000) M(0.000) F(0.000) P(0.000) S(0.000) T(0.023) W(0.000) Y(0.000) V(0.000) 
    556      1   TTTTTTT--TTTTTTTTTTTTTTTTTTTTTTTTTTTTTTTTTCTTTTTTTT-TT-TTTTTTTTT: A(0.006) R(0.000) N(0.000) D(0.000) C(0.001) Q(0.000) E(0.000) G(0.000) H(0.000) I(0.000) L(0.000) K(0.000) M(0.000) F(0.000) P(0.000) S(0.000) T(0.993) W(0.000) Y(0.000) V(0.000) 
    557      3   AAAAAAA--AAAAAAAAAAAAAAAAAAAAAAAAAAAAAAAAATAAAAAAAA-AA-AAAAAAAAA: A(0.985) R(0.000) N(0.000) D(0.000) C(0.003) Q(0.000) E(0.000) G(0.004) H(0.000) I(0.000) L(0.000) K(0.000) M(0.000) F(0.000) P(0.000) S(0.000) T(0.008) W(0.000) Y(0.000) V(0.000) 
    558      1   CCCCCCC--CCCCCCCCCTCCCCCCCCCCCCCCCCCCCCCCCGCCCCCCCC-CC-CCCCCCCCC: A(0.002) R(0.000) N(0.000) D(0.000) C(0.997) Q(0.000) E(0.000) G(0.000) H(0.000) I(0.000) L(0.000) K(0.000) M(0.000) F(0.000) P(0.000) S(0.000) T(0.001) W(0.000) Y(0.000) V(0.000) 
    559      1   CCCCCCC--CCCCCCCCTTCCCCCCCCCCCCCCCCCCCCCCCTCCCCCCCC-CC-CCCCCCCCC: A(0.007) R(0.000) N(0.000) D(0.000) C(0.983) Q(0.000) E(0.000) G(0.001) H(0.000) I(0.000) L(0.000) K(0.000) M(0.000) F(0.000) P(0.000) S(0.000) T(0.010) W(0.000) Y(0.000) V(0.000) 
    560      5   TTTTTTT--TTTTTTTTTTTTTTTTTTTTTTTTTTTTTTTTTTTTTTTTTT-TT-TTTTTTTTT: A(0.006) R(0.000) N(0.000) D(0.000) C(0.001) Q(0.000) E(0.000) G(0.000) H(0.000) I(0.000) L(0.000) K(0.000) M(0.000) F(0.000) P(0.000) S(0.000) T(0.993) W(0.000) Y(0.000) V(0.000) 
    561      1   CCCCCCC--CCCCCCCCGGTCCCCCCCCCCCCCCCCCCCCCCACCCCCCCC-CC-CCCCCCCCC: A(0.008) R(0.000) N(0.000) D(0.000) C(0.984) Q(0.000) E(0.000) G(0.007) H(0.000) I(0.000) L(0.000) K(0.000) M(0.000) F(0.000) P(0.000) S(0.000) T(0.002) W(0.000) Y(0.000) V(0.000) 
    562      3   AAAAAAA--AAAAAAAAAAAAAAAAAAAAAAAAAAAAAAAAATAAAAAAAA-AA-AAAAAAAAA: A(0.985) R(0.000) N(0.000) D(0.000) C(0.003) Q(0.000) E(0.000) G(0.004) H(0.000) I(0.000) L(0.000) K(0.000) M(0.000) F(0.000) P(0.000) S(0.000) T(0.008) W(0.000) Y(0.000) V(0.000) 
    563      5   TTTTTTT--TTTTTTTTTTTTTTTTTTTTTTTTTTTTTTTTTTTTTTTTTT-TT-TTTTTTTTT: A(0.006) R(0.000) N(0.000) D(0.000) C(0.001) Q(0.000) E(0.000) G(0.000) H(0.000) I(0.000) L(0.000) K(0.000) M(0.000) F(0.000) P(0.000) S(0.000) T(0.993) W(0.000) Y(0.000) V(0.000) 
    564      1   GGGGGGG--GGGGGGGGAGGGGGGGGGGGGGGGGGGGGGGGGGGGGGGGGG-GG-GGGGGGGGG: A(0.018) R(0.000) N(0.000) D(0.000) C(0.001) Q(0.000) E(0.000) G(0.980) H(0.000) I(0.000) L(0.000) K(0.000) M(0.000) F(0.000) P(0.000) S(0.000) T(0.001) W(0.000) Y(0.000) V(0.000) 
    565      5   TTTTTTT--TTTTTTTTTTTTTTTTTTTTTTTTTTTTTTTTTTTTTTTTTT-TT-TTTTTTTTT: A(0.006) R(0.000) N(0.000) D(0.000) C(0.001) Q(0.000) E(0.000) G(0.000) H(0.000) I(0.000) L(0.000) K(0.000) M(0.000) F(0.000) P(0.000) S(0.000) T(0.993) W(0.000) Y(0.000) V(0.000) 
    566      3   AAAAAAA--AAAAAAAAAAAAAAAAAAAAAAAAAAAAAAAAATAAAAAAAA-AA-AAAAAAAAA: A(0.985) R(0.000) N(0.000) D(0.000) C(0.003) Q(0.000) E(0.000) G(0.004) H(0.000) I(0.000) L(0.000) K(0.000) M(0.000) F(0.000) P(0.000) S(0.000) T(0.008) W(0.000) Y(0.000) V(0.000) 
    567      1   TCCCCCC--CCCCCCCTTCCCTCCCCCCCCCCCCCCCCCCCCTCCCCCCCC-CC-CCCCCCCCC: A(0.035) R(0.000) N(0.000) D(0.000) C(0.112) Q(0.000) E(0.000) G(0.002) H(0.000) I(0.000) L(0.000) K(0.000) M(0.000) F(0.000) P(0.000) S(0.000) T(0.851) W(0.000) Y(0.000) V(0.000) 
    568     13   GGGGGGG--GGGGGGGGGGGGGGGGGGGGGGGGGGGGGGGGG-GGGGGGGG-GG-GGGGGGGGG: A(0.003) R(0.000) N(0.000) D(0.000) C(0.000) Q(0.000) E(0.000) G(0.996) H(0.000) I(0.000) L(0.000) K(0.000) M(0.000) F(0.000) P(0.000) S(0.000) T(0.000) W(0.000) Y(0.000) V(0.000) 
    569     13   GGGGGGG--GGGGGGGGGGGGGGGGGGGGGGGGGGGGGGGGG-GGGGGGGG-GG-GGGGGGGGG: A(0.003) R(0.000) N(0.000) D(0.000) C(0.000) Q(0.000) E(0.000) G(0.996) H(0.000) I(0.000) L(0.000) K(0.000) M(0.000) F(0.000) P(0.000) S(0.000) T(0.000) W(0.000) Y(0.000) V(0.000) 
    570      1   CCCCCCC--GTGGGTGCATCCCCCCCCCCCACCCCCCCCCCC-CCCCCCCC-CC-CCCCCCCCC: A(0.014) R(0.000) N(0.000) D(0.000) C(0.982) Q(0.000) E(0.000) G(0.001) H(0.000) I(0.000) L(0.000) K(0.000) M(0.000) F(0.000) P(0.000) S(0.000) T(0.002) W(0.000) Y(0.000) V(0.000) 
    571     13   GGGGGGG--GGGGGGGGGGGGGGGGGGGGGGGGGGGGGGGGG-GGGGGGGG-GG-GGGGGGGGG: A(0.003) R(0.000) N(0.000) D(0.000) C(0.000) Q(0.000) E(0.000) G(0.996) H(0.000) I(0.000) L(0.000) K(0.000) M(0.000) F(0.000) P(0.000) S(0.000) T(0.000) W(0.000) Y(0.000) V(0.000) 
    572      1   GAAAAAA--AAAAAAAAAAAAAAAAAAAAAAAAAAAAAAAAA-AAAAAAAA-AA-AAAAAAAAA: A(0.985) R(0.000) N(0.000) D(0.000) C(0.003) Q(0.000) E(0.000) G(0.004) H(0.000) I(0.000) L(0.000) K(0.000) M(0.000) F(0.000) P(0.000) S(0.000) T(0.008) W(0.000) Y(0.000) V(0.000) 
    573      1   CCCCCCC--CCCCCCCCGCCCTTCCCCCCCCCCCCCCCCCCC-CCCCCCCC-CC-CCCCCCCCC: A(0.007) R(0.000) N(0.000) D(0.000) C(0.986) Q(0.000) E(0.000) G(0.006) H(0.000) I(0.000) L(0.000) K(0.000) M(0.000) F(0.000) P(0.000) S(0.000) T(0.002) W(0.000) Y(0.000) V(0.000) 
    574      1   GGGAGAA--GGGGGGGAGGAGGGGGGGGGGGGGGGGGAGGGG-GGGGAGGG-GA-GGGGGGGGG: A(0.778) R(0.000) N(0.000) D(0.000) C(0.005) Q(0.000) E(0.000) G(0.209) H(0.000) I(0.000) L(0.000) K(0.000) M(0.000) F(0.000) P(0.000) S(0.000) T(0.008) W(0.000) Y(0.000) V(0.000) 
    575      1   AAAGGGG--AAAGAAAAAAAGAGGAGGAGGAAAAGGGGAGGA-GGAGGAGG-GG-AAAGGAGAA: A(0.977) R(0.000) N(0.000) D(0.000) C(0.003) Q(0.000) E(0.000) G(0.012) H(0.000) I(0.000) L(0.000) K(0.000) M(0.000) F(0.000) P(0.000) S(0.000) T(0.008) W(0.000) Y(0.000) V(0.000) 
    576      1   CCCCCTT--GGGCCGCCTCCCCCCCGCCCCCCCCCCCCCCCC-CCCCCTCC-CC-TTCCCCCCC: A(0.028) R(0.000) N(0.000) D(0.000) C(0.803) Q(0.000) E(0.000) G(0.002) H(0.000) I(0.000) L(0.000) K(0.000) M(0.000) F(0.000) P(0.000) S(0.000) T(0.167) W(0.000) Y(0.000) V(0.000) 
    577      1   GGGGGGG--GGGGGGGCGGGGGGGGGGGGGGGGGGGGGGGGG-GGGGGGGG-GG-GGGGGGGGG: A(0.059) R(0.000) N(0.000) D(0.000) C(0.361) Q(0.000) E(0.000) G(0.571) H(0.000) I(0.000) L(0.000) K(0.000) M(0.000) F(0.000) P(0.000) S(0.000) T(0.008) W(0.000) Y(0.000) V(0.000) 
    578     23   TTTTTTT--TTTTTTTTTTTTTTTTTTTTTTTTTTTTTTTTT-TTTTTTTT-TT-TTTTTTTTT: A(0.006) R(0.000) N(0.000) D(0.000) C(0.001) Q(0.000) E(0.000) G(0.000) H(0.000) I(0.000) L(0.000) K(0.000) M(0.000) F(0.000) P(0.000) S(0.000) T(0.993) W(0.000) Y(0.000) V(0.000) 
    579      1   TCTGGAA--CCCCCCCGGGCGCGGCGGCGGCCTCGGGGCGGC-GGCGGTGG-GG-TTCGGCGCC: A(0.038) R(0.000) N(0.000) D(0.000) C(0.003) Q(0.000) E(0.000) G(0.958) H(0.000) I(0.000) L(0.000) K(0.000) M(0.000) F(0.000) P(0.000) S(0.000) T(0.001) W(0.000) Y(0.000) V(0.000) 
    580      1   GAGCCAA--GGGGAGGAGCACACCACCGCGAAGGCCCCGCCG-CCGCCGCC-CC-GGGCCAGAA: A(0.963) R(0.000) N(0.000) D(0.000) C(0.004) Q(0.000) E(0.000) G(0.025) H(0.000) I(0.000) L(0.000) K(0.000) M(0.000) F(0.000) P(0.000) S(0.000) T(0.008) W(0.000) Y(0.000) V(0.000) 
    581      1   AAAAAAA--AAAAAAAAAAATATAAAAAACAAAAAAAAAAAA-AAAAAAAA-AA-AAAAAAAAA: A(0.985) R(0.000) N(0.000) D(0.000) C(0.003) Q(0.000) E(0.000) G(0.004) H(0.000) I(0.000) L(0.000) K(0.000) M(0.000) F(0.000) P(0.000) S(0.000) T(0.008) W(0.000) Y(0.000) V(0.000) 
    582      1   AAGGGCC--AGAGAGGAGAAGAGGGGGGGGGGAGGGGGGGGG-GGGGGAGG-GG-AAGGGAGAG: A(0.944) R(0.000) N(0.000) D(0.000) C(0.012) Q(0.000) E(0.000) G(0.035) H(0.000) I(0.000) L(0.000) K(0.000) M(0.000) F(0.000) P(0.000) S(0.000) T(0.009) W(0.000) Y(0.000) V(0.000) 
    583     23   TTTTTTT--TTTTTTTTTTTTTTTTTTTTTTTTTTTTTTTTT-TTTTTTTT-TT-TTTTTTTTT: A(0.006) R(0.000) N(0.000) D(0.000) C(0.001) Q(0.000) E(0.000) G(0.000) H(0.000) I(0.000) L(0.000) K(0.000) M(0.000) F(0.000) P(0.000) S(0.000) T(0.993) W(0.000) Y(0.000) V(0.000) 
    584     23   CCCCCCC--CCCCCCCCCCCCCCCCCCCCCCCCCCCCCCCCC-CCCCCCCC-CC-CCCCCCCCC: A(0.002) R(0.000) N(0.000) D(0.000) C(0.997) Q(0.000) E(0.000) G(0.000) H(0.000) I(0.000) L(0.000) K(0.000) M(0.000) F(0.000) P(0.000) S(0.000) T(0.001) W(0.000) Y(0.000) V(0.000) 
    585      1   TTTCCTT--AAATTATCTTTCTCCCCCTCCCCTTCCCCTCCT-CCTCCTCC-CC-TTTCGCGCC: A(0.056) R(0.000) N(0.000) D(0.000) C(0.377) Q(0.000) E(0.000) G(0.004) H(0.000) I(0.000) L(0.000) K(0.000) M(0.000) F(0.000) P(0.000) S(0.000) T(0.562) W(0.000) Y(0.000) V(0.000) 
    586     23   CCCCCCC--CCCCCCCCCCCCCCCCCCCCCCCCCCCCCCCCC-CCCCCCCC-CC-CCCCCCCCC: A(0.002) R(0.000) N(0.000) D(0.000) C(0.997) Q(0.000) E(0.000) G(0.000) H(0.000) I(0.000) L(0.000) K(0.000) M(0.000) F(0.000) P(0.000) S(0.000) T(0.001) W(0.000) Y(0.000) V(0.000) 
    587     13   AAAAAAA--AAAAAAAAAAAAAAAAAAAAAAAAAAAAAAAAA-AAAAAAAA-AA-AAAAAAAAA: A(0.985) R(0.000) N(0.000) D(0.000) C(0.003) Q(0.000) E(0.000) G(0.004) H(0.000) I(0.000) L(0.000) K(0.000) M(0.000) F(0.000) P(0.000) S(0.000) T(0.008) W(0.000) Y(0.000) V(0.000) 
    588      1   GGGGGAA--GGGGGGGAAAAGAGGGGGGGGGGGGGGGGGGGG-GGGGGGGG-GG-GGGGGAGAG: A(0.985) R(0.000) N(0.000) D(0.000) C(0.003) Q(0.000) E(0.000) G(0.005) H(0.000) I(0.000) L(0.000) K(0.000) M(0.000) F(0.000) P(0.000) S(0.000) T(0.008) W(0.000) Y(0.000) V(0.000) 
    589      1   GGGTGGG--GGGGGGGGGGGGGGGGGGGGGGGGGGGGGGGGG-GGGGGTGG-GG-TTGGGGGGG: A(0.003) R(0.000) N(0.000) D(0.000) C(0.000) Q(0.000) E(0.000) G(0.996) H(0.000) I(0.000) L(0.000) K(0.000) M(0.000) F(0.000) P(0.000) S(0.000) T(0.000) W(0.000) Y(0.000) V(0.000) 
    590     23   TTTTTTT--TTTTTTTTTTTTTTTTTTTTTTTTTTTTTTTTT-TTTTTTTT-TT-TTTTTTTTT: A(0.006) R(0.000) N(0.000) D(0.000) C(0.001) Q(0.000) E(0.000) G(0.000) H(0.000) I(0.000) L(0.000) K(0.000) M(0.000) F(0.000) P(0.000) S(0.000) T(0.993) W(0.000) Y(0.000) V(0.000) 
    591      1   CGGGGGG--GGGGGGGGGGGGGGGGGGGGGGGGGGGGGGGGG-GGGGGCGG-GG-CCGGGGGGG: A(0.003) R(0.000) N(0.000) D(0.000) C(0.000) Q(0.000) E(0.000) G(0.996) H(0.000) I(0.000) L(0.000) K(0.000) M(0.000) F(0.000) P(0.000) S(0.000) T(0.000) W(0.000) Y(0.000) V(0.000) 
    592     13   AAAAAAA--AAAAAAAAAAAAAAAAAAAAAAAAAAAAAAAAA-AAAAAAAA-AA-AAAAAAAAA: A(0.985) R(0.000) N(0.000) D(0.000) C(0.003) Q(0.000) E(0.000) G(0.004) H(0.000) I(0.000) L(0.000) K(0.000) M(0.000) F(0.000) P(0.000) S(0.000) T(0.008) W(0.000) Y(0.000) V(0.000) 
    593     23   CCCCCCC--CCCCCCCCCCCCCCCCCCCCCCCCCCCCCCCCC-CCCCCCCC-CC-CCCCCCCCC: A(0.002) R(0.000) N(0.000) D(0.000) C(0.997) Q(0.000) E(0.000) G(0.000) H(0.000) I(0.000) L(0.000) K(0.000) M(0.000) F(0.000) P(0.000) S(0.000) T(0.001) W(0.000) Y(0.000) V(0.000) 
    594      1   CACAGTT--CCCCCCCGGCAGAGGGGGCGGGGCCGGGGCGGC-GGCGGCGG-GG-CCCGGAGAG: A(0.131) R(0.000) N(0.000) D(0.000) C(0.004) Q(0.000) E(0.000) G(0.857) H(0.000) I(0.000) L(0.000) K(0.000) M(0.000) F(0.000) P(0.000) S(0.000) T(0.009) W(0.000) Y(0.000) V(0.000) 
    595      1   CCCCCTT--CCCCCCCTCCTCCCCCCCCCCCCCCCCCCCCCC-CCCCCCCC-CC-CCCCCCCCC: A(0.028) R(0.000) N(0.000) D(0.000) C(0.156) Q(0.000) E(0.000) G(0.002) H(0.000) I(0.000) L(0.000) K(0.000) M(0.000) F(0.000) P(0.000) S(0.000) T(0.814) W(0.000) Y(0.000) V(0.000) 
    596     23   TTTTTTT--TTTTTTTTTTTTTTTTTTTTTTTTTTTTTTTTT-TTTTTTTT-TT-TTTTTTTTT: A(0.006) R(0.000) N(0.000) D(0.000) C(0.001) Q(0.000) E(0.000) G(0.000) H(0.000) I(0.000) L(0.000) K(0.000) M(0.000) F(0.000) P(0.000) S(0.000) T(0.993) W(0.000) Y(0.000) V(0.000) 
    597      1   GGGCGGG--GGGGGGGGGGGCGCGGGCGCGGGGGCGCCGCCG-GCGCCGGC-CC-GGGCGGGGG: A(0.003) R(0.000) N(0.000) D(0.000) C(0.000) Q(0.000) E(0.000) G(0.996) H(0.000) I(0.000) L(0.000) K(0.000) M(0.000) F(0.000) P(0.000) S(0.000) T(0.000) W(0.000) Y(0.000) V(0.000) 
    598     13   AAAAAAA--AAAAAAAAAAAAAAAAAAAAAAAAAAAAAAAAA-AAAAAAAA-AA-AAAAAAAAA: A(0.985) R(0.000) N(0.000) D(0.000) C(0.003) Q(0.000) E(0.000) G(0.004) H(0.000) I(0.000) L(0.000) K(0.000) M(0.000) F(0.000) P(0.000) S(0.000) T(0.008) W(0.000) Y(0.000) V(0.000) 
    599     13   AAAAAAA--AAAAAAAAAAAAAAAAAAAAAAAAAAAAAAAAA-AAAAAAAA-AA-AAAAAAAAA: A(0.985) R(0.000) N(0.000) D(0.000) C(0.003) Q(0.000) E(0.000) G(0.004) H(0.000) I(0.000) L(0.000) K(0.000) M(0.000) F(0.000) P(0.000) S(0.000) T(0.008) W(0.000) Y(0.000) V(0.000) 
    600      1   CCCCCTT--CCCCCCCTCCCCCCCCCCTCCCCCCCCCCCCCC-CCCCCCCC-CC-CCCCCCCCC: A(0.043) R(0.000) N(0.000) D(0.000) C(0.320) Q(0.000) E(0.000) G(0.003) H(0.000) I(0.000) L(0.000) K(0.000) M(0.000) F(0.000) P(0.000) S(0.000) T(0.635) W(0.000) Y(0.000) V(0.000) 
    601     23   CCCCCCC--CCCCCCCCCCCCCCCCCCCCCCCCCCCCCCCCC-CCCCCCCC-CC-CCCCCCCCC: A(0.002) R(0.000) N(0.000) D(0.000) C(0.997) Q(0.000) E(0.000) G(0.000) H(0.000) I(0.000) L(0.000) K(0.000) M(0.000) F(0.000) P(0.000) S(0.000) T(0.001) W(0.000) Y(0.000) V(0.000) 
    602     23   TTTTTTT--TTTTTTTTTTTTTTTTTTTTTTTTTTTTTTTTT-TTTTTTTT-TT-TTTTTTTTT: A(0.006) R(0.000) N(0.000) D(0.000) C(0.001) Q(0.000) E(0.000) G(0.000) H(0.000) I(0.000) L(0.000) K(0.000) M(0.000) F(0.000) P(0.000) S(0.000) T(0.993) W(0.000) Y(0.000) V(0.000) 
    603      1   CCCAGCC--CCCCCCCCTCCCCCCGAACCCGGCCAGGACGAC-GACGACGA-GA-CCCAGGGGG: A(0.007) R(0.000) N(0.000) D(0.000) C(0.983) Q(0.000) E(0.000) G(0.001) H(0.000) I(0.000) L(0.000) K(0.000) M(0.000) F(0.000) P(0.000) S(0.000) T(0.009) W(0.000) Y(0.000) V(0.000) 
    604     23   CCCCCCC--CCCCCCCCCCCCCCCCCCCCCCCCCCCCCCCCC-CCCCCCCC-CC-CCCCCCCCC: A(0.002) R(0.000) N(0.000) D(0.000) C(0.997) Q(0.000) E(0.000) G(0.000) H(0.000) I(0.000) L(0.000) K(0.000) M(0.000) F(0.000) P(0.000) S(0.000) T(0.001) W(0.000) Y(0.000) V(0.000) 
    605      1   CCCCCCC--CCCCCCCCCCCCCCCCACCCCCCCCCCCCCCCC-CCCCCCCC-CC-CCCCCCCCC: A(0.002) R(0.000) N(0.000) D(0.000) C(0.997) Q(0.000) E(0.000) G(0.000) H(0.000) I(0.000) L(0.000) K(0.000) M(0.000) F(0.000) P(0.000) S(0.000) T(0.001) W(0.000) Y(0.000) V(0.000) 
    606      1   GGGGGTT--GGGGGGGCCCTGGCCGGGGGCGCAGGGGGGGGG-GGGGGGGG-GG-GGGGCTCTC: A(0.018) R(0.000) N(0.000) D(0.000) C(0.935) Q(0.000) E(0.000) G(0.002) H(0.000) I(0.000) L(0.000) K(0.000) M(0.000) F(0.000) P(0.000) S(0.000) T(0.045) W(0.000) Y(0.000) V(0.000) 
    607      1   GGGGGAA--GGGGGGGAAGGTGGGGGGGGGGGGGGGGGGGGG-GGGGGGGG-GG-GGGGGGGGG: A(0.960) R(0.000) N(0.000) D(0.000) C(0.003) Q(0.000) E(0.000) G(0.028) H(0.000) I(0.000) L(0.000) K(0.000) M(0.000) F(0.000) P(0.000) S(0.000) T(0.008) W(0.000) Y(0.000) V(0.000) 
    608      1   AAACCCC--AAAAAAATCGACACCACCACCAAAACCCCACCA-CCACCACC-CC-AAACCACAA: A(0.156) R(0.000) N(0.000) D(0.000) C(0.414) Q(0.000) E(0.000) G(0.005) H(0.000) I(0.000) L(0.000) K(0.000) M(0.000) F(0.000) P(0.000) S(0.000) T(0.425) W(0.000) Y(0.000) V(0.000) 
    609      1   AGGGGAA--AAAAAAACGCGGGGGGGGGGGGGAGGGGGGGGG-GGGGGAGG-GG-AAGGGGGGG: A(0.141) R(0.000) N(0.000) D(0.000) C(0.392) Q(0.000) E(0.000) G(0.455) H(0.000) I(0.000) L(0.000) K(0.000) M(0.000) F(0.000) P(0.000) S(0.000) T(0.012) W(0.000) Y(0.000) V(0.000) 
    610     13   GGGGGGG--GGGGGGGGGGGGGGGGGGGGGGGGGGGGGGGGG-GGGGGGGG-GG-GGGGGGGGG: A(0.003) R(0.000) N(0.000) D(0.000) C(0.000) Q(0.000) E(0.000) G(0.996) H(0.000) I(0.000) L(0.000) K(0.000) M(0.000) F(0.000) P(0.000) S(0.000) T(0.000) W(0.000) Y(0.000) V(0.000) 
    611      1   GGGCCGG--GGGGGGGGGCGCGCCGCCGCCGGGGCCCCGCCG-CCGCCGCC-CC-GGGCCGCGG: A(0.003) R(0.000) N(0.000) D(0.000) C(0.000) Q(0.000) E(0.000) G(0.996) H(0.000) I(0.000) L(0.000) K(0.000) M(0.000) F(0.000) P(0.000) S(0.000) T(0.000) W(0.000) Y(0.000) V(0.000) 
    612      1   AACGGAA--AAAAAAGAGGAGAGGGGGCGGCCCCGGGGCGGC-GGCGGCGG-GG-CCCGGAGAC: A(0.952) R(0.000) N(0.000) D(0.000) C(0.003) Q(0.000) E(0.000) G(0.037) H(0.000) I(0.000) L(0.000) K(0.000) M(0.000) F(0.000) P(0.000) S(0.000) T(0.008) W(0.000) Y(0.000) V(0.000) 
    613      1   AAAAAAA--AAAAAAAAACAAACCAAAACCAAAAAAAAAAAA-AAAAAAAA-AA-AAAAAAAAA: A(0.985) R(0.000) N(0.000) D(0.000) C(0.003) Q(0.000) E(0.000) G(0.004) H(0.000) I(0.000) L(0.000) K(0.000) M(0.000) F(0.000) P(0.000) S(0.000) T(0.008) W(0.000) Y(0.000) V(0.000) 
    614      1   AAAAGAA--AAAAAAAAAAAGAGGGGGAGGAAAAGGGGAGGA-GGAGGAGG-GG-AAAGGAGAA: A(0.985) R(0.000) N(0.000) D(0.000) C(0.003) Q(0.000) E(0.000) G(0.004) H(0.000) I(0.000) L(0.000) K(0.000) M(0.000) F(0.000) P(0.000) S(0.000) T(0.008) W(0.000) Y(0.000) V(0.000) 
    615      1   GGGGGGG--GGGGGGGCGGGGGGGGGGGGGCGGGGGGGGGGG-GGGGGGGG-GG-GGGGGGGGG: A(0.059) R(0.000) N(0.000) D(0.000) C(0.361) Q(0.000) E(0.000) G(0.571) H(0.000) I(0.000) L(0.000) K(0.000) M(0.000) F(0.000) P(0.000) S(0.000) T(0.008) W(0.000) Y(0.000) V(0.000) 
    616      1   CACCCCC--CCCCCCCAACACACCGCCCCCAACCCCCCCCCC-CCCCCCCC-CC-CCCCCACAG: A(0.949) R(0.000) N(0.000) D(0.000) C(0.035) Q(0.000) E(0.000) G(0.006) H(0.000) I(0.000) L(0.000) K(0.000) M(0.000) F(0.000) P(0.000) S(0.000) T(0.011) W(0.000) Y(0.000) V(0.000) 
    617     23   TTTTTTT--TTTTTTTTTTTTTTTTTTTTTTTTTTTTTTTTT-TTTTTTTT-TT-TTTTTTTTT: A(0.006) R(0.000) N(0.000) D(0.000) C(0.001) Q(0.000) E(0.000) G(0.000) H(0.000) I(0.000) L(0.000) K(0.000) M(0.000) F(0.000) P(0.000) S(0.000) T(0.993) W(0.000) Y(0.000) V(0.000) 
    618      1   CCCCCTT--CCCCCCCACCCCCCCCCCCCGCCCCCCCCCCCC-CCCCCCCC-CC-CCCCGCGCC: A(0.432) R(0.000) N(0.000) D(0.000) C(0.498) Q(0.000) E(0.000) G(0.011) H(0.000) I(0.000) L(0.000) K(0.000) M(0.000) F(0.000) P(0.000) S(0.000) T(0.059) W(0.000) Y(0.000) V(0.000) 
    619      1   AAAAAAA--AAAAAAAATAAAAAAAAAAAAAGAAAAGAAAAA-AAAGAAAA-GA-AAAAAAAAG: A(0.957) R(0.000) N(0.000) D(0.000) C(0.003) Q(0.000) E(0.000) G(0.005) H(0.000) I(0.000) L(0.000) K(0.000) M(0.000) F(0.000) P(0.000) S(0.000) T(0.035) W(0.000) Y(0.000) V(0.000) 
    620      2   GGGGGGG--GGGGGGGGAGGGGGGGGGGGGGGGGGGGGGGGG-GGGGGGGG-GG-GGGGGGGGT: A(0.018) R(0.000) N(0.000) D(0.000) C(0.001) Q(0.000) E(0.000) G(0.980) H(0.000) I(0.000) L(0.000) K(0.000) M(0.000) F(0.000) P(0.000) S(0.000) T(0.001) W(0.000) Y(0.000) V(0.000) 
    621      1   CCCCCCC--CCCCCCCCCCCCCCCCCCCCCCCTCCCCCCCCC-CCCCCCCC-CC-CCCCCCCCC: A(0.002) R(0.000) N(0.000) D(0.000) C(0.997) Q(0.000) E(0.000) G(0.000) H(0.000) I(0.000) L(0.000) K(0.000) M(0.000) F(0.000) P(0.000) S(0.000) T(0.001) W(0.000) Y(0.000) V(0.000) 
    622      1   TTTTTTT--TTTTTTTTAATTTTTTTTTTTTTTTTTTTTTTT-TTTTTTTT-TT-TTTTTTTTT: A(0.027) R(0.000) N(0.000) D(0.000) C(0.001) Q(0.000) E(0.000) G(0.001) H(0.000) I(0.000) L(0.000) K(0.000) M(0.000) F(0.000) P(0.000) S(0.000) T(0.971) W(0.000) Y(0.000) V(0.000) 
    623     23   CCCCCCC--CCCCCCCCCCCCCCCCCCCCCCCCCCCCCCCCC-CCCCCCCC-CC-CCCCCCCCC: A(0.002) R(0.000) N(0.000) D(0.000) C(0.997) Q(0.000) E(0.000) G(0.000) H(0.000) I(0.000) L(0.000) K(0.000) M(0.000) F(0.000) P(0.000) S(0.000) T(0.001) W(0.000) Y(0.000) V(0.000) 
    624      1   CGCCCGG--GGGGGGGAAGGCGCCGCCCCCGGGCCCCCCCCC-CCCCCCCC-CC-CCCCCACAG: A(0.764) R(0.000) N(0.000) D(0.000) C(0.006) Q(0.000) E(0.000) G(0.220) H(0.000) I(0.000) L(0.000) K(0.000) M(0.000) F(0.000) P(0.000) S(0.000) T(0.010) W(0.000) Y(0.000) V(0.000) 
    625     13   AAAAAAA--AAAAAAAAAAAAAAAAAAAAAAAAAAAAAAAAA-AAAAAAAA-AA-AAAAAAAAA: A(0.985) R(0.000) N(0.000) D(0.000) C(0.003) Q(0.000) E(0.000) G(0.004) H(0.000) I(0.000) L(0.000) K(0.000) M(0.000) F(0.000) P(0.000) S(0.000) T(0.008) W(0.000) Y(0.000) V(0.000) 
    626      1   AAAGAAA--GGGGGGGAAAAAAAGAAAAAAAAAAAAAAAAAA-AAAAAAAA-AA-AAAAAAAAA: A(0.985) R(0.000) N(0.000) D(0.000) C(0.003) Q(0.000) E(0.000) G(0.004) H(0.000) I(0.000) L(0.000) K(0.000) M(0.000) F(0.000) P(0.000) S(0.000) T(0.008) W(0.000) Y(0.000) V(0.000) 
    627      1   GGGGGGG--GGGGGGGGGGGGGGGGGGGGGGGGGGGGGGGGG-GGGGGGGG-GG-GGGGGAGAG: A(0.003) R(0.000) N(0.000) D(0.000) C(0.000) Q(0.000) E(0.000) G(0.996) H(0.000) I(0.000) L(0.000) K(0.000) M(0.000) F(0.000) P(0.000) S(0.000) T(0.000) W(0.000) Y(0.000) V(0.000) 
    628      1   CCCAAGG--CCCCCCCAAATGCAGCAACGACCCCAAAACAAC-AACAACAA-AA-CCCAGTGTC: A(0.972) R(0.000) N(0.000) D(0.000) C(0.004) Q(0.000) E(0.000) G(0.014) H(0.000) I(0.000) L(0.000) K(0.000) M(0.000) F(0.000) P(0.000) S(0.000) T(0.011) W(0.000) Y(0.000) V(0.000) 
    629     23   TTTTTTT--TTTTTTTTTTTTTTTTTTTTTTTTTTTTTTTTT-TTTTTTTT-TT-TTTTTTTTT: A(0.006) R(0.000) N(0.000) D(0.000) C(0.001) Q(0.000) E(0.000) G(0.000) H(0.000) I(0.000) L(0.000) K(0.000) M(0.000) F(0.000) P(0.000) S(0.000) T(0.993) W(0.000) Y(0.000) V(0.000) 
    630      1   AGACCAA--GGGGAGGTTCACACCGCCACCGAAACCCCACCA-CCACCACC-CC-AAACGAGAA: A(0.193) R(0.000) N(0.000) D(0.000) C(0.005) Q(0.000) E(0.000) G(0.002) H(0.000) I(0.000) L(0.000) K(0.000) M(0.000) F(0.000) P(0.000) S(0.000) T(0.800) W(0.000) Y(0.000) V(0.000) 
    631      1   GGGGGGG--GGGGGGGGGGGGGNGGGGGGGGGGGGGGGGGGG-GGGGGGGG-GG-GGGGGGGGG: A(0.003) R(0.000) N(0.000) D(0.000) C(0.000) Q(0.000) E(0.000) G(0.996) H(0.000) I(0.000) L(0.000) K(0.000) M(0.000) F(0.000) P(0.000) S(0.000) T(0.000) W(0.000) Y(0.000) V(0.000) 
    632      1   CCCCCCC--CCCCCCCCCCCCCNCCCCCCCCCCCCCCCCCCC-CCCCCCCC-CC-CCCCCCCCC: A(0.002) R(0.000) N(0.000) D(0.000) C(0.997) Q(0.000) E(0.000) G(0.000) H(0.000) I(0.000) L(0.000) K(0.000) M(0.000) F(0.000) P(0.000) S(0.000) T(0.001) W(0.000) Y(0.000) V(0.000) 
    633      1   AGACCAA--AAAAAAGGAGACANCCCCACCCGAACCCCACCA-CCACCACC-CC-AAACCCCCG: A(0.530) R(0.000) N(0.000) D(0.000) C(0.008) Q(0.000) E(0.000) G(0.452) H(0.000) I(0.000) L(0.000) K(0.000) M(0.000) F(0.000) P(0.000) S(0.000) T(0.010) W(0.000) Y(0.000) V(0.000) 
    634      1   AAAAAAA--AAAAAAAAAAAAANAAAAAAAAAAAAAAAAAAA-AAAAAAAA-AA-AAAAAAAAA: A(0.985) R(0.000) N(0.000) D(0.000) C(0.003) Q(0.000) E(0.000) G(0.004) H(0.000) I(0.000) L(0.000) K(0.000) M(0.000) F(0.000) P(0.000) S(0.000) T(0.008) W(0.000) Y(0.000) V(0.000) 
    635      1   TTTTTTT--TTTTTTTTTTTTTNTTTTTTTTTTTTTTTTTTT-TTTTTTTT-TT-TTTTTTTTT: A(0.006) R(0.000) N(0.000) D(0.000) C(0.001) Q(0.000) E(0.000) G(0.000) H(0.000) I(0.000) L(0.000) K(0.000) M(0.000) F(0.000) P(0.000) S(0.000) T(0.993) W(0.000) Y(0.000) V(0.000) 
    636      1   CCCAAAA--ATAAATAAAACACNCCAACCCCCCCAAAACAAC-AACAACAA-AA-CCCACCCCC: A(0.984) R(0.000) N(0.000) D(0.000) C(0.004) Q(0.000) E(0.000) G(0.005) H(0.000) I(0.000) L(0.000) K(0.000) M(0.000) F(0.000) P(0.000) S(0.000) T(0.008) W(0.000) Y(0.000) V(0.000) 
    637      1   TTTTTTT--TTTTTTTTGTTTTNTTTTTTTTTTTTTTTTTTT-TTTTTTTT-TT-TTTTTTTTT: A(0.021) R(0.000) N(0.000) D(0.000) C(0.002) Q(0.000) E(0.000) G(0.003) H(0.000) I(0.000) L(0.000) K(0.000) M(0.000) F(0.000) P(0.000) S(0.000) T(0.974) W(0.000) Y(0.000) V(0.000) 
    638      1   AAAAAAA--AAAAAAAATAAAAATAAAATTAAAAAAAAAAAA-AAAAAAAA-AA-AAAATATAA: A(0.957) R(0.000) N(0.000) D(0.000) C(0.003) Q(0.000) E(0.000) G(0.005) H(0.000) I(0.000) L(0.000) K(0.000) M(0.000) F(0.000) P(0.000) S(0.000) T(0.035) W(0.000) Y(0.000) V(0.000) 
    639     23   CCCCCCC--CCCCCCCCCCCCCCCCCCCCCCCCCCCCCCCCC-CCCCCCCC-CC-CCCCCCCCC: A(0.002) R(0.000) N(0.000) D(0.000) C(0.997) Q(0.000) E(0.000) G(0.000) H(0.000) I(0.000) L(0.000) K(0.000) M(0.000) F(0.000) P(0.000) S(0.000) T(0.001) W(0.000) Y(0.000) V(0.000) 
    640     13   AAAAAAA--AAAAAAAAAAAAAAAAAAAAAAAAAAAAAAAAA-AAAAAAAA-AA-AAAAAAAAA: A(0.985) R(0.000) N(0.000) D(0.000) C(0.003) Q(0.000) E(0.000) G(0.004) H(0.000) I(0.000) L(0.000) K(0.000) M(0.000) F(0.000) P(0.000) S(0.000) T(0.008) W(0.000) Y(0.000) V(0.000) 
    641     23   CCCCCCC--CCCCCCCCCCCCCCCCCCCCCCCCCCCCCCCCC-CCCCCCCC-CC-CCCCCCCCC: A(0.002) R(0.000) N(0.000) D(0.000) C(0.997) Q(0.000) E(0.000) G(0.000) H(0.000) I(0.000) L(0.000) K(0.000) M(0.000) F(0.000) P(0.000) S(0.000) T(0.001) W(0.000) Y(0.000) V(0.000) 
    642      1   GGGGACC--GGGGGGGGTGGGGGCGGGGCCGCGGGGGGGAGG-GGGGGGGG-GG-GGGGGGGGC: A(0.045) R(0.000) N(0.000) D(0.000) C(0.017) Q(0.000) E(0.000) G(0.925) H(0.000) I(0.000) L(0.000) K(0.000) M(0.000) F(0.000) P(0.000) S(0.000) T(0.012) W(0.000) Y(0.000) V(0.000) 
    643      1   GAGAAAA--GGGGGGGAAAAAAAAAAAGAAAAGGAAAAGAAG-AAGAAGAA-AA-GGGAAAAAA: A(0.985) R(0.000) N(0.000) D(0.000) C(0.003) Q(0.000) E(0.000) G(0.004) H(0.000) I(0.000) L(0.000) K(0.000) M(0.000) F(0.000) P(0.000) S(0.000) T(0.008) W(0.000) Y(0.000) V(0.000) 
    644     23   CCCCCCC--CCCCCCCCCCCCCCCCCCCCCCCCCCCCCCCCC-CCCCCCCC-CC-CCCCCCCCC: A(0.002) R(0.000) N(0.000) D(0.000) C(0.997) Q(0.000) E(0.000) G(0.000) H(0.000) I(0.000) L(0.000) K(0.000) M(0.000) F(0.000) P(0.000) S(0.000) T(0.001) W(0.000) Y(0.000) V(0.000) 
    645      1   GGGGGAA--CCCCCCCCTGAGAGGGGGGGGGGGGGGGGGGGG-GGGGGGGG-GG-GGGGGCGCG: A(0.423) R(0.000) N(0.000) D(0.000) C(0.459) Q(0.000) E(0.000) G(0.016) H(0.000) I(0.000) L(0.000) K(0.000) M(0.000) F(0.000) P(0.000) S(0.000) T(0.102) W(0.000) Y(0.000) V(0.000) 
    646      1   CCCGCCC--CCCCCCCGCCTCCCCCCGCACCCCCGCCGCCGC-CGCCGCCG-CG-CCCGCCCCC: A(0.057) R(0.000) N(0.000) D(0.000) C(0.571) Q(0.000) E(0.000) G(0.362) H(0.000) I(0.000) L(0.000) K(0.000) M(0.000) F(0.000) P(0.000) S(0.000) T(0.009) W(0.000) Y(0.000) V(0.000) 
    647     23   TTTTTTT--TTTTTTTTTTTTTTTTTTTTTTTTTTTTTTTTT-TTTTTTTT-TT-TTTTTTTTT: A(0.006) R(0.000) N(0.000) D(0.000) C(0.001) Q(0.000) E(0.000) G(0.000) H(0.000) I(0.000) L(0.000) K(0.000) M(0.000) F(0.000) P(0.000) S(0.000) T(0.993) W(0.000) Y(0.000) V(0.000) 
    648      1   AGGGGAA--CCCCCCCGGGAGGGGGGGGCGGGAGGGGGGGGG-GGGGGAGG-GG-AAGGGGGGG: A(0.020) R(0.000) N(0.000) D(0.000) C(0.001) Q(0.000) E(0.000) G(0.979) H(0.000) I(0.000) L(0.000) K(0.000) M(0.000) F(0.000) P(0.000) S(0.000) T(0.001) W(0.000) Y(0.000) V(0.000) 
    649      1   AAAGGAA--AAAAAAAGAAACACAAGGAGAAAAAGGGGAGGA-GGAGGAGG-GG-AAAGGAGAA: A(0.537) R(0.000) N(0.000) D(0.000) C(0.008) Q(0.000) E(0.000) G(0.445) H(0.000) I(0.000) L(0.000) K(0.000) M(0.000) F(0.000) P(0.000) S(0.000) T(0.010) W(0.000) Y(0.000) V(0.000) 
    650     23   TTTTTTT--TTTTTTTTTTTTTTTTTTTTTTTTTTTTTTTTT-TTTTTTTT-TT-TTTTTTTTT: A(0.006) R(0.000) N(0.000) D(0.000) C(0.001) Q(0.000) E(0.000) G(0.000) H(0.000) I(0.000) L(0.000) K(0.000) M(0.000) F(0.000) P(0.000) S(0.000) T(0.993) W(0.000) Y(0.000) V(0.000) 
    651      1   CCCTGCC--CCCCCCCGCCCCCGCCGCCCCCCCCCGGACGCC-GCCGACGC-GA-CCCCCCCCC: A(0.057) R(0.000) N(0.000) D(0.000) C(0.572) Q(0.000) E(0.000) G(0.362) H(0.000) I(0.000) L(0.000) K(0.000) M(0.000) F(0.000) P(0.000) S(0.000) T(0.009) W(0.000) Y(0.000) V(0.000) 
    652     13   AAAAAAA--AAAAAAAAAAAAAAAAAAAAAAAAAAAAAAAAA-AAAAAAAA-AA-AAAAAAAAA: A(0.985) R(0.000) N(0.000) D(0.000) C(0.003) Q(0.000) E(0.000) G(0.004) H(0.000) I(0.000) L(0.000) K(0.000) M(0.000) F(0.000) P(0.000) S(0.000) T(0.008) W(0.000) Y(0.000) V(0.000) 
    653      1   AAATAAA--AAAAAAAAACAAAAAAATAAAGAAATAATAATA-ATAATAAT-AT-AAATAAAAA: A(0.985) R(0.000) N(0.000) D(0.000) C(0.003) Q(0.000) E(0.000) G(0.004) H(0.000) I(0.000) L(0.000) K(0.000) M(0.000) F(0.000) P(0.000) S(0.000) T(0.008) W(0.000) Y(0.000) V(0.000) 
    654      1   CCCGCTT--CCCCCCCTCCTCTCCCCGCCCCCCCGCCGCCGC-CGCCGCCG-CG-CCCGCCCCC: A(0.015) R(0.000) N(0.000) D(0.000) C(0.024) Q(0.000) E(0.000) G(0.001) H(0.000) I(0.000) L(0.000) K(0.000) M(0.000) F(0.000) P(0.000) S(0.000) T(0.961) W(0.000) Y(0.000) V(0.000) 
    655     23   CCCCCCC--CCCCCCCCCCCCCCCCCCCCCCCCCCCCCCCCC-CCCCCCCC-CC-CCCCCCCCC: A(0.002) R(0.000) N(0.000) D(0.000) C(0.997) Q(0.000) E(0.000) G(0.000) H(0.000) I(0.000) L(0.000) K(0.000) M(0.000) F(0.000) P(0.000) S(0.000) T(0.001) W(0.000) Y(0.000) V(0.000) 
    656     23   CCCCCCC--CCCCCCCCCCCCCCCCCCCCCCCCCCCCCCCCC-CCCCCCCC-CC-CCCCCCCCC: A(0.002) R(0.000) N(0.000) D(0.000) C(0.997) Q(0.000) E(0.000) G(0.000) H(0.000) I(0.000) L(0.000) K(0.000) M(0.000) F(0.000) P(0.000) S(0.000) T(0.001) W(0.000) Y(0.000) V(0.000) 
    657      1   GGAGGGG--GGGGGGGTGGGGCCGGGTGGGGCAGTGGTGGTA-GTGGTGGT-GT-GGGTCGCGC: A(0.130) R(0.000) N(0.000) D(0.000) C(0.017) Q(0.000) E(0.000) G(0.535) H(0.000) I(0.000) L(0.000) K(0.000) M(0.000) F(0.000) P(0.000) S(0.000) T(0.317) W(0.000) Y(0.000) V(0.000) 
    658      1   TTTTTTT--TTTTTTTCCTTGTTCTCTTCCTTTTTCCTTCTT-CTTCTTCT-CT-TTTTTTTTT: A(0.027) R(0.000) N(0.000) D(0.000) C(0.842) Q(0.000) E(0.000) G(0.002) H(0.000) I(0.000) L(0.000) K(0.000) M(0.000) F(0.000) P(0.000) S(0.000) T(0.129) W(0.000) Y(0.000) V(0.000) 
    659     23   TTTTTTT--TTTTTTTTTTTTTTTTTTTTTTTTTTTTTTTTT-TTTTTTTT-TT-TTTTTTTTT: A(0.006) R(0.000) N(0.000) D(0.000) C(0.001) Q(0.000) E(0.000) G(0.000) H(0.000) I(0.000) L(0.000) K(0.000) M(0.000) F(0.000) P(0.000) S(0.000) T(0.993) W(0.000) Y(0.000) V(0.000) 
    660      1   CCTGGCC--CCCCCCCCCCCCCCGCGCCCGCCCCCGGCCGCC-GCCGCCGC-GC-CCCCCCCCC: A(0.002) R(0.000) N(0.000) D(0.000) C(0.997) Q(0.000) E(0.000) G(0.000) H(0.000) I(0.000) L(0.000) K(0.000) M(0.000) F(0.000) P(0.000) S(0.000) T(0.001) W(0.000) Y(0.000) V(0.000) 
    661      1   TTTTGTT--TTTTTTTAGTTATTTTGTTTTTTTTTAGTTGTT-GTTGTTAT-GT-TTTTTTTTT: A(0.660) R(0.000) N(0.000) D(0.000) C(0.009) Q(0.000) E(0.000) G(0.044) H(0.000) I(0.000) L(0.000) K(0.000) M(0.000) F(0.000) P(0.000) S(0.000) T(0.287) W(0.000) Y(0.000) V(0.000) 
    662     23   CCCCCCC--CCCCCCCCCCCCCCCCCCCCCCCCCCCCCCCCC-CCCCCCCC-CC-CCCCCCCCC: A(0.002) R(0.000) N(0.000) D(0.000) C(0.997) Q(0.000) E(0.000) G(0.000) H(0.000) I(0.000) L(0.000) K(0.000) M(0.000) F(0.000) P(0.000) S(0.000) T(0.001) W(0.000) Y(0.000) V(0.000) 
    663      1   ACAGCCC--CCCCCCCGGGGCCCCCCGACCCCAAGCCAACAA-CGACAACG-CA-AAAGCCCCC: A(0.012) R(0.000) N(0.000) D(0.000) C(0.021) Q(0.000) E(0.000) G(0.966) H(0.000) I(0.000) L(0.000) K(0.000) M(0.000) F(0.000) P(0.000) S(0.000) T(0.001) W(0.000) Y(0.000) V(0.000) 
    664     13   AAAAAAA--AAAAAAAAAAAAAAAAAAAAAAAAAAAAAAAAA-AAAAAAAA-AA-AAAAAAAAA: A(0.985) R(0.000) N(0.000) D(0.000) C(0.003) Q(0.000) E(0.000) G(0.004) H(0.000) I(0.000) L(0.000) K(0.000) M(0.000) F(0.000) P(0.000) S(0.000) T(0.008) W(0.000) Y(0.000) V(0.000) 
    665     13   AAAAAAA--AAAAAAAAAAAAAAAAAAAAAAAAAAAAAAAAA-AAAAAAAA-AA-AAAAAAAAA: A(0.985) R(0.000) N(0.000) D(0.000) C(0.003) Q(0.000) E(0.000) G(0.004) H(0.000) I(0.000) L(0.000) K(0.000) M(0.000) F(0.000) P(0.000) S(0.000) T(0.008) W(0.000) Y(0.000) V(0.000) 
    666      1   GGGGGGG--GGGGGGGAAGAGGGGGGGGGGGGGGGGGGGGGG-GGGGGGGG-GG-GGGGGGGGG: A(0.789) R(0.000) N(0.000) D(0.000) C(0.005) Q(0.000) E(0.000) G(0.196) H(0.000) I(0.000) L(0.000) K(0.000) M(0.000) F(0.000) P(0.000) S(0.000) T(0.010) W(0.000) Y(0.000) V(0.000) 
    667     23   TTTTTTT--TTTTTTTTTTTTTTTTTTTTTTTTTTTTTTTTT-TTTTTTTT-TT-TTTTTTTTT: A(0.006) R(0.000) N(0.000) D(0.000) C(0.001) Q(0.000) E(0.000) G(0.000) H(0.000) I(0.000) L(0.000) K(0.000) M(0.000) F(0.000) P(0.000) S(0.000) T(0.993) W(0.000) Y(0.000) V(0.000) 
    668     13   AAAAAAA--AAAAAAAAAAAAAAAAAAAAAAAAAAAAAAAAA-AAAAAAAA-AA-AAAAAAAAA: A(0.985) R(0.000) N(0.000) D(0.000) C(0.003) Q(0.000) E(0.000) G(0.004) H(0.000) I(0.000) L(0.000) K(0.000) M(0.000) F(0.000) P(0.000) S(0.000) T(0.008) W(0.000) Y(0.000) V(0.000) 
    669      1   CCCTCTT--CCCCCCCTCCCCTCCCCCCCCCCCCTCCTCCTC-CTCCTCCT-CT-CCCTCCCCC: A(0.043) R(0.000) N(0.000) D(0.000) C(0.315) Q(0.000) E(0.000) G(0.003) H(0.000) I(0.000) L(0.000) K(0.000) M(0.000) F(0.000) P(0.000) S(0.000) T(0.639) W(0.000) Y(0.000) V(0.000) 
    670     13   GGGGGGG--GGGGGGGGGGGGGGGGGGGGGGGGGGGGGGGGG-GGGGGGGG-GG-GGGGGGGGG: A(0.003) R(0.000) N(0.000) D(0.000) C(0.000) Q(0.000) E(0.000) G(0.996) H(0.000) I(0.000) L(0.000) K(0.000) M(0.000) F(0.000) P(0.000) S(0.000) T(0.000) W(0.000) Y(0.000) V(0.000) 
    671     23   CCCCCCC--CCCCCCCCCCCCCCCCCCCCCCCCCCCCCCCCC-CCCCCCCC-CC-CCCCCCCCC: A(0.002) R(0.000) N(0.000) D(0.000) C(0.997) Q(0.000) E(0.000) G(0.000) H(0.000) I(0.000) L(0.000) K(0.000) M(0.000) F(0.000) P(0.000) S(0.000) T(0.001) W(0.000) Y(0.000) V(0.000) 
    672      1   TCTGGCC--TCTCTCCAGTTATGGCGGGGGCCTTAGGGTGGT-GATGGTGA-GG-TTTAGCGCC: A(0.766) R(0.000) N(0.000) D(0.000) C(0.043) Q(0.000) E(0.000) G(0.055) H(0.000) I(0.000) L(0.000) K(0.000) M(0.000) F(0.000) P(0.000) S(0.000) T(0.136) W(0.000) Y(0.000) V(0.000) 
    673      1   CCCCCTT--CCCCCCCCCCCCCCCCCCCCCCCCCCCCCCCCC-CCACCCCC-CC-CCCCCCCCC: A(0.003) R(0.000) N(0.000) D(0.000) C(0.994) Q(0.000) E(0.000) G(0.000) H(0.000) I(0.000) L(0.000) K(0.000) M(0.000) F(0.000) P(0.000) S(0.000) T(0.003) W(0.000) Y(0.000) V(0.000) 
    674     23   TTTTTTT--TTTTTTTTTTTTTTTTTTTTTTTTTTTTTTTTT-TTTTTTTT-TT-TTTTTTTTT: A(0.006) R(0.000) N(0.000) D(0.000) C(0.001) Q(0.000) E(0.000) G(0.000) H(0.000) I(0.000) L(0.000) K(0.000) M(0.000) F(0.000) P(0.000) S(0.000) T(0.993) W(0.000) Y(0.000) V(0.000) 
    675      1   AGGCCGG--GGGGGGGGGTAGGGGGCGGGGGGGGGCCGGCGG-CGGCGGCG-CG-GGGGGGGGG: A(0.004) R(0.000) N(0.000) D(0.000) C(0.000) Q(0.000) E(0.000) G(0.995) H(0.000) I(0.000) L(0.000) K(0.000) M(0.000) F(0.000) P(0.000) S(0.000) T(0.000) W(0.000) Y(0.000) V(0.000) 
    676      1   AAAGAAA--AAAAAAAACGAGAGGAAGAGAAAAAGAAGAAGA-AGAAGAAG-AG-AAAGGAGAA: A(0.965) R(0.000) N(0.000) D(0.000) C(0.018) Q(0.000) E(0.000) G(0.007) H(0.000) I(0.000) L(0.000) K(0.000) M(0.000) F(0.000) P(0.000) S(0.000) T(0.011) W(0.000) Y(0.000) V(0.000) 
    677     23   TTTTTTT--TTTTTTTTTTTTTTTTTTTTTTTTTTTTTTTTT-TTTTTTTT-TT-TTTTTTTTT: A(0.006) R(0.000) N(0.000) D(0.000) C(0.001) Q(0.000) E(0.000) G(0.000) H(0.000) I(0.000) L(0.000) K(0.000) M(0.000) F(0.000) P(0.000) S(0.000) T(0.993) W(0.000) Y(0.000) V(0.000) 
    678      1   GGGGGGG--GGGGGGGGGCGGGGGGGGGGGGGGGGGGGGGGG-GGGGGGGG-GG-GGGGGGGGG: A(0.003) R(0.000) N(0.000) D(0.000) C(0.000) Q(0.000) E(0.000) G(0.996) H(0.000) I(0.000) L(0.000) K(0.000) M(0.000) F(0.000) P(0.000) S(0.000) T(0.000) W(0.000) Y(0.000) V(0.000) 
    679      1   GGGGGAA--GGGGGGGGAAGGGGGGGGGGGGGGGGGGGGGGG-GGGGGGGG-GG-GGGGGGGGG: A(0.250) R(0.000) N(0.000) D(0.000) C(0.004) Q(0.000) E(0.000) G(0.740) H(0.000) I(0.000) L(0.000) K(0.000) M(0.000) F(0.000) P(0.000) S(0.000) T(0.005) W(0.000) Y(0.000) V(0.000) 
    680     23   TTTTTTT--TTTTTTTTTTTTTTTTTTTTTTTTTTTTTTTTT-TTTTTTTT-TT-TTTTTTTTT: A(0.006) R(0.000) N(0.000) D(0.000) C(0.001) Q(0.000) E(0.000) G(0.000) H(0.000) I(0.000) L(0.000) K(0.000) M(0.000) F(0.000) P(0.000) S(0.000) T(0.993) W(0.000) Y(0.000) V(0.000) 
    681      1   GGGCCTT--GGGGGGGTCCCGGCCGCCGCGGGGGCCTCGCCG-CCGTCGCC-TC-GGGCGGGGG: A(0.045) R(0.000) N(0.000) D(0.000) C(0.303) Q(0.000) E(0.000) G(0.003) H(0.000) I(0.000) L(0.000) K(0.000) M(0.000) F(0.000) P(0.000) S(0.000) T(0.649) W(0.000) Y(0.000) V(0.000) 
    682      1   AAAAAGG--AAAAAAAATATAAAAAAAAAAAAAAAAAAAAAA-AAAAAAAA-AA-AAAAATATA: A(0.935) R(0.000) N(0.000) D(0.000) C(0.004) Q(0.000) E(0.000) G(0.012) H(0.000) I(0.000) L(0.000) K(0.000) M(0.000) F(0.000) P(0.000) S(0.000) T(0.049) W(0.000) Y(0.000) V(0.000) 
    683     23   CCCCCCC--CCCCCCCCCCCCCCCCCCCCCCCCCCCCCCCCC-CCCCCCCC-CC-CCCCCCCCC: A(0.002) R(0.000) N(0.000) D(0.000) C(0.997) Q(0.000) E(0.000) G(0.000) H(0.000) I(0.000) L(0.000) K(0.000) M(0.000) F(0.000) P(0.000) S(0.000) T(0.001) W(0.000) Y(0.000) V(0.000) 
    684      1   TCCGGCC--CCCCCCCAGGAGTGGGGGCGGGGTCGGGGCGTC-GGCGGTGG-GG-TTCGGGGGG: A(0.855) R(0.000) N(0.000) D(0.000) C(0.030) Q(0.000) E(0.000) G(0.104) H(0.000) I(0.000) L(0.000) K(0.000) M(0.000) F(0.000) P(0.000) S(0.000) T(0.011) W(0.000) Y(0.000) V(0.000) 
    685     23   CCCCCCC--CCCCCCCCCCCCCCCCCCCCCCCCCCCCCCCCC-CCCCCCCC-CC-CCCCCCCCC: A(0.002) R(0.000) N(0.000) D(0.000) C(0.997) Q(0.000) E(0.000) G(0.000) H(0.000) I(0.000) L(0.000) K(0.000) M(0.000) F(0.000) P(0.000) S(0.000) T(0.001) W(0.000) Y(0.000) V(0.000) 
    686     23   CCCCCCC--CCCCCCCCCCCCCCCCCCCCCCCCCCCCCCCCC-CCCCCCCC-CC-CCCCCCCCC: A(0.002) R(0.000) N(0.000) D(0.000) C(0.997) Q(0.000) E(0.000) G(0.000) H(0.000) I(0.000) L(0.000) K(0.000) M(0.000) F(0.000) P(0.000) S(0.000) T(0.001) W(0.000) Y(0.000) V(0.000) 
    687      1   TGCGGGG--CTTTTTTCGGGGCGGGGGCCGGGTCGGGGCGGC-GGCGGTGG-GG-TTCGGGGGG: A(0.059) R(0.000) N(0.000) D(0.000) C(0.361) Q(0.000) E(0.000) G(0.571) H(0.000) I(0.000) L(0.000) K(0.000) M(0.000) F(0.000) P(0.000) S(0.000) T(0.008) W(0.000) Y(0.000) V(0.000) 
    688      1   GGGAAGG--TGGGGGGAAAGAGAACAAGAACCGGAAAAGAAG-AAGAAGAA-AA-GGGAAAAAC: A(0.849) R(0.000) N(0.000) D(0.000) C(0.005) Q(0.000) E(0.000) G(0.137) H(0.000) I(0.000) L(0.000) K(0.000) M(0.000) F(0.000) P(0.000) S(0.000) T(0.009) W(0.000) Y(0.000) V(0.000) 
    689     23   TTTTTTT--TTTTTTTTTTTTTTTTTTTTTTTTTTTTTTTTT-TTTTTTTT-TT-TTTTTTTTT: A(0.006) R(0.000) N(0.000) D(0.000) C(0.001) Q(0.000) E(0.000) G(0.000) H(0.000) I(0.000) L(0.000) K(0.000) M(0.000) F(0.000) P(0.000) S(0.000) T(0.993) W(0.000) Y(0.000) V(0.000) 
    690      1   CCGCCCC--GGGCCGCCCCCCCCCCCCGCCCCCCCCCCCCCC-CCCCCCCC-CC-CCCCCCCCC: A(0.002) R(0.000) N(0.000) D(0.000) C(0.997) Q(0.000) E(0.000) G(0.000) H(0.000) I(0.000) L(0.000) K(0.000) M(0.000) F(0.000) P(0.000) S(0.000) T(0.001) W(0.000) Y(0.000) V(0.000) 
    691      2   GGGGGGG--GGGGGGGGAGGGGGGGGGGGGGGGGGGGGGGGG-GGGGGGGG-GG-GGGGGGGGT: A(0.018) R(0.000) N(0.000) D(0.000) C(0.001) Q(0.000) E(0.000) G(0.980) H(0.000) I(0.000) L(0.000) K(0.000) M(0.000) F(0.000) P(0.000) S(0.000) T(0.001) W(0.000) Y(0.000) V(0.000) 
    692     23   CCCCCCC--CCCCCCCCCCCCCCCCCCCCCCCCCCCCCCCCC-CCCCCCCC-CC-CCCCCCCCC: A(0.002) R(0.000) N(0.000) D(0.000) C(0.997) Q(0.000) E(0.000) G(0.000) H(0.000) I(0.000) L(0.000) K(0.000) M(0.000) F(0.000) P(0.000) S(0.000) T(0.001) W(0.000) Y(0.000) V(0.000) 
    693      1   CGGGGAA--GGGGGGGAGGCTGGGTGGGCGGGGGGGAGGGGG-GGGAGCGG-AG-CCGGCGCGA: A(0.647) R(0.000) N(0.000) D(0.000) C(0.006) Q(0.000) E(0.000) G(0.339) H(0.000) I(0.000) L(0.000) K(0.000) M(0.000) F(0.000) P(0.000) S(0.000) T(0.008) W(0.000) Y(0.000) V(0.000) 
    694      1   AAAGAAA--AAAAAAAAAAAGAAAAAGAAAAAAAGAAGAAGA-AGAAGAAG-AG-AAAGGAGAA: A(0.985) R(0.000) N(0.000) D(0.000) C(0.003) Q(0.000) E(0.000) G(0.004) H(0.000) I(0.000) L(0.000) K(0.000) M(0.000) F(0.000) P(0.000) S(0.000) T(0.008) W(0.000) Y(0.000) V(0.000) 
    695      1   CCCCCCC--CCCCCCCACCCCCCCCCTCTCCCCCTCCTCCTC-CTCCTCCT-CT-CCCTCTCTC: A(0.355) R(0.000) N(0.000) D(0.000) C(0.610) Q(0.000) E(0.000) G(0.012) H(0.000) I(0.000) L(0.000) K(0.000) M(0.000) F(0.000) P(0.000) S(0.000) T(0.023) W(0.000) Y(0.000) V(0.000) 
    696      1   GGAGGTT--AAAAAAACTGGCAGGGGGAGGGGAAGGGGAGGA-GGAGGGGG-GG-GGAGGGGGG: A(0.146) R(0.000) N(0.000) D(0.000) C(0.427) Q(0.000) E(0.000) G(0.025) H(0.000) I(0.000) L(0.000) K(0.000) M(0.000) F(0.000) P(0.000) S(0.000) T(0.403) W(0.000) Y(0.000) V(0.000) 
    697      1   GGGGGGG--GGGGGGGGGTGGGGGGGGGGGGGGGGGGGGGGG-GGGGGGGG-GG-GGGGGGGGG: A(0.003) R(0.000) N(0.000) D(0.000) C(0.000) Q(0.000) E(0.000) G(0.996) H(0.000) I(0.000) L(0.000) K(0.000) M(0.000) F(0.000) P(0.000) S(0.000) T(0.000) W(0.000) Y(0.000) V(0.000) 
    698      1   TCCCTCC--CCCCCCCCCCCCCCCCCCCCCCCCCCTTCCTCC-TCCTCCTC-TC-CCCCCCCCC: A(0.002) R(0.000) N(0.000) D(0.000) C(0.997) Q(0.000) E(0.000) G(0.000) H(0.000) I(0.000) L(0.000) K(0.000) M(0.000) F(0.000) P(0.000) S(0.000) T(0.001) W(0.000) Y(0.000) V(0.000) 
    699      1   GGGCAAA--GGGGGGGCCGGCGGCGCCGCCGGGGCCCCGCCG-CCGCCGCC-CC-GGGCCCCCA: A(0.083) R(0.000) N(0.000) D(0.000) C(0.878) Q(0.000) E(0.000) G(0.031) H(0.000) I(0.000) L(0.000) K(0.000) M(0.000) F(0.000) P(0.000) S(0.000) T(0.007) W(0.000) Y(0.000) V(0.000) 
    700      1   AAAAGAA--AAAAAAAAAAAGAGGGAAAGGGGAAAAAAAGAG-AAAAAAAA-AA-AAAAAGAGG: A(0.985) R(0.000) N(0.000) D(0.000) C(0.003) Q(0.000) E(0.000) G(0.004) H(0.000) I(0.000) L(0.000) K(0.000) M(0.000) F(0.000) P(0.000) S(0.000) T(0.008) W(0.000) Y(0.000) V(0.000) 
    701      1   TTTTTTT--TTTTTTTTTTTTTCTTTTTTTTTTTTTTTTTTT-TTTTTTTT-TT-TTTTTTTTT: A(0.006) R(0.000) N(0.000) D(0.000) C(0.001) Q(0.000) E(0.000) G(0.000) H(0.000) I(0.000) L(0.000) K(0.000) M(0.000) F(0.000) P(0.000) S(0.000) T(0.993) W(0.000) Y(0.000) V(0.000) 
    702      1   CCCCCCC--CCCCCCCTACCCCACCCCCTCCGCCCCCCCCCC-CCCCCCCC-CC-CCCCCCCCG: A(0.184) R(0.000) N(0.000) D(0.000) C(0.279) Q(0.000) E(0.000) G(0.006) H(0.000) I(0.000) L(0.000) K(0.000) M(0.000) F(0.000) P(0.000) S(0.000) T(0.531) W(0.000) Y(0.000) V(0.000) 
    703     13   GGGGGGG--GGGGGGGGGGGGGGGGGGGGGGGGGGGGGGGGG-GGGGGGGG-GG-GGGGGGGGG: A(0.003) R(0.000) N(0.000) D(0.000) C(0.000) Q(0.000) E(0.000) G(0.996) H(0.000) I(0.000) L(0.000) K(0.000) M(0.000) F(0.000) P(0.000) S(0.000) T(0.000) W(0.000) Y(0.000) V(0.000) 
    704     13   AAAAAAA--AAAAAAAAAAAAAAAAAAAAAAAAAAAAAAAAA-AAAAAAAA-AA-AAAAAAAAA: A(0.985) R(0.000) N(0.000) D(0.000) C(0.003) Q(0.000) E(0.000) G(0.004) H(0.000) I(0.000) L(0.000) K(0.000) M(0.000) F(0.000) P(0.000) S(0.000) T(0.008) W(0.000) Y(0.000) V(0.000) 
    705      1   AGAGGAA--AAAAAAGAAAAGAGGGGGGGGGGAGGGGGAGGA-GGGGGAGG-GG-AAGGGGGGG: A(0.985) R(0.000) N(0.000) D(0.000) C(0.003) Q(0.000) E(0.000) G(0.004) H(0.000) I(0.000) L(0.000) K(0.000) M(0.000) F(0.000) P(0.000) S(0.000) T(0.008) W(0.000) Y(0.000) V(0.000) 
    706     13   GGGGGGG--GGGGGGGGGGGGGGGGGGGGGGGGGGGGGGGGG-GGGGGGGG-GG-GGGGGGGGG: A(0.003) R(0.000) N(0.000) D(0.000) C(0.000) Q(0.000) E(0.000) G(0.996) H(0.000) I(0.000) L(0.000) K(0.000) M(0.000) F(0.000) P(0.000) S(0.000) T(0.000) W(0.000) Y(0.000) V(0.000) 
    707      1   AAAAAAA--AAAAAAAAAAAAAAAAAAAAGAAAAAAAAAAAA-AAAAAAAA-AA-AAAAAAAAA: A(0.985) R(0.000) N(0.000) D(0.000) C(0.003) Q(0.000) E(0.000) G(0.004) H(0.000) I(0.000) L(0.000) K(0.000) M(0.000) F(0.000) P(0.000) S(0.000) T(0.008) W(0.000) Y(0.000) V(0.000) 
    708      1   GGGGAAA--GGGGGGGAAAAGGGCGGAGGGGGGGGGGGGGGG-GGGGGGGG-GG-GGGGCGCGG: A(0.985) R(0.000) N(0.000) D(0.000) C(0.003) Q(0.000) E(0.000) G(0.005) H(0.000) I(0.000) L(0.000) K(0.000) M(0.000) F(0.000) P(0.000) S(0.000) T(0.008) W(0.000) Y(0.000) V(0.000) 
    709     13   AAAAAAA--AAAAAAAAAAAAAAAAAAAAAAAAAAAAAAAAA-AAAAAAAA-AA-AAAAAAAAA: A(0.985) R(0.000) N(0.000) D(0.000) C(0.003) Q(0.000) E(0.000) G(0.004) H(0.000) I(0.000) L(0.000) K(0.000) M(0.000) F(0.000) P(0.000) S(0.000) T(0.008) W(0.000) Y(0.000) V(0.000) 
    710      1   AAAGGGG--GGGGGGGGGGGGGGGGGGAGGGGAAGGGGAGGA-GGAGGAGG-GG-AAAGGGGGA: A(0.003) R(0.000) N(0.000) D(0.000) C(0.000) Q(0.000) E(0.000) G(0.996) H(0.000) I(0.000) L(0.000) K(0.000) M(0.000) F(0.000) P(0.000) S(0.000) T(0.000) W(0.000) Y(0.000) V(0.000) 
    711      1   GGGGGAA--GGGGGGGAGAAGGGGGGGGGGGGGGGGGGGGGG-GGGGGGGG-GG-GGGGGGGGG: A(0.947) R(0.000) N(0.000) D(0.000) C(0.003) Q(0.000) E(0.000) G(0.042) H(0.000) I(0.000) L(0.000) K(0.000) M(0.000) F(0.000) P(0.000) S(0.000) T(0.008) W(0.000) Y(0.000) V(0.000) 
    712      1   CCCTATT--CCCCCCCTCATAAAACATCAATCCCTAATCATC-ATCATCAT-AT-CCCTACACC: A(0.067) R(0.000) N(0.000) D(0.000) C(0.016) Q(0.000) E(0.000) G(0.001) H(0.000) I(0.000) L(0.000) K(0.000) M(0.000) F(0.000) P(0.000) S(0.000) T(0.915) W(0.000) Y(0.000) V(0.000) 
    713     23   TTTTTTT--TTTTTTTTTTTTTTTTTTTTTTTTTTTTTTTTT-TTTTTTTT-TT-TTTTTTTTT: A(0.006) R(0.000) N(0.000) D(0.000) C(0.001) Q(0.000) E(0.000) G(0.000) H(0.000) I(0.000) L(0.000) K(0.000) M(0.000) F(0.000) P(0.000) S(0.000) T(0.993) W(0.000) Y(0.000) V(0.000) 
    714      1   GGGTCGG--GGGGGGGGGGGCGCCGCTGCCGGGGTCCTGCTG-CTGCTGCT-CT-GGGTCGCGG: A(0.003) R(0.000) N(0.000) D(0.000) C(0.000) Q(0.000) E(0.000) G(0.996) H(0.000) I(0.000) L(0.000) K(0.000) M(0.000) F(0.000) P(0.000) S(0.000) T(0.000) W(0.000) Y(0.000) V(0.000) 
    715      1   TCCGGAA--CCCCCCCGCGCGCG-AGGCGTGTCCGGGGCGGC-GGCGGCGG-GG-CCCGGGGGC: A(0.187) R(0.000) N(0.000) D(0.000) C(0.223) Q(0.000) E(0.000) G(0.581) H(0.000) I(0.000) L(0.000) K(0.000) M(0.000) F(0.000) P(0.000) S(0.000) T(0.009) W(0.000) Y(0.000) V(0.000) 
    716      1   TTTTCTT--TTTTTTTCTTTCTC-CCTTGGCCTTTCCTTCTT-CTTCTTCT-CT-TTTTCCCCT: A(0.056) R(0.000) N(0.000) D(0.000) C(0.377) Q(0.000) E(0.000) G(0.004) H(0.000) I(0.000) L(0.000) K(0.000) M(0.000) F(0.000) P(0.000) S(0.000) T(0.562) W(0.000) Y(0.000) V(0.000) 
    717      1   TCTGGCC--CCCCCCCATCGCCC-CGGTCCCCTTGGGGTGGT-GGTGGTGG-GG-TTTGCCCCC: A(0.577) R(0.000) N(0.000) D(0.000) C(0.284) Q(0.000) E(0.000) G(0.011) H(0.000) I(0.000) L(0.000) K(0.000) M(0.000) F(0.000) P(0.000) S(0.000) T(0.128) W(0.000) Y(0.000) V(0.000) 
    718      1   GGGGGAA--GGGGGGGGCGGGGG-GGGGTGGGAGGGGGGGGG-GGGGGGGG-GG-GGGGCGCGG: A(0.071) R(0.000) N(0.000) D(0.000) C(0.014) Q(0.000) E(0.000) G(0.913) H(0.000) I(0.000) L(0.000) K(0.000) M(0.000) F(0.000) P(0.000) S(0.000) T(0.002) W(0.000) Y(0.000) V(0.000) 
    719      1   CCCTTCC--CCCCCCCATGCCCT-CTTCCGCGCCTCTTCTTC-CTCTTCCT-TT-CCCTGGGGC: A(0.599) R(0.000) N(0.000) D(0.000) C(0.263) Q(0.000) E(0.000) G(0.012) H(0.000) I(0.000) L(0.000) K(0.000) M(0.000) F(0.000) P(0.000) S(0.000) T(0.127) W(0.000) Y(0.000) V(0.000) 
    720      1   TCCAAGG--CGCCCGCATCCCCC-CAACGCCCCTAAAACAAC-AATAATAA-AA-TTTACCCCC: A(0.747) R(0.000) N(0.000) D(0.000) C(0.108) Q(0.000) E(0.000) G(0.043) H(0.000) I(0.000) L(0.000) K(0.000) M(0.000) F(0.000) P(0.000) S(0.000) T(0.102) W(0.000) Y(0.000) V(0.000) 
    721      1   AGGGGGG--GGGGGGGTGGGGGGGGGGGGGGGGGGGGGGGGG-GGGGGAGG-GG-AAGGGGGGG: A(0.130) R(0.000) N(0.000) D(0.000) C(0.017) Q(0.000) E(0.000) G(0.535) H(0.000) I(0.000) L(0.000) K(0.000) M(0.000) F(0.000) P(0.000) S(0.000) T(0.317) W(0.000) Y(0.000) V(0.000) 
    722      1   GGGGGTT--GGGGGGGAGAGGGGGGGGGGGGGGGGGGGGGGG-GGGGGGGG-GG-GGGGGGGGG: A(0.608) R(0.000) N(0.000) D(0.000) C(0.006) Q(0.000) E(0.000) G(0.363) H(0.000) I(0.000) L(0.000) K(0.000) M(0.000) F(0.000) P(0.000) S(0.000) T(0.022) W(0.000) Y(0.000) V(0.000) 
    723      1   CCCCGCC--CCCCCCCCCTCCCTCCGCCCCCCCCCCCCCCCC-CCCCCCCC-CC-CCCCCCCCC: A(0.002) R(0.000) N(0.000) D(0.000) C(0.997) Q(0.000) E(0.000) G(0.000) H(0.000) I(0.000) L(0.000) K(0.000) M(0.000) F(0.000) P(0.000) S(0.000) T(0.001) W(0.000) Y(0.000) V(0.000) 
    724      1   AAAGCAA--AAAAAAGCAAAAAATACGATTTAAAGCCGACGA-CGACGACG-CGAAAAGGAGAA: A(0.534) R(0.000) N(0.000) D(0.000) C(0.426) Q(0.000) E(0.000) G(0.014) H(0.000) I(0.000) L(0.000) K(0.000) M(0.000) F(0.000) P(0.000) S(0.000) T(0.027) W(0.000) Y(0.000) V(0.000) 
    725      1   AAAAAAA--AAAAAAAAAGAAAACGAAACCAGAAAAAAAAAA-AAAAAAAA-AAAAAAACGCGG: A(0.985) R(0.000) N(0.000) D(0.000) C(0.003) Q(0.000) E(0.000) G(0.004) H(0.000) I(0.000) L(0.000) K(0.000) M(0.000) F(0.000) P(0.000) S(0.000) T(0.008) W(0.000) Y(0.000) V(0.000) 
    726      1   TCCGGCC--CCCCCCCCCGCGCGGCGGCGGCCTCGTGGCGGC-TGCGGTTG-GGTTTCTCCCCT: A(0.002) R(0.000) N(0.000) D(0.000) C(0.997) Q(0.000) E(0.000) G(0.000) H(0.000) I(0.000) L(0.000) K(0.000) M(0.000) F(0.000) P(0.000) S(0.000) T(0.001) W(0.000) Y(0.000) V(0.000) 
    727      1   CAAGGAA--AAAAAAAAATAGAGGAGGATGAAAAGGGGAGGA-GGAGGCGG-GGCCCAGGATAA: A(0.985) R(0.000) N(0.000) D(0.000) C(0.003) Q(0.000) E(0.000) G(0.005) H(0.000) I(0.000) L(0.000) K(0.000) M(0.000) F(0.000) P(0.000) S(0.000) T(0.008) W(0.000) Y(0.000) V(0.000) 
    728      1   AAAGGAA--AAAAAAAAGGAGAGGAGGACGAAAAGGGGAGGA-GGAGGAGG-GGAAAAGCACAG: A(0.952) R(0.000) N(0.000) D(0.000) C(0.003) Q(0.000) E(0.000) G(0.037) H(0.000) I(0.000) L(0.000) K(0.000) M(0.000) F(0.000) P(0.000) S(0.000) T(0.008) W(0.000) Y(0.000) V(0.000) 
    729      1   GGGACGG--GGGGGGGAACGAGCTGCAGGCGGGGACCAGCAG-CAGCAGCA-CAAGGGACGCGT: A(0.788) R(0.000) N(0.000) D(0.000) C(0.007) Q(0.000) E(0.000) G(0.196) H(0.000) I(0.000) L(0.000) K(0.000) M(0.000) F(0.000) P(0.000) S(0.000) T(0.010) W(0.000) Y(0.000) V(0.000) 
    730      1   AAAGTAA--AAAAAAAA-GAGAGCATGAGCAAAAGTGGATGA-TGAGAATG-GG-AAAGTAGAA: A(0.972) R(0.000) N(0.000) D(0.000) C(0.005) Q(0.000) E(0.000) G(0.010) H(0.000) I(0.000) L(0.000) K(0.000) M(0.000) F(0.000) P(0.000) S(0.000) T(0.013) W(0.000) Y(0.000) V(0.000) 
    731      1   GGGCCGG--GGGGGGGG-CGCGTCGCCGCCGGGGCCCCACCG-CCGCGGCC-CC-GGGCCGTGG: A(0.006) R(0.000) N(0.000) D(0.000) C(0.001) Q(0.000) E(0.000) G(0.993) H(0.000) I(0.000) L(0.000) K(0.000) M(0.000) F(0.000) P(0.000) S(0.000) T(0.000) W(0.000) Y(0.000) V(0.000) 
    732      1   GGGCCAA--GGGGGGGC-CAGAGGGCCGCGGGGGCCCCGCCG-CCGCGGCC-CC-GGGCCGCGG: A(0.334) R(0.000) N(0.000) D(0.000) C(0.620) Q(0.000) E(0.000) G(0.017) H(0.000) I(0.000) L(0.000) K(0.000) M(0.000) F(0.000) P(0.000) S(0.000) T(0.029) W(0.000) Y(0.000) V(0.000) 
    733      1   TTTGGTT--TTTTTTTTTGTGTGGTGGTGGTTTTGGGGTGGT-GGTGCTGG-GG-TTTGTTCTT: A(0.006) R(0.000) N(0.000) D(0.000) C(0.001) Q(0.000) E(0.000) G(0.000) H(0.000) I(0.000) L(0.000) K(0.000) M(0.000) F(0.000) P(0.000) S(0.000) T(0.993) W(0.000) Y(0.000) V(0.000) 
    734      1   TCCCCCC--CCCCCCCTCCCCCCCCCCCCCCCTCCCCTCCCC-CCCCATCC-CT-TTCCCCCCC: A(0.052) R(0.000) N(0.000) D(0.000) C(0.578) Q(0.000) E(0.000) G(0.004) H(0.000) I(0.000) L(0.000) K(0.000) M(0.000) F(0.000) P(0.000) S(0.000) T(0.365) W(0.000) Y(0.000) V(0.000) 
    735      1   CCCGGTT--CCCTTCCGCCTCCCCCGGCCTCCCCGGGGCGGC-GGCGACGG-GG-CCCGGCGCC: A(0.094) R(0.000) N(0.000) D(0.000) C(0.465) Q(0.000) E(0.000) G(0.380) H(0.000) I(0.000) L(0.000) K(0.000) M(0.000) F(0.000) P(0.000) S(0.000) T(0.061) W(0.000) Y(0.000) V(0.000) 
    736      1   GGCGGCC--AAAAAAAGAGGGGGGTGGCGGGGGCGGGGCGGC-GGCGGGGG-GG-GGCGGGGGG: A(0.055) R(0.000) N(0.000) D(0.000) C(0.008) Q(0.000) E(0.000) G(0.935) H(0.000) I(0.000) L(0.000) K(0.000) M(0.000) F(0.000) P(0.000) S(0.000) T(0.002) W(0.000) Y(0.000) V(0.000) 
    737      1   TTTTTCC--TTTTTTTACCCTTTTTTCTCTTTTTCTTCTTCT-TCTTATTC-TC-TTTCCTCTT: A(0.361) R(0.000) N(0.000) D(0.000) C(0.601) Q(0.000) E(0.000) G(0.012) H(0.000) I(0.000) L(0.000) K(0.000) M(0.000) F(0.000) P(0.000) S(0.000) T(0.026) W(0.000) Y(0.000) V(0.000) 
    738      1   CCCCCTT--GGGGGGGATCCCCCGCCCCCGCGCCCCCCCCCC-CCCCTCCC-CC-CCCCGCGCC: A(0.495) R(0.000) N(0.000) D(0.000) C(0.047) Q(0.000) E(0.000) G(0.006) H(0.000) I(0.000) L(0.000) K(0.000) M(0.000) F(0.000) P(0.000) S(0.000) T(0.452) W(0.000) Y(0.000) V(0.000) 
    739      1   CAATCAA--AAAAAAACAGATATCACTATTAAAATCTTACTA-CTATCCCT-TT-CCATGAGAA: A(0.533) R(0.000) N(0.000) D(0.000) C(0.426) Q(0.000) E(0.000) G(0.014) H(0.000) I(0.000) L(0.000) K(0.000) M(0.000) F(0.000) P(0.000) S(0.000) T(0.027) W(0.000) Y(0.000) V(0.000) 
    740      1   AAACCCT--AAAAAAACGCCCACCGCCACCAAGACCCCACCA-CCACCACC-CC-AAACCACAG: A(0.012) R(0.000) N(0.000) D(0.000) C(0.977) Q(0.000) E(0.000) G(0.007) H(0.000) I(0.000) L(0.000) K(0.000) M(0.000) F(0.000) P(0.000) S(0.000) T(0.003) W(0.000) Y(0.000) V(0.000) 
    741      1   CCTCAGG--CCCCCCCGTCGCCCGCGCCGGCCCCCCCCCCCC-CCCCACCC-CC-CCCCGCGCC: A(0.044) R(0.000) N(0.000) D(0.000) C(0.025) Q(0.000) E(0.000) G(0.919) H(0.000) I(0.000) L(0.000) K(0.000) M(0.000) F(0.000) P(0.000) S(0.000) T(0.013) W(0.000) Y(0.000) V(0.000) 
    742      1   AGAGGCC--AAAAAAATCGCGGGGGGGAAGAGAAGGGGAGGA-GGAGAAGG-GG-AAAGGAGAG: A(0.079) R(0.000) N(0.000) D(0.000) C(0.519) Q(0.000) E(0.000) G(0.016) H(0.000) I(0.000) L(0.000) K(0.000) M(0.000) F(0.000) P(0.000) S(0.000) T(0.387) W(0.000) Y(0.000) V(0.000) 
    743      1   TTTTTTT--TTTTTTTGTTTTTTTTTTTTTTTTTTTTTTTTT-TTTTTTTT-TT-TTTTTTTTT: A(0.135) R(0.000) N(0.000) D(0.000) C(0.018) Q(0.000) E(0.000) G(0.330) H(0.000) I(0.000) L(0.000) K(0.000) M(0.000) F(0.000) P(0.000) S(0.000) T(0.517) W(0.000) Y(0.000) V(0.000) 
    744      1   GGGGGGG--GGGGGGGCTCAGAGGAGGGGGAGGGGGGGGGGG-GGGGGAGG-GG-AAGGGCGCG: A(0.304) R(0.000) N(0.000) D(0.000) C(0.510) Q(0.000) E(0.000) G(0.091) H(0.000) I(0.000) L(0.000) K(0.000) M(0.000) F(0.000) P(0.000) S(0.000) T(0.096) W(0.000) Y(0.000) V(0.000) 
    745      1   CCCGGTT--CCCCCCCCGACGCGGCGGCGGCCCCGGGGCGGC-GGCGGCGG-GG-CCCGGCGCC: A(0.123) R(0.000) N(0.000) D(0.000) C(0.801) Q(0.000) E(0.000) G(0.038) H(0.000) I(0.000) L(0.000) K(0.000) M(0.000) F(0.000) P(0.000) S(0.000) T(0.038) W(0.000) Y(0.000) V(0.000) 
    746      1   TTTCCTT--TTTTTTTTTTTCTCCTCCTCCTTTTCCCCTCCT-CCTCGTCC-CC-TTTCCTCTT: A(0.006) R(0.000) N(0.000) D(0.000) C(0.001) Q(0.000) E(0.000) G(0.000) H(0.000) I(0.000) L(0.000) K(0.000) M(0.000) F(0.000) P(0.000) S(0.000) T(0.993) W(0.000) Y(0.000) V(0.000) 
    747      1   GGGGCGG--GGGGGGGTTGGGGAGGGGGGGGGGCGGGGCGGC-GGCGAGGG-GG-GGCGGGGGG: A(0.081) R(0.000) N(0.000) D(0.000) C(0.007) Q(0.000) E(0.000) G(0.070) H(0.000) I(0.000) L(0.000) K(0.000) M(0.000) F(0.000) P(0.000) S(0.000) T(0.842) W(0.000) Y(0.000) V(0.000) 
    748      1   AAAGGAA--AGAAAGGAAAAGAGGAGGAGGAGAAGGGGAGGA-GGAGGGGG-GG-GGAGGGGGG: A(0.985) R(0.000) N(0.000) D(0.000) C(0.003) Q(0.000) E(0.000) G(0.004) H(0.000) I(0.000) L(0.000) K(0.000) M(0.000) F(0.000) P(0.000) S(0.000) T(0.008) W(0.000) Y(0.000) V(0.000) 
    749      1   TTTCTTT--TTTTTTTCTCTTTTTTTTTTTTTTTTTTTTTTT-TTTTGTTT-TT-TTTTTTTTT: A(0.056) R(0.000) N(0.000) D(0.000) C(0.377) Q(0.000) E(0.000) G(0.004) H(0.000) I(0.000) L(0.000) K(0.000) M(0.000) F(0.000) P(0.000) S(0.000) T(0.562) W(0.000) Y(0.000) V(0.000) 
    750      1   CCCGGTT--CCCCCCCGCGCGCGGCGGCGGCCCCGGGGCGGC-GGCGTCGG-GG-CCCGGGGGC: A(0.099) R(0.000) N(0.000) D(0.000) C(0.371) Q(0.000) E(0.000) G(0.499) H(0.000) I(0.000) L(0.000) K(0.000) M(0.000) F(0.000) P(0.000) S(0.000) T(0.030) W(0.000) Y(0.000) V(0.000) 
    751      1   AAAAACC--AAAAAAAAACAAAAAAAAAAAAAAAAAAAAAAA-AAAAAAAA-AA-AAAACACAA: A(0.978) R(0.000) N(0.000) D(0.000) C(0.009) Q(0.000) E(0.000) G(0.005) H(0.000) I(0.000) L(0.000) K(0.000) M(0.000) F(0.000) P(0.000) S(0.000) T(0.009) W(0.000) Y(0.000) V(0.000) 
    752      1   GGGGGGG--GGGGGGGGGGGGGGGGGGGGGGGGGGGGGGGGG-GGGGAGGG-GG-GGGGGGGGG: A(0.003) R(0.000) N(0.000) D(0.000) C(0.000) Q(0.000) E(0.000) G(0.996) H(0.000) I(0.000) L(0.000) K(0.000) M(0.000) F(0.000) P(0.000) S(0.000) T(0.000) W(0.000) Y(0.000) V(0.000) 
    753      1   AGGGGAA--GGGGGGGAAGAGAGGGGGGGGGGAGGGGGAGGG-GGGGTAGG-GG-AAGGGGGGG: A(0.984) R(0.000) N(0.000) D(0.000) C(0.003) Q(0.000) E(0.000) G(0.006) H(0.000) I(0.000) L(0.000) K(0.000) M(0.000) F(0.000) P(0.000) S(0.000) T(0.008) W(0.000) Y(0.000) V(0.000) 
    754      1   AAAAAAA--AAAAAAAAAGAAGAAAAAAAAAAAAAAAAAAAA-AAAATAAA-AA-AAAAAAAAA: A(0.985) R(0.000) N(0.000) D(0.000) C(0.003) Q(0.000) E(0.000) G(0.005) H(0.000) I(0.000) L(0.000) K(0.000) M(0.000) F(0.000) P(0.000) S(0.000) T(0.008) W(0.000) Y(0.000) V(0.000) 
    755      1   CCCCCGG--CCCCCCCCCCCCCCCCCCCCCCCCCCCCCCCCC-CCCCCCCC-CC-CCCCCCCCC: A(0.003) R(0.000) N(0.000) D(0.000) C(0.995) Q(0.000) E(0.000) G(0.001) H(0.000) I(0.000) L(0.000) K(0.000) M(0.000) F(0.000) P(0.000) S(0.000) T(0.001) W(0.000) Y(0.000) V(0.000) 
    756      1   CCAGGCC--CCCCCCCACACGCGGCGGAGGCGCCGGGGCGGC-GGCGCCGG-GG-CCCGGGGGT: A(0.376) R(0.000) N(0.000) D(0.000) C(0.590) Q(0.000) E(0.000) G(0.012) H(0.000) I(0.000) L(0.000) K(0.000) M(0.000) F(0.000) P(0.000) S(0.000) T(0.023) W(0.000) Y(0.000) V(0.000) 
    757      1   TCTCCCC--TTTTTTTCCTCCCCCCCCTCCCCTTCCCCTCCT-CCTCTTCC-CC-TTTCCCCCC: A(0.002) R(0.000) N(0.000) D(0.000) C(0.997) Q(0.000) E(0.000) G(0.000) H(0.000) I(0.000) L(0.000) K(0.000) M(0.000) F(0.000) P(0.000) S(0.000) T(0.001) W(0.000) Y(0.000) V(0.000) 
    758      9   TTTTTTT--TTTTTTTTTTTTTTTTTTTTTTTTTTTTTTTTT-TTTTCTTT-TT-TTTTTTTTT: A(0.006) R(0.000) N(0.000) D(0.000) C(0.001) Q(0.000) E(0.000) G(0.000) H(0.000) I(0.000) L(0.000) K(0.000) M(0.000) F(0.000) P(0.000) S(0.000) T(0.993) W(0.000) Y(0.000) V(0.000) 
    759      1   CCCGGCC--CCCCCCCCGTTGCGGCGGCGGCGCCGGGGCGGC-GGCGGCGG-GG-CCCGGGGGG: A(0.025) R(0.000) N(0.000) D(0.000) C(0.945) Q(0.000) E(0.000) G(0.012) H(0.000) I(0.000) L(0.000) K(0.000) M(0.000) F(0.000) P(0.000) S(0.000) T(0.018) W(0.000) Y(0.000) V(0.000) 
    760      1   AAACCGG--AAAAAACCGCGCACCCCCACCCCAACCCCACCA-CCACTACC-CC-AAACCACAC: A(0.094) R(0.000) N(0.000) D(0.000) C(0.401) Q(0.000) E(0.000) G(0.496) H(0.000) I(0.000) L(0.000) K(0.000) M(0.000) F(0.000) P(0.000) S(0.000) T(0.010) W(0.000) Y(0.000) V(0.000) 
    761     23   TTTTTTT--TTTTTTTTTTTTTTTTTTTTTTTTTTTTTTTTT-TTTTTTTT-TT-TTTTTTTTT: A(0.006) R(0.000) N(0.000) D(0.000) C(0.001) Q(0.000) E(0.000) G(0.000) H(0.000) I(0.000) L(0.000) K(0.000) M(0.000) F(0.000) P(0.000) S(0.000) T(0.993) W(0.000) Y(0.000) V(0.000) 
    762      1   TCCGGGG--CCCCCCCATGCGCGGCGGCGGCGTCGGGGCGGC-GGCGGTGG-GG-TTCGGCGCG: A(0.739) R(0.000) N(0.000) D(0.000) C(0.022) Q(0.000) E(0.000) G(0.170) H(0.000) I(0.000) L(0.000) K(0.000) M(0.000) F(0.000) P(0.000) S(0.000) T(0.068) W(0.000) Y(0.000) V(0.000) 
    763      1   GGGGGGG--GGGGGGGACGGGGGGGGGGGGGGGGGGGGGGGG-GGGGAGGG-GG-GGGGGGGGG: A(0.583) R(0.000) N(0.000) D(0.000) C(0.061) Q(0.000) E(0.000) G(0.343) H(0.000) I(0.000) L(0.000) K(0.000) M(0.000) F(0.000) P(0.000) S(0.000) T(0.014) W(0.000) Y(0.000) V(0.000) 
    764     23   TTTTTTT--TTTTTTTTTTTTTTTTTTTTTTTTTTTTTTTTT-TTTTTTTT-TT-TTTTTTTTT: A(0.006) R(0.000) N(0.000) D(0.000) C(0.001) Q(0.000) E(0.000) G(0.000) H(0.000) I(0.000) L(0.000) K(0.000) M(0.000) F(0.000) P(0.000) S(0.000) T(0.993) W(0.000) Y(0.000) V(0.000) 
    765      1   CCCGGTT--CCCCCCCGTGCGCGGCGGCGGCCCCGGGGCGGC-GGCGGCGG-GG-CCCGGCGCC: A(0.177) R(0.000) N(0.000) D(0.000) C(0.045) Q(0.000) E(0.000) G(0.467) H(0.000) I(0.000) L(0.000) K(0.000) M(0.000) F(0.000) P(0.000) S(0.000) T(0.310) W(0.000) Y(0.000) V(0.000) 
    766      1   AGCCCCC--CCCCCCCCGCTCGCTGCCACCGGAACCCCACCA-CCAC-ACC-CC-AAACCGCGG: A(0.013) R(0.000) N(0.000) D(0.000) C(0.972) Q(0.000) E(0.000) G(0.012) H(0.000) I(0.000) L(0.000) K(0.000) M(0.000) F(0.000) P(0.000) S(0.000) T(0.003) W(0.000) Y(0.000) V(0.000) 
    767     15   TTTTTTT--TTTTTTTTTTTTTTTTTTTTTTTTTTTTTTTTT-TTTT-TTT-TT-TTTTTTTTT: A(0.006) R(0.000) N(0.000) D(0.000) C(0.001) Q(0.000) E(0.000) G(0.000) H(0.000) I(0.000) L(0.000) K(0.000) M(0.000) F(0.000) P(0.000) S(0.000) T(0.993) W(0.000) Y(0.000) V(0.000) 
    768      1   GCCGCTT--CCCCCCCCCCACGGCCCGCCCCCCCGCCGCCGC-CGCC-CCG-CG-CCCGCGCGC: A(0.007) R(0.000) N(0.000) D(0.000) C(0.988) Q(0.000) E(0.000) G(0.001) H(0.000) I(0.000) L(0.000) K(0.000) M(0.000) F(0.000) P(0.000) S(0.000) T(0.004) W(0.000) Y(0.000) V(0.000) 
    769      4   AAAAAAA--AAAAAAAAAAAAAAAAAAAAAAAAAAAAAAAAA-AAAA-AAA-AA-AAAAAAAAA: A(0.985) R(0.000) N(0.000) D(0.000) C(0.003) Q(0.000) E(0.000) G(0.004) H(0.000) I(0.000) L(0.000) K(0.000) M(0.000) F(0.000) P(0.000) S(0.000) T(0.008) W(0.000) Y(0.000) V(0.000) 
    770      1   GGGGGGG--GGGGGGGGGGCGGGGGGGGGGGGGGGGGGGGGG-GGGG-GGG-GG-GGGGGGGGC: A(0.003) R(0.000) N(0.000) D(0.000) C(0.000) Q(0.000) E(0.000) G(0.996) H(0.000) I(0.000) L(0.000) K(0.000) M(0.000) F(0.000) P(0.000) S(0.000) T(0.000) W(0.000) Y(0.000) V(0.000) 
    771      1   CCCCCCC--CCCCCCCCCCTCCCCCCCCCCCCCCCCCCCCCC-CCCC-CCC-CC-CCCCCCCCC: A(0.002) R(0.000) N(0.000) D(0.000) C(0.997) Q(0.000) E(0.000) G(0.000) H(0.000) I(0.000) L(0.000) K(0.000) M(0.000) F(0.000) P(0.000) S(0.000) T(0.001) W(0.000) Y(0.000) V(0.000) 
    772      4   AAAAAAA--AAAAAAAAAAAAAAAAAAAAAAAAAAAAAAAAA-AAAA-AAA-AA-AAAAAAAAA: A(0.985) R(0.000) N(0.000) D(0.000) C(0.003) Q(0.000) E(0.000) G(0.004) H(0.000) I(0.000) L(0.000) K(0.000) M(0.000) F(0.000) P(0.000) S(0.000) T(0.008) W(0.000) Y(0.000) V(0.000) 
    773      1   CCCCCCC--CCCCCCCTCCCCCCCCCCCCTCCCCCCCCCCCC-CCCC-CCC-CC-CCCCCCCCC: A(0.052) R(0.000) N(0.000) D(0.000) C(0.578) Q(0.000) E(0.000) G(0.004) H(0.000) I(0.000) L(0.000) K(0.000) M(0.000) F(0.000) P(0.000) S(0.000) T(0.365) W(0.000) Y(0.000) V(0.000) 
    774      1   GGGGGCC--GGGGGGGGTGAGCGGGGGGGGGGGGGGGGGCGG-GGGG-AGG-GG-AAGGGGGGG: A(0.132) R(0.000) N(0.000) D(0.000) C(0.028) Q(0.000) E(0.000) G(0.816) H(0.000) I(0.000) L(0.000) K(0.000) M(0.000) F(0.000) P(0.000) S(0.000) T(0.024) W(0.000) Y(0.000) V(0.000) 
    775      4   GGGGGGG--GGGGGGGGGGGGGGGGGGGGGGGGGGGGGGGGG-GGGG-GGG-GG-GGGGGGGGG: A(0.003) R(0.000) N(0.000) D(0.000) C(0.000) Q(0.000) E(0.000) G(0.996) H(0.000) I(0.000) L(0.000) K(0.000) M(0.000) F(0.000) P(0.000) S(0.000) T(0.000) W(0.000) Y(0.000) V(0.000) 
    776     15   TTTTTTT--TTTTTTTTTTTTTTTTTTTTTTTTTTTTTTTTT-TTTT-TTT-TT-TTTTTTTTT: A(0.006) R(0.000) N(0.000) D(0.000) C(0.001) Q(0.000) E(0.000) G(0.000) H(0.000) I(0.000) L(0.000) K(0.000) M(0.000) F(0.000) P(0.000) S(0.000) T(0.993) W(0.000) Y(0.000) V(0.000) 
    777      1   CGCGGGG--CCCCCCCTTGGGCGGAGGCGGCCCCGGGGCGGC-GGCG-CGG-GG-CCCGGCGCC: A(0.082) R(0.000) N(0.000) D(0.000) C(0.007) Q(0.000) E(0.000) G(0.069) H(0.000) I(0.000) L(0.000) K(0.000) M(0.000) F(0.000) P(0.000) S(0.000) T(0.842) W(0.000) Y(0.000) V(0.000) 
    778      1   AGACGGG--AAAAAAAAACGGGGGGGGAGGGGAAGGGGAGGA-GGAG-AGG-GG-AAAGGGGGG: A(0.765) R(0.000) N(0.000) D(0.000) C(0.006) Q(0.000) E(0.000) G(0.219) H(0.000) I(0.000) L(0.000) K(0.000) M(0.000) F(0.000) P(0.000) S(0.000) T(0.010) W(0.000) Y(0.000) V(0.000) 
    779      1   TTTTTTT--TTTTTTTCTTTCTTCTTTTCCTTTTTTTTTCTT-TTTT-TTT-TT-TTTTCTCTT: A(0.056) R(0.000) N(0.000) D(0.000) C(0.377) Q(0.000) E(0.000) G(0.004) H(0.000) I(0.000) L(0.000) K(0.000) M(0.000) F(0.000) P(0.000) S(0.000) T(0.562) W(0.000) Y(0.000) V(0.000) 
    780      1   CGCCCTT--CCCCCCCCACCCCGCCCCCCCCCCCCCCACCCC-CCCC-CCC-CA-CCCCCCCCC: A(0.053) R(0.000) N(0.000) D(0.000) C(0.914) Q(0.000) E(0.000) G(0.002) H(0.000) I(0.000) L(0.000) K(0.000) M(0.000) F(0.000) P(0.000) S(0.000) T(0.031) W(0.000) Y(0.000) V(0.000) 
    781      1   AAGGGAA--AAAAAAGGGGAGAGGGGGGGGTGAGGGGGGGGG-GGGG-AGG-GG-AAGGGGGGG: A(0.124) R(0.000) N(0.000) D(0.000) C(0.003) Q(0.000) E(0.000) G(0.871) H(0.000) I(0.000) L(0.000) K(0.000) M(0.000) F(0.000) P(0.000) S(0.000) T(0.003) W(0.000) Y(0.000) V(0.000) 
    782     15   TTTTTTT--TTTTTTTTTTTTTTTTTTTTTTTTTTTTTTTTT-TTTT-TTT-TT-TTTTTTTTT: A(0.006) R(0.000) N(0.000) D(0.000) C(0.001) Q(0.000) E(0.000) G(0.000) H(0.000) I(0.000) L(0.000) K(0.000) M(0.000) F(0.000) P(0.000) S(0.000) T(0.993) W(0.000) Y(0.000) V(0.000) 
    783      1   ACGGGAA--AAAAAAAAACAGAGGCGCGGGCCAGCGGCGGCG-GCGG-AGC-GC-AAGCGCGCC: A(0.985) R(0.000) N(0.000) D(0.000) C(0.003) Q(0.000) E(0.000) G(0.005) H(0.000) I(0.000) L(0.000) K(0.000) M(0.000) F(0.000) P(0.000) S(0.000) T(0.008) W(0.000) Y(0.000) V(0.000) 
    784      4   GGGGGGG--GGGGGGGGGGGGGGGGGGGGGGGGGGGGGGGGG-GGGG-GGG-GG-GGGGGGGGG: A(0.003) R(0.000) N(0.000) D(0.000) C(0.000) Q(0.000) E(0.000) G(0.996) H(0.000) I(0.000) L(0.000) K(0.000) M(0.000) F(0.000) P(0.000) S(0.000) T(0.000) W(0.000) Y(0.000) V(0.000) 
    785      5   CCCCCCC--CCCCCCCCCCCCCCCCCCCCCCCCCCCCCCCCC-CCCC-CCC-CC-CCCCCCCCC: A(0.002) R(0.000) N(0.000) D(0.000) C(0.997) Q(0.000) E(0.000) G(0.000) H(0.000) I(0.000) L(0.000) K(0.000) M(0.000) F(0.000) P(0.000) S(0.000) T(0.001) W(0.000) Y(0.000) V(0.000) 
    786      1   TCCGGCC--CCCCCCCTCGTGCCGGGGCCGGGCCGGGGCGGC-GGCG-CGG-GG-CCCGGGGGG: A(0.058) R(0.000) N(0.000) D(0.000) C(0.531) Q(0.000) E(0.000) G(0.005) H(0.000) I(0.000) L(0.000) K(0.000) M(0.000) F(0.000) P(0.000) S(0.000) T(0.406) W(0.000) Y(0.000) V(0.000) 
    787      1   CCCAGTT--CCCCCCCTTCCCCACCAACCCCACCAAAACAAC-AACA-CAA-AA-CCCACCCCC: A(0.010) R(0.000) N(0.000) D(0.000) C(0.006) Q(0.000) E(0.000) G(0.000) H(0.000) I(0.000) L(0.000) K(0.000) M(0.000) F(0.000) P(0.000) S(0.000) T(0.984) W(0.000) Y(0.000) V(0.000) 
    788      1   TTTTTTT--TTTTTTTTCTTTTTTTTTTTTTTTTTTTTTTTT-TTTT-TTT-TT-TTTTTTTTT: A(0.012) R(0.000) N(0.000) D(0.000) C(0.008) Q(0.000) E(0.000) G(0.000) H(0.000) I(0.000) L(0.000) K(0.000) M(0.000) F(0.000) P(0.000) S(0.000) T(0.979) W(0.000) Y(0.000) V(0.000) 
    789      1   CCCCCAA--GGGGGGGACCCTCCCCCCCCGCCCCCCCCCCCC-CCCC-CCC-CC-CCCCGCGCC: A(0.609) R(0.000) N(0.000) D(0.000) C(0.362) Q(0.000) E(0.000) G(0.010) H(0.000) I(0.000) L(0.000) K(0.000) M(0.000) F(0.000) P(0.000) S(0.000) T(0.019) W(0.000) Y(0.000) V(0.000) 
    790      1   AAAGGAA--AAAAAAAGAGAGGGGGGGAGGGGAGGGGGAGGA-GGGG-AGG-GG-AAGGGAGAG: A(0.508) R(0.000) N(0.000) D(0.000) C(0.008) Q(0.000) E(0.000) G(0.474) H(0.000) I(0.000) L(0.000) K(0.000) M(0.000) F(0.000) P(0.000) S(0.000) T(0.010) W(0.000) Y(0.000) V(0.000) 
    791      5   CCCCCCC--CCCCCCCCCCCCCCCCCCCCCCCCCCCCCCCCC-CCCC-CCC-CC-CCCCCCCCC: A(0.002) R(0.000) N(0.000) D(0.000) C(0.997) Q(0.000) E(0.000) G(0.000) H(0.000) I(0.000) L(0.000) K(0.000) M(0.000) F(0.000) P(0.000) S(0.000) T(0.001) W(0.000) Y(0.000) V(0.000) 
    792      1   AGCGCCC--GGGGGGGGACCGAGGCCGCTGGCACGCCGCCGC-CGCC-ACG-CG-AACGCGCGG: A(0.241) R(0.000) N(0.000) D(0.000) C(0.224) Q(0.000) E(0.000) G(0.523) H(0.000) I(0.000) L(0.000) K(0.000) M(0.000) F(0.000) P(0.000) S(0.000) T(0.012) W(0.000) Y(0.000) V(0.000) 
    793      1   GGGTTAA--GGGGGGGATGGCGGGGTTGGGGGGGCTTTGGCG-TCGT-ATC-TT-AAGCGGGGG: A(0.916) R(0.000) N(0.000) D(0.000) C(0.004) Q(0.000) E(0.000) G(0.034) H(0.000) I(0.000) L(0.000) K(0.000) M(0.000) F(0.000) P(0.000) S(0.000) T(0.046) W(0.000) Y(0.000) V(0.000) 
    794     15   TTTTTTT--TTTTTTTTTTTTTTTTTTTTTTTTTTTTTTTTT-TTTT-TTT-TT-TTTTTTTTT: A(0.006) R(0.000) N(0.000) D(0.000) C(0.001) Q(0.000) E(0.000) G(0.000) H(0.000) I(0.000) L(0.000) K(0.000) M(0.000) F(0.000) P(0.000) S(0.000) T(0.993) W(0.000) Y(0.000) V(0.000) 
    795      1   CGCGGCC--CCCCCCCTGACGCGGGGGCGGGGCCGGGGCGGC-GGCG-CGG-GG-CCCGGCGCG: A(0.161) R(0.000) N(0.000) D(0.000) C(0.322) Q(0.000) E(0.000) G(0.050) H(0.000) I(0.000) L(0.000) K(0.000) M(0.000) F(0.000) P(0.000) S(0.000) T(0.467) W(0.000) Y(0.000) V(0.000) 
    796      5   CCCCCCC--CCCCCCCCCCCCCCCCCCCCCCCCCCCCCCCCC-CCCC-CCC-CC-CCCCCCCCC: A(0.002) R(0.000) N(0.000) D(0.000) C(0.997) Q(0.000) E(0.000) G(0.000) H(0.000) I(0.000) L(0.000) K(0.000) M(0.000) F(0.000) P(0.000) S(0.000) T(0.001) W(0.000) Y(0.000) V(0.000) 
    797      5   CCCCCCC--CCCCCCCCCCCCCCCCCCCCCCCCCCCCCCCCC-CCCC-CCC-CC-CCCCCCCCC: A(0.002) R(0.000) N(0.000) D(0.000) C(0.997) Q(0.000) E(0.000) G(0.000) H(0.000) I(0.000) L(0.000) K(0.000) M(0.000) F(0.000) P(0.000) S(0.000) T(0.001) W(0.000) Y(0.000) V(0.000) 
    798      1   CCCCGGA--TTTTTTTGGGGGCGCCGCTGCCCCCCGGCCGAC-GCCG-CGC-GC-CCCCCCCCC: A(0.004) R(0.000) N(0.000) D(0.000) C(0.000) Q(0.000) E(0.000) G(0.995) H(0.000) I(0.000) L(0.000) K(0.000) M(0.000) F(0.000) P(0.000) S(0.000) T(0.000) W(0.000) Y(0.000) V(0.000) 
    799     15   TTTTTTT--TTTTTTTTTTTTTTTTTTTTTTTTTTTTTTTTT-TTTT-TTT-TT-TTTTTTTTT: A(0.006) R(0.000) N(0.000) D(0.000) C(0.001) Q(0.000) E(0.000) G(0.000) H(0.000) I(0.000) L(0.000) K(0.000) M(0.000) F(0.000) P(0.000) S(0.000) T(0.993) W(0.000) Y(0.000) V(0.000) 
    800     15   TTTTTTT--TTTTTTTTTTTTTTTTTTTTTTTTTTTTTTTTT-TTTT-TTT-TT-TTTTTTTTT: A(0.006) R(0.000) N(0.000) D(0.000) C(0.001) Q(0.000) E(0.000) G(0.000) H(0.000) I(0.000) L(0.000) K(0.000) M(0.000) F(0.000) P(0.000) S(0.000) T(0.993) W(0.000) Y(0.000) V(0.000) 
    801      5   CCCCCCC--CCCCCCCCCCCCCCCCCCCCCCCCCCCCCCCCC-CCCC-CCC-CC-CCCCCCCCC: A(0.002) R(0.000) N(0.000) D(0.000) C(0.997) Q(0.000) E(0.000) G(0.000) H(0.000) I(0.000) L(0.000) K(0.000) M(0.000) F(0.000) P(0.000) S(0.000) T(0.001) W(0.000) Y(0.000) V(0.000) 
    802     15   TTTTTTT--TTTTTTTTTTTTTTTTTTTTTTTTTTTTTTTTT-TTTT-TTT-TT-TTTTTTTTT: A(0.006) R(0.000) N(0.000) D(0.000) C(0.001) Q(0.000) E(0.000) G(0.000) H(0.000) I(0.000) L(0.000) K(0.000) M(0.000) F(0.000) P(0.000) S(0.000) T(0.993) W(0.000) Y(0.000) V(0.000) 
    803     15   TTTTTTT--TTTTTTTTTTTTTTTTTTTTTTTTTTTTTTTTT-TTTT-TTT-TT-TTTTTTTTT: A(0.006) R(0.000) N(0.000) D(0.000) C(0.001) Q(0.000) E(0.000) G(0.000) H(0.000) I(0.000) L(0.000) K(0.000) M(0.000) F(0.000) P(0.000) S(0.000) T(0.993) W(0.000) Y(0.000) V(0.000) 
    804      1   CCCCCCC--CCCCCCCTTCTCCCCCCCCCCCCCCCCCCCCCC-CCCC-CCC-CC-CCCCCCCCC: A(0.033) R(0.000) N(0.000) D(0.000) C(0.103) Q(0.000) E(0.000) G(0.001) H(0.000) I(0.000) L(0.000) K(0.000) M(0.000) F(0.000) P(0.000) S(0.000) T(0.862) W(0.000) Y(0.000) V(0.000) 
    805      4   GGGGGGG--GGGGGGGGGGGGGGGGGGGGGGGGGGGGGGGGG-GGGG-GGG-GG-GGGGGGGGG: A(0.003) R(0.000) N(0.000) D(0.000) C(0.000) Q(0.000) E(0.000) G(0.996) H(0.000) I(0.000) L(0.000) K(0.000) M(0.000) F(0.000) P(0.000) S(0.000) T(0.000) W(0.000) Y(0.000) V(0.000) 
    806      1   CGGGGGG--GGGGGGGGGGGCGCCGGGGGCGGGGGGGGGGGG-GGGG-CGG-GG-CCGGGGGGG: A(0.003) R(0.000) N(0.000) D(0.000) C(0.000) Q(0.000) E(0.000) G(0.996) H(0.000) I(0.000) L(0.000) K(0.000) M(0.000) F(0.000) P(0.000) S(0.000) T(0.000) W(0.000) Y(0.000) V(0.000) 
    807      1   CCCGCCC--CCCCCCCACGCGCAGCCGCGGCCCCGCCGCCGC-CGCC-TCG-CG-TTCGGCGCC: A(0.361) R(0.000) N(0.000) D(0.000) C(0.603) Q(0.000) E(0.000) G(0.013) H(0.000) I(0.000) L(0.000) K(0.000) M(0.000) F(0.000) P(0.000) S(0.000) T(0.023) W(0.000) Y(0.000) V(0.000) 
    808      1   GCCTTTT--CCCCCCCTTTTGCTTCTTCTTCCCCTTTTCTTC-TTCTAGTT-TT-GGCTTCTCC: A(0.006) R(0.000) N(0.000) D(0.000) C(0.001) Q(0.000) E(0.000) G(0.000) H(0.000) I(0.000) L(0.000) K(0.000) M(0.000) F(0.000) P(0.000) S(0.000) T(0.993) W(0.000) Y(0.000) V(0.000) 
    809      1   AAAAACC--AAAAAAAAAAAAAAAAAAAAAAAAAAAAAAAAA-AAAAGAAA-AA-AAAAAAAAA: A(0.981) R(0.000) N(0.000) D(0.000) C(0.006) Q(0.000) E(0.000) G(0.005) H(0.000) I(0.000) L(0.000) K(0.000) M(0.000) F(0.000) P(0.000) S(0.000) T(0.009) W(0.000) Y(0.000) V(0.000) 
    810      1   TCCCCGG--CCCCCCCCTCTCTCCCCCCCCCCCCCCCCCCCC-CCCCACCC-CC-CCCCCCCCC: A(0.058) R(0.000) N(0.000) D(0.000) C(0.744) Q(0.000) E(0.000) G(0.010) H(0.000) I(0.000) L(0.000) K(0.000) M(0.000) F(0.000) P(0.000) S(0.000) T(0.187) W(0.000) Y(0.000) V(0.000) 
    811      2   CCCCCCC--CCCCCCCCCCCCCCCCCCCCCCCCCCCCCCCCC-CCCCTCCC-CC-CCCCCCCCC: A(0.002) R(0.000) N(0.000) D(0.000) C(0.997) Q(0.000) E(0.000) G(0.000) H(0.000) I(0.000) L(0.000) K(0.000) M(0.000) F(0.000) P(0.000) S(0.000) T(0.001) W(0.000) Y(0.000) V(0.000) 
    812     23   TTTTTTT--TTTTTTTTTTTTTTTTTTTTTTTTTTTTTTTTT-TTTTTTTT-TT-TTTTTTTTT: A(0.006) R(0.000) N(0.000) D(0.000) C(0.001) Q(0.000) E(0.000) G(0.000) H(0.000) I(0.000) L(0.000) K(0.000) M(0.000) F(0.000) P(0.000) S(0.000) T(0.993) W(0.000) Y(0.000) V(0.000) 
    813      1   CCCCCTT--GAGAAAGCCCCCCCGGCCCGGGCCCCCCCCCCC-CCCCGCCC-CC-CCCCCCCCG: A(0.003) R(0.000) N(0.000) D(0.000) C(0.994) Q(0.000) E(0.000) G(0.000) H(0.000) I(0.000) L(0.000) K(0.000) M(0.000) F(0.000) P(0.000) S(0.000) T(0.003) W(0.000) Y(0.000) V(0.000) 
    814     13   AAAAAAA--AAAAAAAAAAAAAAAAAAAAAAAAAAAAAAAAA-AAAAAAAA-AA-AAAAAAAAA: A(0.985) R(0.000) N(0.000) D(0.000) C(0.003) Q(0.000) E(0.000) G(0.004) H(0.000) I(0.000) L(0.000) K(0.000) M(0.000) F(0.000) P(0.000) S(0.000) T(0.008) W(0.000) Y(0.000) V(0.000) 
    815      9   TTTTTTT--TTTTTTTTTTTTTTTTTTTTTTTTTTTTTTTTT-TTTTCTTT-TT-TTTTTTTTT: A(0.006) R(0.000) N(0.000) D(0.000) C(0.001) Q(0.000) E(0.000) G(0.000) H(0.000) I(0.000) L(0.000) K(0.000) M(0.000) F(0.000) P(0.000) S(0.000) T(0.993) W(0.000) Y(0.000) V(0.000) 
    816     13   GGGGGGG--GGGGGGGGGGGGGGGGGGGGGGGGGGGGGGGGG-GGGGGGGG-GG-GGGGGGGGG: A(0.003) R(0.000) N(0.000) D(0.000) C(0.000) Q(0.000) E(0.000) G(0.996) H(0.000) I(0.000) L(0.000) K(0.000) M(0.000) F(0.000) P(0.000) S(0.000) T(0.000) W(0.000) Y(0.000) V(0.000) 
    817      1   GGGGGGG--GGGGGGGGTGGGGGGGGGGGGGGGGGGGGGGGG-GGGGAGGG-GG-GGGGGGGGG: A(0.015) R(0.000) N(0.000) D(0.000) C(0.001) Q(0.000) E(0.000) G(0.980) H(0.000) I(0.000) L(0.000) K(0.000) M(0.000) F(0.000) P(0.000) S(0.000) T(0.004) W(0.000) Y(0.000) V(0.000) 
    818      1   CCCCCCC--CCCCCCCCCCCCCCCCCCCCCCCCCCCCCCCCC-CCCCACCC-CC-CCCCCCCCC: A(0.002) R(0.000) N(0.000) D(0.000) C(0.997) Q(0.000) E(0.000) G(0.000) H(0.000) I(0.000) L(0.000) K(0.000) M(0.000) F(0.000) P(0.000) S(0.000) T(0.001) W(0.000) Y(0.000) V(0.000) 
    819      2   GGGGGGG--GGGGGGGAGGGGGGGGGGGGGGGGGGGGGGGGG-GGGGCGGG-GG-GGGGGGGGG: A(0.369) R(0.000) N(0.000) D(0.000) C(0.008) Q(0.000) E(0.000) G(0.615) H(0.000) I(0.000) L(0.000) K(0.000) M(0.000) F(0.000) P(0.000) S(0.000) T(0.008) W(0.000) Y(0.000) V(0.000) 
    820      1   CCCCCCC--CCCCCCCTTCCCCCCCCCCCCCCCCCCCCCCCC-CCCCTCCC-CC-CCCCCCCCC: A(0.035) R(0.000) N(0.000) D(0.000) C(0.112) Q(0.000) E(0.000) G(0.002) H(0.000) I(0.000) L(0.000) K(0.000) M(0.000) F(0.000) P(0.000) S(0.000) T(0.851) W(0.000) Y(0.000) V(0.000) 
    821     23   TTTTTTT--TTTTTTTTTTTTTTTTTTTTTTTTTTTTTTTTT-TTTTTTTT-TT-TTTTTTTTT: A(0.006) R(0.000) N(0.000) D(0.000) C(0.001) Q(0.000) E(0.000) G(0.000) H(0.000) I(0.000) L(0.000) K(0.000) M(0.000) F(0.000) P(0.000) S(0.000) T(0.993) W(0.000) Y(0.000) V(0.000) 
    822      1   CCCGACC--CCCCCCCCTCTGCCGCAGCGCCCCCGAAGCAGC-AGCACCAG-AG-CCCGGCGCC: A(0.007) R(0.000) N(0.000) D(0.000) C(0.981) Q(0.000) E(0.000) G(0.001) H(0.000) I(0.000) L(0.000) K(0.000) M(0.000) F(0.000) P(0.000) S(0.000) T(0.011) W(0.000) Y(0.000) V(0.000) 
    823      1   GGGGGAA--GGGGGGGAAGGGGGGGGGGGGGGGGGGGGGGGG-GGGGTGGG-GG-GGGGGGGGG: A(0.960) R(0.000) N(0.000) D(0.000) C(0.003) Q(0.000) E(0.000) G(0.028) H(0.000) I(0.000) L(0.000) K(0.000) M(0.000) F(0.000) P(0.000) S(0.000) T(0.008) W(0.000) Y(0.000) V(0.000) 
    824      9   TTTTTTT--TTTTTTTTTTTTTTTTTTTTTTTTTTTTTTTTT-TTTTCTTT-TT-TTTTTTTTT: A(0.006) R(0.000) N(0.000) D(0.000) C(0.001) Q(0.000) E(0.000) G(0.000) H(0.000) I(0.000) L(0.000) K(0.000) M(0.000) F(0.000) P(0.000) S(0.000) T(0.993) W(0.000) Y(0.000) V(0.000) 
    825      1   TCCGGTT--CCCGCCCTCCTGTGGGGGCGGGCCCGGGGCGGC-GGCGACGG-GG-CCCGGCACC: A(0.015) R(0.000) N(0.000) D(0.000) C(0.016) Q(0.000) E(0.000) G(0.000) H(0.000) I(0.000) L(0.000) K(0.000) M(0.000) F(0.000) P(0.000) S(0.000) T(0.968) W(0.000) Y(0.000) V(0.000) 
    826     13   GGGGGGG--GGGGGGGGGGGGGGGGGGGGGGGGGGGGGGGGG-GGGGGGGG-GG-GGGGGGGGG: A(0.003) R(0.000) N(0.000) D(0.000) C(0.000) Q(0.000) E(0.000) G(0.996) H(0.000) I(0.000) L(0.000) K(0.000) M(0.000) F(0.000) P(0.000) S(0.000) T(0.000) W(0.000) Y(0.000) V(0.000) 
    827     13   GGGGGGG--GGGGGGGGGGGGGGGGGGGGGGGGGGGGGGGGG-GGGGGGGG-GG-GGGGGGGGG: A(0.003) R(0.000) N(0.000) D(0.000) C(0.000) Q(0.000) E(0.000) G(0.996) H(0.000) I(0.000) L(0.000) K(0.000) M(0.000) F(0.000) P(0.000) S(0.000) T(0.000) W(0.000) Y(0.000) V(0.000) 
    828      1   CCCTGCC--CCCCTCCAACCACGGCGTCGGCCCCTGGTCGTC-GTCGACGT-GT-CCCTGCGCC: A(0.786) R(0.000) N(0.000) D(0.000) C(0.183) Q(0.000) E(0.000) G(0.010) H(0.000) I(0.000) L(0.000) K(0.000) M(0.000) F(0.000) P(0.000) S(0.000) T(0.021) W(0.000) Y(0.000) V(0.000) 
    829      9   TTTTTTT--TTTTTTTTTTTTTTTTTTTTTTTTTTTTTTTTT-TTTTCTTT-TT-TTTTTTTTT: A(0.006) R(0.000) N(0.000) D(0.000) C(0.001) Q(0.000) E(0.000) G(0.000) H(0.000) I(0.000) L(0.000) K(0.000) M(0.000) F(0.000) P(0.000) S(0.000) T(0.993) W(0.000) Y(0.000) V(0.000) 
    830     23   CCCCCCC--CCCCCCCCCCCCCCCCCCCCCCCCCCCCCCCCC-CCCCCCCC-CC-CCCCCCCCC: A(0.002) R(0.000) N(0.000) D(0.000) C(0.997) Q(0.000) E(0.000) G(0.000) H(0.000) I(0.000) L(0.000) K(0.000) M(0.000) F(0.000) P(0.000) S(0.000) T(0.001) W(0.000) Y(0.000) V(0.000) 
    831      1   GGGCCAA--GGGGGGGACGAGGTGGCCGGGGGGGCCCCGCCG-CCGCTGCC-CC-GGGCGGGGG: A(0.942) R(0.000) N(0.000) D(0.000) C(0.022) Q(0.000) E(0.000) G(0.025) H(0.000) I(0.000) L(0.000) K(0.000) M(0.000) F(0.000) P(0.000) S(0.000) T(0.011) W(0.000) Y(0.000) V(0.000) 
    832      1   CCCCTTT--CCCCCCCTTCCACCCCTCCCCCCCCCTTCCTCC-TCCT-CTC-TC-CCCCCCCCC: A(0.010) R(0.000) N(0.000) D(0.000) C(0.006) Q(0.000) E(0.000) G(0.000) H(0.000) I(0.000) L(0.000) K(0.000) M(0.000) F(0.000) P(0.000) S(0.000) T(0.984) W(0.000) Y(0.000) V(0.000) 
    833     15   TTTTTTT--TTTTTTTTTTTTTTTTTTTTTTTTTTTTTTTTT-TTTT-TTT-TT-TTTTTTTTT: A(0.006) R(0.000) N(0.000) D(0.000) C(0.001) Q(0.000) E(0.000) G(0.000) H(0.000) I(0.000) L(0.000) K(0.000) M(0.000) F(0.000) P(0.000) S(0.000) T(0.993) W(0.000) Y(0.000) V(0.000) 
    834      1   CGCGTAA--CCCCCCCGCGGGGGGCTGCGGCCGCGCCGGCGG-CGCC-CCG-CG-CCCGGCGCG: A(0.071) R(0.000) N(0.000) D(0.000) C(0.014) Q(0.000) E(0.000) G(0.913) H(0.000) I(0.000) L(0.000) K(0.000) M(0.000) F(0.000) P(0.000) S(0.000) T(0.002) W(0.000) Y(0.000) V(0.000) 
    835      2   CCCCCCC--CCCCCCCCCCCCCCCCCCCCCCCCCCCCCCCCC-CCCCTCCC-CC-CCCCCCCCC: A(0.002) R(0.000) N(0.000) D(0.000) C(0.997) Q(0.000) E(0.000) G(0.000) H(0.000) I(0.000) L(0.000) K(0.000) M(0.000) F(0.000) P(0.000) S(0.000) T(0.001) W(0.000) Y(0.000) V(0.000) 
    836      9   TTTTTTT--TTTTTTTTTTTTTTTTTTTTTTTTTTTTTTTTT-TTTTCTTT-TT-TTTTTTTTT: A(0.006) R(0.000) N(0.000) D(0.000) C(0.001) Q(0.000) E(0.000) G(0.000) H(0.000) I(0.000) L(0.000) K(0.000) M(0.000) F(0.000) P(0.000) S(0.000) T(0.993) W(0.000) Y(0.000) V(0.000) 
    837      1   CCCCCAA--CCCCCCCGCACCCCCCCCCCCCCCCCCCCCCCC-CCCCACCC-CC-CCCCCCCCC: A(0.202) R(0.000) N(0.000) D(0.000) C(0.371) Q(0.000) E(0.000) G(0.416) H(0.000) I(0.000) L(0.000) K(0.000) M(0.000) F(0.000) P(0.000) S(0.000) T(0.011) W(0.000) Y(0.000) V(0.000) 
    838      1   AAAAAAA--AAAAAAAGAAAAAAAAAAAAAAAAAAAAAAAAA-AAAATAAA-AA-AAAAAAAAA: A(0.537) R(0.000) N(0.000) D(0.000) C(0.008) Q(0.000) E(0.000) G(0.445) H(0.000) I(0.000) L(0.000) K(0.000) M(0.000) F(0.000) P(0.000) S(0.000) T(0.010) W(0.000) Y(0.000) V(0.000) 
    839      1   TGGGGGG--GGGGGGGGGGGAGGGGGGGGAGGGGGGGGGGGG-GGGGCTGG-GG-TTGGGGGGG: A(0.003) R(0.000) N(0.000) D(0.000) C(0.000) Q(0.000) E(0.000) G(0.996) H(0.000) I(0.000) L(0.000) K(0.000) M(0.000) F(0.000) P(0.000) S(0.000) T(0.000) W(0.000) Y(0.000) V(0.000) 
    840      1   CCCTCCC--CCCCCCCTTCCCCCCCCCCTCCCCCCCCCCCCC-CCCCGTCC-CC-TTCCCCCCC: A(0.035) R(0.000) N(0.000) D(0.000) C(0.112) Q(0.000) E(0.000) G(0.002) H(0.000) I(0.000) L(0.000) K(0.000) M(0.000) F(0.000) P(0.000) S(0.000) T(0.851) W(0.000) Y(0.000) V(0.000) 
    841      1   GGGGGAA--GGGGGGGGGAGGGGGGGGGGGGGGGGGGGGGGG-GGGGTGGG-GG-GGGGGGGGG: A(0.015) R(0.000) N(0.000) D(0.000) C(0.001) Q(0.000) E(0.000) G(0.984) H(0.000) I(0.000) L(0.000) K(0.000) M(0.000) F(0.000) P(0.000) S(0.000) T(0.000) W(0.000) Y(0.000) V(0.000) 
    842      9   TTTTTTT--TTTTTTTTTTTTTTTTTTTTTTTTTTTTTTTTT-TTTTCTTT-TT-TTTTTTTTT: A(0.006) R(0.000) N(0.000) D(0.000) C(0.001) Q(0.000) E(0.000) G(0.000) H(0.000) I(0.000) L(0.000) K(0.000) M(0.000) F(0.000) P(0.000) S(0.000) T(0.993) W(0.000) Y(0.000) V(0.000) 
    843      1   CCCGGCC--CCCCCCCGGCTGCGCCGGCGGCCCCGCCGCGGC-CGCCACCG-CG-CCCGCCCCC: A(0.032) R(0.000) N(0.000) D(0.000) C(0.084) Q(0.000) E(0.000) G(0.881) H(0.000) I(0.000) L(0.000) K(0.000) M(0.000) F(0.000) P(0.000) S(0.000) T(0.003) W(0.000) Y(0.000) V(0.000) 
    844      1   AAATGAA--AAAAAAAGAAAGAGGAGTAGGAAGATGGTAGTA-GTAGTAGT-GT-AAATGAGAA: A(0.536) R(0.000) N(0.000) D(0.000) C(0.008) Q(0.000) E(0.000) G(0.445) H(0.000) I(0.000) L(0.000) K(0.000) M(0.000) F(0.000) P(0.000) S(0.000) T(0.010) W(0.000) Y(0.000) V(0.000) 
    845      1   TTTGGTT--TTTTTTTTTGTCTGTTGGTGGTTTTGGGGTGGT-GGTGCTGG-GG-TTTGGTGTT: A(0.006) R(0.000) N(0.000) D(0.000) C(0.001) Q(0.000) E(0.000) G(0.000) H(0.000) I(0.000) L(0.000) K(0.000) M(0.000) F(0.000) P(0.000) S(0.000) T(0.993) W(0.000) Y(0.000) V(0.000) 
    846      1   GGGCCAA--GGGGGGGTGTCCGCCGCCGCCGGCGCCCCGCCG-CCGCAGCC-CC-GGGCCGCGG: A(0.393) R(0.000) N(0.000) D(0.000) C(0.036) Q(0.000) E(0.000) G(0.055) H(0.000) I(0.000) L(0.000) K(0.000) M(0.000) F(0.000) P(0.000) S(0.000) T(0.515) W(0.000) Y(0.000) V(0.000) 
    847     13   GGGGGGG--GGGGGGGGGGGGGGGGGGGGGGGGGGGGGGGGG-GGGGGGGG-GG-GGGGGGGGG: A(0.003) R(0.000) N(0.000) D(0.000) C(0.000) Q(0.000) E(0.000) G(0.996) H(0.000) I(0.000) L(0.000) K(0.000) M(0.000) F(0.000) P(0.000) S(0.000) T(0.000) W(0.000) Y(0.000) V(0.000) 
    848      1   CCCCTTT--CCCCCCCTCCTTCCCCTCCCCCCCCCTTCCTCC-TCCTCCTC-TC-CCCCCCCCC: A(0.028) R(0.000) N(0.000) D(0.000) C(0.155) Q(0.000) E(0.000) G(0.002) H(0.000) I(0.000) L(0.000) K(0.000) M(0.000) F(0.000) P(0.000) S(0.000) T(0.815) W(0.000) Y(0.000) V(0.000) 
    849      1   TCGGCGG--CCCCCCCCGGCCCGGCGGCCGCCTCGGGGCGGC-GGCGATGG-GG-TTCGGCGCC: A(0.058) R(0.000) N(0.000) D(0.000) C(0.415) Q(0.000) E(0.000) G(0.519) H(0.000) I(0.000) L(0.000) K(0.000) M(0.000) F(0.000) P(0.000) S(0.000) T(0.008) W(0.000) Y(0.000) V(0.000) 
    850      1   TTTTTTT--TTTTTTTTATTTTTTTTTTTTTGTTTTTTTTTT-TTTTCTTT-TT-TTTTTTTTT: A(0.025) R(0.000) N(0.000) D(0.000) C(0.001) Q(0.000) E(0.000) G(0.000) H(0.000) I(0.000) L(0.000) K(0.000) M(0.000) F(0.000) P(0.000) S(0.000) T(0.973) W(0.000) Y(0.000) V(0.000) 
    851      1   CCCGCCC--CCCCCCCCCGCGCGGCGGCGGCCCCGGGGCGGC-GGCGGCGG-GG-CCCGCCCCC: A(0.002) R(0.000) N(0.000) D(0.000) C(0.997) Q(0.000) E(0.000) G(0.000) H(0.000) I(0.000) L(0.000) K(0.000) M(0.000) F(0.000) P(0.000) S(0.000) T(0.001) W(0.000) Y(0.000) V(0.000) 
    852      1   GCACCTT--GGGGGGGCCCGCCCCGCCGCCGGGCCCCCCCCC-CCCCGGCC-CC-GGCCCGCGG: A(0.006) R(0.000) N(0.000) D(0.000) C(0.989) Q(0.000) E(0.000) G(0.001) H(0.000) I(0.000) L(0.000) K(0.000) M(0.000) F(0.000) P(0.000) S(0.000) T(0.004) W(0.000) Y(0.000) V(0.000) 
    853      1   AAAAAAA--AAAAAAAAGAAAAAAAAAAGAAAAAAAAAAAAA-AAAATAAA-AA-AAAAAAAAA: A(0.964) R(0.000) N(0.000) D(0.000) C(0.003) Q(0.000) E(0.000) G(0.025) H(0.000) I(0.000) L(0.000) K(0.000) M(0.000) F(0.000) P(0.000) S(0.000) T(0.008) W(0.000) Y(0.000) V(0.000) 
    854      9   TTTTTTT--TTTTTTTTTTTTTTTTTTTTTTTTTTTTTTTTT-TTTTCTTT-TT-TTTTTTTTT: A(0.006) R(0.000) N(0.000) D(0.000) C(0.001) Q(0.000) E(0.000) G(0.000) H(0.000) I(0.000) L(0.000) K(0.000) M(0.000) F(0.000) P(0.000) S(0.000) T(0.993) W(0.000) Y(0.000) V(0.000) 
    855      1   GGGGGGG--GGGGGGGTGGGGGGGGGGGGGGGGGGGGGGGGG-GGGGAGGG-GG-GGGGGGGGG: A(0.130) R(0.000) N(0.000) D(0.000) C(0.017) Q(0.000) E(0.000) G(0.535) H(0.000) I(0.000) L(0.000) K(0.000) M(0.000) F(0.000) P(0.000) S(0.000) T(0.317) W(0.000) Y(0.000) V(0.000) 
    856      1   TCTCCAA--CCCCCCCTTACCCCCCCCCCCCCCCCCCCCCCC-CCCCTCCC-CC-CCCCCCCCC: A(0.135) R(0.000) N(0.000) D(0.000) C(0.019) Q(0.000) E(0.000) G(0.002) H(0.000) I(0.000) L(0.000) K(0.000) M(0.000) F(0.000) P(0.000) S(0.000) T(0.844) W(0.000) Y(0.000) V(0.000) 
    857      9   TTTTTTT--TTTTTTTTTTTTTTTTTTTTTTTTTTTTTTTTT-TTTTCTTT-TT-TTTTTTTTT: A(0.006) R(0.000) N(0.000) D(0.000) C(0.001) Q(0.000) E(0.000) G(0.000) H(0.000) I(0.000) L(0.000) K(0.000) M(0.000) F(0.000) P(0.000) S(0.000) T(0.993) W(0.000) Y(0.000) V(0.000) 
    858      1   GGGGCGG--GGGGGGGGGGGGGGGGCGGAGGGGGGCCGGCGG-CGGCGGCG-CG-GGGGGGTGG: A(0.003) R(0.000) N(0.000) D(0.000) C(0.000) Q(0.000) E(0.000) G(0.996) H(0.000) I(0.000) L(0.000) K(0.000) M(0.000) F(0.000) P(0.000) S(0.000) T(0.000) W(0.000) Y(0.000) V(0.000) 
    859      1   CCCCCCC--CCCCCCCCTCCCCCCCCCCCCCCCCCCCCCCCC-CCCCTCCC-CC-CCCCCCCCC: A(0.007) R(0.000) N(0.000) D(0.000) C(0.983) Q(0.000) E(0.000) G(0.001) H(0.000) I(0.000) L(0.000) K(0.000) M(0.000) F(0.000) P(0.000) S(0.000) T(0.009) W(0.000) Y(0.000) V(0.000) 
    860      2   TTTTTTT--TTTTTTTTTTTTTTTTTTTTTTTTTTTTTTTTT-TTTTGTTT-TT-TTTTTTTTT: A(0.006) R(0.000) N(0.000) D(0.000) C(0.001) Q(0.000) E(0.000) G(0.000) H(0.000) I(0.000) L(0.000) K(0.000) M(0.000) F(0.000) P(0.000) S(0.000) T(0.993) W(0.000) Y(0.000) V(0.000) 
    861      1   CCCGGGG--CCCCCCCCTGGGCCGCGGCGGCCCCGGGGCGGC-GGCGGCGG-GG-CCCGCCGCC: A(0.133) R(0.000) N(0.000) D(0.000) C(0.522) Q(0.000) E(0.000) G(0.264) H(0.000) I(0.000) L(0.000) K(0.000) M(0.000) F(0.000) P(0.000) S(0.000) T(0.081) W(0.000) Y(0.000) V(0.000) 
    862     23   CCCCCCC--CCCCCCCCCCCCCCCCCCCCCCCCCCCCCCCCC-CCCCCCCC-CC-CCCCCCCCC: A(0.002) R(0.000) N(0.000) D(0.000) C(0.997) Q(0.000) E(0.000) G(0.000) H(0.000) I(0.000) L(0.000) K(0.000) M(0.000) F(0.000) P(0.000) S(0.000) T(0.001) W(0.000) Y(0.000) V(0.000) 
    863     23   CCCCCCC--CCCCCCCCCCCCCCCCCCCCCCCCCCCCCCCCC-CCCCCCCC-CC-CCCCCCCCC: A(0.002) R(0.000) N(0.000) D(0.000) C(0.997) Q(0.000) E(0.000) G(0.000) H(0.000) I(0.000) L(0.000) K(0.000) M(0.000) F(0.000) P(0.000) S(0.000) T(0.001) W(0.000) Y(0.000) V(0.000) 
    864      1   ACGGACC--GGGGGGCAAGGCGGGCAGGCCACAGGAAGGAGC-AGGACAAG-AG-AAGGCCCCC: A(0.885) R(0.000) N(0.000) D(0.000) C(0.025) Q(0.000) E(0.000) G(0.079) H(0.000) I(0.000) L(0.000) K(0.000) M(0.000) F(0.000) P(0.000) S(0.000) T(0.012) W(0.000) Y(0.000) V(0.000) 
    865     23   TTTTTTT--TTTTTTTTTTTTTTTTTTTTTTTTTTTTTTTTT-TTTTTTTT-TT-TTTTTTTTT: A(0.006) R(0.000) N(0.000) D(0.000) C(0.001) Q(0.000) E(0.000) G(0.000) H(0.000) I(0.000) L(0.000) K(0.000) M(0.000) F(0.000) P(0.000) S(0.000) T(0.993) W(0.000) Y(0.000) V(0.000) 
    866      3   GGGGGGG--GGGGGGGGGGGGGGGGGGGGGGGGGGGGGGGGG-GGGGCGGG-GG-GGGGGGGGG: A(0.003) R(0.000) N(0.000) D(0.000) C(0.000) Q(0.000) E(0.000) G(0.996) H(0.000) I(0.000) L(0.000) K(0.000) M(0.000) F(0.000) P(0.000) S(0.000) T(0.000) W(0.000) Y(0.000) V(0.000) 
    867      1   TCCCCTT--CCCCCCCTCCCCCCCCCCCCCCCCCCCCCCCCC-CCCCATCC-CC-TTCCCCCCC: A(0.043) R(0.000) N(0.000) D(0.000) C(0.320) Q(0.000) E(0.000) G(0.003) H(0.000) I(0.000) L(0.000) K(0.000) M(0.000) F(0.000) P(0.000) S(0.000) T(0.635) W(0.000) Y(0.000) V(0.000) 
    868      1   AAACGAA--AGAAGGGCCAAGGGGGGCAGGGAAACGGCAGCA-GCAGCAGC-GC-AAACGAGAA: A(0.155) R(0.000) N(0.000) D(0.000) C(0.829) Q(0.000) E(0.000) G(0.005) H(0.000) I(0.000) L(0.000) K(0.000) M(0.000) F(0.000) P(0.000) S(0.000) T(0.011) W(0.000) Y(0.000) V(0.000) 
    869      1   TTTTTTT--TTTTTTTTTTTCTTTTTTTTTTTTTTTTTTTTT-TTTTCTTT-TT-TTTTCTCTT: A(0.006) R(0.000) N(0.000) D(0.000) C(0.001) Q(0.000) E(0.000) G(0.000) H(0.000) I(0.000) L(0.000) K(0.000) M(0.000) F(0.000) P(0.000) S(0.000) T(0.993) W(0.000) Y(0.000) V(0.000) 
    870      1   CCCCCAA--CCCCCCCCCCCCCCCCCCCCCCCCTCCCCCCCC-CCTCGCCC-CC-CCTCACGCC: A(0.006) R(0.000) N(0.000) D(0.000) C(0.993) Q(0.000) E(0.000) G(0.001) H(0.000) I(0.000) L(0.000) K(0.000) M(0.000) F(0.000) P(0.000) S(0.000) T(0.001) W(0.000) Y(0.000) V(0.000) 
    871     23   TTTTTTT--TTTTTTTTTTTTTTTTTTTTTTTTTTTTTTTTT-TTTTTTTT-TT-TTTTTTTTT: A(0.006) R(0.000) N(0.000) D(0.000) C(0.001) Q(0.000) E(0.000) G(0.000) H(0.000) I(0.000) L(0.000) K(0.000) M(0.000) F(0.000) P(0.000) S(0.000) T(0.993) W(0.000) Y(0.000) V(0.000) 
    872      1   GGGGGGG--GGGGGGGGGGGGGGGTGGGGGTTGGGGGGGGGG-GGGGCGGG-GG-GGGGGTGTT: A(0.003) R(0.000) N(0.000) D(0.000) C(0.000) Q(0.000) E(0.000) G(0.996) H(0.000) I(0.000) L(0.000) K(0.000) M(0.000) F(0.000) P(0.000) S(0.000) T(0.000) W(0.000) Y(0.000) V(0.000) 
    873      1   CCCCCCC--CCCCCCCCCCCCCTCCCCCCCCCCCCCCCCCCC-CCCCCCCC-CC-CCCCCCCCC: A(0.002) R(0.000) N(0.000) D(0.000) C(0.997) Q(0.000) E(0.000) G(0.000) H(0.000) I(0.000) L(0.000) K(0.000) M(0.000) F(0.000) P(0.000) S(0.000) T(0.001) W(0.000) Y(0.000) V(0.000) 
    874     15   TTTTTTT--TTTTTTTTTTTTTTTTTTTTTTTTTTTTTTTTT-TTTT-TTT-TT-TTTTTTTTT: A(0.006) R(0.000) N(0.000) D(0.000) C(0.001) Q(0.000) E(0.000) G(0.000) H(0.000) I(0.000) L(0.000) K(0.000) M(0.000) F(0.000) P(0.000) S(0.000) T(0.993) W(0.000) Y(0.000) V(0.000) 
    875      4   AAAAAAA--AAAAAAAAAAAAAAAAAAAAAAAAAAAAAAAAA-AAAA-AAA-AA-AAAAAAAAA: A(0.985) R(0.000) N(0.000) D(0.000) C(0.003) Q(0.000) E(0.000) G(0.004) H(0.000) I(0.000) L(0.000) K(0.000) M(0.000) F(0.000) P(0.000) S(0.000) T(0.008) W(0.000) Y(0.000) V(0.000) 
    876      1   CCCTCCC--CCCCCCCCCCCCCCCCCTCTCCCCCTCCTCCTC-CTCC-CCT-CT-CCCTCCCCC: A(0.002) R(0.000) N(0.000) D(0.000) C(0.997) Q(0.000) E(0.000) G(0.000) H(0.000) I(0.000) L(0.000) K(0.000) M(0.000) F(0.000) P(0.000) S(0.000) T(0.001) W(0.000) Y(0.000) V(0.000) 
    877      1   CCCGCAA--CCCCCCCCCCAGCCGCCGCGGCCCCGCCGCCGC-CGCC-CCG-CG-CCCGGCGCC: A(0.030) R(0.000) N(0.000) D(0.000) C(0.966) Q(0.000) E(0.000) G(0.001) H(0.000) I(0.000) L(0.000) K(0.000) M(0.000) F(0.000) P(0.000) S(0.000) T(0.003) W(0.000) Y(0.000) V(0.000) 
    878     15   TTTTTTT--TTTTTTTTTTTTTTTTTTTTTTTTTTTTTTTTT-TTTT-TTT-TT-TTTTTTTTT: A(0.006) R(0.000) N(0.000) D(0.000) C(0.001) Q(0.000) E(0.000) G(0.000) H(0.000) I(0.000) L(0.000) K(0.000) M(0.000) F(0.000) P(0.000) S(0.000) T(0.993) W(0.000) Y(0.000) V(0.000) 
    879      1   ACCCCCC--CCCCCCCCTCCCCCCCCCCCCCCCCCCCCGCCC-CCCC-CCC-CC-CCCCCCCCC: A(0.007) R(0.000) N(0.000) D(0.000) C(0.983) Q(0.000) E(0.000) G(0.001) H(0.000) I(0.000) L(0.000) K(0.000) M(0.000) F(0.000) P(0.000) S(0.000) T(0.009) W(0.000) Y(0.000) V(0.000) 
    880      1   AAAAAAA--AAAAAAAAAAAAAAAAAAAAAAAAAAAAAAAAA-AAAA-AAA-AA-AAAACACAA: A(0.985) R(0.000) N(0.000) D(0.000) C(0.003) Q(0.000) E(0.000) G(0.004) H(0.000) I(0.000) L(0.000) K(0.000) M(0.000) F(0.000) P(0.000) S(0.000) T(0.008) W(0.000) Y(0.000) V(0.000) 
    881      1   AAAGGAA--AAAAAAAAAAAGAGGAGGAGGAAAAGGGGAGGA-GGAG-AGG-GG-AAAGGAGAA: A(0.985) R(0.000) N(0.000) D(0.000) C(0.003) Q(0.000) E(0.000) G(0.004) H(0.000) I(0.000) L(0.000) K(0.000) M(0.000) F(0.000) P(0.000) S(0.000) T(0.008) W(0.000) Y(0.000) V(0.000) 
    882      1   AGAAGGG--GGGGGGGGGGAGGGGGGGAGGGGAAGGGGAGGA-GGAG-AGG-GG-AAAGGGGGG: A(0.003) R(0.000) N(0.000) D(0.000) C(0.000) Q(0.000) E(0.000) G(0.996) H(0.000) I(0.000) L(0.000) K(0.000) M(0.000) F(0.000) P(0.000) S(0.000) T(0.000) W(0.000) Y(0.000) V(0.000) 
    883      1   AAAAAAA--AAAAAAAAAGAAAAGAAAAGGAAAAAAAAAAAA-AAAA-AAA-AA-AAAACACAA: A(0.985) R(0.000) N(0.000) D(0.000) C(0.003) Q(0.000) E(0.000) G(0.005) H(0.000) I(0.000) L(0.000) K(0.000) M(0.000) F(0.000) P(0.000) S(0.000) T(0.008) W(0.000) Y(0.000) V(0.000) 
    884     15   TTTTTTT--TTTTTTTTTTTTTTTTTTTTTTTTTTTTTTTTT-TTTT-TTT-TT-TTTTTTTTT: A(0.006) R(0.000) N(0.000) D(0.000) C(0.001) Q(0.000) E(0.000) G(0.000) H(0.000) I(0.000) L(0.000) K(0.000) M(0.000) F(0.000) P(0.000) S(0.000) T(0.993) W(0.000) Y(0.000) V(0.000) 
    885      1   CCCCCAA--CCCCCCCCCCCCCCGCGCCGGCCCCCCCCCCCC-CCCC-CCC-CC-CCCCCCCCC: A(0.006) R(0.000) N(0.000) D(0.000) C(0.993) Q(0.000) E(0.000) G(0.001) H(0.000) I(0.000) L(0.000) K(0.000) M(0.000) F(0.000) P(0.000) S(0.000) T(0.001) W(0.000) Y(0.000) V(0.000) 
    886      1   TTTTTTT--TTTTTTTTTTTTTTCTTTTTTTTTTTTTTTTTT-TTTT-TTT-TT-TTTTTTTTT: A(0.006) R(0.000) N(0.000) D(0.000) C(0.001) Q(0.000) E(0.000) G(0.000) H(0.000) I(0.000) L(0.000) K(0.000) M(0.000) F(0.000) P(0.000) S(0.000) T(0.993) W(0.000) Y(0.000) V(0.000) 
    887      1   TTTTTTT--TTTTTTTTATTTTTTTTTTTTTTTTTTTTTTTT-TTTT-TTT-TT-TTTTTTTTT: A(0.025) R(0.000) N(0.000) D(0.000) C(0.001) Q(0.000) E(0.000) G(0.000) H(0.000) I(0.000) L(0.000) K(0.000) M(0.000) F(0.000) P(0.000) S(0.000) T(0.973) W(0.000) Y(0.000) V(0.000) 
    888      1   CCCCCTC--TTTTTTTCCCCCCCCCCCCCCCCTCCCCCCCCC-CCCC-TCC-CC-TTCCCCCCT: A(0.002) R(0.000) N(0.000) D(0.000) C(0.997) Q(0.000) E(0.000) G(0.000) H(0.000) I(0.000) L(0.000) K(0.000) M(0.000) F(0.000) P(0.000) S(0.000) T(0.001) W(0.000) Y(0.000) V(0.000) 
    889      2   GGGGGGG--GGGGGGGAAAGGGGGGGGGGGGGGGGGGGGGGG-GGGG-GGG-GG-GGGGGGGGG: A(0.777) R(0.000) N(0.000) D(0.000) C(0.006) Q(0.000) E(0.000) G(0.207) H(0.000) I(0.000) L(0.000) K(0.000) M(0.000) F(0.000) P(0.000) S(0.000) T(0.010) W(0.000) Y(0.000) V(0.000) 
    890      2   GGGGGGG--GGGGGGGAAAGGGGGGGGGGGGGGGGGGGGGGG-GGGG-GGG-GG-GGGGGGGGG: A(0.777) R(0.000) N(0.000) D(0.000) C(0.006) Q(0.000) E(0.000) G(0.207) H(0.000) I(0.000) L(0.000) K(0.000) M(0.000) F(0.000) P(0.000) S(0.000) T(0.010) W(0.000) Y(0.000) V(0.000) 
    891      1   CCCAGCG--CCCCCCCAGGCGCGGCGGCCGCCCCAGGACGAC-GACG-TGA-GA-TTCACCCCC: A(0.422) R(0.000) N(0.000) D(0.000) C(0.041) Q(0.000) E(0.000) G(0.527) H(0.000) I(0.000) L(0.000) K(0.000) M(0.000) F(0.000) P(0.000) S(0.000) T(0.010) W(0.000) Y(0.000) V(0.000) 
    892      1   ACAGGGG--CCCCGCCCAGGGGGCGGGACCGGAAGGGGAGGA-GGAGCAGG-GG-AAAGCAAAG: A(0.198) R(0.000) N(0.000) D(0.000) C(0.452) Q(0.000) E(0.000) G(0.333) H(0.000) I(0.000) L(0.000) K(0.000) M(0.000) F(0.000) P(0.000) S(0.000) T(0.017) W(0.000) Y(0.000) V(0.000) 
    893      1   CTCCCCC--TTTTTTTCCCTCTCCTTCCTCTTCCCCCCCCCC-CCCCCCCC-CC-CCCCCCCCC: A(0.002) R(0.000) N(0.000) D(0.000) C(0.996) Q(0.000) E(0.000) G(0.000) H(0.000) I(0.000) L(0.000) K(0.000) M(0.000) F(0.000) P(0.000) S(0.000) T(0.001) W(0.000) Y(0.000) V(0.000) 
    894      1   GGGTGGG--GGGGGGGCTGGGGGGGGTGGGGGGGTGACGGTG-GTGATGGT-AC-GGGTGGGGG: A(0.132) R(0.000) N(0.000) D(0.000) C(0.518) Q(0.000) E(0.000) G(0.269) H(0.000) I(0.000) L(0.000) K(0.000) M(0.000) F(0.000) P(0.000) S(0.000) T(0.081) W(0.000) Y(0.000) V(0.000) 
    895      1   GAGACTT--GGGGGGGCCTACGCCGCGGCCGGGGACCAGCAG-CAGCTGCA-CA-GGGACACAG: A(0.061) R(0.000) N(0.000) D(0.000) C(0.874) Q(0.000) E(0.000) G(0.003) H(0.000) I(0.000) L(0.000) K(0.000) M(0.000) F(0.000) P(0.000) S(0.000) T(0.062) W(0.000) Y(0.000) V(0.000) 
    896      1   CCCCCCC--CCCCCCCAACTCCCCCCCCCCCCCCCCCCCCCC-CCCCCCCC-CC-CCCCCCCCC: A(0.788) R(0.000) N(0.000) D(0.000) C(0.180) Q(0.000) E(0.000) G(0.010) H(0.000) I(0.000) L(0.000) K(0.000) M(0.000) F(0.000) P(0.000) S(0.000) T(0.022) W(0.000) Y(0.000) V(0.000) 
    897      1   AGGAGAA--GGGGGGGCAGGGGGGGGAGGGGGAGAGGAGGAG-GAGGTAGA-GA-AAGAGGGGG: A(0.456) R(0.000) N(0.000) D(0.000) C(0.441) Q(0.000) E(0.000) G(0.078) H(0.000) I(0.000) L(0.000) K(0.000) M(0.000) F(0.000) P(0.000) S(0.000) T(0.025) W(0.000) Y(0.000) V(0.000) 
    898      1   ACATTCC--AAAAAAATGCCTCGCCTTAGCCCAATTTTATTA-TTATTATT-TT-AAATCCCCC: A(0.119) R(0.000) N(0.000) D(0.000) C(0.372) Q(0.000) E(0.000) G(0.045) H(0.000) I(0.000) L(0.000) K(0.000) M(0.000) F(0.000) P(0.000) S(0.000) T(0.463) W(0.000) Y(0.000) V(0.000) 
    899      1   GGGCCAA--GGGGGGGGGGACGCGGCCGCGGGGGCCCCGCCG-CCGCCGCC-CC-GGGCGGGGG: A(0.022) R(0.000) N(0.000) D(0.000) C(0.001) Q(0.000) E(0.000) G(0.976) H(0.000) I(0.000) L(0.000) K(0.000) M(0.000) F(0.000) P(0.000) S(0.000) T(0.001) W(0.000) Y(0.000) V(0.000) 
    900      1   CAGTGAA--GGGGGGGCAAAGGGGGCTGTGGCGGTCCTGCTG-CTGCGCCT-CT-CCGTCCCCC: A(0.532) R(0.000) N(0.000) D(0.000) C(0.426) Q(0.000) E(0.000) G(0.015) H(0.000) I(0.000) L(0.000) K(0.000) M(0.000) F(0.000) P(0.000) S(0.000) T(0.027) W(0.000) Y(0.000) V(0.000) 
    901      1   TTTCAGG--TTTTTTTAACTATA-TACT--CTTTCGACTGCT-GCTAGTGC-AC-TTTC-T-TT: A(0.954) R(0.000) N(0.000) D(0.000) C(0.004) Q(0.000) E(0.000) G(0.015) H(0.000) I(0.000) L(0.000) K(0.000) M(0.000) F(0.000) P(0.000) S(0.000) T(0.027) W(0.000) Y(0.000) V(0.000) 
    902      1   GGGTTTT--GGGGGGGTTAGTGC-GTTG--GGGGTTTTGTTG-TTGTCGTT-TT-GGGT-G-GG: A(0.016) R(0.000) N(0.000) D(0.000) C(0.001) Q(0.000) E(0.000) G(0.000) H(0.000) I(0.000) L(0.000) K(0.000) M(0.000) F(0.000) P(0.000) S(0.000) T(0.982) W(0.000) Y(0.000) V(0.000) 
    903      1   CCTCGTT--CCCCCCCTTTCGCG-CGCT--CCCCCGCTTGCT-GCCCCCGC-CT-CCCC-C-CC: A(0.007) R(0.000) N(0.000) D(0.000) C(0.001) Q(0.000) E(0.000) G(0.000) H(0.000) I(0.000) L(0.000) K(0.000) M(0.000) F(0.000) P(0.000) S(0.000) T(0.991) W(0.000) Y(0.000) V(0.000) 
    904      1   AGAAACC--AAAAAAACCCAAAGCGAAACCGAAAAAAAAAAA-AAAAAAAA-AA-AAAACGCGG: A(0.006) R(0.000) N(0.000) D(0.000) C(0.992) Q(0.000) E(0.000) G(0.001) H(0.000) I(0.000) L(0.000) K(0.000) M(0.000) F(0.000) P(0.000) S(0.000) T(0.001) W(0.000) Y(0.000) V(0.000) 
    905      1   GGGCCGG--GGGGGGGAGGGGGCGGCCGGGGGGGCCCCGCCG-CCGCCGCC-CC-GGGCGGGGG: A(0.369) R(0.000) N(0.000) D(0.000) C(0.008) Q(0.000) E(0.000) G(0.615) H(0.000) I(0.000) L(0.000) K(0.000) M(0.000) F(0.000) P(0.000) S(0.000) T(0.008) W(0.000) Y(0.000) V(0.000) 
    906      1   CCCGCGG--CCCCCCCTCGCCCCCCCGCCCCCCCGCCGCCGC-CGCCCCCG-CG-CCCGCCCCC: A(0.078) R(0.000) N(0.000) D(0.000) C(0.512) Q(0.000) E(0.000) G(0.020) H(0.000) I(0.000) L(0.000) K(0.000) M(0.000) F(0.000) P(0.000) S(0.000) T(0.390) W(0.000) Y(0.000) V(0.000) 
    907      1   AAAGGAA--AAAAAAAGCAGAAGGGGGAGGAAAAGGGGAGGA-GGAGTAGG-GG-AAAGGAGAA: A(0.410) R(0.000) N(0.000) D(0.000) C(0.043) Q(0.000) E(0.000) G(0.535) H(0.000) I(0.000) L(0.000) K(0.000) M(0.000) F(0.000) P(0.000) S(0.000) T(0.011) W(0.000) Y(0.000) V(0.000) 
    908      1   GGGCCAA--GGGGGGGTGCAGACCGCTGCCGGGGCCCCGCCG-CCGCCGCC-CC-GGGCCACAG: A(0.495) R(0.000) N(0.000) D(0.000) C(0.012) Q(0.000) E(0.000) G(0.033) H(0.000) I(0.000) L(0.000) K(0.000) M(0.000) F(0.000) P(0.000) S(0.000) T(0.460) W(0.000) Y(0.000) V(0.000) 
    909      1   GGGTTGG--GGGGGGGGTGGCGCCGCTGCCGGGGTCCTGCTG-CTGCAGCT-CT-GGGTCGCGG: A(0.015) R(0.000) N(0.000) D(0.000) C(0.001) Q(0.000) E(0.000) G(0.980) H(0.000) I(0.000) L(0.000) K(0.000) M(0.000) F(0.000) P(0.000) S(0.000) T(0.004) W(0.000) Y(0.000) V(0.000) 
    910      1   GGGTAGG--GGGGGGGGTGGGGGGGATGGGGGCGTAATGATG-ATGATGAT-AT-GGGTGGGGG: A(0.015) R(0.000) N(0.000) D(0.000) C(0.001) Q(0.000) E(0.000) G(0.980) H(0.000) I(0.000) L(0.000) K(0.000) M(0.000) F(0.000) P(0.000) S(0.000) T(0.004) W(0.000) Y(0.000) V(0.000) 
    911      1   CGCTTTT--CCCCCCCTCCCTCCCCTCCCCCCCCTTTCCTCC-TTCTGCTT-TC-CCCTCCCCC: A(0.043) R(0.000) N(0.000) D(0.000) C(0.319) Q(0.000) E(0.000) G(0.003) H(0.000) I(0.000) L(0.000) K(0.000) M(0.000) F(0.000) P(0.000) S(0.000) T(0.635) W(0.000) Y(0.000) V(0.000) 
    912      1   TCTGGCC--AAAAAAAGTCTGCGGGGGCCGCGTCGGGGTGGT-GGCGGTGG-GG-TTCGTGCGG: A(0.147) R(0.000) N(0.000) D(0.000) C(0.334) Q(0.000) E(0.000) G(0.430) H(0.000) I(0.000) L(0.000) K(0.000) M(0.000) F(0.000) P(0.000) S(0.000) T(0.089) W(0.000) Y(0.000) V(0.000) 
    913      3   GGGGGGG--GGGGGGGGGGGGGGGGGGGGGGGGGGGGGGGGG-GGGGCGGG-GG-GGGGGGGGG: A(0.003) R(0.000) N(0.000) D(0.000) C(0.000) Q(0.000) E(0.000) G(0.996) H(0.000) I(0.000) L(0.000) K(0.000) M(0.000) F(0.000) P(0.000) S(0.000) T(0.000) W(0.000) Y(0.000) V(0.000) 
    914      1   AAAAAAA--AAAAAAAAAAAAAAAAAAAAAAAAAAAAAAAAA-AAAAGAAA-AA-AAAAAAAAA: A(0.985) R(0.000) N(0.000) D(0.000) C(0.003) Q(0.000) E(0.000) G(0.004) H(0.000) I(0.000) L(0.000) K(0.000) M(0.000) F(0.000) P(0.000) S(0.000) T(0.008) W(0.000) Y(0.000) V(0.000) 
    915      1   GGGGGGG--GGGGGGGGGGGGGGGAGGGGGGGGGGGGGGGAG-GGGGCGGG-GG-GGGGGGGGA: A(0.003) R(0.000) N(0.000) D(0.000) C(0.000) Q(0.000) E(0.000) G(0.996) H(0.000) I(0.000) L(0.000) K(0.000) M(0.000) F(0.000) P(0.000) S(0.000) T(0.000) W(0.000) Y(0.000) V(0.000) 
    916      1   GAGAGCC--GGGGGGGCCAGGGAGGGAGGGGGGGAGGAGGAG-GAGGTGGA-GA-GGGAGGGGG: A(0.006) R(0.000) N(0.000) D(0.000) C(0.989) Q(0.000) E(0.000) G(0.003) H(0.000) I(0.000) L(0.000) K(0.000) M(0.000) F(0.000) P(0.000) S(0.000) T(0.001) W(0.000) Y(0.000) V(0.000) 
    917      1   TCTCCTT--TTTTTTGTTTTCTTCTCCTCCTTTTCCCCTCCT-CCTCCTCC-CC-TTTCCTCTT: A(0.006) R(0.000) N(0.000) D(0.000) C(0.001) Q(0.000) E(0.000) G(0.000) H(0.000) I(0.000) L(0.000) K(0.000) M(0.000) F(0.000) P(0.000) S(0.000) T(0.993) W(0.000) Y(0.000) V(0.000) 
    918      1   TCCTCAA--TCTCCCCGCTTCTCGCCTCCCCCTCGCCTCCTC-CGCGGTCG-CT-TTCGCCCCC: A(0.342) R(0.000) N(0.000) D(0.000) C(0.091) Q(0.000) E(0.000) G(0.465) H(0.000) I(0.000) L(0.000) K(0.000) M(0.000) F(0.000) P(0.000) S(0.000) T(0.102) W(0.000) Y(0.000) V(0.000) 
    919      1   GCGGGGG--GGGGGGGGGGGGGGGGGGGGGGGGGGGGGGGGG-GGGGTGGG-GG-GGGGGGGGG: A(0.003) R(0.000) N(0.000) D(0.000) C(0.000) Q(0.000) E(0.000) G(0.996) H(0.000) I(0.000) L(0.000) K(0.000) M(0.000) F(0.000) P(0.000) S(0.000) T(0.000) W(0.000) Y(0.000) V(0.000) 
    920      1   CTCCGTT--CCCCCCCTCCTTCCCCCCCCCCCCCCCCCCCCC-CCCCCCCC-CC-CCCCCCCCC: A(0.028) R(0.000) N(0.000) D(0.000) C(0.155) Q(0.000) E(0.000) G(0.002) H(0.000) I(0.000) L(0.000) K(0.000) M(0.000) F(0.000) P(0.000) S(0.000) T(0.815) W(0.000) Y(0.000) V(0.000) 
    921      1   GGGGCAA--GGGGGGGGGGGGGAGGCGGGGGGGGGCCGGCGG-CGGCGGCG-CG-GGGGGGGGG: A(0.009) R(0.000) N(0.000) D(0.000) C(0.000) Q(0.000) E(0.000) G(0.991) H(0.000) I(0.000) L(0.000) K(0.000) M(0.000) F(0.000) P(0.000) S(0.000) T(0.000) W(0.000) Y(0.000) V(0.000) 
    922      1   CCCGGCC--CCCCCCCAGACGCGGCGGCGGCCGCTGGGCGTC-GTCGGCGT-GG-CCCTGCGCC: A(0.684) R(0.000) N(0.000) D(0.000) C(0.213) Q(0.000) E(0.000) G(0.086) H(0.000) I(0.000) L(0.000) K(0.000) M(0.000) F(0.000) P(0.000) S(0.000) T(0.018) W(0.000) Y(0.000) V(0.000) 
    923      1   TTTCCTT--TTTTTTTTCCTCTACTCCTCCTTTTCCCCTCCT-CCTCCTCC-CC-TTTCCTCTT: A(0.013) R(0.000) N(0.000) D(0.000) C(0.012) Q(0.000) E(0.000) G(0.000) H(0.000) I(0.000) L(0.000) K(0.000) M(0.000) F(0.000) P(0.000) S(0.000) T(0.974) W(0.000) Y(0.000) V(0.000) 
    924      1   CGGACCC--CCCCCCCTCGGGGGGGGGGCGGCGGGGGGGGGG-GGGGTCGG-GG-CCGGGGGGT: A(0.096) R(0.000) N(0.000) D(0.000) C(0.458) Q(0.000) E(0.000) G(0.037) H(0.000) I(0.000) L(0.000) K(0.000) M(0.000) F(0.000) P(0.000) S(0.000) T(0.409) W(0.000) Y(0.000) V(0.000) 
    925      1   AAAAAAA--AAAAAAAAAAAAAAAAAAAAAAAAAAAAAAAAA-AAAA-AAA-AA-AAAAGAGAG: A(0.985) R(0.000) N(0.000) D(0.000) C(0.003) Q(0.000) E(0.000) G(0.004) H(0.000) I(0.000) L(0.000) K(0.000) M(0.000) F(0.000) P(0.000) S(0.000) T(0.008) W(0.000) Y(0.000) V(0.000) 
    926     15   TTTTTTT--TTTTTTTTTTTTTTTTTTTTTTTTTTTTTTTTT-TTTT-TTT-TT-TTTTTTTTT: A(0.006) R(0.000) N(0.000) D(0.000) C(0.001) Q(0.000) E(0.000) G(0.000) H(0.000) I(0.000) L(0.000) K(0.000) M(0.000) F(0.000) P(0.000) S(0.000) T(0.993) W(0.000) Y(0.000) V(0.000) 
    927      1   GCCCCCC--CCCTTCCTCATCCCCCCCCCCCCCCCCCCCCCC-CCCC-GCC-CC-GGCCCCCCC: A(0.056) R(0.000) N(0.000) D(0.000) C(0.559) Q(0.000) E(0.000) G(0.004) H(0.000) I(0.000) L(0.000) K(0.000) M(0.000) F(0.000) P(0.000) S(0.000) T(0.380) W(0.000) Y(0.000) V(0.000) 
    928      1   GGGATTT--GGGGGGGTTGGGGGGGTAGGGGGGGGTTAGTAG-TGGT-GTG-TA-GGGGGGGGG: A(0.016) R(0.000) N(0.000) D(0.000) C(0.001) Q(0.000) E(0.000) G(0.002) H(0.000) I(0.000) L(0.000) K(0.000) M(0.000) F(0.000) P(0.000) S(0.000) T(0.981) W(0.000) Y(0.000) V(0.000) 
    929      1   TCTTTCC--GTGTTTGTCCCGCCTTTTTCTCCTTTTTTTTTT-TTTT-TTT-TT-TTTTTCTCC: A(0.052) R(0.000) N(0.000) D(0.000) C(0.578) Q(0.000) E(0.000) G(0.004) H(0.000) I(0.000) L(0.000) K(0.000) M(0.000) F(0.000) P(0.000) S(0.000) T(0.365) W(0.000) Y(0.000) V(0.000) 
    930      1   CCCGCGG--CCCCCCCCATGCGCGCCCCGCCCCCCCCCCCCC-CCCC-CCC-CC-CCCCGCGCC: A(0.212) R(0.000) N(0.000) D(0.000) C(0.477) Q(0.000) E(0.000) G(0.293) H(0.000) I(0.000) L(0.000) K(0.000) M(0.000) F(0.000) P(0.000) S(0.000) T(0.018) W(0.000) Y(0.000) V(0.000) 
    931      1   AGAGGGG--GGGGGGGTGGGGGGGGGGAGGGAAAGGGGAGGA-GGAG-AGG-GG-AAAGGGGGA: A(0.130) R(0.000) N(0.000) D(0.000) C(0.017) Q(0.000) E(0.000) G(0.535) H(0.000) I(0.000) L(0.000) K(0.000) M(0.000) F(0.000) P(0.000) S(0.000) T(0.317) W(0.000) Y(0.000) V(0.000) 
    932      1   TCTGGGG--CCCCCCCGTGTGCGCCGGTCCCCTTGGGGTGGT-GGTG-TGG-GG-TTTGCCCCC: A(0.033) R(0.000) N(0.000) D(0.000) C(0.003) Q(0.000) E(0.000) G(0.953) H(0.000) I(0.000) L(0.000) K(0.000) M(0.000) F(0.000) P(0.000) S(0.000) T(0.012) W(0.000) Y(0.000) V(0.000) 
    933      1   GGGAGGG--CCCCCCCTCGAGGGGGGAGGGGCGGAGGAGGAG-GAGG-TGA-GA-TTGACGCGC: A(0.186) R(0.000) N(0.000) D(0.000) C(0.113) Q(0.000) E(0.000) G(0.239) H(0.000) I(0.000) L(0.000) K(0.000) M(0.000) F(0.000) P(0.000) S(0.000) T(0.462) W(0.000) Y(0.000) V(0.000) 
    934      4   AAAAAAA--AAAAAAAAAAAAAAAAAAAAAAAAAAAAAAAAA-AAAA-AAA-AA-AAAAAAAAA: A(0.985) R(0.000) N(0.000) D(0.000) C(0.003) Q(0.000) E(0.000) G(0.004) H(0.000) I(0.000) L(0.000) K(0.000) M(0.000) F(0.000) P(0.000) S(0.000) T(0.008) W(0.000) Y(0.000) V(0.000) 
    935     15   TTTTTTT--TTTTTTTTTTTTTTTTTTTTTTTTTTTTTTTTT-TTTT-TTT-TT-TTTTTTTTT: A(0.006) R(0.000) N(0.000) D(0.000) C(0.001) Q(0.000) E(0.000) G(0.000) H(0.000) I(0.000) L(0.000) K(0.000) M(0.000) F(0.000) P(0.000) S(0.000) T(0.993) W(0.000) Y(0.000) V(0.000) 
    936      1   TCCAATT--CCCCCCCTCTCACACCAACCCCTTCAAAACAAC-AACA-TAA-AA-TTCACCCCT: A(0.029) R(0.000) N(0.000) D(0.000) C(0.076) Q(0.000) E(0.000) G(0.001) H(0.000) I(0.000) L(0.000) K(0.000) M(0.000) F(0.000) P(0.000) S(0.000) T(0.893) W(0.000) Y(0.000) V(0.000) 
    937      1   AAACCTT--AAAAAAACTTACACCCCCACCAAAACCCCACCA-CCAC-ACC-CC-AAACGAGAA: A(0.113) R(0.000) N(0.000) D(0.000) C(0.397) Q(0.000) E(0.000) G(0.006) H(0.000) I(0.000) L(0.000) K(0.000) M(0.000) F(0.000) P(0.000) S(0.000) T(0.485) W(0.000) Y(0.000) V(0.000) 
    938     15   TTTTTTT--TTTTTTTTTTTTTTTTTTTTTTTTTTTTTTTTT-TTTT-TTT-TT-TTTTTTTTT: A(0.006) R(0.000) N(0.000) D(0.000) C(0.001) Q(0.000) E(0.000) G(0.000) H(0.000) I(0.000) L(0.000) K(0.000) M(0.000) F(0.000) P(0.000) S(0.000) T(0.993) W(0.000) Y(0.000) V(0.000) 
    939      1   CCCCGGG--CCCCCCCGGGCGCGGCGGCGGCTCCGGGGCGGC-GGCG-CGG-GG-CCCGGCCCT: A(0.004) R(0.000) N(0.000) D(0.000) C(0.000) Q(0.000) E(0.000) G(0.996) H(0.000) I(0.000) L(0.000) K(0.000) M(0.000) F(0.000) P(0.000) S(0.000) T(0.000) W(0.000) Y(0.000) V(0.000) 
    940      1   AGAAGTT--GGGGTGGATGGGGGGGGAGGGGGAGGGGAGGAG-GGGG-AGG-GA-AAGGGGGGG: A(0.611) R(0.000) N(0.000) D(0.000) C(0.008) Q(0.000) E(0.000) G(0.031) H(0.000) I(0.000) L(0.000) K(0.000) M(0.000) F(0.000) P(0.000) S(0.000) T(0.350) W(0.000) Y(0.000) V(0.000) 
    941      1   TTTTCTT--TTTTTTTTTTGTTCCTCTTCCTTTTTCCTTCTT-CTTC-TCT-CT-TTTTCTCTT: A(0.006) R(0.000) N(0.000) D(0.000) C(0.001) Q(0.000) E(0.000) G(0.000) H(0.000) I(0.000) L(0.000) K(0.000) M(0.000) F(0.000) P(0.000) S(0.000) T(0.993) W(0.000) Y(0.000) V(0.000) 
    942      1   TGTGGGG--TCTTTCTGCGGGTGGCGGTGGTTTTGGGGTGGT-GGTG-TGG-GG-TTTGGTGTT: A(0.010) R(0.000) N(0.000) D(0.000) C(0.006) Q(0.000) E(0.000) G(0.984) H(0.000) I(0.000) L(0.000) K(0.000) M(0.000) F(0.000) P(0.000) S(0.000) T(0.001) W(0.000) Y(0.000) V(0.000) 
    943      1   CCCTTAA--CCCCCCCAACCCCCCCTTCCCCCCCTTTTCTTC-TTCT-CTT-TT-CCCTACCCC: A(0.968) R(0.000) N(0.000) D(0.000) C(0.017) Q(0.000) E(0.000) G(0.005) H(0.000) I(0.000) L(0.000) K(0.000) M(0.000) F(0.000) P(0.000) S(0.000) T(0.010) W(0.000) Y(0.000) V(0.000) 
    944      1   TTTTTCC--TTTTTTTTTTTTTTTTTTTTTTTTTTTTTTTTT-TTTT-TTT-TT-TTTTTTTTT: A(0.007) R(0.000) N(0.000) D(0.000) C(0.002) Q(0.000) E(0.000) G(0.000) H(0.000) I(0.000) L(0.000) K(0.000) M(0.000) F(0.000) P(0.000) S(0.000) T(0.990) W(0.000) Y(0.000) V(0.000) 
    945      1   TCCGGGG--TTTTTTTGCTCGTGGTGGCGGTGTCGGGGCGGC-GGCG-TGG-GG-TTCGGTGTG: A(0.069) R(0.000) N(0.000) D(0.000) C(0.045) Q(0.000) E(0.000) G(0.865) H(0.000) I(0.000) L(0.000) K(0.000) M(0.000) F(0.000) P(0.000) S(0.000) T(0.022) W(0.000) Y(0.000) V(0.000) 
    946      4   GGGGGGG--GGGGGGGGGGGGGGGGGGGGGGGGGGGGGGGGG-GGGG-GGG-GG-GGGGGGGGG: A(0.003) R(0.000) N(0.000) D(0.000) C(0.000) Q(0.000) E(0.000) G(0.996) H(0.000) I(0.000) L(0.000) K(0.000) M(0.000) F(0.000) P(0.000) S(0.000) T(0.000) W(0.000) Y(0.000) V(0.000) 
    947      1   GGGGGGG--GGGGGGGGGCGGGGGGGGGGGGGGGGGGGGGGG-GGGG-GGG-GG-GGGGGGGGG: A(0.003) R(0.000) N(0.000) D(0.000) C(0.000) Q(0.000) E(0.000) G(0.996) H(0.000) I(0.000) L(0.000) K(0.000) M(0.000) F(0.000) P(0.000) S(0.000) T(0.000) W(0.000) Y(0.000) V(0.000) 
    948      1   TTCCCTT--CCCCTCCGCTTCCCACCACCTCCTCCTCCCCCC-TCCC-TTC-CC-TTCCGCACT: A(0.171) R(0.000) N(0.000) D(0.000) C(0.128) Q(0.000) E(0.000) G(0.411) H(0.000) I(0.000) L(0.000) K(0.000) M(0.000) F(0.000) P(0.000) S(0.000) T(0.290) W(0.000) Y(0.000) V(0.000) 
    949      1   TTTTGAT--TTTTTTTTATTTTTTTGTTTTTTTTTGGTTGTT-GTTG-TGT-GT-TTTTTTTTT: A(0.036) R(0.000) N(0.000) D(0.000) C(0.002) Q(0.000) E(0.000) G(0.001) H(0.000) I(0.000) L(0.000) K(0.000) M(0.000) F(0.000) P(0.000) S(0.000) T(0.962) W(0.000) Y(0.000) V(0.000) 
    950      1   CCCTCCC--CCCCCCCGTCCCCCCCCTCCCCCCCTCCTCCTC-CTCC-CCT-CT-CCCTCCCCC: A(0.128) R(0.000) N(0.000) D(0.000) C(0.373) Q(0.000) E(0.000) G(0.429) H(0.000) I(0.000) L(0.000) K(0.000) M(0.000) F(0.000) P(0.000) S(0.000) T(0.071) W(0.000) Y(0.000) V(0.000) 
    951      1   CGCGGTT--CCCCCCCCTTTGCGGCGGCGGCCCCGGGGCGGC-GGCG-CGG-GG-CCCGGCGCC: A(0.057) R(0.000) N(0.000) D(0.000) C(0.379) Q(0.000) E(0.000) G(0.004) H(0.000) I(0.000) L(0.000) K(0.000) M(0.000) F(0.000) P(0.000) S(0.000) T(0.560) W(0.000) Y(0.000) V(0.000) 
    952      1   TTTCCTT--TTTTTTTGTTTCACCCCCTCCCGTTCCCCTCCT-CCTC-TCC-CC-TTTCCCCCG: A(0.135) R(0.000) N(0.000) D(0.000) C(0.018) Q(0.000) E(0.000) G(0.330) H(0.000) I(0.000) L(0.000) K(0.000) M(0.000) F(0.000) P(0.000) S(0.000) T(0.517) W(0.000) Y(0.000) V(0.000) 
    953      1   TTTTTTT--TTTTTTTTTTTTCTTTTTTTTTTTTTTTTTTTT-TTTT-TTT-TT-TTTTTTTTT: A(0.006) R(0.000) N(0.000) D(0.000) C(0.001) Q(0.000) E(0.000) G(0.000) H(0.000) I(0.000) L(0.000) K(0.000) M(0.000) F(0.000) P(0.000) S(0.000) T(0.993) W(0.000) Y(0.000) V(0.000) 
    954      1   GGGGTGG--GGGGGGGGTGGGGGGGTGGGGGGGGGTAGGTGG-TGGA-GTG-AG-GGGGGCGCG: A(0.015) R(0.000) N(0.000) D(0.000) C(0.001) Q(0.000) E(0.000) G(0.980) H(0.000) I(0.000) L(0.000) K(0.000) M(0.000) F(0.000) P(0.000) S(0.000) T(0.004) W(0.000) Y(0.000) V(0.000) 
    955      1   GGGGGGG--GGGGGGGAGGGGGGGGGGGCGGGGGGGGGGGGG-GGGG-GGG-GG-GGGGGGGGG: A(0.369) R(0.000) N(0.000) D(0.000) C(0.008) Q(0.000) E(0.000) G(0.615) H(0.000) I(0.000) L(0.000) K(0.000) M(0.000) F(0.000) P(0.000) S(0.000) T(0.008) W(0.000) Y(0.000) V(0.000) 
    956      1   TTTTTTT--TTTTTTTTTTTTTTTTTTTTTTTTTTCCTTTTT-CTTC-TCT-CT-TTTTTTTTT: A(0.006) R(0.000) N(0.000) D(0.000) C(0.001) Q(0.000) E(0.000) G(0.000) H(0.000) I(0.000) L(0.000) K(0.000) M(0.000) F(0.000) P(0.000) S(0.000) T(0.993) W(0.000) Y(0.000) V(0.000) 
    957      1   TTTGGTT--TTTTTTTGCTTGTGGGGGTGGCTTTGGGGTGTT-GGTG-TGG-GG-TTTGGTGTT: A(0.174) R(0.000) N(0.000) D(0.000) C(0.103) Q(0.000) E(0.000) G(0.413) H(0.000) I(0.000) L(0.000) K(0.000) M(0.000) F(0.000) P(0.000) S(0.000) T(0.311) W(0.000) Y(0.000) V(0.000) 
    958      1   GGGGGGG--GGGGGGGGGGGGGGGGGGGCGGGGGGGGGGGGG-GGGGCGGG-GG-GGGGGGGGC: A(0.003) R(0.000) N(0.000) D(0.000) C(0.000) Q(0.000) E(0.000) G(0.996) H(0.000) I(0.000) L(0.000) K(0.000) M(0.000) F(0.000) P(0.000) S(0.000) T(0.000) W(0.000) Y(0.000) V(0.000) 
    959      1   CCCCCCC--CCCCCCCCCCCCCCTCCCCTTCCCCCCCCCCCC-CCCCGCCC-CC-CCCCTCTCT: A(0.002) R(0.000) N(0.000) D(0.000) C(0.997) Q(0.000) E(0.000) G(0.000) H(0.000) I(0.000) L(0.000) K(0.000) M(0.000) F(0.000) P(0.000) S(0.000) T(0.001) W(0.000) Y(0.000) V(0.000) 
    960      1   TCTTTTT--CCCCTCCATTTTTCGTTTCGGCCTCTTTTCTTC-TTCTCTTT-TT-TTCTGTGTT: A(0.386) R(0.000) N(0.000) D(0.000) C(0.009) Q(0.000) E(0.000) G(0.005) H(0.000) I(0.000) L(0.000) K(0.000) M(0.000) F(0.000) P(0.000) S(0.000) T(0.600) W(0.000) Y(0.000) V(0.000) 
    961      1   GGGAAAG--GGGGGGGGGGGGGGGGGAGAAGGGGAGGAGGAG-GAGGTGGA-GA-GGGAGGGGG: A(0.004) R(0.000) N(0.000) D(0.000) C(0.000) Q(0.000) E(0.000) G(0.996) H(0.000) I(0.000) L(0.000) K(0.000) M(0.000) F(0.000) P(0.000) S(0.000) T(0.000) W(0.000) Y(0.000) V(0.000) 
    962      1   CCCTTTT--CCCCCCCTTTCTCTTCTTCTTCCCCTTTTCTTC-TTCTGCTT-TT-CCCTTCTCC: A(0.006) R(0.000) N(0.000) D(0.000) C(0.001) Q(0.000) E(0.000) G(0.000) H(0.000) I(0.000) L(0.000) K(0.000) M(0.000) F(0.000) P(0.000) S(0.000) T(0.992) W(0.000) Y(0.000) V(0.000) 
    963      1   AGAAAAA--AGAGGGGCCCACGACCAAACCCGAAAAGAAGAA-AAAGCAAA-GA-AAAACACAG: A(0.101) R(0.000) N(0.000) D(0.000) C(0.888) Q(0.000) E(0.000) G(0.004) H(0.000) I(0.000) L(0.000) K(0.000) M(0.000) F(0.000) P(0.000) S(0.000) T(0.008) W(0.000) Y(0.000) V(0.000) 
    964      1   AAAAAAA--AAAAAAAAAGAAAAAAAAAAAAGTAAAAAAAAA-AAAATAAA-AA-AAAAAAGAA: A(0.985) R(0.000) N(0.000) D(0.000) C(0.003) Q(0.000) E(0.000) G(0.004) H(0.000) I(0.000) L(0.000) K(0.000) M(0.000) F(0.000) P(0.000) S(0.000) T(0.008) W(0.000) Y(0.000) V(0.000) 
    965      1   GCGCCCC--GGGGGGGCCCCCCCCCCCGCCCCGGCCCCGCCG-CCGCCGCC-CC-GGGCCCCCC: A(0.002) R(0.000) N(0.000) D(0.000) C(0.997) Q(0.000) E(0.000) G(0.000) H(0.000) I(0.000) L(0.000) K(0.000) M(0.000) F(0.000) P(0.000) S(0.000) T(0.001) W(0.000) Y(0.000) V(0.000) 
    966      1   TGTATCC--CTCTTTCAGACGTCGGAATCCGCTTAAAATCAT-AATAATAA-AA-TTTACACAT: A(0.807) R(0.000) N(0.000) D(0.000) C(0.117) Q(0.000) E(0.000) G(0.056) H(0.000) I(0.000) L(0.000) K(0.000) M(0.000) F(0.000) P(0.000) S(0.000) T(0.019) W(0.000) Y(0.000) V(0.000) 
    967     13   GGGGGGG--GGGGGGGGGGGGGGGGGGGGGGGGGGGGGGGGG-GGGGGGGG-GG-GGGGGGGGG: A(0.003) R(0.000) N(0.000) D(0.000) C(0.000) Q(0.000) E(0.000) G(0.996) H(0.000) I(0.000) L(0.000) K(0.000) M(0.000) F(0.000) P(0.000) S(0.000) T(0.000) W(0.000) Y(0.000) V(0.000) 
    968      3   GGGGGGG--GGGGGGGGGGGGGGGGGGGGGGGGGGGGGGGGG-GGGGCGGG-GG-GGGGGGGGG: A(0.003) R(0.000) N(0.000) D(0.000) C(0.000) Q(0.000) E(0.000) G(0.996) H(0.000) I(0.000) L(0.000) K(0.000) M(0.000) F(0.000) P(0.000) S(0.000) T(0.000) W(0.000) Y(0.000) V(0.000) 
    969      1   GTGGCTC--GGGGGGGTCGGGGGCGCGGGGGGGGGCCGGCGG-CGGCGGCG-CG-GGGGGGGGG: A(0.091) R(0.000) N(0.000) D(0.000) C(0.263) Q(0.000) E(0.000) G(0.031) H(0.000) I(0.000) L(0.000) K(0.000) M(0.000) F(0.000) P(0.000) S(0.000) T(0.615) W(0.000) Y(0.000) V(0.000) 
    970      1   AAAAAAA--AAAAAAAAAAAAAAAAAAAAAAAAAAAAAAAAA-AAAATAAA-AA-AAAAAAAAA: A(0.985) R(0.000) N(0.000) D(0.000) C(0.003) Q(0.000) E(0.000) G(0.004) H(0.000) I(0.000) L(0.000) K(0.000) M(0.000) F(0.000) P(0.000) S(0.000) T(0.008) W(0.000) Y(0.000) V(0.000) 
    971     23   CCCCCCC--CCCCCCCCCCCCCCCCCCCCCCCCCCCCCCCCC-CCCCCCCC-CC-CCCCCCCCC: A(0.002) R(0.000) N(0.000) D(0.000) C(0.997) Q(0.000) E(0.000) G(0.000) H(0.000) I(0.000) L(0.000) K(0.000) M(0.000) F(0.000) P(0.000) S(0.000) T(0.001) W(0.000) Y(0.000) V(0.000) 
    972      1   AGTAGTT--TTTTTTTTTGTTCGGGGGTGCGGATGGGGTGGT-GGTGAAGG-GG-AATGGCGCG: A(0.007) R(0.000) N(0.000) D(0.000) C(0.001) Q(0.000) E(0.000) G(0.000) H(0.000) I(0.000) L(0.000) K(0.000) M(0.000) F(0.000) P(0.000) S(0.000) T(0.992) W(0.000) Y(0.000) V(0.000) 
    973     23   TTTTTTT--TTTTTTTTTTTTTTTTTTTTTTTTTTTTTTTTT-TTTTTTTT-TT-TTTTTTTTT: A(0.006) R(0.000) N(0.000) D(0.000) C(0.001) Q(0.000) E(0.000) G(0.000) H(0.000) I(0.000) L(0.000) K(0.000) M(0.000) F(0.000) P(0.000) S(0.000) T(0.993) W(0.000) Y(0.000) V(0.000) 
    974      1   AAAAAAA--AGAAAAAAAAAAAAAAAAAAAAAAAAAAAAAAA-AAAAGAAA-AA-AAAAAAAAA: A(0.985) R(0.000) N(0.000) D(0.000) C(0.003) Q(0.000) E(0.000) G(0.004) H(0.000) I(0.000) L(0.000) K(0.000) M(0.000) F(0.000) P(0.000) S(0.000) T(0.008) W(0.000) Y(0.000) V(0.000) 
    975      1   CCCCCCC--CCCCCCCCCCCCCCCCCCCCCCCCCCCCCCCCC-CCCCGCCC-CC-CCCCCCCCC: A(0.002) R(0.000) N(0.000) D(0.000) C(0.997) Q(0.000) E(0.000) G(0.000) H(0.000) I(0.000) L(0.000) K(0.000) M(0.000) F(0.000) P(0.000) S(0.000) T(0.001) W(0.000) Y(0.000) V(0.000) 
    976      1   TTTTTGT--TTTTTTTAATTTTTTTTTTTTTGTTTTTTTTTT-TTTTCTTT-TT-TTTTGTGTG: A(0.738) R(0.000) N(0.000) D(0.000) C(0.006) Q(0.000) E(0.000) G(0.006) H(0.000) I(0.000) L(0.000) K(0.000) M(0.000) F(0.000) P(0.000) S(0.000) T(0.249) W(0.000) Y(0.000) V(0.000) 
    977      1   CCCCCCC--CCCCACCCCCCACCCCCCCCCCCCCCCCCCCCC-CCCCCTCC-CC-TTCCACACC: A(0.002) R(0.000) N(0.000) D(0.000) C(0.997) Q(0.000) E(0.000) G(0.000) H(0.000) I(0.000) L(0.000) K(0.000) M(0.000) F(0.000) P(0.000) S(0.000) T(0.001) W(0.000) Y(0.000) V(0.000) 
    978      1   TTTTTTT--TTTTTTTGTTTTTTGTTTTGGTTTTTTTTTTTT-TTTTTTTT-TT-TTTTTTCTC: A(0.135) R(0.000) N(0.000) D(0.000) C(0.018) Q(0.000) E(0.000) G(0.330) H(0.000) I(0.000) L(0.000) K(0.000) M(0.000) F(0.000) P(0.000) S(0.000) T(0.517) W(0.000) Y(0.000) V(0.000) 
    979      9   TTTTTTT--TTTTTTTTTTTTTTTTTTTTTTTTTTTTTTTTT-TTTTCTTT-TT-TTTTTTTTT: A(0.006) R(0.000) N(0.000) D(0.000) C(0.001) Q(0.000) E(0.000) G(0.000) H(0.000) I(0.000) L(0.000) K(0.000) M(0.000) F(0.000) P(0.000) S(0.000) T(0.993) W(0.000) Y(0.000) V(0.000) 
    980     23   CCCCCCC--CCCCCCCCCCCCCCCCCCCCCCCCCCCCCCCCC-CCCCCCCC-CC-CCCCCCCCC: A(0.002) R(0.000) N(0.000) D(0.000) C(0.997) Q(0.000) E(0.000) G(0.000) H(0.000) I(0.000) L(0.000) K(0.000) M(0.000) F(0.000) P(0.000) S(0.000) T(0.001) W(0.000) Y(0.000) V(0.000) 
    981      1   TTTTCGT--CGCGGGGTTTTCTAGTTTTAGTTCTTTTTTTTT-TTTTATTT-TT-TTTTGTGTT: A(0.006) R(0.000) N(0.000) D(0.000) C(0.001) Q(0.000) E(0.000) G(0.000) H(0.000) I(0.000) L(0.000) K(0.000) M(0.000) F(0.000) P(0.000) S(0.000) T(0.993) W(0.000) Y(0.000) V(0.000) 
    982      1   CCCCGCT--GGGGGGGTTCCCCCGCGCCCGCGTCCGGCCGCC-GCCGTTGC-GC-TTCCCCCCG: A(0.019) R(0.000) N(0.000) D(0.000) C(0.046) Q(0.000) E(0.000) G(0.001) H(0.000) I(0.000) L(0.000) K(0.000) M(0.000) F(0.000) P(0.000) S(0.000) T(0.934) W(0.000) Y(0.000) V(0.000) 
    983      2   TTTTTTT--TTTTTTTTTTTTTTTTTTTTTTTTTTTTTTTTT-TTTTGTTT-TT-TTTTTTTTT: A(0.006) R(0.000) N(0.000) D(0.000) C(0.001) Q(0.000) E(0.000) G(0.000) H(0.000) I(0.000) L(0.000) K(0.000) M(0.000) F(0.000) P(0.000) S(0.000) T(0.993) W(0.000) Y(0.000) V(0.000) 
    984      1   GGGTGGG--GGGGGGGGGGGGGGGGGTGCGGGGGTGGTGGTG-GTGGCGGT-GT-GGGTCGCGG: A(0.003) R(0.000) N(0.000) D(0.000) C(0.000) Q(0.000) E(0.000) G(0.996) H(0.000) I(0.000) L(0.000) K(0.000) M(0.000) F(0.000) P(0.000) S(0.000) T(0.000) W(0.000) Y(0.000) V(0.000) 
    985      1   CACAAAA--AAAAAAAACAAAAAGAAGCGGAACCGAAGCAGC-AGCATCAG-AG-CCCGGAGAA: A(0.967) R(0.000) N(0.000) D(0.000) C(0.017) Q(0.000) E(0.000) G(0.006) H(0.000) I(0.000) L(0.000) K(0.000) M(0.000) F(0.000) P(0.000) S(0.000) T(0.011) W(0.000) Y(0.000) V(0.000) 
    986      1   AAATTAA--AAAAAAAGATCTATTATTATTAAAATTTTATTA-TTATGATT-TT-AAATTATAA: A(0.533) R(0.000) N(0.000) D(0.000) C(0.009) Q(0.000) E(0.000) G(0.445) H(0.000) I(0.000) L(0.000) K(0.000) M(0.000) F(0.000) P(0.000) S(0.000) T(0.013) W(0.000) Y(0.000) V(0.000) 
    987      2   GGGGGGG--GGGGGGGAGGGGGGGGGGGGGGGGGGGGGGGGG-GGGGCGGG-GG-GGGGGGGGG: A(0.369) R(0.000) N(0.000) D(0.000) C(0.008) Q(0.000) E(0.000) G(0.615) H(0.000) I(0.000) L(0.000) K(0.000) M(0.000) F(0.000) P(0.000) S(0.000) T(0.008) W(0.000) Y(0.000) V(0.000) 
    988      1   AAACCGG--AAAAAAAGCCCAACCACCACCAAAACCCCACCA-CCACTACC-CC-AAACAAAAA: A(0.070) R(0.000) N(0.000) D(0.000) C(0.275) Q(0.000) E(0.000) G(0.649) H(0.000) I(0.000) L(0.000) K(0.000) M(0.000) F(0.000) P(0.000) S(0.000) T(0.006) W(0.000) Y(0.000) V(0.000) 
    989      1   AAAAAAA--AAAAAAAAAAAAAAAAAAAAAAAAAAAAAAAAA-AAAACAAA-AA-AAAAAAAAA: A(0.985) R(0.000) N(0.000) D(0.000) C(0.003) Q(0.000) E(0.000) G(0.004) H(0.000) I(0.000) L(0.000) K(0.000) M(0.000) F(0.000) P(0.000) S(0.000) T(0.008) W(0.000) Y(0.000) V(0.000) 
    990      1   GGGAAGG--GGGGGGGGGAGAGCGGAAGGGGGGGAAAAGAAG-AAGACGAA-AA-GGGAGTGTG: A(0.004) R(0.000) N(0.000) D(0.000) C(0.000) Q(0.000) E(0.000) G(0.996) H(0.000) I(0.000) L(0.000) K(0.000) M(0.000) F(0.000) P(0.000) S(0.000) T(0.000) W(0.000) Y(0.000) V(0.000) 
    991      1   AAAAAAA--AAAAAAAAAAAAAAAAAAAAAAAAAAAAAAAAA-AAAACAAAGAA-AAAAAAAAA: A(0.985) R(0.000) N(0.000) D(0.000) C(0.003) Q(0.000) E(0.000) G(0.004) H(0.000) I(0.000) L(0.000) K(0.000) M(0.000) F(0.000) P(0.000) S(0.000) T(0.008) W(0.000) Y(0.000) V(0.000) 
    992      1   TTTTTTT--TTTTTTTTTTTTTTTTTTTTTTTTTTTTTTTTT-TTTTGTTTTTT-TTTTTTTTT: A(0.006) R(0.000) N(0.000) D(0.000) C(0.001) Q(0.000) E(0.000) G(0.000) H(0.000) I(0.000) L(0.000) K(0.000) M(0.000) F(0.000) P(0.000) S(0.000) T(0.993) W(0.000) Y(0.000) V(0.000) 
    993      1   TTCTTTT--TTTTTTTCTTTTCTTTTTTCTTTTCTTTTCTTC-TTCTTTTTATT-TTCTTTTTT: A(0.056) R(0.000) N(0.000) D(0.000) C(0.377) Q(0.000) E(0.000) G(0.004) H(0.000) I(0.000) L(0.000) K(0.000) M(0.000) F(0.000) P(0.000) S(0.000) T(0.562) W(0.000) Y(0.000) V(0.000) 
    994      1   ATAAAAA--AAAAAAATTAAAGAGGAAAAAGGAAAAAAAAAA-AAAAGAAAAAA-AAAAGCGCG: A(0.199) R(0.000) N(0.000) D(0.000) C(0.005) Q(0.000) E(0.000) G(0.002) H(0.000) I(0.000) L(0.000) K(0.000) M(0.000) F(0.000) P(0.000) S(0.000) T(0.794) W(0.000) Y(0.000) V(0.000) 
    995      1   TTTTTTT--TTTTTTTATTTTTTCTTTTTCTTTTTTTTTTTT-TTTTCTTTTTT-TTTTTTTTT: A(0.386) R(0.000) N(0.000) D(0.000) C(0.009) Q(0.000) E(0.000) G(0.005) H(0.000) I(0.000) L(0.000) K(0.000) M(0.000) F(0.000) P(0.000) S(0.000) T(0.600) W(0.000) Y(0.000) V(0.000) 
    996      1   TCTCCTT--TTTTTTTTCTTCTCCTCCTCCTTTTCCCCTCCT-CCTCATCCCCC-TTTCCTCTT: A(0.012) R(0.000) N(0.000) D(0.000) C(0.008) Q(0.000) E(0.000) G(0.000) H(0.000) I(0.000) L(0.000) K(0.000) M(0.000) F(0.000) P(0.000) S(0.000) T(0.979) W(0.000) Y(0.000) V(0.000) 
    997      1   CTCCCCC--GGGGGGGCGCCCCCCCCCCCCCCCCCCCCCCCC-CCCCTCCCACC-CCCCCCCCC: A(0.007) R(0.000) N(0.000) D(0.000) C(0.986) Q(0.000) E(0.000) G(0.006) H(0.000) I(0.000) L(0.000) K(0.000) M(0.000) F(0.000) P(0.000) S(0.000) T(0.002) W(0.000) Y(0.000) V(0.000) 
    998      1   AAAAATA--AAAAAAAAGAAGAAAAAAAAGATAAAAAAAAAA-AAAACAAACAA-AAAAGAGAA: A(0.963) R(0.000) N(0.000) D(0.000) C(0.003) Q(0.000) E(0.000) G(0.025) H(0.000) I(0.000) L(0.000) K(0.000) M(0.000) F(0.000) P(0.000) S(0.000) T(0.009) W(0.000) Y(0.000) V(0.000) 
    999      1   TTCCCTT--CCCCCCCCCCTTCCCCCCCCCCCTCTCCCCCCC-CTCCTTCTTCC-TTCTCCCCG: A(0.004) R(0.000) N(0.000) D(0.000) C(0.989) Q(0.000) E(0.000) G(0.000) H(0.000) I(0.000) L(0.000) K(0.000) M(0.000) F(0.000) P(0.000) S(0.000) T(0.007) W(0.000) Y(0.000) V(0.000) 
   1000      1   GGGGCCC--GGGGGGGAAGCGGGGGCGGGGGGGGGCCGGCGG-C-GCGGCGACG-GGGGGGGGG: A(0.883) R(0.000) N(0.000) D(0.000) C(0.043) Q(0.000) E(0.000) G(0.062) H(0.000) I(0.000) L(0.000) K(0.000) M(0.000) F(0.000) P(0.000) S(0.000) T(0.012) W(0.000) Y(0.000) V(0.000) 
   1001      1   AAAAAAA--AAAAAAAACAAAAAAAAAAAAAAAAAAAAAAAA-A-AACAAAAAA-AAAAAAAAA: A(0.967) R(0.000) N(0.000) D(0.000) C(0.017) Q(0.000) E(0.000) G(0.006) H(0.000) I(0.000) L(0.000) K(0.000) M(0.000) F(0.000) P(0.000) S(0.000) T(0.011) W(0.000) Y(0.000) V(0.000) 
   1002      1   CGGGCAA--GGGGGGGATGGGGAGGCGGGGGCGGGCCGGCGG-C-GCTTCGTCG-TTGGGGGGT: A(0.916) R(0.000) N(0.000) D(0.000) C(0.004) Q(0.000) E(0.000) G(0.034) H(0.000) I(0.000) L(0.000) K(0.000) M(0.000) F(0.000) P(0.000) S(0.000) T(0.046) W(0.000) Y(0.000) V(0.000) 
   1003      1   TTTTTCT--TTTTTTTCTTTTTTCTTTTCCTTTTTTTTTTTT-T-TTATTTCTT-TTTTCTCTT: A(0.056) R(0.000) N(0.000) D(0.000) C(0.383) Q(0.000) E(0.000) G(0.004) H(0.000) I(0.000) L(0.000) K(0.000) M(0.000) F(0.000) P(0.000) S(0.000) T(0.556) W(0.000) Y(0.000) V(0.000) 
   1004      1   TTTTTTT--TTTTTTTTTTTTTTTTTTTTTTATTTTTTTTTT-T-TTCTTTATT-TTTTTTTTA: A(0.006) R(0.000) N(0.000) D(0.000) C(0.001) Q(0.000) E(0.000) G(0.000) H(0.000) I(0.000) L(0.000) K(0.000) M(0.000) F(0.000) P(0.000) S(0.000) T(0.993) W(0.000) Y(0.000) V(0.000) 
   1005      1   CTCGGCC--CCCCCCCATGCGCGGCGGCGGCCCCGGGGCGGC-G-CGCCGGAGG-CCCGCCCCC: A(0.602) R(0.000) N(0.000) D(0.000) C(0.262) Q(0.000) E(0.000) G(0.012) H(0.000) I(0.000) L(0.000) K(0.000) M(0.000) F(0.000) P(0.000) S(0.000) T(0.124) W(0.000) Y(0.000) V(0.000) 

Prob distribution at node 66, by site

   site  Freq   Data

      1     24   AAAAAAAAAAAAAAAAAAAAAAAAAAAAAAAAAAAAAAAAAAAAAAAAAAAAAAAAAAAAAAAA: A(0.996) R(0.000) N(0.000) D(0.000) C(0.000) Q(0.000) E(0.000) G(0.001) H(0.000) I(0.000) L(0.000) K(0.000) M(0.000) F(0.000) P(0.000) S(0.000) T(0.002) W(0.000) Y(0.000) V(0.000) 
      2     57   TTTTTTTTTTTTTTTTTTTTTTTTTTTTTTTTTTTTTTTTTTTTTTTTTTTTTTTTTTTTTTTT: A(0.002) R(0.000) N(0.000) D(0.000) C(0.000) Q(0.000) E(0.000) G(0.000) H(0.000) I(0.000) L(0.000) K(0.000) M(0.000) F(0.000) P(0.000) S(0.000) T(0.998) W(0.000) Y(0.000) V(0.000) 
      3     31   GGGGGGGGGGGGGGGGGGGGGGGGGGGGGGGGGGGGGGGGGGGGGGGGGGGGGGGGGGGGGGGG: A(0.001) R(0.000) N(0.000) D(0.000) C(0.000) Q(0.000) E(0.000) G(0.999) H(0.000) I(0.000) L(0.000) K(0.000) M(0.000) F(0.000) P(0.000) S(0.000) T(0.000) W(0.000) Y(0.000) V(0.000) 
      4      1   AGGGGAAGGGGGGGGGCCGAGGGGGAGGGGGGGGGGGGGGGGGGGGGGGGGGGGGGGGGGTGTG: A(0.211) R(0.000) N(0.000) D(0.000) C(0.756) Q(0.000) E(0.000) G(0.027) H(0.000) I(0.000) L(0.000) K(0.000) M(0.000) F(0.000) P(0.000) S(0.000) T(0.006) W(0.000) Y(0.000) V(0.000) 
      5      1   GCGCAAAAGGGGGGGGAGCAAGCCAACGCCCAGGCAACGACGGACGACGACGACGGGGCCCCCA: A(0.949) R(0.000) N(0.000) D(0.000) C(0.002) Q(0.000) E(0.000) G(0.046) H(0.000) I(0.000) L(0.000) K(0.000) M(0.000) F(0.000) P(0.000) S(0.000) T(0.003) W(0.000) Y(0.000) V(0.000) 
      6      1   CCCCCACCCCCCCCCCGCCCCCCCCCCCCCCCACCCCCCCCCACCCCCCCCCCCCCCCCCCCCC: A(0.021) R(0.000) N(0.000) D(0.000) C(0.956) Q(0.000) E(0.000) G(0.022) H(0.000) I(0.000) L(0.000) K(0.000) M(0.000) F(0.000) P(0.000) S(0.000) T(0.002) W(0.000) Y(0.000) V(0.000) 
      7      2   GGGGGGGGGGGGGGGGAGGGGGGGGGGGGGGGGGGGGGGGGGGGGGGGGGGGGGGGGGGGGGGG: A(0.052) R(0.000) N(0.000) D(0.000) C(0.001) Q(0.000) E(0.000) G(0.947) H(0.000) I(0.000) L(0.000) K(0.000) M(0.000) F(0.000) P(0.000) S(0.000) T(0.001) W(0.000) Y(0.000) V(0.000) 
      8      1   CCCCCCCCCCCCCCCCGCTCCCCCCCCCTCCCCCCCCCCCCCCCCCCCCCCCCCCCCCCCCCCC: A(0.012) R(0.000) N(0.000) D(0.000) C(0.967) Q(0.000) E(0.000) G(0.020) H(0.000) I(0.000) L(0.000) K(0.000) M(0.000) F(0.000) P(0.000) S(0.000) T(0.001) W(0.000) Y(0.000) V(0.000) 
      9      1   AGGTCCCCGGGGGGGGGTCGCTCCGCTGCCGGGGTCCTGCTGGCTGCTACTGCTGAAGTCGCGG: A(0.146) R(0.000) N(0.000) D(0.000) C(0.338) Q(0.000) E(0.000) G(0.433) H(0.000) I(0.000) L(0.000) K(0.000) M(0.000) F(0.000) P(0.000) S(0.000) T(0.083) W(0.000) Y(0.000) V(0.000) 
     10      1   TTTGGGGGTTTTTTTTAGGGGTGGTGGTGGTTTTGGGGTGGTTGGTGGTGGTGGTTTTGGTGTT: A(0.055) R(0.000) N(0.000) D(0.000) C(0.001) Q(0.000) E(0.000) G(0.944) H(0.000) I(0.000) L(0.000) K(0.000) M(0.000) F(0.000) P(0.000) S(0.000) T(0.001) W(0.000) Y(0.000) V(0.000) 
     11      1   CCCAAAAACCCCCCCCGAAGACAACAACAACCCCAAAACAACCAACAACAACAACCCCAACACC: A(0.899) R(0.000) N(0.000) D(0.000) C(0.002) Q(0.000) E(0.000) G(0.096) H(0.000) I(0.000) L(0.000) K(0.000) M(0.000) F(0.000) P(0.000) S(0.000) T(0.004) W(0.000) Y(0.000) V(0.000) 
     12      1   GGGCCCCCGCCCCCCCCTCCCCCCCCCGCCACAGCCCCGCCGACCGCCTCCGCCGTTGCCACAC: A(0.007) R(0.000) N(0.000) D(0.000) C(0.978) Q(0.000) E(0.000) G(0.000) H(0.000) I(0.000) L(0.000) K(0.000) M(0.000) F(0.000) P(0.000) S(0.000) T(0.015) W(0.000) Y(0.000) V(0.000) 
     13      1   CCCCCCCCCCCCCCCCCGCCGCCCCCCCCCCCGCCCCCCCCCGCCCCCTCCCCCCTTCCCCCCC: A(0.008) R(0.000) N(0.000) D(0.000) C(0.981) Q(0.000) E(0.000) G(0.009) H(0.000) I(0.000) L(0.000) K(0.000) M(0.000) F(0.000) P(0.000) S(0.000) T(0.001) W(0.000) Y(0.000) V(0.000) 
     14      1   CCCACCCCCCCCCCCCCACCACCCCCACCCCCCCACCACCACCCACCACCACCACCCCACCCCC: A(0.021) R(0.000) N(0.000) D(0.000) C(0.976) Q(0.000) E(0.000) G(0.001) H(0.000) I(0.000) L(0.000) K(0.000) M(0.000) F(0.000) P(0.000) S(0.000) T(0.002) W(0.000) Y(0.000) V(0.000) 
     15      1   GGGGGGGGGTTTAGTGACGGCGGCGGGGGGGGGGGGGGGGGGGGGGGGGGGGGGGGGGGGAGAA: A(0.380) R(0.000) N(0.000) D(0.000) C(0.087) Q(0.000) E(0.000) G(0.524) H(0.000) I(0.000) L(0.000) K(0.000) M(0.000) F(0.000) P(0.000) S(0.000) T(0.009) W(0.000) Y(0.000) V(0.000) 
     16      1   GGGGGAAGGGGGAGGGGTGAGGGGGGGGGGGGGGGGGGGGGGGGGGGGGGGGGGGGGGGTTTTG: A(0.433) R(0.000) N(0.000) D(0.000) C(0.003) Q(0.000) E(0.000) G(0.524) H(0.000) I(0.000) L(0.000) K(0.000) M(0.000) F(0.000) P(0.000) S(0.000) T(0.040) W(0.000) Y(0.000) V(0.000) 
     17      1   ACACCGGCACCCCCCCACGACCCCCCCACCCCAACCCCACCAACCACCACCACCAAAACCCCCC: A(0.635) R(0.000) N(0.000) D(0.000) C(0.263) Q(0.000) E(0.000) G(0.095) H(0.000) I(0.000) L(0.000) K(0.000) M(0.000) F(0.000) P(0.000) S(0.000) T(0.007) W(0.000) Y(0.000) V(0.000) 
     18      1   CCCAAAAACCCCCCCCCGCCCCCCCAACCCGCCCAAAACAACCAACAACAACAACCCCACCCCC: A(0.119) R(0.000) N(0.000) D(0.000) C(0.846) Q(0.000) E(0.000) G(0.031) H(0.000) I(0.000) L(0.000) K(0.000) M(0.000) F(0.000) P(0.000) S(0.000) T(0.004) W(0.000) Y(0.000) V(0.000) 
     19      1   GGGAAAAAGGGGGGGGAAAGAGAGGAAGGCGGGGAAAAGAAGGAAGAAGAAGAAGGGGAAGAGG: A(0.993) R(0.000) N(0.000) D(0.000) C(0.000) Q(0.000) E(0.000) G(0.004) H(0.000) I(0.000) L(0.000) K(0.000) M(0.000) F(0.000) P(0.000) S(0.000) T(0.002) W(0.000) Y(0.000) V(0.000) 
     20      1   TTTTTTTTTTTTTTTTTTTTTTTTCTTTTTCTTTTTTTTTTTTTTTTTTTTTTTTTTTTTTTTT: A(0.002) R(0.000) N(0.000) D(0.000) C(0.000) Q(0.000) E(0.000) G(0.000) H(0.000) I(0.000) L(0.000) K(0.000) M(0.000) F(0.000) P(0.000) S(0.000) T(0.998) W(0.000) Y(0.000) V(0.000) 
     21      1   GTGCCCCCGGGGGGGGCCCCCGCCGCCGCCGGGGCCCCGCCGGCCGCCGCCGCCGGGGCCGCGG: A(0.000) R(0.000) N(0.000) D(0.000) C(0.999) Q(0.000) E(0.000) G(0.000) H(0.000) I(0.000) L(0.000) K(0.000) M(0.000) F(0.000) P(0.000) S(0.000) T(0.000) W(0.000) Y(0.000) V(0.000) 
     22      1   CCCCCCCCCCCCCCCCAAAACCCCCCCCCCCCCCCCCCCCCCCCCCCCCCCCCCCCCCCACACC: A(0.930) R(0.000) N(0.000) D(0.000) C(0.062) Q(0.000) E(0.000) G(0.002) H(0.000) I(0.000) L(0.000) K(0.000) M(0.000) F(0.000) P(0.000) S(0.000) T(0.006) W(0.000) Y(0.000) V(0.000) 
     23      1   GGGGGGGGGGGGGGGGAAGGGGGGGGGGGGGGGGGGGGGGGGGGGGGGTGGGGGGTTGGAGAGG: A(0.655) R(0.000) N(0.000) D(0.000) C(0.003) Q(0.000) E(0.000) G(0.337) H(0.000) I(0.000) L(0.000) K(0.000) M(0.000) F(0.000) P(0.000) S(0.000) T(0.005) W(0.000) Y(0.000) V(0.000) 
     24      1   CGCGGAAGCCCCCCCGACAGGGGGGGGCCGGGCCGGGGCGGCCGGCGGCGGCGGCCCCGGGGGC: A(0.913) R(0.000) N(0.000) D(0.000) C(0.033) Q(0.000) E(0.000) G(0.046) H(0.000) I(0.000) L(0.000) K(0.000) M(0.000) F(0.000) P(0.000) S(0.000) T(0.007) W(0.000) Y(0.000) V(0.000) 
     25      1   GGGAAAAAGGGGGGGGAAAGAGAAGAAGAAGGGGAAAAGAAGGAAGAAGAAGAAGGGGAAGAGG: A(0.993) R(0.000) N(0.000) D(0.000) C(0.000) Q(0.000) E(0.000) G(0.004) H(0.000) I(0.000) L(0.000) K(0.000) M(0.000) F(0.000) P(0.000) S(0.000) T(0.002) W(0.000) Y(0.000) V(0.000) 
     26      1   GGGCCCCCGGGGGGGGCGGGCGCCGCCGCCGGGGCCCCGCCGGCCGCCGCCGCCGGGGCCGCGG: A(0.031) R(0.000) N(0.000) D(0.000) C(0.439) Q(0.000) E(0.000) G(0.528) H(0.000) I(0.000) L(0.000) K(0.000) M(0.000) F(0.000) P(0.000) S(0.000) T(0.001) W(0.000) Y(0.000) V(0.000) 
     27      1   CTCGGCCGCTGTGGGTCCCCGGGGGGGCGCGCCCGGGGCGGCCGGCGGCGGCGGCCCCGGCGCG: A(0.000) R(0.000) N(0.000) D(0.000) C(0.999) Q(0.000) E(0.000) G(0.000) H(0.000) I(0.000) L(0.000) K(0.000) M(0.000) F(0.000) P(0.000) S(0.000) T(0.000) W(0.000) Y(0.000) V(0.000) 
     28     57   TTTTTTTTTTTTTTTTTTTTTTTTTTTTTTTTTTTTTTTTTTTTTTTTTTTTTTTTTTTTTTTT: A(0.002) R(0.000) N(0.000) D(0.000) C(0.000) Q(0.000) E(0.000) G(0.000) H(0.000) I(0.000) L(0.000) K(0.000) M(0.000) F(0.000) P(0.000) S(0.000) T(0.998) W(0.000) Y(0.000) V(0.000) 
     29      1   AAAAAAAAAAAAAAAAAAAAAAAAAAAATAAAAAAAAAAAAAAAAAAAAAAAAAAAAAAAAAAA: A(0.996) R(0.000) N(0.000) D(0.000) C(0.000) Q(0.000) E(0.000) G(0.001) H(0.000) I(0.000) L(0.000) K(0.000) M(0.000) F(0.000) P(0.000) S(0.000) T(0.002) W(0.000) Y(0.000) V(0.000) 
     30      1   CCCCCTTCCCCCCCCCCCCCCCCCCCCCCCCCCCCCCCCCCCCCCCCCCCCCCCCCCCCCCCCC: A(0.002) R(0.000) N(0.000) D(0.000) C(0.995) Q(0.000) E(0.000) G(0.000) H(0.000) I(0.000) L(0.000) K(0.000) M(0.000) F(0.000) P(0.000) S(0.000) T(0.003) W(0.000) Y(0.000) V(0.000) 
     31      1   CCCCCCCCCCCCCCCCCCCCCCCCCCCCGCCCCCCCCCCCCCCCCCCCCCCCCCCCCCCCCCCC: A(0.000) R(0.000) N(0.000) D(0.000) C(0.999) Q(0.000) E(0.000) G(0.000) H(0.000) I(0.000) L(0.000) K(0.000) M(0.000) F(0.000) P(0.000) S(0.000) T(0.000) W(0.000) Y(0.000) V(0.000) 
     32     26   CCCCCCCCCCCCCCCCCCCCCCCCCCCCCCCCCCCCCCCCCCCCCCCCCCCCCCCCCCCCCCCC: A(0.000) R(0.000) N(0.000) D(0.000) C(0.999) Q(0.000) E(0.000) G(0.000) H(0.000) I(0.000) L(0.000) K(0.000) M(0.000) F(0.000) P(0.000) S(0.000) T(0.000) W(0.000) Y(0.000) V(0.000) 
     33      1   GGGGGGGGGGAGGGGGATGGGGGGGGGGCGGGAGGGGGGGGGAGGGGGGGGGGGGGGGGGGGGG: A(0.535) R(0.000) N(0.000) D(0.000) C(0.007) Q(0.000) E(0.000) G(0.366) H(0.000) I(0.000) L(0.000) K(0.000) M(0.000) F(0.000) P(0.000) S(0.000) T(0.092) W(0.000) Y(0.000) V(0.000) 
     34     31   GGGGGGGGGGGGGGGGGGGGGGGGGGGGGGGGGGGGGGGGGGGGGGGGGGGGGGGGGGGGGGGG: A(0.001) R(0.000) N(0.000) D(0.000) C(0.000) Q(0.000) E(0.000) G(0.999) H(0.000) I(0.000) L(0.000) K(0.000) M(0.000) F(0.000) P(0.000) S(0.000) T(0.000) W(0.000) Y(0.000) V(0.000) 
     35     24   AAAAAAAAAAAAAAAAAAAAAAAAAAAAAAAAAAAAAAAAAAAAAAAAAAAAAAAAAAAAAAAA: A(0.996) R(0.000) N(0.000) D(0.000) C(0.000) Q(0.000) E(0.000) G(0.001) H(0.000) I(0.000) L(0.000) K(0.000) M(0.000) F(0.000) P(0.000) S(0.000) T(0.002) W(0.000) Y(0.000) V(0.000) 
     36      1   GCCCCCCCCCCCCCCCCCCCCCCCGCCCCCGCCCCCCCCCCCCCCCCCGCCCCCCGGCCCCCCC: A(0.000) R(0.000) N(0.000) D(0.000) C(0.999) Q(0.000) E(0.000) G(0.000) H(0.000) I(0.000) L(0.000) K(0.000) M(0.000) F(0.000) P(0.000) S(0.000) T(0.000) W(0.000) Y(0.000) V(0.000) 
     37     24   AAAAAAAAAAAAAAAAAAAAAAAAAAAAAAAAAAAAAAAAAAAAAAAAAAAAAAAAAAAAAAAA: A(0.996) R(0.000) N(0.000) D(0.000) C(0.000) Q(0.000) E(0.000) G(0.001) H(0.000) I(0.000) L(0.000) K(0.000) M(0.000) F(0.000) P(0.000) S(0.000) T(0.002) W(0.000) Y(0.000) V(0.000) 
     38     57   TTTTTTTTTTTTTTTTTTTTTTTTTTTTTTTTTTTTTTTTTTTTTTTTTTTTTTTTTTTTTTTT: A(0.002) R(0.000) N(0.000) D(0.000) C(0.000) Q(0.000) E(0.000) G(0.000) H(0.000) I(0.000) L(0.000) K(0.000) M(0.000) F(0.000) P(0.000) S(0.000) T(0.998) W(0.000) Y(0.000) V(0.000) 
     39      1   CCCCACCACCCCCCCCCACTCCCCCACCCCCCCCCAACCACCCACCACCACCACCCCCCCCCCC: A(0.022) R(0.000) N(0.000) D(0.000) C(0.975) Q(0.000) E(0.000) G(0.001) H(0.000) I(0.000) L(0.000) K(0.000) M(0.000) F(0.000) P(0.000) S(0.000) T(0.002) W(0.000) Y(0.000) V(0.000) 
     40     31   GGGGGGGGGGGGGGGGGGGGGGGGGGGGGGGGGGGGGGGGGGGGGGGGGGGGGGGGGGGGGGGG: A(0.001) R(0.000) N(0.000) D(0.000) C(0.000) Q(0.000) E(0.000) G(0.999) H(0.000) I(0.000) L(0.000) K(0.000) M(0.000) F(0.000) P(0.000) S(0.000) T(0.000) W(0.000) Y(0.000) V(0.000) 
     41     31   GGGGGGGGGGGGGGGGGGGGGGGGGGGGGGGGGGGGGGGGGGGGGGGGGGGGGGGGGGGGGGGG: A(0.001) R(0.000) N(0.000) D(0.000) C(0.000) Q(0.000) E(0.000) G(0.999) H(0.000) I(0.000) L(0.000) K(0.000) M(0.000) F(0.000) P(0.000) S(0.000) T(0.000) W(0.000) Y(0.000) V(0.000) 
     42      1   GCCCCCCCCCCCCCCCGACCCCCCCCCCCCCCTCCCCTCCCCTCCCCTCCCCCTCCCCCCCCCC: A(0.315) R(0.000) N(0.000) D(0.000) C(0.476) Q(0.000) E(0.000) G(0.197) H(0.000) I(0.000) L(0.000) K(0.000) M(0.000) F(0.000) P(0.000) S(0.000) T(0.012) W(0.000) Y(0.000) V(0.000) 
     43      1   GGGGCGGCGGGGGGGGGCGGGGGGGCGGGGGGGGGCCGGCGGGCGGCGGCGGCGGGGGGGGGGG: A(0.010) R(0.000) N(0.000) D(0.000) C(0.009) Q(0.000) E(0.000) G(0.981) H(0.000) I(0.000) L(0.000) K(0.000) M(0.000) F(0.000) P(0.000) S(0.000) T(0.000) W(0.000) Y(0.000) V(0.000) 
     44      1   CCCAAAAACCCCCCCCAAAAACAAAAACAAACCCAAAACAACCAACAACAACAACCCCAACACC: A(0.996) R(0.000) N(0.000) D(0.000) C(0.000) Q(0.000) E(0.000) G(0.001) H(0.000) I(0.000) L(0.000) K(0.000) M(0.000) F(0.000) P(0.000) S(0.000) T(0.002) W(0.000) Y(0.000) V(0.000) 
     45      1   GGGGGGGGGCCCCCCCGGGGGTGGGGGGGGCGGGGCGGGGGGGCGGGGGCGGGGGGGGGGGGGC: A(0.001) R(0.000) N(0.000) D(0.000) C(0.000) Q(0.000) E(0.000) G(0.999) H(0.000) I(0.000) L(0.000) K(0.000) M(0.000) F(0.000) P(0.000) S(0.000) T(0.000) W(0.000) Y(0.000) V(0.000) 
     46      1   CCCCCTTCCCCCCCCCTTCCCCCCCCCCCCCCCCCCCCCCCCCCCCCCCCCCCCCCCCCCCCCC: A(0.008) R(0.000) N(0.000) D(0.000) C(0.009) Q(0.000) E(0.000) G(0.000) H(0.000) I(0.000) L(0.000) K(0.000) M(0.000) F(0.000) P(0.000) S(0.000) T(0.983) W(0.000) Y(0.000) V(0.000) 
     47      1   TTTGGTTGTTTTTTTTTTTTGTGGTGGTGGTTTGGGGGTGGTTGGGGGTGGGGGTTTGGGTGTT: A(0.002) R(0.000) N(0.000) D(0.000) C(0.000) Q(0.000) E(0.000) G(0.000) H(0.000) I(0.000) L(0.000) K(0.000) M(0.000) F(0.000) P(0.000) S(0.000) T(0.998) W(0.000) Y(0.000) V(0.000) 
     48      1   GGACCCCCCGGGCCGGTTCTCCCCCCCCCCCCCCCCCCCCCCCCCCCCTCCCCCCTTCCCCCCG: A(0.036) R(0.000) N(0.000) D(0.000) C(0.170) Q(0.000) E(0.000) G(0.001) H(0.000) I(0.000) L(0.000) K(0.000) M(0.000) F(0.000) P(0.000) S(0.000) T(0.794) W(0.000) Y(0.000) V(0.000) 
     49     31   GGGGGGGGGGGGGGGGGGGGGGGGGGGGGGGGGGGGGGGGGGGGGGGGGGGGGGGGGGGGGGGG: A(0.001) R(0.000) N(0.000) D(0.000) C(0.000) Q(0.000) E(0.000) G(0.999) H(0.000) I(0.000) L(0.000) K(0.000) M(0.000) F(0.000) P(0.000) S(0.000) T(0.000) W(0.000) Y(0.000) V(0.000) 
     50     26   CCCCCCCCCCCCCCCCCCCCCCCCCCCCCCCCCCCCCCCCCCCCCCCCCCCCCCCCCCCCCCCC: A(0.000) R(0.000) N(0.000) D(0.000) C(0.999) Q(0.000) E(0.000) G(0.000) H(0.000) I(0.000) L(0.000) K(0.000) M(0.000) F(0.000) P(0.000) S(0.000) T(0.000) W(0.000) Y(0.000) V(0.000) 
     51      1   GGCCCAACCGGGGGGGACCAGGCCGCCCCCGGGCCCCCCCCCGCCCCCGCCCCCCGGCCGGGGG: A(0.945) R(0.000) N(0.000) D(0.000) C(0.044) Q(0.000) E(0.000) G(0.004) H(0.000) I(0.000) L(0.000) K(0.000) M(0.000) F(0.000) P(0.000) S(0.000) T(0.007) W(0.000) Y(0.000) V(0.000) 
     52      1   TTTTTTTTTTTTTTTTTTTTTTTTTTTTTTTTTTTTTTTTTTTTTTTTTTTTTTTTTTTTTCTT: A(0.002) R(0.000) N(0.000) D(0.000) C(0.000) Q(0.000) E(0.000) G(0.000) H(0.000) I(0.000) L(0.000) K(0.000) M(0.000) F(0.000) P(0.000) S(0.000) T(0.998) W(0.000) Y(0.000) V(0.000) 
     53     57   TTTTTTTTTTTTTTTTTTTTTTTTTTTTTTTTTTTTTTTTTTTTTTTTTTTTTTTTTTTTTTTT: A(0.002) R(0.000) N(0.000) D(0.000) C(0.000) Q(0.000) E(0.000) G(0.000) H(0.000) I(0.000) L(0.000) K(0.000) M(0.000) F(0.000) P(0.000) S(0.000) T(0.998) W(0.000) Y(0.000) V(0.000) 
     54      1   TCCCCTTCCCCCCACCTCCCCCCCCCTCCCCCTCCCCCCCCCTCCCCCTCCCCCCTTCCCCCCC: A(0.026) R(0.000) N(0.000) D(0.000) C(0.529) Q(0.000) E(0.000) G(0.000) H(0.000) I(0.000) L(0.000) K(0.000) M(0.000) F(0.000) P(0.000) S(0.000) T(0.444) W(0.000) Y(0.000) V(0.000) 
     55     31   GGGGGGGGGGGGGGGGGGGGGGGGGGGGGGGGGGGGGGGGGGGGGGGGGGGGGGGGGGGGGGGG: A(0.001) R(0.000) N(0.000) D(0.000) C(0.000) Q(0.000) E(0.000) G(0.999) H(0.000) I(0.000) L(0.000) K(0.000) M(0.000) F(0.000) P(0.000) S(0.000) T(0.000) W(0.000) Y(0.000) V(0.000) 
     56     31   GGGGGGGGGGGGGGGGGGGGGGGGGGGGGGGGGGGGGGGGGGGGGGGGGGGGGGGGGGGGGGGG: A(0.001) R(0.000) N(0.000) D(0.000) C(0.000) Q(0.000) E(0.000) G(0.999) H(0.000) I(0.000) L(0.000) K(0.000) M(0.000) F(0.000) P(0.000) S(0.000) T(0.000) W(0.000) Y(0.000) V(0.000) 
     57      1   GGGCGCCCGGGGGGGGCCCGCCCCCGCGCCCGGGCCGCGCCGGCCGGCTCCGGCGTTGCCCCCG: A(0.001) R(0.000) N(0.000) D(0.000) C(0.999) Q(0.000) E(0.000) G(0.000) H(0.000) I(0.000) L(0.000) K(0.000) M(0.000) F(0.000) P(0.000) S(0.000) T(0.000) W(0.000) Y(0.000) V(0.000) 
     58      1   GGGCCTTTGCCCCGCCCTTTCCCCCCCGCCCCGGCCTCATCGGCCGTCGCCGTCAGGGCCCCCC: A(0.018) R(0.000) N(0.000) D(0.000) C(0.039) Q(0.000) E(0.000) G(0.000) H(0.000) I(0.000) L(0.000) K(0.000) M(0.000) F(0.000) P(0.000) S(0.000) T(0.943) W(0.000) Y(0.000) V(0.000) 
     59      1   CCCGCAACCGGGGGGGACGAGGGGGCGCGGGGTCGGCGCCGCTGGCCGCGGCCGCCCCGGGGGG: A(0.930) R(0.000) N(0.000) D(0.000) C(0.030) Q(0.000) E(0.000) G(0.032) H(0.000) I(0.000) L(0.000) K(0.000) M(0.000) F(0.000) P(0.000) S(0.000) T(0.007) W(0.000) Y(0.000) V(0.000) 
     60      1   CCCCGCCCCCCCCCCCCTCCCCCCCCCCCTCCCCCCCCCCCCCCCCCCCCCCCCCCCCCCCCCC: A(0.007) R(0.000) N(0.000) D(0.000) C(0.978) Q(0.000) E(0.000) G(0.000) H(0.000) I(0.000) L(0.000) K(0.000) M(0.000) F(0.000) P(0.000) S(0.000) T(0.015) W(0.000) Y(0.000) V(0.000) 
     61      1   AAACCTTCAAAAAAAAAGCAAAGGGCCAGGGGAACCCCACCAACCACCACCACCAAAACGGGGG: A(0.927) R(0.000) N(0.000) D(0.000) C(0.003) Q(0.000) E(0.000) G(0.042) H(0.000) I(0.000) L(0.000) K(0.000) M(0.000) F(0.000) P(0.000) S(0.000) T(0.028) W(0.000) Y(0.000) V(0.000) 
     62      1   AAACCTCCAAAAAAAAATGACAGGGCCACGGGAAGCCGACGAACGACGACGACGAAAAGGCGCG: A(0.777) R(0.000) N(0.000) D(0.000) C(0.008) Q(0.000) E(0.000) G(0.003) H(0.000) I(0.000) L(0.000) K(0.000) M(0.000) F(0.000) P(0.000) S(0.000) T(0.212) W(0.000) Y(0.000) V(0.000) 
     63      1   AGGGCGGCGAAAAAAGGCCAGACCCCGGCCCCAGGCCGGCGGACGGCGACGGCGGAAGGCCCCC: A(0.263) R(0.000) N(0.000) D(0.000) C(0.096) Q(0.000) E(0.000) G(0.637) H(0.000) I(0.000) L(0.000) K(0.000) M(0.000) F(0.000) P(0.000) S(0.000) T(0.004) W(0.000) Y(0.000) V(0.000) 
     64     31   GGGGGGGGGGGGGGGGGGGGGGGGGGGGGGGGGGGGGGGGGGGGGGGGGGGGGGGGGGGGGGGG: A(0.001) R(0.000) N(0.000) D(0.000) C(0.000) Q(0.000) E(0.000) G(0.999) H(0.000) I(0.000) L(0.000) K(0.000) M(0.000) F(0.000) P(0.000) S(0.000) T(0.000) W(0.000) Y(0.000) V(0.000) 
     65     31   GGGGGGGGGGGGGGGGGGGGGGGGGGGGGGGGGGGGGGGGGGGGGGGGGGGGGGGGGGGGGGGG: A(0.001) R(0.000) N(0.000) D(0.000) C(0.000) Q(0.000) E(0.000) G(0.999) H(0.000) I(0.000) L(0.000) K(0.000) M(0.000) F(0.000) P(0.000) S(0.000) T(0.000) W(0.000) Y(0.000) V(0.000) 
     66      1   CCCACAACCCCCCCCCAGGCCCTCCCACCCCCCCACCACCACCCACCAACACCACAACACCCCC: A(0.875) R(0.000) N(0.000) D(0.000) C(0.044) Q(0.000) E(0.000) G(0.075) H(0.000) I(0.000) L(0.000) K(0.000) M(0.000) F(0.000) P(0.000) S(0.000) T(0.006) W(0.000) Y(0.000) V(0.000) 
     67      1   CCCCCAACCCCCCCCCAAAACCCCCCCCCCCCCCCCCCCCCCCCCCCCCCCCCCCCCCCCCCCC: A(0.996) R(0.000) N(0.000) D(0.000) C(0.001) Q(0.000) E(0.000) G(0.001) H(0.000) I(0.000) L(0.000) K(0.000) M(0.000) F(0.000) P(0.000) S(0.000) T(0.002) W(0.000) Y(0.000) V(0.000) 
     68     31   GGGGGGGGGGGGGGGGGGGGGGGGGGGGGGGGGGGGGGGGGGGGGGGGGGGGGGGGGGGGGGGG: A(0.001) R(0.000) N(0.000) D(0.000) C(0.000) Q(0.000) E(0.000) G(0.999) H(0.000) I(0.000) L(0.000) K(0.000) M(0.000) F(0.000) P(0.000) S(0.000) T(0.000) W(0.000) Y(0.000) V(0.000) 
     69      1   GGCCCGGCCCCCCGCCGGGGCGCCCCCCACACGCCCCCCCCCGCCCCCGCCCCCCGGCCCCCCC: A(0.001) R(0.000) N(0.000) D(0.000) C(0.000) Q(0.000) E(0.000) G(0.999) H(0.000) I(0.000) L(0.000) K(0.000) M(0.000) F(0.000) P(0.000) S(0.000) T(0.000) W(0.000) Y(0.000) V(0.000) 
     70      1   TCTCCAACTTTTTTTTGACCCTCCCCCTCCCCTTCCCCTCCTTCCTCCTCCTCCTTTTCCACAC: A(0.829) R(0.000) N(0.000) D(0.000) C(0.058) Q(0.000) E(0.000) G(0.103) H(0.000) I(0.000) L(0.000) K(0.000) M(0.000) F(0.000) P(0.000) S(0.000) T(0.011) W(0.000) Y(0.000) V(0.000) 
     71      1   TTTTTTTTTTTTTTTTTATTTTTTTTTTTTTTTTTTTTTTTTTTTTTTTTTTTTTTTTTTTTTT: A(0.034) R(0.000) N(0.000) D(0.000) C(0.001) Q(0.000) E(0.000) G(0.000) H(0.000) I(0.000) L(0.000) K(0.000) M(0.000) F(0.000) P(0.000) S(0.000) T(0.965) W(0.000) Y(0.000) V(0.000) 
     72      1   TCCGGACGCCCCCCCCAACGCCCCCGGCCCCCCCGGGGCGGCCGGCGGCGGCGGCCCCGGCGCC: A(0.826) R(0.000) N(0.000) D(0.000) C(0.158) Q(0.000) E(0.000) G(0.005) H(0.000) I(0.000) L(0.000) K(0.000) M(0.000) F(0.000) P(0.000) S(0.000) T(0.011) W(0.000) Y(0.000) V(0.000) 
     73      1   GGGGCTTCGGGGGGGGGACGCGCCGCGGCCGGGGGCCGGCGGGCGGCGGCGGCGGGGGGCGCGG: A(0.337) R(0.000) N(0.000) D(0.000) C(0.014) Q(0.000) E(0.000) G(0.611) H(0.000) I(0.000) L(0.000) K(0.000) M(0.000) F(0.000) P(0.000) S(0.000) T(0.038) W(0.000) Y(0.000) V(0.000) 
     74      1   CCCTTTTTCCCCCCCCCCTCTCTTCTTCTTCCCCTTTTCTTCCTTCTTCTTCTTCCCCTTCTCC: A(0.010) R(0.000) N(0.000) D(0.000) C(0.937) Q(0.000) E(0.000) G(0.000) H(0.000) I(0.000) L(0.000) K(0.000) M(0.000) F(0.000) P(0.000) S(0.000) T(0.053) W(0.000) Y(0.000) V(0.000) 
     75      1   TCCCCCCCCCCCCCCCCCCACCCCCCCCCCCCCCCCCCCCCCCCCCCCCCCCCCCCCCCCCCCC: A(0.000) R(0.000) N(0.000) D(0.000) C(0.999) Q(0.000) E(0.000) G(0.000) H(0.000) I(0.000) L(0.000) K(0.000) M(0.000) F(0.000) P(0.000) S(0.000) T(0.000) W(0.000) Y(0.000) V(0.000) 
     76      4   GGGGGGGGGGGGGGGGGAGGGGGGGGGGGGGGGGGGGGGGGGGGGGGGGGGGGGGGGGGGGGGG: A(0.027) R(0.000) N(0.000) D(0.000) C(0.000) Q(0.000) E(0.000) G(0.972) H(0.000) I(0.000) L(0.000) K(0.000) M(0.000) F(0.000) P(0.000) S(0.000) T(0.000) W(0.000) Y(0.000) V(0.000) 
     77      1   TTTTTTTTTTTTTTTTTTTTTTTTCTTTTTCCTTTTTTTTTTTTTTTTTTTTTTTTTTTTCTCC: A(0.002) R(0.000) N(0.000) D(0.000) C(0.000) Q(0.000) E(0.000) G(0.000) H(0.000) I(0.000) L(0.000) K(0.000) M(0.000) F(0.000) P(0.000) S(0.000) T(0.998) W(0.000) Y(0.000) V(0.000) 
     78      1   GGCGGGGGCCCCCCCCCTGGGGGCGCGCGCGGGCGGGGCGGCGGGCGGGGGCGGCGGCGGGGGG: A(0.180) R(0.000) N(0.000) D(0.000) C(0.244) Q(0.000) E(0.000) G(0.451) H(0.000) I(0.000) L(0.000) K(0.000) M(0.000) F(0.000) P(0.000) S(0.000) T(0.125) W(0.000) Y(0.000) V(0.000) 
     79      1   TTTTTTTTTTTTTTTTTGTTTTTTTTTTGTTTTTTTTTTTTTTTTTTTTTTTTTTTTTTTTTTT: A(0.026) R(0.000) N(0.000) D(0.000) C(0.001) Q(0.000) E(0.000) G(0.005) H(0.000) I(0.000) L(0.000) K(0.000) M(0.000) F(0.000) P(0.000) S(0.000) T(0.967) W(0.000) Y(0.000) V(0.000) 
     80     26   CCCCCCCCCCCCCCCCCCCCCCCCCCCCCCCCCCCCCCCCCCCCCCCCCCCCCCCCCCCCCCCC: A(0.000) R(0.000) N(0.000) D(0.000) C(0.999) Q(0.000) E(0.000) G(0.000) H(0.000) I(0.000) L(0.000) K(0.000) M(0.000) F(0.000) P(0.000) S(0.000) T(0.000) W(0.000) Y(0.000) V(0.000) 
     81      1   GGGCGGGGGGGGGGGGCCGGCCGGCGCGGGCCGGCGACGGCGGGCGGCGGCGACGGGGCCGCGC: A(0.032) R(0.000) N(0.000) D(0.000) C(0.804) Q(0.000) E(0.000) G(0.161) H(0.000) I(0.000) L(0.000) K(0.000) M(0.000) F(0.000) P(0.000) S(0.000) T(0.003) W(0.000) Y(0.000) V(0.000) 
     82      1   GGGGTGATGGGGGGGGGTGGGGGGGTGGGGGGGGGTTGGTGGGTGGTGGTGGTGGGGGGTGTGG: A(0.053) R(0.000) N(0.000) D(0.000) C(0.001) Q(0.000) E(0.000) G(0.936) H(0.000) I(0.000) L(0.000) K(0.000) M(0.000) F(0.000) P(0.000) S(0.000) T(0.009) W(0.000) Y(0.000) V(0.000) 
     83      1   CCCCCTTCCCCCCCCCTTCCCCCCCCCCCCCCCCCCCCCCCCCCCCCCCCCCCCCCCCCACACC: A(0.008) R(0.000) N(0.000) D(0.000) C(0.009) Q(0.000) E(0.000) G(0.000) H(0.000) I(0.000) L(0.000) K(0.000) M(0.000) F(0.000) P(0.000) S(0.000) T(0.983) W(0.000) Y(0.000) V(0.000) 
     84      1   AGCCTCCTCAAAAAAACCCCCCACGTCCCCGGGCCTTCCTCCGTCCTCGTCCTCCGGCCTGTGG: A(0.000) R(0.000) N(0.000) D(0.000) C(0.999) Q(0.000) E(0.000) G(0.000) H(0.000) I(0.000) L(0.000) K(0.000) M(0.000) F(0.000) P(0.000) S(0.000) T(0.000) W(0.000) Y(0.000) V(0.000) 
     85      1   ATTTTTTTTTTTTTTTTTTTTTTTTTTTTTTTTTTTTTTTTTTTTTTTATTTTTTAATTTTTTT: A(0.002) R(0.000) N(0.000) D(0.000) C(0.000) Q(0.000) E(0.000) G(0.000) H(0.000) I(0.000) L(0.000) K(0.000) M(0.000) F(0.000) P(0.000) S(0.000) T(0.998) W(0.000) Y(0.000) V(0.000) 
     86     57   TTTTTTTTTTTTTTTTTTTTTTTTTTTTTTTTTTTTTTTTTTTTTTTTTTTTTTTTTTTTTTTT: A(0.002) R(0.000) N(0.000) D(0.000) C(0.000) Q(0.000) E(0.000) G(0.000) H(0.000) I(0.000) L(0.000) K(0.000) M(0.000) F(0.000) P(0.000) S(0.000) T(0.998) W(0.000) Y(0.000) V(0.000) 
     87      1   CCCCCCCCCCCCCCCCCCCCCCGCCCCCCCCCCCCCCCCCCCCCCCCCCCCCCCCCCCCCCCCC: A(0.000) R(0.000) N(0.000) D(0.000) C(0.999) Q(0.000) E(0.000) G(0.000) H(0.000) I(0.000) L(0.000) K(0.000) M(0.000) F(0.000) P(0.000) S(0.000) T(0.000) W(0.000) Y(0.000) V(0.000) 
     88      1   ACAACAACAAAAAAAAAAAAACAACCAAAACCAAACCAACAAACAACAACAACAAAAAAACACC: A(0.996) R(0.000) N(0.000) D(0.000) C(0.000) Q(0.000) E(0.000) G(0.001) H(0.000) I(0.000) L(0.000) K(0.000) M(0.000) F(0.000) P(0.000) S(0.000) T(0.002) W(0.000) Y(0.000) V(0.000) 
     89      2   TTTTTTTTTTTTTTTTTTTTCTTTTTTTTTTTTTTTTTTTTTTTTTTTTTTTTTTTTTTTTTTT: A(0.002) R(0.000) N(0.000) D(0.000) C(0.000) Q(0.000) E(0.000) G(0.000) H(0.000) I(0.000) L(0.000) K(0.000) M(0.000) F(0.000) P(0.000) S(0.000) T(0.998) W(0.000) Y(0.000) V(0.000) 
     90      1   GCGGGGGGGGGGGGGGGGGGGGGGCGGGGGCCGGGGGGGGGGGGGGGGGGGGGGGGGGGGCGCC: A(0.001) R(0.000) N(0.000) D(0.000) C(0.000) Q(0.000) E(0.000) G(0.999) H(0.000) I(0.000) L(0.000) K(0.000) M(0.000) F(0.000) P(0.000) S(0.000) T(0.000) W(0.000) Y(0.000) V(0.000) 
     91     57   TTTTTTTTTTTTTTTTTTTTTTTTTTTTTTTTTTTTTTTTTTTTTTTTTTTTTTTTTTTTTTTT: A(0.002) R(0.000) N(0.000) D(0.000) C(0.000) Q(0.000) E(0.000) G(0.000) H(0.000) I(0.000) L(0.000) K(0.000) M(0.000) F(0.000) P(0.000) S(0.000) T(0.998) W(0.000) Y(0.000) V(0.000) 
     92     24   AAAAAAAAAAAAAAAAAAAAAAAAAAAAAAAAAAAAAAAAAAAAAAAAAAAAAAAAAAAAAAAA: A(0.996) R(0.000) N(0.000) D(0.000) C(0.000) Q(0.000) E(0.000) G(0.001) H(0.000) I(0.000) L(0.000) K(0.000) M(0.000) F(0.000) P(0.000) S(0.000) T(0.002) W(0.000) Y(0.000) V(0.000) 
     93      1   CCCCCCCCCCCCCCCCCTCCCCCCCCCCCCCCCCCCCCCCCCCCCCCCCCCCCCCCCCCTCTCC: A(0.007) R(0.000) N(0.000) D(0.000) C(0.978) Q(0.000) E(0.000) G(0.000) H(0.000) I(0.000) L(0.000) K(0.000) M(0.000) F(0.000) P(0.000) S(0.000) T(0.015) W(0.000) Y(0.000) V(0.000) 
     94      1   GGGGGTTGGGGGGGGGCGCCGGAGGGGGGGGGGGGGGGGGGGGGGGGGGGGGGGGGGGGGGGGG: A(0.070) R(0.000) N(0.000) D(0.000) C(0.690) Q(0.000) E(0.000) G(0.210) H(0.000) I(0.000) L(0.000) K(0.000) M(0.000) F(0.000) P(0.000) S(0.000) T(0.030) W(0.000) Y(0.000) V(0.000) 
     95      1   TCCCCTTCCCCCCCCCTTTTTCCCCCCCCCCCCCCCCCCCCCCCCCCCTCCCCCCTTCCCCCCC: A(0.002) R(0.000) N(0.000) D(0.000) C(0.000) Q(0.000) E(0.000) G(0.000) H(0.000) I(0.000) L(0.000) K(0.000) M(0.000) F(0.000) P(0.000) S(0.000) T(0.998) W(0.000) Y(0.000) V(0.000) 
     96      1   CCCCCGGCCCCCCCCCCCCCCCCCCCCCGCCCGCCCCCCCTCGCCCCCCCCCCCCCCCCCCCCC: A(0.002) R(0.000) N(0.000) D(0.000) C(0.997) Q(0.000) E(0.000) G(0.001) H(0.000) I(0.000) L(0.000) K(0.000) M(0.000) F(0.000) P(0.000) S(0.000) T(0.000) W(0.000) Y(0.000) V(0.000) 
     97     31   GGGGGGGGGGGGGGGGGGGGGGGGGGGGGGGGGGGGGGGGGGGGGGGGGGGGGGGGGGGGGGGG: A(0.001) R(0.000) N(0.000) D(0.000) C(0.000) Q(0.000) E(0.000) G(0.999) H(0.000) I(0.000) L(0.000) K(0.000) M(0.000) F(0.000) P(0.000) S(0.000) T(0.000) W(0.000) Y(0.000) V(0.000) 
     98     24   AAAAAAAAAAAAAAAAAAAAAAAAAAAAAAAAAAAAAAAAAAAAAAAAAAAAAAAAAAAAAAAA: A(0.996) R(0.000) N(0.000) D(0.000) C(0.000) Q(0.000) E(0.000) G(0.001) H(0.000) I(0.000) L(0.000) K(0.000) M(0.000) F(0.000) P(0.000) S(0.000) T(0.002) W(0.000) Y(0.000) V(0.000) 
     99      1   GGGGGGGGGGGGGGGGGGGGGGGGGGGGGGGGGGGGAGGGGGGGGGAGGGGGAGGGGGGGGGGG: A(0.001) R(0.000) N(0.000) D(0.000) C(0.000) Q(0.000) E(0.000) G(0.999) H(0.000) I(0.000) L(0.000) K(0.000) M(0.000) F(0.000) P(0.000) S(0.000) T(0.000) W(0.000) Y(0.000) V(0.000) 
    100      2   CCCCGCCGCCCCCCCCCCCCCCCCCGCCCCCCCCCGGCCGCCCGCCGCCGCCGCCCCCCCCCCC: A(0.000) R(0.000) N(0.000) D(0.000) C(0.999) Q(0.000) E(0.000) G(0.000) H(0.000) I(0.000) L(0.000) K(0.000) M(0.000) F(0.000) P(0.000) S(0.000) T(0.000) W(0.000) Y(0.000) V(0.000) 
    101     57   TTTTTTTTTTTTTTTTTTTTTTTTTTTTTTTTTTTTTTTTTTTTTTTTTTTTTTTTTTTTTTTT: A(0.002) R(0.000) N(0.000) D(0.000) C(0.000) Q(0.000) E(0.000) G(0.000) H(0.000) I(0.000) L(0.000) K(0.000) M(0.000) F(0.000) P(0.000) S(0.000) T(0.998) W(0.000) Y(0.000) V(0.000) 
    102      1   TCCCGGCCCCCCCCCCCGCCCCCCCCCCCCCCCCCCCCCCCCCCCCCCCCCCCCCCCCCCCCCC: A(0.009) R(0.000) N(0.000) D(0.000) C(0.975) Q(0.000) E(0.000) G(0.015) H(0.000) I(0.000) L(0.000) K(0.000) M(0.000) F(0.000) P(0.000) S(0.000) T(0.001) W(0.000) Y(0.000) V(0.000) 
    103     57   TTTTTTTTTTTTTTTTTTTTTTTTTTTTTTTTTTTTTTTTTTTTTTTTTTTTTTTTTTTTTTTT: A(0.002) R(0.000) N(0.000) D(0.000) C(0.000) Q(0.000) E(0.000) G(0.000) H(0.000) I(0.000) L(0.000) K(0.000) M(0.000) F(0.000) P(0.000) S(0.000) T(0.998) W(0.000) Y(0.000) V(0.000) 
    104     24   AAAAAAAAAAAAAAAAAAAAAAAAAAAAAAAAAAAAAAAAAAAAAAAAAAAAAAAAAAAAAAAA: A(0.996) R(0.000) N(0.000) D(0.000) C(0.000) Q(0.000) E(0.000) G(0.001) H(0.000) I(0.000) L(0.000) K(0.000) M(0.000) F(0.000) P(0.000) S(0.000) T(0.002) W(0.000) Y(0.000) V(0.000) 
    105     26   CCCCCCCCCCCCCCCCCCCCCCCCCCCCCCCCCCCCCCCCCCCCCCCCCCCCCCCCCCCCCCCC: A(0.000) R(0.000) N(0.000) D(0.000) C(0.999) Q(0.000) E(0.000) G(0.000) H(0.000) I(0.000) L(0.000) K(0.000) M(0.000) F(0.000) P(0.000) S(0.000) T(0.000) W(0.000) Y(0.000) V(0.000) 
    106      2   CCCCCCCCCCCCCCCCCCTCCCCCCCCCCCCCCCCCCCCCCCCCCCCCCCCCCCCCCCCCCCCC: A(0.000) R(0.000) N(0.000) D(0.000) C(0.999) Q(0.000) E(0.000) G(0.000) H(0.000) I(0.000) L(0.000) K(0.000) M(0.000) F(0.000) P(0.000) S(0.000) T(0.000) W(0.000) Y(0.000) V(0.000) 
    107     57   TTTTTTTTTTTTTTTTTTTTTTTTTTTTTTTTTTTTTTTTTTTTTTTTTTTTTTTTTTTTTTTT: A(0.002) R(0.000) N(0.000) D(0.000) C(0.000) Q(0.000) E(0.000) G(0.000) H(0.000) I(0.000) L(0.000) K(0.000) M(0.000) F(0.000) P(0.000) S(0.000) T(0.998) W(0.000) Y(0.000) V(0.000) 
    108      1   CCCCCCCCCCCCCTCCCCCTCCCACCCCCCCCTCCCCCCCCCTCCCCCCCCCCCCCCCCGCGCC: A(0.000) R(0.000) N(0.000) D(0.000) C(0.999) Q(0.000) E(0.000) G(0.000) H(0.000) I(0.000) L(0.000) K(0.000) M(0.000) F(0.000) P(0.000) S(0.000) T(0.000) W(0.000) Y(0.000) V(0.000) 
    109     31   GGGGGGGGGGGGGGGGGGGGGGGGGGGGGGGGGGGGGGGGGGGGGGGGGGGGGGGGGGGGGGGG: A(0.001) R(0.000) N(0.000) D(0.000) C(0.000) Q(0.000) E(0.000) G(0.999) H(0.000) I(0.000) L(0.000) K(0.000) M(0.000) F(0.000) P(0.000) S(0.000) T(0.000) W(0.000) Y(0.000) V(0.000) 
    110     57   TTTTTTTTTTTTTTTTTTTTTTTTTTTTTTTTTTTTTTTTTTTTTTTTTTTTTTTTTTTTTTTT: A(0.002) R(0.000) N(0.000) D(0.000) C(0.000) Q(0.000) E(0.000) G(0.000) H(0.000) I(0.000) L(0.000) K(0.000) M(0.000) F(0.000) P(0.000) S(0.000) T(0.998) W(0.000) Y(0.000) V(0.000) 
    111      1   TCCCCCCCCGGGCCGCCTGCCCTCCCCCCCCCTCCCCCCCCCTCCCCCTCCCCCCTTCCCCCCC: A(0.007) R(0.000) N(0.000) D(0.000) C(0.978) Q(0.000) E(0.000) G(0.000) H(0.000) I(0.000) L(0.000) K(0.000) M(0.000) F(0.000) P(0.000) S(0.000) T(0.015) W(0.000) Y(0.000) V(0.000) 
    112      1   GGGGGGGGGGGGGGGGGGGGGGGGGGGGGGGGCGGGGGGGGGCGGGGGGGGGGGGGGGGGGGGG: A(0.001) R(0.000) N(0.000) D(0.000) C(0.000) Q(0.000) E(0.000) G(0.999) H(0.000) I(0.000) L(0.000) K(0.000) M(0.000) F(0.000) P(0.000) S(0.000) T(0.000) W(0.000) Y(0.000) V(0.000) 
    113     26   CCCCCCCCCCCCCCCCCCCCCCCCCCCCCCCCCCCCCCCCCCCCCCCCCCCCCCCCCCCCCCCC: A(0.000) R(0.000) N(0.000) D(0.000) C(0.999) Q(0.000) E(0.000) G(0.000) H(0.000) I(0.000) L(0.000) K(0.000) M(0.000) F(0.000) P(0.000) S(0.000) T(0.000) W(0.000) Y(0.000) V(0.000) 
    114      1   CCCCCGGCCCCCCCCCTCGACCCCCCCCCCCCCCCCCCCCCCCCCCCCCCCCCCCCCCCCCCCC: A(0.294) R(0.000) N(0.000) D(0.000) C(0.496) Q(0.000) E(0.000) G(0.074) H(0.000) I(0.000) L(0.000) K(0.000) M(0.000) F(0.000) P(0.000) S(0.000) T(0.136) W(0.000) Y(0.000) V(0.000) 
    115      1   AAAAGAAGAAAAAAAAAAAAAAAAAGAAAAAAAAAGGAAGAAAGAAGAAGAAGAAAAAAAAAAA: A(0.996) R(0.000) N(0.000) D(0.000) C(0.000) Q(0.000) E(0.000) G(0.001) H(0.000) I(0.000) L(0.000) K(0.000) M(0.000) F(0.000) P(0.000) S(0.000) T(0.002) W(0.000) Y(0.000) V(0.000) 
    116      2   TTTTTTTTTTTTTTTTTTTTCTTTTTTTTTTTTTTTTTTTTTTTTTTTTTTTTTTTTTTTTTTT: A(0.002) R(0.000) N(0.000) D(0.000) C(0.000) Q(0.000) E(0.000) G(0.000) H(0.000) I(0.000) L(0.000) K(0.000) M(0.000) F(0.000) P(0.000) S(0.000) T(0.998) W(0.000) Y(0.000) V(0.000) 
    117      1   CCCCCCCCCCCCCCCCCCCCCCTCCCCCCCTCCCCCCTCCCCCCCCCTCCCCCTCCCCCCCCCC: A(0.000) R(0.000) N(0.000) D(0.000) C(0.999) Q(0.000) E(0.000) G(0.000) H(0.000) I(0.000) L(0.000) K(0.000) M(0.000) F(0.000) P(0.000) S(0.000) T(0.000) W(0.000) Y(0.000) V(0.000) 
    118      4   GGGGGGGGGGGGGGGGGAGGGGGGGGGGGGGGGGGGGGGGGGGGGGGGGGGGGGGGGGGGGGGG: A(0.027) R(0.000) N(0.000) D(0.000) C(0.000) Q(0.000) E(0.000) G(0.972) H(0.000) I(0.000) L(0.000) K(0.000) M(0.000) F(0.000) P(0.000) S(0.000) T(0.000) W(0.000) Y(0.000) V(0.000) 
    119     31   GGGGGGGGGGGGGGGGGGGGGGGGGGGGGGGGGGGGGGGGGGGGGGGGGGGGGGGGGGGGGGGG: A(0.001) R(0.000) N(0.000) D(0.000) C(0.000) Q(0.000) E(0.000) G(0.999) H(0.000) I(0.000) L(0.000) K(0.000) M(0.000) F(0.000) P(0.000) S(0.000) T(0.000) W(0.000) Y(0.000) V(0.000) 
    120      1   GGGCCGGCCCCCCCCCACCACGCCCCCCCCCCGCCCCCGCCCGCCCCCGCCCCCGGGCCCCCCC: A(0.721) R(0.000) N(0.000) D(0.000) C(0.129) Q(0.000) E(0.000) G(0.142) H(0.000) I(0.000) L(0.000) K(0.000) M(0.000) F(0.000) P(0.000) S(0.000) T(0.008) W(0.000) Y(0.000) V(0.000) 
    121     57   TTTTTTTTTTTTTTTTTTTTTTTTTTTTTTTTTTTTTTTTTTTTTTTTTTTTTTTTTTTTTTTT: A(0.002) R(0.000) N(0.000) D(0.000) C(0.000) Q(0.000) E(0.000) G(0.000) H(0.000) I(0.000) L(0.000) K(0.000) M(0.000) F(0.000) P(0.000) S(0.000) T(0.998) W(0.000) Y(0.000) V(0.000) 
    122      1   TTTTTTTTTTTTTTTTTTTTTTTTTTTTATTTTTTTTTTTTTTTTTTTTTTTTTTTTTTTTTTT: A(0.002) R(0.000) N(0.000) D(0.000) C(0.000) Q(0.000) E(0.000) G(0.000) H(0.000) I(0.000) L(0.000) K(0.000) M(0.000) F(0.000) P(0.000) S(0.000) T(0.998) W(0.000) Y(0.000) V(0.000) 
    123      1   TCCCCCCCCCCCCCCCCCCCCCCCCCCCCCCCCCCCCCCCCCCCCCCCTCCCCCCTTCCCCCCC: A(0.000) R(0.000) N(0.000) D(0.000) C(0.999) Q(0.000) E(0.000) G(0.000) H(0.000) I(0.000) L(0.000) K(0.000) M(0.000) F(0.000) P(0.000) S(0.000) T(0.000) W(0.000) Y(0.000) V(0.000) 
    124      1   TCTCCTTCCCCCCCCCCCTTCTCCCCCCCCCCTCCCCCCCCCTCCCCCTCCCCCCTTCCCCCCC: A(0.027) R(0.000) N(0.000) D(0.000) C(0.760) Q(0.000) E(0.000) G(0.001) H(0.000) I(0.000) L(0.000) K(0.000) M(0.000) F(0.000) P(0.000) S(0.000) T(0.212) W(0.000) Y(0.000) V(0.000) 
    125     57   TTTTTTTTTTTTTTTTTTTTTTTTTTTTTTTTTTTTTTTTTTTTTTTTTTTTTTTTTTTTTTTT: A(0.002) R(0.000) N(0.000) D(0.000) C(0.000) Q(0.000) E(0.000) G(0.000) H(0.000) I(0.000) L(0.000) K(0.000) M(0.000) F(0.000) P(0.000) S(0.000) T(0.998) W(0.000) Y(0.000) V(0.000) 
    126      1   GGGCCGGCCCCCCCCCTGGGCGCCCCCCCCCCGCCCCCCCCCGCCCCCGCCCCCCGGCCCCCCC: A(0.031) R(0.000) N(0.000) D(0.000) C(0.001) Q(0.000) E(0.000) G(0.954) H(0.000) I(0.000) L(0.000) K(0.000) M(0.000) F(0.000) P(0.000) S(0.000) T(0.014) W(0.000) Y(0.000) V(0.000) 
    127     24   AAAAAAAAAAAAAAAAAAAAAAAAAAAAAAAAAAAAAAAAAAAAAAAAAAAAAAAAAAAAAAAA: A(0.996) R(0.000) N(0.000) D(0.000) C(0.000) Q(0.000) E(0.000) G(0.001) H(0.000) I(0.000) L(0.000) K(0.000) M(0.000) F(0.000) P(0.000) S(0.000) T(0.002) W(0.000) Y(0.000) V(0.000) 
    128     57   TTTTTTTTTTTTTTTTTTTTTTTTTTTTTTTTTTTTTTTTTTTTTTTTTTTTTTTTTTTTTTTT: A(0.002) R(0.000) N(0.000) D(0.000) C(0.000) Q(0.000) E(0.000) G(0.000) H(0.000) I(0.000) L(0.000) K(0.000) M(0.000) F(0.000) P(0.000) S(0.000) T(0.998) W(0.000) Y(0.000) V(0.000) 
    129      1   AAACCAACACCCCCCCAACACACCCCCACCCCAACCCCACCAACCACCACCACCAAAACCCCCC: A(0.996) R(0.000) N(0.000) D(0.000) C(0.001) Q(0.000) E(0.000) G(0.001) H(0.000) I(0.000) L(0.000) K(0.000) M(0.000) F(0.000) P(0.000) S(0.000) T(0.002) W(0.000) Y(0.000) V(0.000) 
    130      1   CCCCCCCCCCCCCCCCCCCCCCCCCCCCGCCCACCCCCCCCCACCCCCTCCCCCCTTCCCCCCC: A(0.000) R(0.000) N(0.000) D(0.000) C(0.999) Q(0.000) E(0.000) G(0.000) H(0.000) I(0.000) L(0.000) K(0.000) M(0.000) F(0.000) P(0.000) S(0.000) T(0.000) W(0.000) Y(0.000) V(0.000) 
    131     57   TTTTTTTTTTTTTTTTTTTTTTTTTTTTTTTTTTTTTTTTTTTTTTTTTTTTTTTTTTTTTTTT: A(0.002) R(0.000) N(0.000) D(0.000) C(0.000) Q(0.000) E(0.000) G(0.000) H(0.000) I(0.000) L(0.000) K(0.000) M(0.000) F(0.000) P(0.000) S(0.000) T(0.998) W(0.000) Y(0.000) V(0.000) 
    132      1   GGGCCAACGCCCCCCCGCAACGCCGCCGCCGGGGCCCCGCCGGCCGCCGCCGCCGGGGCCCCCG: A(0.769) R(0.000) N(0.000) D(0.000) C(0.070) Q(0.000) E(0.000) G(0.153) H(0.000) I(0.000) L(0.000) K(0.000) M(0.000) F(0.000) P(0.000) S(0.000) T(0.008) W(0.000) Y(0.000) V(0.000) 
    133      3   GGGGGGGGGGGGGGGGCGGGGGGGGGGGGGGGGGGGGGGGGGGGGGGGGGGGGGGGGGGGGGGG: A(0.014) R(0.000) N(0.000) D(0.000) C(0.018) Q(0.000) E(0.000) G(0.967) H(0.000) I(0.000) L(0.000) K(0.000) M(0.000) F(0.000) P(0.000) S(0.000) T(0.001) W(0.000) Y(0.000) V(0.000) 
    134     24   AAAAAAAAAAAAAAAAAAAAAAAAAAAAAAAAAAAAAAAAAAAAAAAAAAAAAAAAAAAAAAAA: A(0.996) R(0.000) N(0.000) D(0.000) C(0.000) Q(0.000) E(0.000) G(0.001) H(0.000) I(0.000) L(0.000) K(0.000) M(0.000) F(0.000) P(0.000) S(0.000) T(0.002) W(0.000) Y(0.000) V(0.000) 
    135      1   GGGTCGGCGGGGGAGGAACAGGCCGCCGCCGAGGCCCCGCCGGCCGCCGCCGCCGGGGCCGCGG: A(0.924) R(0.000) N(0.000) D(0.000) C(0.003) Q(0.000) E(0.000) G(0.070) H(0.000) I(0.000) L(0.000) K(0.000) M(0.000) F(0.000) P(0.000) S(0.000) T(0.003) W(0.000) Y(0.000) V(0.000) 
    136     31   GGGGGGGGGGGGGGGGGGGGGGGGGGGGGGGGGGGGGGGGGGGGGGGGGGGGGGGGGGGGGGGG: A(0.001) R(0.000) N(0.000) D(0.000) C(0.000) Q(0.000) E(0.000) G(0.999) H(0.000) I(0.000) L(0.000) K(0.000) M(0.000) F(0.000) P(0.000) S(0.000) T(0.000) W(0.000) Y(0.000) V(0.000) 
    137     31   GGGGGGGGGGGGGGGGGGGGGGGGGGGGGGGGGGGGGGGGGGGGGGGGGGGGGGGGGGGGGGGG: A(0.001) R(0.000) N(0.000) D(0.000) C(0.000) Q(0.000) E(0.000) G(0.999) H(0.000) I(0.000) L(0.000) K(0.000) M(0.000) F(0.000) P(0.000) S(0.000) T(0.000) W(0.000) Y(0.000) V(0.000) 
    138      1   GGGGGTTGGCCCCCCCGTCTCGTGGGCGACGGGGCGGCGGCGGGCGGCGGCGGCGGGGCCGCGG: A(0.081) R(0.000) N(0.000) D(0.000) C(0.006) Q(0.000) E(0.000) G(0.029) H(0.000) I(0.000) L(0.000) K(0.000) M(0.000) F(0.000) P(0.000) S(0.000) T(0.884) W(0.000) Y(0.000) V(0.000) 
    139     31   GGGGGGGGGGGGGGGGGGGGGGGGGGGGGGGGGGGGGGGGGGGGGGGGGGGGGGGGGGGGGGGG: A(0.001) R(0.000) N(0.000) D(0.000) C(0.000) Q(0.000) E(0.000) G(0.999) H(0.000) I(0.000) L(0.000) K(0.000) M(0.000) F(0.000) P(0.000) S(0.000) T(0.000) W(0.000) Y(0.000) V(0.000) 
    140     24   AAAAAAAAAAAAAAAAAAAAAAAAAAAAAAAAAAAAAAAAAAAAAAAAAAAAAAAAAAAAAAAA: A(0.996) R(0.000) N(0.000) D(0.000) C(0.000) Q(0.000) E(0.000) G(0.001) H(0.000) I(0.000) L(0.000) K(0.000) M(0.000) F(0.000) P(0.000) S(0.000) T(0.002) W(0.000) Y(0.000) V(0.000) 
    141     26   CCCCCCCCCCCCCCCCCCCCCCCCCCCCCCCCCCCCCCCCCCCCCCCCCCCCCCCCCCCCCCCC: A(0.000) R(0.000) N(0.000) D(0.000) C(0.999) Q(0.000) E(0.000) G(0.000) H(0.000) I(0.000) L(0.000) K(0.000) M(0.000) F(0.000) P(0.000) S(0.000) T(0.000) W(0.000) Y(0.000) V(0.000) 
    142     24   AAAAAAAAAAAAAAAAAAAAAAAAAAAAAAAAAAAAAAAAAAAAAAAAAAAAAAAAAAAAAAAA: A(0.996) R(0.000) N(0.000) D(0.000) C(0.000) Q(0.000) E(0.000) G(0.001) H(0.000) I(0.000) L(0.000) K(0.000) M(0.000) F(0.000) P(0.000) S(0.000) T(0.002) W(0.000) Y(0.000) V(0.000) 
    143     24   AAAAAAAAAAAAAAAAAAAAAAAAAAAAAAAAAAAAAAAAAAAAAAAAAAAAAAAAAAAAAAAA: A(0.996) R(0.000) N(0.000) D(0.000) C(0.000) Q(0.000) E(0.000) G(0.001) H(0.000) I(0.000) L(0.000) K(0.000) M(0.000) F(0.000) P(0.000) S(0.000) T(0.002) W(0.000) Y(0.000) V(0.000) 
    144      1   CCCCCCCCCCCCCCCCCCCCCCTCCCCCCCCCCCCCCCCCCCCCCCCCCCCCCCCCCCCCCCCC: A(0.000) R(0.000) N(0.000) D(0.000) C(0.999) Q(0.000) E(0.000) G(0.000) H(0.000) I(0.000) L(0.000) K(0.000) M(0.000) F(0.000) P(0.000) S(0.000) T(0.000) W(0.000) Y(0.000) V(0.000) 
    145      1   CCCCCTTCCCCCCCCCTCCCCCCCCCCCCCCCCCCCCCCCCCCCCCCCCCCCCCCCCCCCCCCC: A(0.026) R(0.000) N(0.000) D(0.000) C(0.529) Q(0.000) E(0.000) G(0.000) H(0.000) I(0.000) L(0.000) K(0.000) M(0.000) F(0.000) P(0.000) S(0.000) T(0.444) W(0.000) Y(0.000) V(0.000) 
    146     57   TTTTTTTTTTTTTTTTTTTTTTTTTTTTTTTTTTTTTTTTTTTTTTTTTTTTTTTTTTTTTTTT: A(0.002) R(0.000) N(0.000) D(0.000) C(0.000) Q(0.000) E(0.000) G(0.000) H(0.000) I(0.000) L(0.000) K(0.000) M(0.000) F(0.000) P(0.000) S(0.000) T(0.998) W(0.000) Y(0.000) V(0.000) 
    147      1   GGGCCGGCGCCCCGCCAGGCCGCCGCCGCCCGGCCCCCCCCGGCCCCCGCCCCCCGGCCCCCCG: A(0.058) R(0.000) N(0.000) D(0.000) C(0.001) Q(0.000) E(0.000) G(0.940) H(0.000) I(0.000) L(0.000) K(0.000) M(0.000) F(0.000) P(0.000) S(0.000) T(0.001) W(0.000) Y(0.000) V(0.000) 
    148     31   GGGGGGGGGGGGGGGGGGGGGGGGGGGGGGGGGGGGGGGGGGGGGGGGGGGGGGGGGGGGGGGG: A(0.001) R(0.000) N(0.000) D(0.000) C(0.000) Q(0.000) E(0.000) G(0.999) H(0.000) I(0.000) L(0.000) K(0.000) M(0.000) F(0.000) P(0.000) S(0.000) T(0.000) W(0.000) Y(0.000) V(0.000) 
    149      1   AAAAAAAAAAAAAAAAAAAAAAACAGAAAAAAAAAAAAAAAAAAAAAAAAAAAAAAAAAAAAAA: A(0.996) R(0.000) N(0.000) D(0.000) C(0.000) Q(0.000) E(0.000) G(0.001) H(0.000) I(0.000) L(0.000) K(0.000) M(0.000) F(0.000) P(0.000) S(0.000) T(0.002) W(0.000) Y(0.000) V(0.000) 
    150      1   GCCCCTTCCCCCCCCCACCCCCCCCCCCCCCCCCCCCCCCCCCCCCCCCCCCCCCCCCCCCCCC: A(0.157) R(0.000) N(0.000) D(0.000) C(0.778) Q(0.000) E(0.000) G(0.002) H(0.000) I(0.000) L(0.000) K(0.000) M(0.000) F(0.000) P(0.000) S(0.000) T(0.063) W(0.000) Y(0.000) V(0.000) 
    151     24   AAAAAAAAAAAAAAAAAAAAAAAAAAAAAAAAAAAAAAAAAAAAAAAAAAAAAAAAAAAAAAAA: A(0.996) R(0.000) N(0.000) D(0.000) C(0.000) Q(0.000) E(0.000) G(0.001) H(0.000) I(0.000) L(0.000) K(0.000) M(0.000) F(0.000) P(0.000) S(0.000) T(0.002) W(0.000) Y(0.000) V(0.000) 
    152     24   AAAAAAAAAAAAAAAAAAAAAAAAAAAAAAAAAAAAAAAAAAAAAAAAAAAAAAAAAAAAAAAA: A(0.996) R(0.000) N(0.000) D(0.000) C(0.000) Q(0.000) E(0.000) G(0.001) H(0.000) I(0.000) L(0.000) K(0.000) M(0.000) F(0.000) P(0.000) S(0.000) T(0.002) W(0.000) Y(0.000) V(0.000) 
    153      1   GGGGAGGGGGGGGGGGCAGGGGGGGGGGGGGGGGGAAGGGGGGAGGAGGAGGAGGGGGGGGGGG: A(0.296) R(0.000) N(0.000) D(0.000) C(0.136) Q(0.000) E(0.000) G(0.558) H(0.000) I(0.000) L(0.000) K(0.000) M(0.000) F(0.000) P(0.000) S(0.000) T(0.010) W(0.000) Y(0.000) V(0.000) 
    154      1   CCCCCTTCCCCCTCCCCTCCCCCCCCCCCCCCCCCCCCCCCCCCCCCCCCCCCCCCCCCCCCCC: A(0.024) R(0.000) N(0.000) D(0.000) C(0.693) Q(0.000) E(0.000) G(0.000) H(0.000) I(0.000) L(0.000) K(0.000) M(0.000) F(0.000) P(0.000) S(0.000) T(0.283) W(0.000) Y(0.000) V(0.000) 
    155     57   TTTTTTTTTTTTTTTTTTTTTTTTTTTTTTTTTTTTTTTTTTTTTTTTTTTTTTTTTTTTTTTT: A(0.002) R(0.000) N(0.000) D(0.000) C(0.000) Q(0.000) E(0.000) G(0.000) H(0.000) I(0.000) L(0.000) K(0.000) M(0.000) F(0.000) P(0.000) S(0.000) T(0.998) W(0.000) Y(0.000) V(0.000) 
    156      1   GGGTCGGCGGGGGGGGGGCGCGCCGCTGCCGGAGTCCTGCTGACTGCTGCTGCTGGGGTCCGCG: A(0.001) R(0.000) N(0.000) D(0.000) C(0.000) Q(0.000) E(0.000) G(0.999) H(0.000) I(0.000) L(0.000) K(0.000) M(0.000) F(0.000) P(0.000) S(0.000) T(0.000) W(0.000) Y(0.000) V(0.000) 
    157      1   TTTTTTTTTTTTTTTTTTTTTTTCTTTTTTTTTTTTTTTTTTTTTTTTTTTTTTTTTTTTTTTT: A(0.002) R(0.000) N(0.000) D(0.000) C(0.000) Q(0.000) E(0.000) G(0.000) H(0.000) I(0.000) L(0.000) K(0.000) M(0.000) F(0.000) P(0.000) S(0.000) T(0.998) W(0.000) Y(0.000) V(0.000) 
    158     57   TTTTTTTTTTTTTTTTTTTTTTTTTTTTTTTTTTTTTTTTTTTTTTTTTTTTTTTTTTTTTTTT: A(0.002) R(0.000) N(0.000) D(0.000) C(0.000) Q(0.000) E(0.000) G(0.000) H(0.000) I(0.000) L(0.000) K(0.000) M(0.000) F(0.000) P(0.000) S(0.000) T(0.998) W(0.000) Y(0.000) V(0.000) 
    159      1   CCCCCCCCCCCCCCCCCCCTCCCCCCCCCCCCCCCCCCCCCCCCCCCCCCCCCCCCCCCCCCCC: A(0.000) R(0.000) N(0.000) D(0.000) C(0.999) Q(0.000) E(0.000) G(0.000) H(0.000) I(0.000) L(0.000) K(0.000) M(0.000) F(0.000) P(0.000) S(0.000) T(0.000) W(0.000) Y(0.000) V(0.000) 
    160     26   CCCCCCCCCCCCCCCCCCCCCCCCCCCCCCCCCCCCCCCCCCCCCCCCCCCCCCCCCCCCCCCC: A(0.000) R(0.000) N(0.000) D(0.000) C(0.999) Q(0.000) E(0.000) G(0.000) H(0.000) I(0.000) L(0.000) K(0.000) M(0.000) F(0.000) P(0.000) S(0.000) T(0.000) W(0.000) Y(0.000) V(0.000) 
    161     26   CCCCCCCCCCCCCCCCCCCCCCCCCCCCCCCCCCCCCCCCCCCCCCCCCCCCCCCCCCCCCCCC: A(0.000) R(0.000) N(0.000) D(0.000) C(0.999) Q(0.000) E(0.000) G(0.000) H(0.000) I(0.000) L(0.000) K(0.000) M(0.000) F(0.000) P(0.000) S(0.000) T(0.000) W(0.000) Y(0.000) V(0.000) 
    162      1   GGGCGCCGGCCCCCGCCCCTAGCGGGCGGGGGAGCGGCGGCGAGCGGCGGCGGCGGGGCGGGGG: A(0.001) R(0.000) N(0.000) D(0.000) C(0.998) Q(0.000) E(0.000) G(0.000) H(0.000) I(0.000) L(0.000) K(0.000) M(0.000) F(0.000) P(0.000) S(0.000) T(0.000) W(0.000) Y(0.000) V(0.000) 
    163      1   AGGGGGGGGGGGGGGGGGGAGGGGGGGGGGGGGGGGGGGGGGGGGGGGGGGGGGGGGGGGGGGG: A(0.001) R(0.000) N(0.000) D(0.000) C(0.000) Q(0.000) E(0.000) G(0.999) H(0.000) I(0.000) L(0.000) K(0.000) M(0.000) F(0.000) P(0.000) S(0.000) T(0.000) W(0.000) Y(0.000) V(0.000) 
    164      1   GGGGAAAGGGGGGGGGGGGAGGGGGAGGGGGGGGGAAGGGGGGAGGAGGAGGAGGGGGGGGGGG: A(0.030) R(0.000) N(0.000) D(0.000) C(0.000) Q(0.000) E(0.000) G(0.970) H(0.000) I(0.000) L(0.000) K(0.000) M(0.000) F(0.000) P(0.000) S(0.000) T(0.000) W(0.000) Y(0.000) V(0.000) 
    165      1   CCCCCCCCCCCCCCCCCTCCACCCCCCCCCCCCCCCCCCCCCCCCCCCCCCCCCCCCCCCCCCC: A(0.007) R(0.000) N(0.000) D(0.000) C(0.978) Q(0.000) E(0.000) G(0.000) H(0.000) I(0.000) L(0.000) K(0.000) M(0.000) F(0.000) P(0.000) S(0.000) T(0.015) W(0.000) Y(0.000) V(0.000) 
    166      1   AAAGTAATAAGAAAGAGGGAGAAGAAGGGGAAAGGTTGATGAATGGTGATGGTGAAAGGGAGAA: A(0.212) R(0.000) N(0.000) D(0.000) C(0.001) Q(0.000) E(0.000) G(0.786) H(0.000) I(0.000) L(0.000) K(0.000) M(0.000) F(0.000) P(0.000) S(0.000) T(0.001) W(0.000) Y(0.000) V(0.000) 
    167     26   CCCCCCCCCCCCCCCCCCCCCCCCCCCCCCCCCCCCCCCCCCCCCCCCCCCCCCCCCCCCCCCC: A(0.000) R(0.000) N(0.000) D(0.000) C(0.999) Q(0.000) E(0.000) G(0.000) H(0.000) I(0.000) L(0.000) K(0.000) M(0.000) F(0.000) P(0.000) S(0.000) T(0.000) W(0.000) Y(0.000) V(0.000) 
    168      1   ACCCCTTCCCCCCTCCCGCACGCCCCCCCCCCCCCCCCCCCCCCCCCCACCCCCCAACCCCCCC: A(0.147) R(0.000) N(0.000) D(0.000) C(0.775) Q(0.000) E(0.000) G(0.037) H(0.000) I(0.000) L(0.000) K(0.000) M(0.000) F(0.000) P(0.000) S(0.000) T(0.040) W(0.000) Y(0.000) V(0.000) 
    169      1   AAAAGAAAAAAAAAAAAAAAAAAAAAAAGAAAAAAAAAAAAAAAAAAAAAAAAAAAAAAGAGAA: A(0.996) R(0.000) N(0.000) D(0.000) C(0.000) Q(0.000) E(0.000) G(0.001) H(0.000) I(0.000) L(0.000) K(0.000) M(0.000) F(0.000) P(0.000) S(0.000) T(0.002) W(0.000) Y(0.000) V(0.000) 
    170      1   GGGGGAGGGGGGGGGGGGGGGGGGGGGGCGGGGGGGGGGGGGGGGGGGGGGGGGGGGGGCCCCG: A(0.001) R(0.000) N(0.000) D(0.000) C(0.000) Q(0.000) E(0.000) G(0.999) H(0.000) I(0.000) L(0.000) K(0.000) M(0.000) F(0.000) P(0.000) S(0.000) T(0.000) W(0.000) Y(0.000) V(0.000) 
    171      1   CCCCCGGCCCCCCCCCTGCCACCCCCCCCCCCCCCCCCCCCCCCCCCCCCCCCCCCCCCCCCCC: A(0.149) R(0.000) N(0.000) D(0.000) C(0.143) Q(0.000) E(0.000) G(0.620) H(0.000) I(0.000) L(0.000) K(0.000) M(0.000) F(0.000) P(0.000) S(0.000) T(0.088) W(0.000) Y(0.000) V(0.000) 
    172      1   CCCCGCCGCCCCCGCCAGGGGCGGCGGCGGCCCCGGCGCGGCCGGCCGCGGCCGCCCCGGCGCC: A(0.200) R(0.000) N(0.000) D(0.000) C(0.041) Q(0.000) E(0.000) G(0.756) H(0.000) I(0.000) L(0.000) K(0.000) M(0.000) F(0.000) P(0.000) S(0.000) T(0.003) W(0.000) Y(0.000) V(0.000) 
    173     57   TTTTTTTTTTTTTTTTTTTTTTTTTTTTTTTTTTTTTTTTTTTTTTTTTTTTTTTTTTTTTTTT: A(0.002) R(0.000) N(0.000) D(0.000) C(0.000) Q(0.000) E(0.000) G(0.000) H(0.000) I(0.000) L(0.000) K(0.000) M(0.000) F(0.000) P(0.000) S(0.000) T(0.998) W(0.000) Y(0.000) V(0.000) 
    174      1   CCCTCTTCCCCCCCCCCGCCCCCCCCTCCCCCCCTCCTCCTCCCTCCTCCTCCTCCCCTGCGCC: A(0.035) R(0.000) N(0.000) D(0.000) C(0.922) Q(0.000) E(0.000) G(0.018) H(0.000) I(0.000) L(0.000) K(0.000) M(0.000) F(0.000) P(0.000) S(0.000) T(0.025) W(0.000) Y(0.000) V(0.000) 
    175      1   AGACGAAGAAAAAAAACGAAAAAAGGCAAAAAAACGGCAGCAAGCAGCAGCAGCAAAACCACAA: A(0.791) R(0.000) N(0.000) D(0.000) C(0.102) Q(0.000) E(0.000) G(0.098) H(0.000) I(0.000) L(0.000) K(0.000) M(0.000) F(0.000) P(0.000) S(0.000) T(0.009) W(0.000) Y(0.000) V(0.000) 
    176      1   GCGGCTCCGGGGGGGGGAGGCGGGGCGGGGGGGGACCGGCGGGTAGCGACAGCGGAAGAGGGGG: A(0.119) R(0.000) N(0.000) D(0.000) C(0.008) Q(0.000) E(0.000) G(0.866) H(0.000) I(0.000) L(0.000) K(0.000) M(0.000) F(0.000) P(0.000) S(0.000) T(0.006) W(0.000) Y(0.000) V(0.000) 
    177      1   CCCCCCCCCACACCCCGGCTCCCCCCCCCCCCCCCCCCCCCCCCCCCCCCCCCCCCCCCCCCCC: A(0.038) R(0.000) N(0.000) D(0.000) C(0.147) Q(0.000) E(0.000) G(0.814) H(0.000) I(0.000) L(0.000) K(0.000) M(0.000) F(0.000) P(0.000) S(0.000) T(0.002) W(0.000) Y(0.000) V(0.000) 
    178      1   CGCCCGGCCCCCCCCCATGGCGCCCCCCCCCCCCCCCACCCCCCCCCACCCCCACCCCCCCCCC: A(0.538) R(0.000) N(0.000) D(0.000) C(0.007) Q(0.000) E(0.000) G(0.363) H(0.000) I(0.000) L(0.000) K(0.000) M(0.000) F(0.000) P(0.000) S(0.000) T(0.092) W(0.000) Y(0.000) V(0.000) 
    179     57   TTTTTTTTTTTTTTTTTTTTTTTTTTTTTTTTTTTTTTTTTTTTTTTTTTTTTTTTTTTTTTTT: A(0.002) R(0.000) N(0.000) D(0.000) C(0.000) Q(0.000) E(0.000) G(0.000) H(0.000) I(0.000) L(0.000) K(0.000) M(0.000) F(0.000) P(0.000) S(0.000) T(0.998) W(0.000) Y(0.000) V(0.000) 
    180      1   ACCGGCCGCCCCCCCCCCCGGCGGCCGCCGGCCCGGGGCGGCCGGCGGAGGCGGCAACGGCGCC: A(0.000) R(0.000) N(0.000) D(0.000) C(0.999) Q(0.000) E(0.000) G(0.000) H(0.000) I(0.000) L(0.000) K(0.000) M(0.000) F(0.000) P(0.000) S(0.000) T(0.000) W(0.000) Y(0.000) V(0.000) 
    181      2   GGGGGGGGGGGGGGGGGTGGGGGGGGGGGGGGGGGGGGGGGGGGGGGGGGGGGGGGGGGGGGGG: A(0.021) R(0.000) N(0.000) D(0.000) C(0.001) Q(0.000) E(0.000) G(0.973) H(0.000) I(0.000) L(0.000) K(0.000) M(0.000) F(0.000) P(0.000) S(0.000) T(0.006) W(0.000) Y(0.000) V(0.000) 
    182      1   GGGGGGGGGGGGGGGGCCGGGGGGGGGGGGGGGGGGGGGGGGGGGGGGGGGGGGGGGGGGGGGG: A(0.032) R(0.000) N(0.000) D(0.000) C(0.804) Q(0.000) E(0.000) G(0.161) H(0.000) I(0.000) L(0.000) K(0.000) M(0.000) F(0.000) P(0.000) S(0.000) T(0.003) W(0.000) Y(0.000) V(0.000) 
    183      1   GCCGGAAGCCCCCCCCAAGAGCGGCGGCCCCTCCGGGGCGGCCGGCGGGGGCGGCGGCGCCCCC: A(0.995) R(0.000) N(0.000) D(0.000) C(0.001) Q(0.000) E(0.000) G(0.002) H(0.000) I(0.000) L(0.000) K(0.000) M(0.000) F(0.000) P(0.000) S(0.000) T(0.002) W(0.000) Y(0.000) V(0.000) 
    184      1   GGGCCAACGGGAGAGGAGCGAGCCGCCGCCGGGGCCCCGCCGGCCGCCGCCGCCGGGGCCACAC: A(0.666) R(0.000) N(0.000) D(0.000) C(0.005) Q(0.000) E(0.000) G(0.326) H(0.000) I(0.000) L(0.000) K(0.000) M(0.000) F(0.000) P(0.000) S(0.000) T(0.003) W(0.000) Y(0.000) V(0.000) 
    185      1   CGGCCCCCGAGAGAGGTGCCCGCCGCCGCCGGCGCCCCGCCGCCCGCCCCCGCCGCCGCCACAT: A(0.140) R(0.000) N(0.000) D(0.000) C(0.608) Q(0.000) E(0.000) G(0.079) H(0.000) I(0.000) L(0.000) K(0.000) M(0.000) F(0.000) P(0.000) S(0.000) T(0.173) W(0.000) Y(0.000) V(0.000) 
    186      1   CGCCCTCCCCCCCCCCGCTAGGACGCCCCCGCCCCCCCCCCCCCCCCCCCCCCCCCCCCCCCCC: A(0.166) R(0.000) N(0.000) D(0.000) C(0.733) Q(0.000) E(0.000) G(0.064) H(0.000) I(0.000) L(0.000) K(0.000) M(0.000) F(0.000) P(0.000) S(0.000) T(0.037) W(0.000) Y(0.000) V(0.000) 
    187      1   G-G-----GCCCCCC---------C--G--CCGG----G--GG--G--G--G--GGGG--C-CG: A(0.066) R(0.000) N(0.000) D(0.000) C(0.814) Q(0.000) E(0.000) G(0.063) H(0.000) I(0.000) L(0.000) K(0.000) M(0.000) F(0.000) P(0.000) S(0.000) T(0.057) W(0.000) Y(0.000) V(0.000) 
    188      1   G-T-----TTTTTTT---------T--T--TTGT----T--TG--T--G--T--TGGT--T-TC: A(0.117) R(0.000) N(0.000) D(0.000) C(0.083) Q(0.000) E(0.000) G(0.044) H(0.000) I(0.000) L(0.000) K(0.000) M(0.000) F(0.000) P(0.000) S(0.000) T(0.755) W(0.000) Y(0.000) V(0.000) 
    189      1   G-G-----GCCCCCC---------C--G--CCGG----G--GG--G--G--G--GGGG--C-CC: A(0.066) R(0.000) N(0.000) D(0.000) C(0.814) Q(0.000) E(0.000) G(0.063) H(0.000) I(0.000) L(0.000) K(0.000) M(0.000) F(0.000) P(0.000) S(0.000) T(0.057) W(0.000) Y(0.000) V(0.000) 
    190      1   CCCGGGGGCACCCCCCCCCCGCGGGGGCGGCCCCGGGGCGGCCGGCGGCGGCGGCCCCGGAGAC: A(0.002) R(0.000) N(0.000) D(0.000) C(0.996) Q(0.000) E(0.000) G(0.002) H(0.000) I(0.000) L(0.000) K(0.000) M(0.000) F(0.000) P(0.000) S(0.000) T(0.000) W(0.000) Y(0.000) V(0.000) 
    191      1   TTTTTTTTTTTTTTTTTTTTTTTCTTTTCCTTTTTTTTTTCTTTTTTTTTTTTTTTTTTTTTTT: A(0.002) R(0.000) N(0.000) D(0.000) C(0.000) Q(0.000) E(0.000) G(0.000) H(0.000) I(0.000) L(0.000) K(0.000) M(0.000) F(0.000) P(0.000) S(0.000) T(0.998) W(0.000) Y(0.000) V(0.000) 
    192      1   TCCGGCCGCCCCCCCCTGGGGGGGCGGCGGCCCCGGGGCGGCCGGCGGCGGCGGCCCCGCCCCC: A(0.096) R(0.000) N(0.000) D(0.000) C(0.041) Q(0.000) E(0.000) G(0.817) H(0.000) I(0.000) L(0.000) K(0.000) M(0.000) F(0.000) P(0.000) S(0.000) T(0.046) W(0.000) Y(0.000) V(0.000) 
    193      1   CGGTTAATGGGGGGGGACAATGTAGTTCTAGGCCTTTTGTTGCTTCTTCTTCTTGCCCTAGAGG: A(0.967) R(0.000) N(0.000) D(0.000) C(0.023) Q(0.000) E(0.000) G(0.003) H(0.000) I(0.000) L(0.000) K(0.000) M(0.000) F(0.000) P(0.000) S(0.000) T(0.006) W(0.000) Y(0.000) V(0.000) 
    194      1   TTTCCGGCTTTTTTTTAACTCACCTCCTCCTTTTCCCCTCCTTCCTCCTCCTCCTTTTCCTCTT: A(0.924) R(0.000) N(0.000) D(0.000) C(0.007) Q(0.000) E(0.000) G(0.024) H(0.000) I(0.000) L(0.000) K(0.000) M(0.000) F(0.000) P(0.000) S(0.000) T(0.045) W(0.000) Y(0.000) V(0.000) 
    195      1   GGGGGCCGCCGCGGGCCGCGCGCGCGGGGGCGGGGGGGGGTCGGGGGGGGGGGGGGGGGGCGCG: A(0.021) R(0.000) N(0.000) D(0.000) C(0.729) Q(0.000) E(0.000) G(0.249) H(0.000) I(0.000) L(0.000) K(0.000) M(0.000) F(0.000) P(0.000) S(0.000) T(0.001) W(0.000) Y(0.000) V(0.000) 
    196      1   AGCCCAACCGGGGGGGAAGGCGCCACCCCCGGTCCCCCCCCCTCCCCCACCCCCCAACCCGCGG: A(0.962) R(0.000) N(0.000) D(0.000) C(0.001) Q(0.000) E(0.000) G(0.034) H(0.000) I(0.000) L(0.000) K(0.000) M(0.000) F(0.000) P(0.000) S(0.000) T(0.003) W(0.000) Y(0.000) V(0.000) 
    197     57   TTTTTTTTTTTTTTTTTTTTTTTTTTTTTTTTTTTTTTTTTTTTTTTTTTTTTTTTTTTTTTTT: A(0.002) R(0.000) N(0.000) D(0.000) C(0.000) Q(0.000) E(0.000) G(0.000) H(0.000) I(0.000) L(0.000) K(0.000) M(0.000) F(0.000) P(0.000) S(0.000) T(0.998) W(0.000) Y(0.000) V(0.000) 
    198      1   CGCTCCCCCCCCCCCCAGCTCCCCCCTCCCCCCCTCCTCCTCCCTCCTCCTCCTCCCCTGCGCC: A(0.414) R(0.000) N(0.000) D(0.000) C(0.443) Q(0.000) E(0.000) G(0.130) H(0.000) I(0.000) L(0.000) K(0.000) M(0.000) F(0.000) P(0.000) S(0.000) T(0.014) W(0.000) Y(0.000) V(0.000) 
    199      1   TTTGGGGGTTTTTTTTGCGTGTGGTGGTTGTTTTGGGGTGGTTGGTGGTGGTGGTTTTGGTGTT: A(0.026) R(0.000) N(0.000) D(0.000) C(0.013) Q(0.000) E(0.000) G(0.958) H(0.000) I(0.000) L(0.000) K(0.000) M(0.000) F(0.000) P(0.000) S(0.000) T(0.004) W(0.000) Y(0.000) V(0.000) 
    200      1   CCCCCCCCCCCCCCCCCACCCCCCGCCCCCCCCCCCCCCCCCCCCCCCCCCCCCCCCCCCCCCC: A(0.021) R(0.000) N(0.000) D(0.000) C(0.976) Q(0.000) E(0.000) G(0.001) H(0.000) I(0.000) L(0.000) K(0.000) M(0.000) F(0.000) P(0.000) S(0.000) T(0.002) W(0.000) Y(0.000) V(0.000) 
    201      1   CCCGGGGGCCCCCCCCAACACTCCCGGCGCCCGCGGGGCGGCGGGCGGGGGCGGCGGCGCCCCC: A(0.958) R(0.000) N(0.000) D(0.000) C(0.015) Q(0.000) E(0.000) G(0.022) H(0.000) I(0.000) L(0.000) K(0.000) M(0.000) F(0.000) P(0.000) S(0.000) T(0.005) W(0.000) Y(0.000) V(0.000) 
    202      1   GGGGGAAGGGGGGGGGGGGGGGGGGGGGGGGGGGGGGGGGGGGGGGGGGGGGGGGGGGGGGGGG: A(0.010) R(0.000) N(0.000) D(0.000) C(0.000) Q(0.000) E(0.000) G(0.990) H(0.000) I(0.000) L(0.000) K(0.000) M(0.000) F(0.000) P(0.000) S(0.000) T(0.000) W(0.000) Y(0.000) V(0.000) 
    203      3   GGGGGGGGGGGGGGGGCGGGGGGGGGGGGGGGGGGGGGGGGGGGGGGGGGGGGGGGGGGGGGGG: A(0.014) R(0.000) N(0.000) D(0.000) C(0.018) Q(0.000) E(0.000) G(0.967) H(0.000) I(0.000) L(0.000) K(0.000) M(0.000) F(0.000) P(0.000) S(0.000) T(0.001) W(0.000) Y(0.000) V(0.000) 
    204      1   CGCGGTTGCGGGGGGGGGGGGGTGGGGCGGGGCCGGGGCGGCCGGCGGCGGCGGCCCCGGGGGG: A(0.005) R(0.000) N(0.000) D(0.000) C(0.000) Q(0.000) E(0.000) G(0.994) H(0.000) I(0.000) L(0.000) K(0.000) M(0.000) F(0.000) P(0.000) S(0.000) T(0.001) W(0.000) Y(0.000) V(0.000) 
    205     24   AAAAAAAAAAAAAAAAAAAAAAAAAAAAAAAAAAAAAAAAAAAAAAAAAAAAAAAAAAAAAAAA: A(0.996) R(0.000) N(0.000) D(0.000) C(0.000) Q(0.000) E(0.000) G(0.001) H(0.000) I(0.000) L(0.000) K(0.000) M(0.000) F(0.000) P(0.000) S(0.000) T(0.002) W(0.000) Y(0.000) V(0.000) 
    206      1   AAAAAAAAAAAAAAAAAAAAAAAGAAAAGAAAAAAAAAAAAAAAAAAAAAAAAAAAAAAAAAAA: A(0.996) R(0.000) N(0.000) D(0.000) C(0.000) Q(0.000) E(0.000) G(0.001) H(0.000) I(0.000) L(0.000) K(0.000) M(0.000) F(0.000) P(0.000) S(0.000) T(0.002) W(0.000) Y(0.000) V(0.000) 
    207      1   GGGAGGGGGGGGGGGGGGGGGGGGGGAGGGGGGGGGGAGGAGGGGGGAGGGGGAGGGGGGGGGG: A(0.001) R(0.000) N(0.000) D(0.000) C(0.000) Q(0.000) E(0.000) G(0.999) H(0.000) I(0.000) L(0.000) K(0.000) M(0.000) F(0.000) P(0.000) S(0.000) T(0.000) W(0.000) Y(0.000) V(0.000) 
    208      1   CCCCCCCCCCCCCCCCCCCCCCCCCCCCCCCACCCCCCCCCCCCCCCCCCCCCCCCCCCCCCCC: A(0.000) R(0.000) N(0.000) D(0.000) C(0.999) Q(0.000) E(0.000) G(0.000) H(0.000) I(0.000) L(0.000) K(0.000) M(0.000) F(0.000) P(0.000) S(0.000) T(0.000) W(0.000) Y(0.000) V(0.000) 
    209      1   AAAAAAAAACCCCCCCAAGAGAAGAAAAAAAAAAAAAAAAAAAAAAAAAAAAAAAAAAAGCGCA: A(0.996) R(0.000) N(0.000) D(0.000) C(0.000) Q(0.000) E(0.000) G(0.001) H(0.000) I(0.000) L(0.000) K(0.000) M(0.000) F(0.000) P(0.000) S(0.000) T(0.002) W(0.000) Y(0.000) V(0.000) 
    210      1   CGCGGGGGCCGCCCGCGGGGGGGCGGGCGGGGCCGGGGCGGCCGGCGGCGGCGGCCCCGGGGGG: A(0.001) R(0.000) N(0.000) D(0.000) C(0.000) Q(0.000) E(0.000) G(0.999) H(0.000) I(0.000) L(0.000) K(0.000) M(0.000) F(0.000) P(0.000) S(0.000) T(0.000) W(0.000) Y(0.000) V(0.000) 
    211      1   CCCCCTTCCCCCCCCCCCCCCCCCCCCCCCCCTCCCCCCCCCTCCCCCCCCCCCCCCCCCCCCC: A(0.002) R(0.000) N(0.000) D(0.000) C(0.995) Q(0.000) E(0.000) G(0.000) H(0.000) I(0.000) L(0.000) K(0.000) M(0.000) F(0.000) P(0.000) S(0.000) T(0.003) W(0.000) Y(0.000) V(0.000) 
    212     57   TTTTTTTTTTTTTTTTTTTTTTTTTTTTTTTTTTTTTTTTTTTTTTTTTTTTTTTTTTTTTTTT: A(0.002) R(0.000) N(0.000) D(0.000) C(0.000) Q(0.000) E(0.000) G(0.000) H(0.000) I(0.000) L(0.000) K(0.000) M(0.000) F(0.000) P(0.000) S(0.000) T(0.998) W(0.000) Y(0.000) V(0.000) 
    213      1   GGCGGGGTCCCCCGCCGGGGGGGGCGGCGGCCGCGGCGCTGCGGGCCGGGGCCGCGGCGGCGCC: A(0.001) R(0.000) N(0.000) D(0.000) C(0.000) Q(0.000) E(0.000) G(0.999) H(0.000) I(0.000) L(0.000) K(0.000) M(0.000) F(0.000) P(0.000) S(0.000) T(0.000) W(0.000) Y(0.000) V(0.000) 
    214     57   TTTTTTTTTTTTTTTTTTTTTTTTTTTTTTTTTTTTTTTTTTTTTTTTTTTTTTTTTTTTTTTT: A(0.002) R(0.000) N(0.000) D(0.000) C(0.000) Q(0.000) E(0.000) G(0.000) H(0.000) I(0.000) L(0.000) K(0.000) M(0.000) F(0.000) P(0.000) S(0.000) T(0.998) W(0.000) Y(0.000) V(0.000) 
    215     57   TTTTTTTTTTTTTTTTTTTTTTTTTTTTTTTTTTTTTTTTTTTTTTTTTTTTTTTTTTTTTTTT: A(0.002) R(0.000) N(0.000) D(0.000) C(0.000) Q(0.000) E(0.000) G(0.000) H(0.000) I(0.000) L(0.000) K(0.000) M(0.000) F(0.000) P(0.000) S(0.000) T(0.998) W(0.000) Y(0.000) V(0.000) 
    216      1   CCCCCTTCCCCCCCCCCCCTCCCCCCCCCCCCCCCCCCCCCCCCCCCCCCCCCCCCCCCCCCCC: A(0.003) R(0.000) N(0.000) D(0.000) C(0.987) Q(0.000) E(0.000) G(0.000) H(0.000) I(0.000) L(0.000) K(0.000) M(0.000) F(0.000) P(0.000) S(0.000) T(0.010) W(0.000) Y(0.000) V(0.000) 
    217      1   AGAGGGGGAAAAAAAAGAGGGGGGGGGAGGGGAAGGGGAGGAAGGAGGGGGAGGAGGAGGGGGG: A(0.027) R(0.000) N(0.000) D(0.000) C(0.000) Q(0.000) E(0.000) G(0.972) H(0.000) I(0.000) L(0.000) K(0.000) M(0.000) F(0.000) P(0.000) S(0.000) T(0.000) W(0.000) Y(0.000) V(0.000) 
    218     57   TTTTTTTTTTTTTTTTTTTTTTTTTTTTTTTTTTTTTTTTTTTTTTTTTTTTTTTTTTTTTTTT: A(0.002) R(0.000) N(0.000) D(0.000) C(0.000) Q(0.000) E(0.000) G(0.000) H(0.000) I(0.000) L(0.000) K(0.000) M(0.000) F(0.000) P(0.000) S(0.000) T(0.998) W(0.000) Y(0.000) V(0.000) 
    219      1   CCCCCCCCCCCCCCCCCACCCCGCGCCCCCCCCCCCCCCCCCCCCCCCCCCCCCCCCCCGCGCC: A(0.021) R(0.000) N(0.000) D(0.000) C(0.976) Q(0.000) E(0.000) G(0.001) H(0.000) I(0.000) L(0.000) K(0.000) M(0.000) F(0.000) P(0.000) S(0.000) T(0.002) W(0.000) Y(0.000) V(0.000) 
    220      1   GGGGGAAGGGGGGGGGAGAGGGGGGGGGGGGGGGGGGGGGGGGGGGGGGGGGGGGGGGGGGGGG: A(0.596) R(0.000) N(0.000) D(0.000) C(0.001) Q(0.000) E(0.000) G(0.401) H(0.000) I(0.000) L(0.000) K(0.000) M(0.000) F(0.000) P(0.000) S(0.000) T(0.002) W(0.000) Y(0.000) V(0.000) 
    221      1   TTTTCTTTTTTTTTTTTTTTTTTTTTTTTTTTTTTTTTTTTTTTTTTTTTTTTTTTTTTTTTTT: A(0.002) R(0.000) N(0.000) D(0.000) C(0.000) Q(0.000) E(0.000) G(0.000) H(0.000) I(0.000) L(0.000) K(0.000) M(0.000) F(0.000) P(0.000) S(0.000) T(0.998) W(0.000) Y(0.000) V(0.000) 
    222      1   GGGGGGGGGGGGGGGGCCCGGGGGGGGGGGGGGGGGGGGGGGGGGGGGGGGGGGGGGGGGGGGC: A(0.032) R(0.000) N(0.000) D(0.000) C(0.808) Q(0.000) E(0.000) G(0.157) H(0.000) I(0.000) L(0.000) K(0.000) M(0.000) F(0.000) P(0.000) S(0.000) T(0.003) W(0.000) Y(0.000) V(0.000) 
    223      1   CGCCCCCCCCCCCCCCCCCCCCCCCCCCCCCCCCCCCCCCTCCCCCCCCCCCCCCCCCCCCCCC: A(0.000) R(0.000) N(0.000) D(0.000) C(0.999) Q(0.000) E(0.000) G(0.000) H(0.000) I(0.000) L(0.000) K(0.000) M(0.000) F(0.000) P(0.000) S(0.000) T(0.000) W(0.000) Y(0.000) V(0.000) 
    224     57   TTTTTTTTTTTTTTTTTTTTTTTTTTTTTTTTTTTTTTTTTTTTTTTTTTTTTTTTTTTTTTTT: A(0.002) R(0.000) N(0.000) D(0.000) C(0.000) Q(0.000) E(0.000) G(0.000) H(0.000) I(0.000) L(0.000) K(0.000) M(0.000) F(0.000) P(0.000) S(0.000) T(0.998) W(0.000) Y(0.000) V(0.000) 
    225      1   CCCGCAACCCCCCCCCCGGCCCCCCCGCCCCCCCGCCGCCGCCCGCCGCCGCCGCCCCGCCCCC: A(0.143) R(0.000) N(0.000) D(0.000) C(0.809) Q(0.000) E(0.000) G(0.045) H(0.000) I(0.000) L(0.000) K(0.000) M(0.000) F(0.000) P(0.000) S(0.000) T(0.004) W(0.000) Y(0.000) V(0.000) 
    226      1   TGGGGGGGGGGGGGGGGGGGGGGGGGGGGGGGGGGGGGGGGGGGGGGGGGGGGGGGGGGGGGGG: A(0.001) R(0.000) N(0.000) D(0.000) C(0.000) Q(0.000) E(0.000) G(0.999) H(0.000) I(0.000) L(0.000) K(0.000) M(0.000) F(0.000) P(0.000) S(0.000) T(0.000) W(0.000) Y(0.000) V(0.000) 
    227      1   CTTTTTTTTTTTTTTTCCTTTTTTTTTTTTTTCTTTTTTTTTCTTTTTCTTTTTTCCTTTTTTT: A(0.027) R(0.000) N(0.000) D(0.000) C(0.754) Q(0.000) E(0.000) G(0.001) H(0.000) I(0.000) L(0.000) K(0.000) M(0.000) F(0.000) P(0.000) S(0.000) T(0.218) W(0.000) Y(0.000) V(0.000) 
    228      1   GCCGCTCCGGGGGGGGCTCTCCCCCCGCCCCCACGCCGGCGGACGCCGGCGCCGGGGCGGCGCC: A(0.009) R(0.000) N(0.000) D(0.000) C(0.937) Q(0.000) E(0.000) G(0.000) H(0.000) I(0.000) L(0.000) K(0.000) M(0.000) F(0.000) P(0.000) S(0.000) T(0.053) W(0.000) Y(0.000) V(0.000) 
    229      1   TGTGGGGGTTTTTTTTGGGGGGGGGGGTGGGGTTGGGGTGGTTGGTGGGGGTGGTGGTGGGGGG: A(0.001) R(0.000) N(0.000) D(0.000) C(0.000) Q(0.000) E(0.000) G(0.999) H(0.000) I(0.000) L(0.000) K(0.000) M(0.000) F(0.000) P(0.000) S(0.000) T(0.000) W(0.000) Y(0.000) V(0.000) 
    230      1   CCCCCCCCCCCCCCCCCCCCCCCCCCCCCCCCCCCCCCCCCCCCCCCCGCCCCCCGGCCCCCCC: A(0.000) R(0.000) N(0.000) D(0.000) C(0.999) Q(0.000) E(0.000) G(0.000) H(0.000) I(0.000) L(0.000) K(0.000) M(0.000) F(0.000) P(0.000) S(0.000) T(0.000) W(0.000) Y(0.000) V(0.000) 
    231      1   CCCGGGGGCCCCCCCCGTGGGCGGGGGCGGGCCCGGGGCGGCCGGCGGCGGCGGCCCCGGGGGC: A(0.021) R(0.000) N(0.000) D(0.000) C(0.001) Q(0.000) E(0.000) G(0.972) H(0.000) I(0.000) L(0.000) K(0.000) M(0.000) F(0.000) P(0.000) S(0.000) T(0.006) W(0.000) Y(0.000) V(0.000) 
    232      1   AGACCCCCAGCGAACGCGCCCGCCCCCACCCCAACCCCACCAACCACCACCACCAAAACGCCCC: A(0.009) R(0.000) N(0.000) D(0.000) C(0.981) Q(0.000) E(0.000) G(0.010) H(0.000) I(0.000) L(0.000) K(0.000) M(0.000) F(0.000) P(0.000) S(0.000) T(0.001) W(0.000) Y(0.000) V(0.000) 
    233      2   TTTTTTTTTTTTTTTTTCTTTTTTTTTTTTTTTTTTTTTTTTTTTTTTTTTTTTTTTTTTTTTT: A(0.012) R(0.000) N(0.000) D(0.000) C(0.012) Q(0.000) E(0.000) G(0.000) H(0.000) I(0.000) L(0.000) K(0.000) M(0.000) F(0.000) P(0.000) S(0.000) T(0.976) W(0.000) Y(0.000) V(0.000) 
    234      1   TCCCCTTCCCCCCCCCCTATCCCCCCCACCCCCCCCCCCCCCCCCCCCTCCCCCCTTCCCCCCC: A(0.045) R(0.000) N(0.000) D(0.000) C(0.134) Q(0.000) E(0.000) G(0.000) H(0.000) I(0.000) L(0.000) K(0.000) M(0.000) F(0.000) P(0.000) S(0.000) T(0.821) W(0.000) Y(0.000) V(0.000) 
    235      1   GGGAAAAATGGGAGGGGGGGGGAGGGATGGGGAGAAAATAATAAAGAAGAAGAATGGGAGGGGG: A(0.010) R(0.000) N(0.000) D(0.000) C(0.000) Q(0.000) E(0.000) G(0.990) H(0.000) I(0.000) L(0.000) K(0.000) M(0.000) F(0.000) P(0.000) S(0.000) T(0.000) W(0.000) Y(0.000) V(0.000) 
    236      1   TTTTTTTTTCCCCCCCTTTTTTTCTTTTCTTTTTTTTTTTTTTTTTTTTTTTTTTTTTTCTCTT: A(0.002) R(0.000) N(0.000) D(0.000) C(0.000) Q(0.000) E(0.000) G(0.000) H(0.000) I(0.000) L(0.000) K(0.000) M(0.000) F(0.000) P(0.000) S(0.000) T(0.998) W(0.000) Y(0.000) V(0.000) 
    237      1   TCCGTAAGCCCCCCCCCGGCGTGGCGGCGGCCGCGGGGCGGCGGGCGGGGGCGGCGGCGGCCCC: A(0.285) R(0.000) N(0.000) D(0.000) C(0.492) Q(0.000) E(0.000) G(0.217) H(0.000) I(0.000) L(0.000) K(0.000) M(0.000) F(0.000) P(0.000) S(0.000) T(0.006) W(0.000) Y(0.000) V(0.000) 
    238      1   AAAGGAAGAAAAAAAAGAGAGAAGAGGAGGAAAAGGGGAGGAAGGAGGAGGAGGAAAAGGAGAA: A(0.901) R(0.000) N(0.000) D(0.000) C(0.001) Q(0.000) E(0.000) G(0.094) H(0.000) I(0.000) L(0.000) K(0.000) M(0.000) F(0.000) P(0.000) S(0.000) T(0.003) W(0.000) Y(0.000) V(0.000) 
    239     57   TTTTTTTTTTTTTTTTTTTTTTTTTTTTTTTTTTTTTTTTTTTTTTTTTTTTTTTTTTTTTTTT: A(0.002) R(0.000) N(0.000) D(0.000) C(0.000) Q(0.000) E(0.000) G(0.000) H(0.000) I(0.000) L(0.000) K(0.000) M(0.000) F(0.000) P(0.000) S(0.000) T(0.998) W(0.000) Y(0.000) V(0.000) 
    240      1   CCCTCCCCCCCCCCCCCCCCGCCCCCCCCCCCCCCCCCCCCCCCCCCCCCCCCCCCCCCCCCCC: A(0.000) R(0.000) N(0.000) D(0.000) C(0.999) Q(0.000) E(0.000) G(0.000) H(0.000) I(0.000) L(0.000) K(0.000) M(0.000) F(0.000) P(0.000) S(0.000) T(0.000) W(0.000) Y(0.000) V(0.000) 
    241      1   TCCGGTTGCCCCCTCCCCGTGCGGCGGCGGCCTCGGGGCGGCTGGCGGTGGCGGCTTCGGCGCC: A(0.026) R(0.000) N(0.000) D(0.000) C(0.888) Q(0.000) E(0.000) G(0.001) H(0.000) I(0.000) L(0.000) K(0.000) M(0.000) F(0.000) P(0.000) S(0.000) T(0.085) W(0.000) Y(0.000) V(0.000) 
    242      1   TTTCCTTCTTTTTTTTTTCTCTCCTCCTCCTTTTCCCCTCCTTCCTCCTCCTCCTTTTCCTCTT: A(0.002) R(0.000) N(0.000) D(0.000) C(0.000) Q(0.000) E(0.000) G(0.000) H(0.000) I(0.000) L(0.000) K(0.000) M(0.000) F(0.000) P(0.000) S(0.000) T(0.998) W(0.000) Y(0.000) V(0.000) 
    243     31   GGGGGGGGGGGGGGGGGGGGGGGGGGGGGGGGGGGGGGGGGGGGGGGGGGGGGGGGGGGGGGGG: A(0.001) R(0.000) N(0.000) D(0.000) C(0.000) Q(0.000) E(0.000) G(0.999) H(0.000) I(0.000) L(0.000) K(0.000) M(0.000) F(0.000) P(0.000) S(0.000) T(0.000) W(0.000) Y(0.000) V(0.000) 
    244     26   CCCCCCCCCCCCCCCCCCCCCCCCCCCCCCCCCCCCCCCCCCCCCCCCCCCCCCCCCCCCCCCC: A(0.000) R(0.000) N(0.000) D(0.000) C(0.999) Q(0.000) E(0.000) G(0.000) H(0.000) I(0.000) L(0.000) K(0.000) M(0.000) F(0.000) P(0.000) S(0.000) T(0.000) W(0.000) Y(0.000) V(0.000) 
    245     26   CCCCCCCCCCCCCCCCCCCCCCCCCCCCCCCCCCCCCCCCCCCCCCCCCCCCCCCCCCCCCCCC: A(0.000) R(0.000) N(0.000) D(0.000) C(0.999) Q(0.000) E(0.000) G(0.000) H(0.000) I(0.000) L(0.000) K(0.000) M(0.000) F(0.000) P(0.000) S(0.000) T(0.000) W(0.000) Y(0.000) V(0.000) 
    246      1   CGCCCGGCCTCTCTCCGCCCCGCCCCCCCCCCCCCCCCCCCCCCCCCCCCCCCCCCCCCGCCCC: A(0.031) R(0.000) N(0.000) D(0.000) C(0.553) Q(0.000) E(0.000) G(0.414) H(0.000) I(0.000) L(0.000) K(0.000) M(0.000) F(0.000) P(0.000) S(0.000) T(0.002) W(0.000) Y(0.000) V(0.000) 
    247     24   AAAAAAAAAAAAAAAAAAAAAAAAAAAAAAAAAAAAAAAAAAAAAAAAAAAAAAAAAAAAAAAA: A(0.996) R(0.000) N(0.000) D(0.000) C(0.000) Q(0.000) E(0.000) G(0.001) H(0.000) I(0.000) L(0.000) K(0.000) M(0.000) F(0.000) P(0.000) S(0.000) T(0.002) W(0.000) Y(0.000) V(0.000) 
    248     26   CCCCCCCCCCCCCCCCCCCCCCCCCCCCCCCCCCCCCCCCCCCCCCCCCCCCCCCCCCCCCCCC: A(0.000) R(0.000) N(0.000) D(0.000) C(0.999) Q(0.000) E(0.000) G(0.000) H(0.000) I(0.000) L(0.000) K(0.000) M(0.000) F(0.000) P(0.000) S(0.000) T(0.000) W(0.000) Y(0.000) V(0.000) 
    249      1   GGCGCTTGCCCCCGCCCTGGGGCCCGGCCCCCGCGGGGCGGCGGGCGGGGGCGGCGGCGCCGCC: A(0.135) R(0.000) N(0.000) D(0.000) C(0.104) Q(0.000) E(0.000) G(0.049) H(0.000) I(0.000) L(0.000) K(0.000) M(0.000) F(0.000) P(0.000) S(0.000) T(0.712) W(0.000) Y(0.000) V(0.000) 
    250     24   AAAAAAAAAAAAAAAAAAAAAAAAAAAAAAAAAAAAAAAAAAAAAAAAAAAAAAAAAAAAAAAA: A(0.996) R(0.000) N(0.000) D(0.000) C(0.000) Q(0.000) E(0.000) G(0.001) H(0.000) I(0.000) L(0.000) K(0.000) M(0.000) F(0.000) P(0.000) S(0.000) T(0.002) W(0.000) Y(0.000) V(0.000) 
    251     26   CCCCCCCCCCCCCCCCCCCCCCCCCCCCCCCCCCCCCCCCCCCCCCCCCCCCCCCCCCCCCCCC: A(0.000) R(0.000) N(0.000) D(0.000) C(0.999) Q(0.000) E(0.000) G(0.000) H(0.000) I(0.000) L(0.000) K(0.000) M(0.000) F(0.000) P(0.000) S(0.000) T(0.000) W(0.000) Y(0.000) V(0.000) 
    252      1   GGCGGTTGGGGGGGGGATGAGGGGGGGGGGGGGGGGGGGGGGGGGGGGAGGGGGGAAGGGCGCG: A(0.553) R(0.000) N(0.000) D(0.000) C(0.002) Q(0.000) E(0.000) G(0.019) H(0.000) I(0.000) L(0.000) K(0.000) M(0.000) F(0.000) P(0.000) S(0.000) T(0.425) W(0.000) Y(0.000) V(0.000) 
    253     57   TTTTTTTTTTTTTTTTTTTTTTTTTTTTTTTTTTTTTTTTTTTTTTTTTTTTTTTTTTTTTTTT: A(0.002) R(0.000) N(0.000) D(0.000) C(0.000) Q(0.000) E(0.000) G(0.000) H(0.000) I(0.000) L(0.000) K(0.000) M(0.000) F(0.000) P(0.000) S(0.000) T(0.998) W(0.000) Y(0.000) V(0.000) 
    254     31   GGGGGGGGGGGGGGGGGGGGGGGGGGGGGGGGGGGGGGGGGGGGGGGGGGGGGGGGGGGGGGGG: A(0.001) R(0.000) N(0.000) D(0.000) C(0.000) Q(0.000) E(0.000) G(0.999) H(0.000) I(0.000) L(0.000) K(0.000) M(0.000) F(0.000) P(0.000) S(0.000) T(0.000) W(0.000) Y(0.000) V(0.000) 
    255     31   GGGGGGGGGGGGGGGGGGGGGGGGGGGGGGGGGGGGGGGGGGGGGGGGGGGGGGGGGGGGGGGG: A(0.001) R(0.000) N(0.000) D(0.000) C(0.000) Q(0.000) E(0.000) G(0.999) H(0.000) I(0.000) L(0.000) K(0.000) M(0.000) F(0.000) P(0.000) S(0.000) T(0.000) W(0.000) Y(0.000) V(0.000) 
    256      1   CCCCCCCCCCCCCCCCACCCCCCCCCCCCCCCCCCCCCCCCCCCCCCCCCCCCCCCCCCCCCCC: A(0.042) R(0.000) N(0.000) D(0.000) C(0.954) Q(0.000) E(0.000) G(0.001) H(0.000) I(0.000) L(0.000) K(0.000) M(0.000) F(0.000) P(0.000) S(0.000) T(0.003) W(0.000) Y(0.000) V(0.000) 
    257     57   TTTTTTTTTTTTTTTTTTTTTTTTTTTTTTTTTTTTTTTTTTTTTTTTTTTTTTTTTTTTTTTT: A(0.002) R(0.000) N(0.000) D(0.000) C(0.000) Q(0.000) E(0.000) G(0.000) H(0.000) I(0.000) L(0.000) K(0.000) M(0.000) F(0.000) P(0.000) S(0.000) T(0.998) W(0.000) Y(0.000) V(0.000) 
    258      1   CGGGGGGGGCCCGGCCGCGGGGAGCGGCGGCCGCGGGGGGGGGGGCGGCGGCGGGCCCGCCCCC: A(0.010) R(0.000) N(0.000) D(0.000) C(0.009) Q(0.000) E(0.000) G(0.981) H(0.000) I(0.000) L(0.000) K(0.000) M(0.000) F(0.000) P(0.000) S(0.000) T(0.000) W(0.000) Y(0.000) V(0.000) 
    259      1   AAACCCCCAAAACCAACACCCACCCCCACCCCAACCCCACCAACCACCACCACCAAAACCCCCC: A(0.025) R(0.000) N(0.000) D(0.000) C(0.972) Q(0.000) E(0.000) G(0.001) H(0.000) I(0.000) L(0.000) K(0.000) M(0.000) F(0.000) P(0.000) S(0.000) T(0.002) W(0.000) Y(0.000) V(0.000) 
    260     31   GGGGGGGGGGGGGGGGGGGGGGGGGGGGGGGGGGGGGGGGGGGGGGGGGGGGGGGGGGGGGGGG: A(0.001) R(0.000) N(0.000) D(0.000) C(0.000) Q(0.000) E(0.000) G(0.999) H(0.000) I(0.000) L(0.000) K(0.000) M(0.000) F(0.000) P(0.000) S(0.000) T(0.000) W(0.000) Y(0.000) V(0.000) 
    261      1   GGGCCGGCGGGGGGGGGGCCCGCCGCCGCCGGGGCCCCGCCGGCCGCCGCCGCCGGGGCCCCCG: A(0.003) R(0.000) N(0.000) D(0.000) C(0.002) Q(0.000) E(0.000) G(0.995) H(0.000) I(0.000) L(0.000) K(0.000) M(0.000) F(0.000) P(0.000) S(0.000) T(0.000) W(0.000) Y(0.000) V(0.000) 
    262      1   AAAAAAAAAAAAAAAAAAAAAAAAAAAAAAAAAAAAAAAAAAAAAAAAAAAAAAAAAAAGAGAA: A(0.996) R(0.000) N(0.000) D(0.000) C(0.000) Q(0.000) E(0.000) G(0.001) H(0.000) I(0.000) L(0.000) K(0.000) M(0.000) F(0.000) P(0.000) S(0.000) T(0.002) W(0.000) Y(0.000) V(0.000) 
    263      1   AGAGGGGGAAAAAAAGGAGAGGGGGGGAGGGGAAGGGGAGGAAGGAGGAGGAGGAAAAGGGGGG: A(0.035) R(0.000) N(0.000) D(0.000) C(0.000) Q(0.000) E(0.000) G(0.964) H(0.000) I(0.000) L(0.000) K(0.000) M(0.000) F(0.000) P(0.000) S(0.000) T(0.000) W(0.000) Y(0.000) V(0.000) 
    264      1   CCCTCTTTCCCCCCCCTCCCCTCCCTTCCCCCCCTTTTCTTCCTTCTTCTTCTTCCCCTCCCCC: A(0.026) R(0.000) N(0.000) D(0.000) C(0.522) Q(0.000) E(0.000) G(0.000) H(0.000) I(0.000) L(0.000) K(0.000) M(0.000) F(0.000) P(0.000) S(0.000) T(0.451) W(0.000) Y(0.000) V(0.000) 
    265      1   CCCCCCCCCCCCCTCCACCCCCCCCCCCCCCCCCCCCCCCCCCCCCCCCCCCCCCCCCCCCCCC: A(0.042) R(0.000) N(0.000) D(0.000) C(0.954) Q(0.000) E(0.000) G(0.001) H(0.000) I(0.000) L(0.000) K(0.000) M(0.000) F(0.000) P(0.000) S(0.000) T(0.003) W(0.000) Y(0.000) V(0.000) 
    266     57   TTTTTTTTTTTTTTTTTTTTTTTTTTTTTTTTTTTTTTTTTTTTTTTTTTTTTTTTTTTTTTTT: A(0.002) R(0.000) N(0.000) D(0.000) C(0.000) Q(0.000) E(0.000) G(0.000) H(0.000) I(0.000) L(0.000) K(0.000) M(0.000) F(0.000) P(0.000) S(0.000) T(0.998) W(0.000) Y(0.000) V(0.000) 
    267      1   CCGTGCCGGCGCGGGGGCCCCGGCGGAGCCGCGGGGGGGGAGGGGGGGCGGGGGGCCGGCCCCC: A(0.012) R(0.000) N(0.000) D(0.000) C(0.967) Q(0.000) E(0.000) G(0.020) H(0.000) I(0.000) L(0.000) K(0.000) M(0.000) F(0.000) P(0.000) S(0.000) T(0.001) W(0.000) Y(0.000) V(0.000) 
    268      1   GGGGGAGGGGGGGGGGGGGGGGCGGGGGGGGGGGGGGGGGGGGGGGGGGGGGGGGGGGGGGGGG: A(0.001) R(0.000) N(0.000) D(0.000) C(0.000) Q(0.000) E(0.000) G(0.999) H(0.000) I(0.000) L(0.000) K(0.000) M(0.000) F(0.000) P(0.000) S(0.000) T(0.000) W(0.000) Y(0.000) V(0.000) 
    269      1   GCGGGGGGGGGGGGGGGGGGGCGGGGGGGGGGGGGGGGGGGGGGGGGGGGGGGGGGGGGGCGCG: A(0.001) R(0.000) N(0.000) D(0.000) C(0.000) Q(0.000) E(0.000) G(0.999) H(0.000) I(0.000) L(0.000) K(0.000) M(0.000) F(0.000) P(0.000) S(0.000) T(0.000) W(0.000) Y(0.000) V(0.000) 
    270      1   CCCGCCCCCCCCCCCCGCCCCCCCCCCCCCCCCCCCCCCCCCCCCCCCCCCCCCCCCCCCCCCC: A(0.012) R(0.000) N(0.000) D(0.000) C(0.968) Q(0.000) E(0.000) G(0.019) H(0.000) I(0.000) L(0.000) K(0.000) M(0.000) F(0.000) P(0.000) S(0.000) T(0.001) W(0.000) Y(0.000) V(0.000) 
    271      1   GGGGGGGGGGGGGGGGCACCGGGGGGGGGGGGGGGGGGGGGGGGGGGGGGGGGGGGGGGGGGGG: A(0.255) R(0.000) N(0.000) D(0.000) C(0.348) Q(0.000) E(0.000) G(0.389) H(0.000) I(0.000) L(0.000) K(0.000) M(0.000) F(0.000) P(0.000) S(0.000) T(0.008) W(0.000) Y(0.000) V(0.000) 
    272     57   TTTTTTTTTTTTTTTTTTTTTTTTTTTTTTTTTTTTTTTTTTTTTTTTTTTTTTTTTTTTTTTT: A(0.002) R(0.000) N(0.000) D(0.000) C(0.000) Q(0.000) E(0.000) G(0.000) H(0.000) I(0.000) L(0.000) K(0.000) M(0.000) F(0.000) P(0.000) S(0.000) T(0.998) W(0.000) Y(0.000) V(0.000) 
    273      1   GGGAGGGGGGGGGGGGGGGGGGGGGGGGGGCGGGGGGGGGGGGGGGGGGGGGGGGGGGGGGGGG: A(0.001) R(0.000) N(0.000) D(0.000) C(0.000) Q(0.000) E(0.000) G(0.999) H(0.000) I(0.000) L(0.000) K(0.000) M(0.000) F(0.000) P(0.000) S(0.000) T(0.000) W(0.000) Y(0.000) V(0.000) 
    274     26   CCCCCCCCCCCCCCCCCCCCCCCCCCCCCCCCCCCCCCCCCCCCCCCCCCCCCCCCCCCCCCCC: A(0.000) R(0.000) N(0.000) D(0.000) C(0.999) Q(0.000) E(0.000) G(0.000) H(0.000) I(0.000) L(0.000) K(0.000) M(0.000) F(0.000) P(0.000) S(0.000) T(0.000) W(0.000) Y(0.000) V(0.000) 
    275     57   TTTTTTTTTTTTTTTTTTTTTTTTTTTTTTTTTTTTTTTTTTTTTTTTTTTTTTTTTTTTTTTT: A(0.002) R(0.000) N(0.000) D(0.000) C(0.000) Q(0.000) E(0.000) G(0.000) H(0.000) I(0.000) L(0.000) K(0.000) M(0.000) F(0.000) P(0.000) S(0.000) T(0.998) W(0.000) Y(0.000) V(0.000) 
    276      1   CCCCCTTCCCCCCCCCCTCTCCCGCCCCCCCCCCCCCCCCCCCCCCCCCCCCCCCCCCCCCCCC: A(0.024) R(0.000) N(0.000) D(0.000) C(0.412) Q(0.000) E(0.000) G(0.000) H(0.000) I(0.000) L(0.000) K(0.000) M(0.000) F(0.000) P(0.000) S(0.000) T(0.564) W(0.000) Y(0.000) V(0.000) 
    277      2   GGGGGGGGGGGGGGGGGGGGGGGGGGGGGTGGGGGGGGGGGGGGGGGGGGGGGGGGGGGGGGGG: A(0.001) R(0.000) N(0.000) D(0.000) C(0.000) Q(0.000) E(0.000) G(0.999) H(0.000) I(0.000) L(0.000) K(0.000) M(0.000) F(0.000) P(0.000) S(0.000) T(0.000) W(0.000) Y(0.000) V(0.000) 
    278     26   CCCCCCCCCCCCCCCCCCCCCCCCCCCCCCCCCCCCCCCCCCCCCCCCCCCCCCCCCCCCCCCC: A(0.000) R(0.000) N(0.000) D(0.000) C(0.999) Q(0.000) E(0.000) G(0.000) H(0.000) I(0.000) L(0.000) K(0.000) M(0.000) F(0.000) P(0.000) S(0.000) T(0.000) W(0.000) Y(0.000) V(0.000) 
    279      1   CCCCGTTGCCCCCCCCTCGCGGGCGGCCCCGCCCCGGCCGCCCGCCGCCGCCGCCCCCCGGGGC: A(0.065) R(0.000) N(0.000) D(0.000) C(0.325) Q(0.000) E(0.000) G(0.006) H(0.000) I(0.000) L(0.000) K(0.000) M(0.000) F(0.000) P(0.000) S(0.000) T(0.603) W(0.000) Y(0.000) V(0.000) 
    280     57   TTTTTTTTTTTTTTTTTTTTTTTTTTTTTTTTTTTTTTTTTTTTTTTTTTTTTTTTTTTTTTTT: A(0.002) R(0.000) N(0.000) D(0.000) C(0.000) Q(0.000) E(0.000) G(0.000) H(0.000) I(0.000) L(0.000) K(0.000) M(0.000) F(0.000) P(0.000) S(0.000) T(0.998) W(0.000) Y(0.000) V(0.000) 
    281     24   AAAAAAAAAAAAAAAAAAAAAAAAAAAAAAAAAAAAAAAAAAAAAAAAAAAAAAAAAAAAAAAA: A(0.996) R(0.000) N(0.000) D(0.000) C(0.000) Q(0.000) E(0.000) G(0.001) H(0.000) I(0.000) L(0.000) K(0.000) M(0.000) F(0.000) P(0.000) S(0.000) T(0.002) W(0.000) Y(0.000) V(0.000) 
    282      1   CCCTCTTCCCCCCCCCTCCCCCCCCCCCCCCCCCCCCCCCCCCCCCCCCCCCCCCCCCCCCCCC: A(0.026) R(0.000) N(0.000) D(0.000) C(0.529) Q(0.000) E(0.000) G(0.000) H(0.000) I(0.000) L(0.000) K(0.000) M(0.000) F(0.000) P(0.000) S(0.000) T(0.444) W(0.000) Y(0.000) V(0.000) 
    283      2   GGGGGGGGGGGGGGGGGGGGGGGGGGGGGTGGGGGGGGGGGGGGGGGGGGGGGGGGGGGGGGGG: A(0.001) R(0.000) N(0.000) D(0.000) C(0.000) Q(0.000) E(0.000) G(0.999) H(0.000) I(0.000) L(0.000) K(0.000) M(0.000) F(0.000) P(0.000) S(0.000) T(0.000) W(0.000) Y(0.000) V(0.000) 
    284     57   TTTTTTTTTTTTTTTTTTTTTTTTTTTTTTTTTTTTTTTTTTTTTTTTTTTTTTTTTTTTTTTT: A(0.002) R(0.000) N(0.000) D(0.000) C(0.000) Q(0.000) E(0.000) G(0.000) H(0.000) I(0.000) L(0.000) K(0.000) M(0.000) F(0.000) P(0.000) S(0.000) T(0.998) W(0.000) Y(0.000) V(0.000) 
    285      1   GGGCCCCCGGGGGGGGTCCGCCCCGCCGCCGGGGCCACGCCGGCCGACGCCGACGGGGCCCCCG: A(0.016) R(0.000) N(0.000) D(0.000) C(0.949) Q(0.000) E(0.000) G(0.002) H(0.000) I(0.000) L(0.000) K(0.000) M(0.000) F(0.000) P(0.000) S(0.000) T(0.033) W(0.000) Y(0.000) V(0.000) 
    286     57   TTTTTTTTTTTTTTTTTTTTTTTTTTTTTTTTTTTTTTTTTTTTTTTTTTTTTTTTTTTTTTTT: A(0.002) R(0.000) N(0.000) D(0.000) C(0.000) Q(0.000) E(0.000) G(0.000) H(0.000) I(0.000) L(0.000) K(0.000) M(0.000) F(0.000) P(0.000) S(0.000) T(0.998) W(0.000) Y(0.000) V(0.000) 
    287     26   CCCCCCCCCCCCCCCCCCCCCCCCCCCCCCCCCCCCCCCCCCCCCCCCCCCCCCCCCCCCCCCC: A(0.000) R(0.000) N(0.000) D(0.000) C(0.999) Q(0.000) E(0.000) G(0.000) H(0.000) I(0.000) L(0.000) K(0.000) M(0.000) F(0.000) P(0.000) S(0.000) T(0.000) W(0.000) Y(0.000) V(0.000) 
    288      1   GGGCCGGCGCCCCGCCTGCGCGCCGCCGCCGCAGCCCCGCCGACCGCCACCGCCGAAGCCCCCC: A(0.036) R(0.000) N(0.000) D(0.000) C(0.002) Q(0.000) E(0.000) G(0.946) H(0.000) I(0.000) L(0.000) K(0.000) M(0.000) F(0.000) P(0.000) S(0.000) T(0.015) W(0.000) Y(0.000) V(0.000) 
    289     31   GGGGGGGGGGGGGGGGGGGGGGGGGGGGGGGGGGGGGGGGGGGGGGGGGGGGGGGGGGGGGGGG: A(0.001) R(0.000) N(0.000) D(0.000) C(0.000) Q(0.000) E(0.000) G(0.999) H(0.000) I(0.000) L(0.000) K(0.000) M(0.000) F(0.000) P(0.000) S(0.000) T(0.000) W(0.000) Y(0.000) V(0.000) 
    290     26   CCCCCCCCCCCCCCCCCCCCCCCCCCCCCCCCCCCCCCCCCCCCCCCCCCCCCCCCCCCCCCCC: A(0.000) R(0.000) N(0.000) D(0.000) C(0.999) Q(0.000) E(0.000) G(0.000) H(0.000) I(0.000) L(0.000) K(0.000) M(0.000) F(0.000) P(0.000) S(0.000) T(0.000) W(0.000) Y(0.000) V(0.000) 
    291      1   CCCAGCCACCCCCCCCCGGCCCAGCAACGGCCCCTAAACAACCATCAACATCAACCCCTCCCCC: A(0.011) R(0.000) N(0.000) D(0.000) C(0.975) Q(0.000) E(0.000) G(0.013) H(0.000) I(0.000) L(0.000) K(0.000) M(0.000) F(0.000) P(0.000) S(0.000) T(0.001) W(0.000) Y(0.000) V(0.000) 
    292      1   AAAGGGGGAAAAAAAAGGAGAAAAAGGAAAAAAAGGGGAGGAAGGAGGAGGAGGAAAAGAAAAA: A(0.018) R(0.000) N(0.000) D(0.000) C(0.000) Q(0.000) E(0.000) G(0.982) H(0.000) I(0.000) L(0.000) K(0.000) M(0.000) F(0.000) P(0.000) S(0.000) T(0.000) W(0.000) Y(0.000) V(0.000) 
    293      1   GGGCCGGCGGGGGGGGGTCGCGCCGCCGCCGGGGCCCCGCCGGCCGCCGCCGCCGGGGCCGCGG: A(0.024) R(0.000) N(0.000) D(0.000) C(0.002) Q(0.000) E(0.000) G(0.967) H(0.000) I(0.000) L(0.000) K(0.000) M(0.000) F(0.000) P(0.000) S(0.000) T(0.007) W(0.000) Y(0.000) V(0.000) 
    294      1   TCCAAAAACCCCCCCCCCTCGCGGCAACGGCCCCAAAACAACCAACAATAACAACTTCAGCGCC: A(0.031) R(0.000) N(0.000) D(0.000) C(0.966) Q(0.000) E(0.000) G(0.001) H(0.000) I(0.000) L(0.000) K(0.000) M(0.000) F(0.000) P(0.000) S(0.000) T(0.003) W(0.000) Y(0.000) V(0.000) 
    295     31   GGGGGGGGGGGGGGGGGGGGGGGGGGGGGGGGGGGGGGGGGGGGGGGGGGGGGGGGGGGGGGGG: A(0.001) R(0.000) N(0.000) D(0.000) C(0.000) Q(0.000) E(0.000) G(0.999) H(0.000) I(0.000) L(0.000) K(0.000) M(0.000) F(0.000) P(0.000) S(0.000) T(0.000) W(0.000) Y(0.000) V(0.000) 
    296     31   GGGGGGGGGGGGGGGGGGGGGGGGGGGGGGGGGGGGGGGGGGGGGGGGGGGGGGGGGGGGGGGG: A(0.001) R(0.000) N(0.000) D(0.000) C(0.000) Q(0.000) E(0.000) G(0.999) H(0.000) I(0.000) L(0.000) K(0.000) M(0.000) F(0.000) P(0.000) S(0.000) T(0.000) W(0.000) Y(0.000) V(0.000) 
    297      1   CCCCCGGCCCCCCCCCAGCCCCCCCCCCCCCCCCCCCCCCCCCCCCCCTCCCCCCTTCCCCCCC: A(0.269) R(0.000) N(0.000) D(0.000) C(0.064) Q(0.000) E(0.000) G(0.663) H(0.000) I(0.000) L(0.000) K(0.000) M(0.000) F(0.000) P(0.000) S(0.000) T(0.004) W(0.000) Y(0.000) V(0.000) 
    298      2   GGGGGGGGGGGGGGGGGCGGGGGGGGGGGGGGGGGGGGGGGGGGGGGGGGGGGGGGGGGGGGGG: A(0.010) R(0.000) N(0.000) D(0.000) C(0.009) Q(0.000) E(0.000) G(0.981) H(0.000) I(0.000) L(0.000) K(0.000) M(0.000) F(0.000) P(0.000) S(0.000) T(0.000) W(0.000) Y(0.000) V(0.000) 
    299     57   TTTTTTTTTTTTTTTTTTTTTTTTTTTTTTTTTTTTTTTTTTTTTTTTTTTTTTTTTTTTTTTT: A(0.002) R(0.000) N(0.000) D(0.000) C(0.000) Q(0.000) E(0.000) G(0.000) H(0.000) I(0.000) L(0.000) K(0.000) M(0.000) F(0.000) P(0.000) S(0.000) T(0.998) W(0.000) Y(0.000) V(0.000) 
    300      1   GGGGGTTGGGGGGGGGGCGCGGGGCGGGGGGGGGGGGGGGGGGGGGGGGGGGGGGGGGGGGGGG: A(0.078) R(0.000) N(0.000) D(0.000) C(0.054) Q(0.000) E(0.000) G(0.846) H(0.000) I(0.000) L(0.000) K(0.000) M(0.000) F(0.000) P(0.000) S(0.000) T(0.022) W(0.000) Y(0.000) V(0.000) 
    301      1   CCCTTCCTCCCCCCCCCATCTCTTCTTCTTCCCCTTTTCTTCCTTCTTCTTCTTCCCCTTCTCC: A(0.027) R(0.000) N(0.000) D(0.000) C(0.969) Q(0.000) E(0.000) G(0.001) H(0.000) I(0.000) L(0.000) K(0.000) M(0.000) F(0.000) P(0.000) S(0.000) T(0.004) W(0.000) Y(0.000) V(0.000) 
    302     57   TTTTTTTTTTTTTTTTTTTTTTTTTTTTTTTTTTTTTTTTTTTTTTTTTTTTTTTTTTTTTTTT: A(0.002) R(0.000) N(0.000) D(0.000) C(0.000) Q(0.000) E(0.000) G(0.000) H(0.000) I(0.000) L(0.000) K(0.000) M(0.000) F(0.000) P(0.000) S(0.000) T(0.998) W(0.000) Y(0.000) V(0.000) 
    303      1   CCCCCTTCCCCCCCCCGCCCCCCCCCCCCCCCCCCCCCCCCCCCCCCCCCCCCCCCCCCCCCCC: A(0.049) R(0.000) N(0.000) D(0.000) C(0.882) Q(0.000) E(0.000) G(0.036) H(0.000) I(0.000) L(0.000) K(0.000) M(0.000) F(0.000) P(0.000) S(0.000) T(0.033) W(0.000) Y(0.000) V(0.000) 
    304     31   GGGGGGGGGGGGGGGGGGGGGGGGGGGGGGGGGGGGGGGGGGGGGGGGGGGGGGGGGGGGGGGG: A(0.001) R(0.000) N(0.000) D(0.000) C(0.000) Q(0.000) E(0.000) G(0.999) H(0.000) I(0.000) L(0.000) K(0.000) M(0.000) F(0.000) P(0.000) S(0.000) T(0.000) W(0.000) Y(0.000) V(0.000) 
    305      2   CCCCCCCCCCCCCCCCTCCCCCCCCCCCCCCCCCCCCCCCCCCCCCCCCCCCCCCCCCCCCCCC: A(0.010) R(0.000) N(0.000) D(0.000) C(0.960) Q(0.000) E(0.000) G(0.000) H(0.000) I(0.000) L(0.000) K(0.000) M(0.000) F(0.000) P(0.000) S(0.000) T(0.029) W(0.000) Y(0.000) V(0.000) 
    306      1   GGGGGCCGGGGGGGGGTAGTGGGAGGGGGGGGAGGGGGGGGGAGGGGGGGGGGGGGGGGGGGGG: A(0.564) R(0.000) N(0.000) D(0.000) C(0.067) Q(0.000) E(0.000) G(0.089) H(0.000) I(0.000) L(0.000) K(0.000) M(0.000) F(0.000) P(0.000) S(0.000) T(0.281) W(0.000) Y(0.000) V(0.000) 
    307     57   TTTTTTTTTTTTTTTTTTTTTTTTTTTTTTTTTTTTTTTTTTTTTTTTTTTTTTTTTTTTTTTT: A(0.002) R(0.000) N(0.000) D(0.000) C(0.000) Q(0.000) E(0.000) G(0.000) H(0.000) I(0.000) L(0.000) K(0.000) M(0.000) F(0.000) P(0.000) S(0.000) T(0.998) W(0.000) Y(0.000) V(0.000) 
    308     26   CCCCCCCCCCCCCCCCCCCCCCCCCCCCCCCCCCCCCCCCCCCCCCCCCCCCCCCCCCCCCCCC: A(0.000) R(0.000) N(0.000) D(0.000) C(0.999) Q(0.000) E(0.000) G(0.000) H(0.000) I(0.000) L(0.000) K(0.000) M(0.000) F(0.000) P(0.000) S(0.000) T(0.000) W(0.000) Y(0.000) V(0.000) 
    309      1   GCCGGAGGCGGGCGGGCGGGCCGGGGGGGGGGGGGGGCCGGCGGGGGCCGGGGCCCCGGGGGGG: A(0.025) R(0.000) N(0.000) D(0.000) C(0.020) Q(0.000) E(0.000) G(0.955) H(0.000) I(0.000) L(0.000) K(0.000) M(0.000) F(0.000) P(0.000) S(0.000) T(0.001) W(0.000) Y(0.000) V(0.000) 
    310      1   GGGGGGGTGGGGGGGGGGGAGGGGGGGGGCGGGGGGGGGTGGGGGGGGGGGGGGGGGGGCGCGG: A(0.001) R(0.000) N(0.000) D(0.000) C(0.000) Q(0.000) E(0.000) G(0.999) H(0.000) I(0.000) L(0.000) K(0.000) M(0.000) F(0.000) P(0.000) S(0.000) T(0.000) W(0.000) Y(0.000) V(0.000) 
    311      1   TTTTTTTTTCCCCCCCTTTTTTTCCTTTTTCCTTTTTTTTTTTTTTTTTTTTTTTTTTTTCTCC: A(0.002) R(0.000) N(0.000) D(0.000) C(0.000) Q(0.000) E(0.000) G(0.000) H(0.000) I(0.000) L(0.000) K(0.000) M(0.000) F(0.000) P(0.000) S(0.000) T(0.998) W(0.000) Y(0.000) V(0.000) 
    312      1   CCCCCTTGCCCCCTCCCGCCCCCCCCCCGCGCTCCCCCCGCCTCCCCCCCCCCCCCCCCCCCCC: A(0.035) R(0.000) N(0.000) D(0.000) C(0.922) Q(0.000) E(0.000) G(0.018) H(0.000) I(0.000) L(0.000) K(0.000) M(0.000) F(0.000) P(0.000) S(0.000) T(0.025) W(0.000) Y(0.000) V(0.000) 
    313      1   GGGGGAAGGGGGGGGGAAAGGGGCGGGGCCGGGGGGGGGGGGGGGGGGGGGGGGGGGGGGGGGG: A(0.978) R(0.000) N(0.000) D(0.000) C(0.001) Q(0.000) E(0.000) G(0.018) H(0.000) I(0.000) L(0.000) K(0.000) M(0.000) F(0.000) P(0.000) S(0.000) T(0.003) W(0.000) Y(0.000) V(0.000) 
    314      1   TTTCTTTTTTTTTTTTTTTTTTCTTTCTTTTTTTCTTCTTCTTTCTTCTTCTTCTTTTCTTTTT: A(0.002) R(0.000) N(0.000) D(0.000) C(0.000) Q(0.000) E(0.000) G(0.000) H(0.000) I(0.000) L(0.000) K(0.000) M(0.000) F(0.000) P(0.000) S(0.000) T(0.998) W(0.000) Y(0.000) V(0.000) 
    315      1   GCGCCTTCGCCCCCCCCCCTCGCCCCCGCCCCAGCCCCGCCGACCGCCGCCGCCGGGGCCCCCC: A(0.004) R(0.000) N(0.000) D(0.000) C(0.981) Q(0.000) E(0.000) G(0.000) H(0.000) I(0.000) L(0.000) K(0.000) M(0.000) F(0.000) P(0.000) S(0.000) T(0.015) W(0.000) Y(0.000) V(0.000) 
    316      1   CGCAGGGGCCCCCCCCATAGAGGAGGACAAGGCCAGGACGACCGACGACGACGACCCCAAGAGG: A(0.679) R(0.000) N(0.000) D(0.000) C(0.005) Q(0.000) E(0.000) G(0.238) H(0.000) I(0.000) L(0.000) K(0.000) M(0.000) F(0.000) P(0.000) S(0.000) T(0.079) W(0.000) Y(0.000) V(0.000) 
    317     57   TTTTTTTTTTTTTTTTTTTTTTTTTTTTTTTTTTTTTTTTTTTTTTTTTTTTTTTTTTTTTTTT: A(0.002) R(0.000) N(0.000) D(0.000) C(0.000) Q(0.000) E(0.000) G(0.000) H(0.000) I(0.000) L(0.000) K(0.000) M(0.000) F(0.000) P(0.000) S(0.000) T(0.998) W(0.000) Y(0.000) V(0.000) 
    318      1   GGGCCTTCGGGGGGGGGGCACGCCGCCCCCGCGGCCCCGCCGGCCGCCGCCGCCGGGGCCCCCC: A(0.146) R(0.000) N(0.000) D(0.000) C(0.004) Q(0.000) E(0.000) G(0.839) H(0.000) I(0.000) L(0.000) K(0.000) M(0.000) F(0.000) P(0.000) S(0.000) T(0.011) W(0.000) Y(0.000) V(0.000) 
    319      4   GGGGGGGGGGGGGGGGGAGGGGGGGGGGGGGGGGGGGGGGGGGGGGGGGGGGGGGGGGGGGGGG: A(0.027) R(0.000) N(0.000) D(0.000) C(0.000) Q(0.000) E(0.000) G(0.972) H(0.000) I(0.000) L(0.000) K(0.000) M(0.000) F(0.000) P(0.000) S(0.000) T(0.000) W(0.000) Y(0.000) V(0.000) 
    320      2   TTTTTTTTTTTTTTTTTCTTTTTTTTTTTTTTTTTTTTTTTTTTTTTTTTTTTTTTTTTTTTTT: A(0.012) R(0.000) N(0.000) D(0.000) C(0.012) Q(0.000) E(0.000) G(0.000) H(0.000) I(0.000) L(0.000) K(0.000) M(0.000) F(0.000) P(0.000) S(0.000) T(0.976) W(0.000) Y(0.000) V(0.000) 
    321      1   GGCCCGGCCCCCCCCCTGGAGTCCCCCCCCCCTCCCCCCCCCTCCCCCGCCCCCCGGCCGCGCC: A(0.201) R(0.000) N(0.000) D(0.000) C(0.006) Q(0.000) E(0.000) G(0.749) H(0.000) I(0.000) L(0.000) K(0.000) M(0.000) F(0.000) P(0.000) S(0.000) T(0.044) W(0.000) Y(0.000) V(0.000) 
    322      1   TTTCCTTCTCCCCTCCTGTCCTCCGCCTCCGGTTCCCCTCCTTCCTCCTCCTCCTTTTCCTCTG: A(0.028) R(0.000) N(0.000) D(0.000) C(0.002) Q(0.000) E(0.000) G(0.006) H(0.000) I(0.000) L(0.000) K(0.000) M(0.000) F(0.000) P(0.000) S(0.000) T(0.964) W(0.000) Y(0.000) V(0.000) 
    323      1   TTTTTTTTTTTTTTTTGGTTTTTTTTTTTTTTTTTTTTTTTTTTTTTTTTTTTTTTTTTTTTTT: A(0.090) R(0.000) N(0.000) D(0.000) C(0.004) Q(0.000) E(0.000) G(0.770) H(0.000) I(0.000) L(0.000) K(0.000) M(0.000) F(0.000) P(0.000) S(0.000) T(0.136) W(0.000) Y(0.000) V(0.000) 
    324      1   CCCCCCCCCGGGGGGGCCCCCCCCCCCCCCCCCCCCCCCCCCCCCCCCCCCCCCCCCCCCCCCC: A(0.000) R(0.000) N(0.000) D(0.000) C(0.999) Q(0.000) E(0.000) G(0.000) H(0.000) I(0.000) L(0.000) K(0.000) M(0.000) F(0.000) P(0.000) S(0.000) T(0.000) W(0.000) Y(0.000) V(0.000) 
    325      1   TTTAATTATTTTTTTTTTTTATAATAATAATTTTAAAATAATTAATAATAATAATTTTAATATT: A(0.002) R(0.000) N(0.000) D(0.000) C(0.000) Q(0.000) E(0.000) G(0.000) H(0.000) I(0.000) L(0.000) K(0.000) M(0.000) F(0.000) P(0.000) S(0.000) T(0.998) W(0.000) Y(0.000) V(0.000) 
    326      1   GGGGGCCGGGGGGGGGCCGGGGGGGGGGGGGGGGGGGGGGGGGGGGGGGGGGGGGGGGGGGGGG: A(0.004) R(0.000) N(0.000) D(0.000) C(0.989) Q(0.000) E(0.000) G(0.006) H(0.000) I(0.000) L(0.000) K(0.000) M(0.000) F(0.000) P(0.000) S(0.000) T(0.000) W(0.000) Y(0.000) V(0.000) 
    327      1   CCCCCCCCCCCCCCCCTACCCCCCCCCCCCCCCCCCCCCCCCCCCCCCCCCCCCCCCCCCCCCC: A(0.275) R(0.000) N(0.000) D(0.000) C(0.458) Q(0.000) E(0.000) G(0.004) H(0.000) I(0.000) L(0.000) K(0.000) M(0.000) F(0.000) P(0.000) S(0.000) T(0.262) W(0.000) Y(0.000) V(0.000) 
    328      1   CGGGGGGGGGGGGGGGGCGGGGGGGGGGGGGGGGGGGGGGGGGGGGGGCGGGGGGCCGGGGGGG: A(0.010) R(0.000) N(0.000) D(0.000) C(0.009) Q(0.000) E(0.000) G(0.981) H(0.000) I(0.000) L(0.000) K(0.000) M(0.000) F(0.000) P(0.000) S(0.000) T(0.000) W(0.000) Y(0.000) V(0.000) 
    329     57   TTTTTTTTTTTTTTTTTTTTTTTTTTTTTTTTTTTTTTTTTTTTTTTTTTTTTTTTTTTTTTTT: A(0.002) R(0.000) N(0.000) D(0.000) C(0.000) Q(0.000) E(0.000) G(0.000) H(0.000) I(0.000) L(0.000) K(0.000) M(0.000) F(0.000) P(0.000) S(0.000) T(0.998) W(0.000) Y(0.000) V(0.000) 
    330      1   AGGGGGGGGGGGGGGGGGGGGGGGGGGGGGGGGGGGGGGGGGGGGGGGAGGGGGGAAGGGGGGG: A(0.001) R(0.000) N(0.000) D(0.000) C(0.000) Q(0.000) E(0.000) G(0.999) H(0.000) I(0.000) L(0.000) K(0.000) M(0.000) F(0.000) P(0.000) S(0.000) T(0.000) W(0.000) Y(0.000) V(0.000) 
    331      1   CCCCCCCCCCCCCCCCCACTCCCCCCCCCCCCCCCCCCCCCCCCCCCCCCCCCCCCCCCCCCCC: A(0.022) R(0.000) N(0.000) D(0.000) C(0.975) Q(0.000) E(0.000) G(0.001) H(0.000) I(0.000) L(0.000) K(0.000) M(0.000) F(0.000) P(0.000) S(0.000) T(0.002) W(0.000) Y(0.000) V(0.000) 
    332     57   TTTTTTTTTTTTTTTTTTTTTTTTTTTTTTTTTTTTTTTTTTTTTTTTTTTTTTTTTTTTTTTT: A(0.002) R(0.000) N(0.000) D(0.000) C(0.000) Q(0.000) E(0.000) G(0.000) H(0.000) I(0.000) L(0.000) K(0.000) M(0.000) F(0.000) P(0.000) S(0.000) T(0.998) W(0.000) Y(0.000) V(0.000) 
    333      1   CGCCCGGCCCCCCCCCTACAGGCCGCCCCCGGACCCCCCCCCACCCCCCCCCCCCCCCCCGCGG: A(0.777) R(0.000) N(0.000) D(0.000) C(0.009) Q(0.000) E(0.000) G(0.097) H(0.000) I(0.000) L(0.000) K(0.000) M(0.000) F(0.000) P(0.000) S(0.000) T(0.117) W(0.000) Y(0.000) V(0.000) 
    334     57   TTTTTTTTTTTTTTTTTTTTTTTTTTTTTTTTTTTTTTTTTTTTTTTTTTTTTTTTTTTTTTTT: A(0.002) R(0.000) N(0.000) D(0.000) C(0.000) Q(0.000) E(0.000) G(0.000) H(0.000) I(0.000) L(0.000) K(0.000) M(0.000) F(0.000) P(0.000) S(0.000) T(0.998) W(0.000) Y(0.000) V(0.000) 
    335      3   GGGGGGGGGGGGGGGGCGGGGGGGGGGGGGGGGGGGGGGGGGGGGGGGGGGGGGGGGGGGGGGG: A(0.014) R(0.000) N(0.000) D(0.000) C(0.018) Q(0.000) E(0.000) G(0.967) H(0.000) I(0.000) L(0.000) K(0.000) M(0.000) F(0.000) P(0.000) S(0.000) T(0.001) W(0.000) Y(0.000) V(0.000) 
    336      2   GGGGGGGGGGGGGGGGAGGGGGGGGGGGGGGGGGGGGGGGGGGGGGGGGGGGGGGGGGGGGGGG: A(0.052) R(0.000) N(0.000) D(0.000) C(0.001) Q(0.000) E(0.000) G(0.947) H(0.000) I(0.000) L(0.000) K(0.000) M(0.000) F(0.000) P(0.000) S(0.000) T(0.001) W(0.000) Y(0.000) V(0.000) 
    337      1   GGGGGGGGGGGGGGGGGGAGGGGGAGGGGGGAGGGGGGGGGGGGGGGGGGGGGGGGGGGGAGAA: A(0.001) R(0.000) N(0.000) D(0.000) C(0.000) Q(0.000) E(0.000) G(0.999) H(0.000) I(0.000) L(0.000) K(0.000) M(0.000) F(0.000) P(0.000) S(0.000) T(0.000) W(0.000) Y(0.000) V(0.000) 
    338      1   CCCCTCCTCCCCCCCCCCCCCCCCCTCCCCCCCCCTTCCTCCCTCCTCCTCCTCCCCCCCCCCC: A(0.000) R(0.000) N(0.000) D(0.000) C(0.999) Q(0.000) E(0.000) G(0.000) H(0.000) I(0.000) L(0.000) K(0.000) M(0.000) F(0.000) P(0.000) S(0.000) T(0.000) W(0.000) Y(0.000) V(0.000) 
    339      1   CGCCGTCGCTGTCCGCTTTTCCACCGCCCCCGCCCGGCCGCCCGCCGCCGCCGCCCCCCCCCCC: A(0.003) R(0.000) N(0.000) D(0.000) C(0.002) Q(0.000) E(0.000) G(0.000) H(0.000) I(0.000) L(0.000) K(0.000) M(0.000) F(0.000) P(0.000) S(0.000) T(0.995) W(0.000) Y(0.000) V(0.000) 
    340     31   GGGGGGGGGGGGGGGGGGGGGGGGGGGGGGGGGGGGGGGGGGGGGGGGGGGGGGGGGGGGGGGG: A(0.001) R(0.000) N(0.000) D(0.000) C(0.000) Q(0.000) E(0.000) G(0.999) H(0.000) I(0.000) L(0.000) K(0.000) M(0.000) F(0.000) P(0.000) S(0.000) T(0.000) W(0.000) Y(0.000) V(0.000) 
    341      1   CCCCCCCCCCCCCCCCCGCCCCCCCCCCCCCCCCCCCCCCCCCCCCCCCCCCCCCCCCCCCCCC: A(0.008) R(0.000) N(0.000) D(0.000) C(0.981) Q(0.000) E(0.000) G(0.009) H(0.000) I(0.000) L(0.000) K(0.000) M(0.000) F(0.000) P(0.000) S(0.000) T(0.001) W(0.000) Y(0.000) V(0.000) 
    342      1   GGGTGGGGCGCGCGCCCTAGGGCCCGGGGCCCGGGGGGGGGCGGGGGGGGGGGGGGGGGGGGGG: A(0.195) R(0.000) N(0.000) D(0.000) C(0.241) Q(0.000) E(0.000) G(0.439) H(0.000) I(0.000) L(0.000) K(0.000) M(0.000) F(0.000) P(0.000) S(0.000) T(0.126) W(0.000) Y(0.000) V(0.000) 
    343      1   GGGGGAAGGGGGGGGGACAAGGGGGGGGGGGGGGGGGGGGGGGGGGGGGGGGGGGGGGGGGGGC: A(0.965) R(0.000) N(0.000) D(0.000) C(0.024) Q(0.000) E(0.000) G(0.005) H(0.000) I(0.000) L(0.000) K(0.000) M(0.000) F(0.000) P(0.000) S(0.000) T(0.006) W(0.000) Y(0.000) V(0.000) 
    344      1   TTTCCCCCTTTTTTTTCTCCCCCCTCCTCCTTTTCCCCTCCTTCCTCCTCCTCCTTTTCCTCTT: A(0.007) R(0.000) N(0.000) D(0.000) C(0.978) Q(0.000) E(0.000) G(0.000) H(0.000) I(0.000) L(0.000) K(0.000) M(0.000) F(0.000) P(0.000) S(0.000) T(0.015) W(0.000) Y(0.000) V(0.000) 
    345      1   GGGCCGGCGCCCGGCCGAAGCCCCGCCGCCTGGGCCCCGCCGGCCGCCGCCGCCGGGGCCGCGG: A(0.048) R(0.000) N(0.000) D(0.000) C(0.001) Q(0.000) E(0.000) G(0.951) H(0.000) I(0.000) L(0.000) K(0.000) M(0.000) F(0.000) P(0.000) S(0.000) T(0.000) W(0.000) Y(0.000) V(0.000) 
    346      1   GTGGGGGGGGGGGGGGGGGGGGGGGGGGGTGGGGGGGGGGGGGGGGGGGGGGGGGGGGGGGGGG: A(0.001) R(0.000) N(0.000) D(0.000) C(0.000) Q(0.000) E(0.000) G(0.999) H(0.000) I(0.000) L(0.000) K(0.000) M(0.000) F(0.000) P(0.000) S(0.000) T(0.000) W(0.000) Y(0.000) V(0.000) 
    347      1   TTTTTTTTTTTTTATTTCTTTTTTCTTTTTCCTTTTTTTTTTTTTTTTTTTTTTTTTTTTTTTC: A(0.012) R(0.000) N(0.000) D(0.000) C(0.012) Q(0.000) E(0.000) G(0.000) H(0.000) I(0.000) L(0.000) K(0.000) M(0.000) F(0.000) P(0.000) S(0.000) T(0.976) W(0.000) Y(0.000) V(0.000) 
    348      1   CCCTCTTCCCCCCCCCCTCCCCCCGCCCCCACCTCCCCCCCCCCCTCCCCCTCCCCCTCCTTTC: A(0.024) R(0.000) N(0.000) D(0.000) C(0.693) Q(0.000) E(0.000) G(0.000) H(0.000) I(0.000) L(0.000) K(0.000) M(0.000) F(0.000) P(0.000) S(0.000) T(0.283) W(0.000) Y(0.000) V(0.000) 
    349      1   GGGGGGGGGGGGGCGGGGGGGGGGGGGGGGGGGGGGGGGGGGGGGGGGGGGGGGGGGGGGGGGG: A(0.001) R(0.000) N(0.000) D(0.000) C(0.000) Q(0.000) E(0.000) G(0.999) H(0.000) I(0.000) L(0.000) K(0.000) M(0.000) F(0.000) P(0.000) S(0.000) T(0.000) W(0.000) Y(0.000) V(0.000) 
    350      1   AAAAAAAAAAAAATAAAAAAAAAAAAAAAAAAAAAAAAAAAAAAAAAAAAAAAAAAAAAAAAAA: A(0.996) R(0.000) N(0.000) D(0.000) C(0.000) Q(0.000) E(0.000) G(0.001) H(0.000) I(0.000) L(0.000) K(0.000) M(0.000) F(0.000) P(0.000) S(0.000) T(0.002) W(0.000) Y(0.000) V(0.000) 
    351      1   CCCCCTTCCCCCCCCCGGCCCTCCCCCCCCTCCCCCCCCCCCCCCCCCCCCCCCCCCCCCCTCC: A(0.083) R(0.000) N(0.000) D(0.000) C(0.072) Q(0.000) E(0.000) G(0.819) H(0.000) I(0.000) L(0.000) K(0.000) M(0.000) F(0.000) P(0.000) S(0.000) T(0.026) W(0.000) Y(0.000) V(0.000) 
    352      1   GGGGGGGGGGGGGCGG--GGGGGGGGGGGGGGGGGGGGGGGGGGGGGGGGGGGGGGGGGGGGGG: A(0.028) R(0.000) N(0.000) D(0.000) C(0.013) Q(0.000) E(0.000) G(0.951) H(0.000) I(0.000) L(0.000) K(0.000) M(0.000) F(0.000) P(0.000) S(0.000) T(0.007) W(0.000) Y(0.000) V(0.000) 
    353      1   GGGGGGGGGGGGGAGG--GGGGGGGGGGGGGGGGGGGGGGGGGGGGGGGGGGGGGGGGGGGGGG: A(0.028) R(0.000) N(0.000) D(0.000) C(0.013) Q(0.000) E(0.000) G(0.951) H(0.000) I(0.000) L(0.000) K(0.000) M(0.000) F(0.000) P(0.000) S(0.000) T(0.007) W(0.000) Y(0.000) V(0.000) 
    354      1   CCACCGGGCCCCCTCC--CCCCTCCCCCCCCCCCCCCCCGCCCCCCCCCCCCCCCCCCCCCTCC: A(0.063) R(0.000) N(0.000) D(0.000) C(0.629) Q(0.000) E(0.000) G(0.285) H(0.000) I(0.000) L(0.000) K(0.000) M(0.000) F(0.000) P(0.000) S(0.000) T(0.022) W(0.000) Y(0.000) V(0.000) 
    355      4   GGGGGGGGGGGGGGGGGAGGGGGGGGGGGGGGGGGGGGGGGGGGGGGGGGGGGGGGGGGGGGGG: A(0.027) R(0.000) N(0.000) D(0.000) C(0.000) Q(0.000) E(0.000) G(0.972) H(0.000) I(0.000) L(0.000) K(0.000) M(0.000) F(0.000) P(0.000) S(0.000) T(0.000) W(0.000) Y(0.000) V(0.000) 
    356      1   TTTTTTTTTTTTTCTTTCTTTTTTTTTTTTTTTTTTTTTTTTTTTTTTTTTTTTTTTTTTTTTT: A(0.012) R(0.000) N(0.000) D(0.000) C(0.012) Q(0.000) E(0.000) G(0.000) H(0.000) I(0.000) L(0.000) K(0.000) M(0.000) F(0.000) P(0.000) S(0.000) T(0.976) W(0.000) Y(0.000) V(0.000) 
    357      1   CCCCCTTCCCCCCTCCTCCCCCCCCCCCCCCCCCCCCCCCCCCCCCCCCCCCCCCCCCCCCGCC: A(0.026) R(0.000) N(0.000) D(0.000) C(0.529) Q(0.000) E(0.000) G(0.000) H(0.000) I(0.000) L(0.000) K(0.000) M(0.000) F(0.000) P(0.000) S(0.000) T(0.444) W(0.000) Y(0.000) V(0.000) 
    358     31   GGGGGGGGGGGGGGGGGGGGGGGGGGGGGGGGGGGGGGGGGGGGGGGGGGGGGGGGGGGGGGGG: A(0.001) R(0.000) N(0.000) D(0.000) C(0.000) Q(0.000) E(0.000) G(0.999) H(0.000) I(0.000) L(0.000) K(0.000) M(0.000) F(0.000) P(0.000) S(0.000) T(0.000) W(0.000) Y(0.000) V(0.000) 
    359      1   GGGGGGGGGGGGTAGGGGGGGGGGGGGGGGGGGGGGGGGGGGGGGGGGGGGGGGGGGGGGGGGG: A(0.001) R(0.000) N(0.000) D(0.000) C(0.000) Q(0.000) E(0.000) G(0.999) H(0.000) I(0.000) L(0.000) K(0.000) M(0.000) F(0.000) P(0.000) S(0.000) T(0.000) W(0.000) Y(0.000) V(0.000) 
    360      1   GGGGGAAGGGGGGAGGCTGGAGGGGGGGGGGGGCGGGGGGGGGGGCGGGGGCGGGGGCGGGGGC: A(0.564) R(0.000) N(0.000) D(0.000) C(0.167) Q(0.000) E(0.000) G(0.109) H(0.000) I(0.000) L(0.000) K(0.000) M(0.000) F(0.000) P(0.000) S(0.000) T(0.159) W(0.000) Y(0.000) V(0.000) 
    361     57   TTTTTTTTTTTTTTTTTTTTTTTTTTTTTTTTTTTTTTTTTTTTTTTTTTTTTTTTTTTTTTTT: A(0.002) R(0.000) N(0.000) D(0.000) C(0.000) Q(0.000) E(0.000) G(0.000) H(0.000) I(0.000) L(0.000) K(0.000) M(0.000) F(0.000) P(0.000) S(0.000) T(0.998) W(0.000) Y(0.000) V(0.000) 
    362      1   TTTTTTTTTTTTTGTTTTTTTTTTTTTTTTTTTTTTTTTTTTTTTTTTTTTTTTTTTTTTTTTT: A(0.002) R(0.000) N(0.000) D(0.000) C(0.000) Q(0.000) E(0.000) G(0.000) H(0.000) I(0.000) L(0.000) K(0.000) M(0.000) F(0.000) P(0.000) S(0.000) T(0.998) W(0.000) Y(0.000) V(0.000) 
    363      1   TCTCCCCCTTTTTTTTCTTTCTCCCCGTCCCCTTCCCCTCCTTCCTCCTCCTCCTTTTCCCCCC: A(0.027) R(0.000) N(0.000) D(0.000) C(0.402) Q(0.000) E(0.000) G(0.000) H(0.000) I(0.000) L(0.000) K(0.000) M(0.000) F(0.000) P(0.000) S(0.000) T(0.570) W(0.000) Y(0.000) V(0.000) 
    364      1   CCCTTGGTCCCCCCCCCCACTCTTATTCTTCCCCTTTTCTTCCTTCTTCTTCTTCCCCTGCGCC: A(0.015) R(0.000) N(0.000) D(0.000) C(0.981) Q(0.000) E(0.000) G(0.003) H(0.000) I(0.000) L(0.000) K(0.000) M(0.000) F(0.000) P(0.000) S(0.000) T(0.001) W(0.000) Y(0.000) V(0.000) 
    365      1   AAACCGGCAAAAACAAAAGACACCGCCACCGAAACCCCACCAACCACCACCACCAAAACAAAAG: A(0.962) R(0.000) N(0.000) D(0.000) C(0.001) Q(0.000) E(0.000) G(0.035) H(0.000) I(0.000) L(0.000) K(0.000) M(0.000) F(0.000) P(0.000) S(0.000) T(0.003) W(0.000) Y(0.000) V(0.000) 
    366      1   CCGTCTTCGGGGGGGGTCCTCGTCGCCGGCGCGGCCCTGCTGGCCGCTGCCGCTGGGGCACACG: A(0.025) R(0.000) N(0.000) D(0.000) C(0.041) Q(0.000) E(0.000) G(0.000) H(0.000) I(0.000) L(0.000) K(0.000) M(0.000) F(0.000) P(0.000) S(0.000) T(0.934) W(0.000) Y(0.000) V(0.000) 
    367      1   GGGGGGGGGGGGGTGGGAGGGGGGGGGGGGGGGGGGGGGGGGGGGGGGGGGGGGGGGGGGGGGG: A(0.027) R(0.000) N(0.000) D(0.000) C(0.000) Q(0.000) E(0.000) G(0.972) H(0.000) I(0.000) L(0.000) K(0.000) M(0.000) F(0.000) P(0.000) S(0.000) T(0.000) W(0.000) Y(0.000) V(0.000) 
    368      1   GGGGGAAGGGGGGGGGAAGGGGGCCGGGCCGCGGGGGGGGGGGGGGGGGGGGGGGGGGGGGGGC: A(0.958) R(0.000) N(0.000) D(0.000) C(0.001) Q(0.000) E(0.000) G(0.038) H(0.000) I(0.000) L(0.000) K(0.000) M(0.000) F(0.000) P(0.000) S(0.000) T(0.003) W(0.000) Y(0.000) V(0.000) 
    369      1   GGGGGAAGGGGGGGGGAGGAAGGGGGGGGGACGGGGGGGGGGGGGGGGGGGGGGGGGGGGCGCC: A(0.679) R(0.000) N(0.000) D(0.000) C(0.001) Q(0.000) E(0.000) G(0.318) H(0.000) I(0.000) L(0.000) K(0.000) M(0.000) F(0.000) P(0.000) S(0.000) T(0.002) W(0.000) Y(0.000) V(0.000) 
    370      1   AAACCAAAAAAAACAAAACGCACCCCCACCCAAACACCAACAAACACCAACACCAAAACCACAA: A(0.995) R(0.000) N(0.000) D(0.000) C(0.001) Q(0.000) E(0.000) G(0.001) H(0.000) I(0.000) L(0.000) K(0.000) M(0.000) F(0.000) P(0.000) S(0.000) T(0.002) W(0.000) Y(0.000) V(0.000) 
    371      1   AAAGGGGGAAAAAGAAGAGGGAGCAGGACCAGAAGGGGAGGAAGGAGGAGGAGGAAAAGGAGAG: A(0.033) R(0.000) N(0.000) D(0.000) C(0.000) Q(0.000) E(0.000) G(0.966) H(0.000) I(0.000) L(0.000) K(0.000) M(0.000) F(0.000) P(0.000) S(0.000) T(0.000) W(0.000) Y(0.000) V(0.000) 
    372      1   AGAAAAAAAGGGGCGGGCAAAGAGGAAAGGGGAAAAAAAAAAAAAAAAAAAAAAAAAAAAAAAG: A(0.775) R(0.000) N(0.000) D(0.000) C(0.068) Q(0.000) E(0.000) G(0.148) H(0.000) I(0.000) L(0.000) K(0.000) M(0.000) F(0.000) P(0.000) S(0.000) T(0.009) W(0.000) Y(0.000) V(0.000) 
    373      2   GGGGGGGGGGGGG-GGGGGGGGGGGGGGGGGGGGGGGGGGGGGGGGGGGGGGGGGGGGGGGGGG: A(0.001) R(0.000) N(0.000) D(0.000) C(0.000) Q(0.000) E(0.000) G(0.999) H(0.000) I(0.000) L(0.000) K(0.000) M(0.000) F(0.000) P(0.000) S(0.000) T(0.000) W(0.000) Y(0.000) V(0.000) 
    374      1   GGGCGGGGGGGGG-GGGGGGGGGGGGGGGGGGGGGCGGGGGGGCGGGGGCGGGGGGGGGAGGGG: A(0.001) R(0.000) N(0.000) D(0.000) C(0.000) Q(0.000) E(0.000) G(0.999) H(0.000) I(0.000) L(0.000) K(0.000) M(0.000) F(0.000) P(0.000) S(0.000) T(0.000) W(0.000) Y(0.000) V(0.000) 
    375      1   GGGCCGGCGGGGG-GGCCAGGGGGGCCCGCCGGCCCCCGCCGGCCCCCACCCCCGAACCCGGGG: A(0.035) R(0.000) N(0.000) D(0.000) C(0.804) Q(0.000) E(0.000) G(0.158) H(0.000) I(0.000) L(0.000) K(0.000) M(0.000) F(0.000) P(0.000) S(0.000) T(0.003) W(0.000) Y(0.000) V(0.000) 
    376      1   AAAAAAAAAAAAA-AAA--AAA-AAAAAGAAAAAAAAAAAAAAAAAAAAAAAAAAAAAAAAAAA: A(0.980) R(0.000) N(0.000) D(0.000) C(0.004) Q(0.000) E(0.000) G(0.006) H(0.000) I(0.000) L(0.000) K(0.000) M(0.000) F(0.000) P(0.000) S(0.000) T(0.010) W(0.000) Y(0.000) V(0.000) 
    377      1   CGCCCGGCCCCCC-CCG--GCG-CGCCCCCGGCCCCCCCCCCCCCCCCCCCCCCCCCCCCGCGG: A(0.005) R(0.000) N(0.000) D(0.000) C(0.001) Q(0.000) E(0.000) G(0.994) H(0.000) I(0.000) L(0.000) K(0.000) M(0.000) F(0.000) P(0.000) S(0.000) T(0.000) W(0.000) Y(0.000) V(0.000) 
    378      1   CGCGTGGTCCCCC-CCA--GGG-GGTTCGGGGCCCTTTCTTCCTCCTTCTCCTTCCCCCGGGGG: A(0.223) R(0.000) N(0.000) D(0.000) C(0.008) Q(0.000) E(0.000) G(0.761) H(0.000) I(0.000) L(0.000) K(0.000) M(0.000) F(0.000) P(0.000) S(0.000) T(0.008) W(0.000) Y(0.000) V(0.000) 
    379      1   AAACCTTCATTTA-TTCGCACACGACCAGGAAAACCCCACCAACCACCGCCACCAGGACGAGAA: A(0.530) R(0.000) N(0.000) D(0.000) C(0.308) Q(0.000) E(0.000) G(0.083) H(0.000) I(0.000) L(0.000) K(0.000) M(0.000) F(0.000) P(0.000) S(0.000) T(0.079) W(0.000) Y(0.000) V(0.000) 
    380      1   TTTCCTTCTTTTT-TTTTCTCTCCTCCTCCTTTTCCCCTCCTTCCTCCTCCTCCTTTTCCTCTT: A(0.002) R(0.000) N(0.000) D(0.000) C(0.000) Q(0.000) E(0.000) G(0.000) H(0.000) I(0.000) L(0.000) K(0.000) M(0.000) F(0.000) P(0.000) S(0.000) T(0.998) W(0.000) Y(0.000) V(0.000) 
    381      1   GGGAGCCGGGGGG-GGTCGGGGAGGGAGGGGGGGAGGAGGAGGGAGGAGGAGGAGGGGAGGGGG: A(0.090) R(0.000) N(0.000) D(0.000) C(0.757) Q(0.000) E(0.000) G(0.058) H(0.000) I(0.000) L(0.000) K(0.000) M(0.000) F(0.000) P(0.000) S(0.000) T(0.094) W(0.000) Y(0.000) V(0.000) 
    382      1   CCCTCTTCCCCCC-CCGTTCCCCCACTCCCCCCCTCCTCCTCCCTCCTCCTCCTCCCCTCACAC: A(0.098) R(0.000) N(0.000) D(0.000) C(0.067) Q(0.000) E(0.000) G(0.032) H(0.000) I(0.000) L(0.000) K(0.000) M(0.000) F(0.000) P(0.000) S(0.000) T(0.804) W(0.000) Y(0.000) V(0.000) 
    383      1   TTTTTTCTTTTTT-TTTTTTTTTTTTTTTTTTTTTTTTTTTTTTTTTTTTTTTTTTTTTTTTTT: A(0.002) R(0.000) N(0.000) D(0.000) C(0.000) Q(0.000) E(0.000) G(0.000) H(0.000) I(0.000) L(0.000) K(0.000) M(0.000) F(0.000) P(0.000) S(0.000) T(0.998) W(0.000) Y(0.000) V(0.000) 
    384      1   GGCGGGCGCCCCC-CCGGGGAGTGCGGCGGCCGCGGGGCGGCGGGCGGGGGCGGCGGCGGCACC: A(0.001) R(0.000) N(0.000) D(0.000) C(0.000) Q(0.000) E(0.000) G(0.999) H(0.000) I(0.000) L(0.000) K(0.000) M(0.000) F(0.000) P(0.000) S(0.000) T(0.000) W(0.000) Y(0.000) V(0.000) 
    385      1   AAACCAACAAAAA-AAAAAACACCACCAACAAAACCCCACCAACCACCACCACCAAAACCAAAA: A(0.996) R(0.000) N(0.000) D(0.000) C(0.000) Q(0.000) E(0.000) G(0.001) H(0.000) I(0.000) L(0.000) K(0.000) M(0.000) F(0.000) P(0.000) S(0.000) T(0.002) W(0.000) Y(0.000) V(0.000) 
    386      1   AAAAGAAGAAAAA-AAAAAAGAGGAGGAGGAAAAGGGGAGGAAGGAGGAGGAGGAAAAGGAGAA: A(0.996) R(0.000) N(0.000) D(0.000) C(0.000) Q(0.000) E(0.000) G(0.001) H(0.000) I(0.000) L(0.000) K(0.000) M(0.000) F(0.000) P(0.000) S(0.000) T(0.002) W(0.000) Y(0.000) V(0.000) 
    387      1   CTCGGCCGTTTTT-TTCCGTGCGGTGGCGGCCTCGGGGAGGTTGGCGGCGGCGGACCCGGTGTC: A(0.005) R(0.000) N(0.000) D(0.000) C(0.990) Q(0.000) E(0.000) G(0.001) H(0.000) I(0.000) L(0.000) K(0.000) M(0.000) F(0.000) P(0.000) S(0.000) T(0.005) W(0.000) Y(0.000) V(0.000) 
    388      1   TGGCCTTCGGGGG-GGTTTGAGCCGCCGCCGGGGCCCCGCCGGCCGCCTCCGCCGTTGCCGCGG: A(0.006) R(0.000) N(0.000) D(0.000) C(0.000) Q(0.000) E(0.000) G(0.000) H(0.000) I(0.000) L(0.000) K(0.000) M(0.000) F(0.000) P(0.000) S(0.000) T(0.994) W(0.000) Y(0.000) V(0.000) 
    389      1   TTTTTTTTTTTTT-TTTCTTTTTCTTTTCCTTTTTTTTTTTTTTTTTTTTTTTTTTTTTCTCTT: A(0.012) R(0.000) N(0.000) D(0.000) C(0.012) Q(0.000) E(0.000) G(0.000) H(0.000) I(0.000) L(0.000) K(0.000) M(0.000) F(0.000) P(0.000) S(0.000) T(0.976) W(0.000) Y(0.000) V(0.000) 
    390      1   CCCCCGGCCCCCC-CCGGCCCCCCCCCCCCCCCCCCCCCCCCCCCCCCCCCCCCCCCCCGCGCC: A(0.006) R(0.000) N(0.000) D(0.000) C(0.005) Q(0.000) E(0.000) G(0.989) H(0.000) I(0.000) L(0.000) K(0.000) M(0.000) F(0.000) P(0.000) S(0.000) T(0.000) W(0.000) Y(0.000) V(0.000) 
    391      1   AAAAGAAGACCCC-CCAAAAGAAAAGAAGAAAAAAGGGAGAAAGAAGGAGAAGGAAAAAGAGAA: A(0.996) R(0.000) N(0.000) D(0.000) C(0.000) Q(0.000) E(0.000) G(0.001) H(0.000) I(0.000) L(0.000) K(0.000) M(0.000) F(0.000) P(0.000) S(0.000) T(0.002) W(0.000) Y(0.000) V(0.000) 
    392      1   GGGCCGGCGGGGG-GGGGCGCGCCGCCGCCGGGGCCCCGCCGGCCGCCGCCGCCGGGGCCGCGG: A(0.001) R(0.000) N(0.000) D(0.000) C(0.000) Q(0.000) E(0.000) G(0.999) H(0.000) I(0.000) L(0.000) K(0.000) M(0.000) F(0.000) P(0.000) S(0.000) T(0.000) W(0.000) Y(0.000) V(0.000) 
    393      1   TTCCCCCCCTTTT-TTTTCTGTCGTCCCCGTTTCCCCCCCCCTCCCCCCCCCCCCCCCCGTGTC: A(0.012) R(0.000) N(0.000) D(0.000) C(0.024) Q(0.000) E(0.000) G(0.000) H(0.000) I(0.000) L(0.000) K(0.000) M(0.000) F(0.000) P(0.000) S(0.000) T(0.964) W(0.000) Y(0.000) V(0.000) 
    394      1   GGGGGAGGGGGGG-GGGGGGGGGGGGGGAGGGGGGGGGGGGGGGGGGGGGGGGGGGGGGGGGGG: A(0.001) R(0.000) N(0.000) D(0.000) C(0.000) Q(0.000) E(0.000) G(0.999) H(0.000) I(0.000) L(0.000) K(0.000) M(0.000) F(0.000) P(0.000) S(0.000) T(0.000) W(0.000) Y(0.000) V(0.000) 
    395      2   GGGGGGGGGGGGG-GGGGGGGGGGGGGGGGGGGGGGGGGGGGGGGGGGGGGGGGGGGGGGGGGG: A(0.001) R(0.000) N(0.000) D(0.000) C(0.000) Q(0.000) E(0.000) G(0.999) H(0.000) I(0.000) L(0.000) K(0.000) M(0.000) F(0.000) P(0.000) S(0.000) T(0.000) W(0.000) Y(0.000) V(0.000) 
    396      1   CCCCCTTCCCCCC-CCAAGCGAGGCCCCGGCCCCCCCCCCCCCCCCCCCCCCCCCCCCCGAGAC: A(0.920) R(0.000) N(0.000) D(0.000) C(0.016) Q(0.000) E(0.000) G(0.007) H(0.000) I(0.000) L(0.000) K(0.000) M(0.000) F(0.000) P(0.000) S(0.000) T(0.056) W(0.000) Y(0.000) V(0.000) 
    397      1   CCCCCCCCCCCCTCCCTTCCCCCCCCCCCCCCCCCCCCCCCCCCCCCCCCCCCCCCCCCCTCTC: A(0.038) R(0.000) N(0.000) D(0.000) C(0.185) Q(0.000) E(0.000) G(0.001) H(0.000) I(0.000) L(0.000) K(0.000) M(0.000) F(0.000) P(0.000) S(0.000) T(0.776) W(0.000) Y(0.000) V(0.000) 
    398     57   TTTTTTTTTTTTTTTTTTTTTTTTTTTTTTTTTTTTTTTTTTTTTTTTTTTTTTTTTTTTTTTT: A(0.002) R(0.000) N(0.000) D(0.000) C(0.000) Q(0.000) E(0.000) G(0.000) H(0.000) I(0.000) L(0.000) K(0.000) M(0.000) F(0.000) P(0.000) S(0.000) T(0.998) W(0.000) Y(0.000) V(0.000) 
    399      1   AGACCGGCAGGGGGGGGGCGCGACGCCGCCGCGACCCCACCAGCCACCGCCACCAGGACCGCGC: A(0.001) R(0.000) N(0.000) D(0.000) C(0.000) Q(0.000) E(0.000) G(0.999) H(0.000) I(0.000) L(0.000) K(0.000) M(0.000) F(0.000) P(0.000) S(0.000) T(0.000) W(0.000) Y(0.000) V(0.000) 
    400     26   CCCCCCCCCCCCCCCCCCCCCCCCCCCCCCCCCCCCCCCCCCCCCCCCCCCCCCCCCCCCCCCC: A(0.000) R(0.000) N(0.000) D(0.000) C(0.999) Q(0.000) E(0.000) G(0.000) H(0.000) I(0.000) L(0.000) K(0.000) M(0.000) F(0.000) P(0.000) S(0.000) T(0.000) W(0.000) Y(0.000) V(0.000) 
    401     26   CCCCCCCCCCCCCCCCCCCCCCCCCCCCCCCCCCCCCCCCCCCCCCCCCCCCCCCCCCCCCCCC: A(0.000) R(0.000) N(0.000) D(0.000) C(0.999) Q(0.000) E(0.000) G(0.000) H(0.000) I(0.000) L(0.000) K(0.000) M(0.000) F(0.000) P(0.000) S(0.000) T(0.000) W(0.000) Y(0.000) V(0.000) 
    402      1   GTTCCGGCTCCCCCCCATGTGTCCACCCCCCCTCCCCCCCCTTCCCCCACCCCCCAACCCCCCC: A(0.500) R(0.000) N(0.000) D(0.000) C(0.005) Q(0.000) E(0.000) G(0.065) H(0.000) I(0.000) L(0.000) K(0.000) M(0.000) F(0.000) P(0.000) S(0.000) T(0.431) W(0.000) Y(0.000) V(0.000) 
    403     24   AAAAAAAAAAAAAAAAAAAAAAAAAAAAAAAAAAAAAAAAAAAAAAAAAAAAAAAAAAAAAAAA: A(0.996) R(0.000) N(0.000) D(0.000) C(0.000) Q(0.000) E(0.000) G(0.001) H(0.000) I(0.000) L(0.000) K(0.000) M(0.000) F(0.000) P(0.000) S(0.000) T(0.002) W(0.000) Y(0.000) V(0.000) 
    404      1   CCCCCCCCCCCCCCCCCCCCCCCCCCCCCCCCCCCCCCCCCCCCCCCCCCCCCCCCCCCCTCTC: A(0.000) R(0.000) N(0.000) D(0.000) C(0.999) Q(0.000) E(0.000) G(0.000) H(0.000) I(0.000) L(0.000) K(0.000) M(0.000) F(0.000) P(0.000) S(0.000) T(0.000) W(0.000) Y(0.000) V(0.000) 
    405      1   TTTCCCCCTTTTTTTTTAGTGTGGGCCTGGTTTCCCCCTCCTTCCCCCTCCCCCTTTCCGTGTT: A(0.214) R(0.000) N(0.000) D(0.000) C(0.023) Q(0.000) E(0.000) G(0.004) H(0.000) I(0.000) L(0.000) K(0.000) M(0.000) F(0.000) P(0.000) S(0.000) T(0.759) W(0.000) Y(0.000) V(0.000) 
    406      2   GGGGGGGGGGGGGGGGGTGGGGGGGGGGGGGGGGGGGGGGGGGGGGGGGGGGGGGGGGGGGGGG: A(0.021) R(0.000) N(0.000) D(0.000) C(0.001) Q(0.000) E(0.000) G(0.973) H(0.000) I(0.000) L(0.000) K(0.000) M(0.000) F(0.000) P(0.000) S(0.000) T(0.006) W(0.000) Y(0.000) V(0.000) 
    407      2   CCCCCCCCCCCCCCCCCCTCCCCCCCCCCCCCCCCCCCCCCCCCCCCCCCCCCCCCCCCCCCCC: A(0.000) R(0.000) N(0.000) D(0.000) C(0.999) Q(0.000) E(0.000) G(0.000) H(0.000) I(0.000) L(0.000) K(0.000) M(0.000) F(0.000) P(0.000) S(0.000) T(0.000) W(0.000) Y(0.000) V(0.000) 
    408      1   TTGTATTTGTTTTTTTGTGTTTTGTTAGTTTTTGTTTTGTTGTTTGTTTTTGTTGTTGTGAGAT: A(0.040) R(0.000) N(0.000) D(0.000) C(0.002) Q(0.000) E(0.000) G(0.013) H(0.000) I(0.000) L(0.000) K(0.000) M(0.000) F(0.000) P(0.000) S(0.000) T(0.946) W(0.000) Y(0.000) V(0.000) 
    409      2   CCCCCCCCCCCCCCCCTCCCCCCCCCCCCCCCCCCCCCCCCCCCCCCCCCCCCCCCCCCCCCCC: A(0.010) R(0.000) N(0.000) D(0.000) C(0.960) Q(0.000) E(0.000) G(0.000) H(0.000) I(0.000) L(0.000) K(0.000) M(0.000) F(0.000) P(0.000) S(0.000) T(0.029) W(0.000) Y(0.000) V(0.000) 
    410     57   TTTTTTTTTTTTTTTTTTTTTTTTTTTTTTTTTTTTTTTTTTTTTTTTTTTTTTTTTTTTTTTT: A(0.002) R(0.000) N(0.000) D(0.000) C(0.000) Q(0.000) E(0.000) G(0.000) H(0.000) I(0.000) L(0.000) K(0.000) M(0.000) F(0.000) P(0.000) S(0.000) T(0.998) W(0.000) Y(0.000) V(0.000) 
    411      1   GTCCCAGCCCCCCCCCAAAACGCCGCCCCCGGGCCCCCCCCCGCCCCCGCCCCCCGGCCCCCCC: A(0.994) R(0.000) N(0.000) D(0.000) C(0.001) Q(0.000) E(0.000) G(0.003) H(0.000) I(0.000) L(0.000) K(0.000) M(0.000) F(0.000) P(0.000) S(0.000) T(0.002) W(0.000) Y(0.000) V(0.000) 
    412     31   GGGGGGGGGGGGGGGGGGGGGGGGGGGGGGGGGGGGGGGGGGGGGGGGGGGGGGGGGGGGGGGG: A(0.001) R(0.000) N(0.000) D(0.000) C(0.000) Q(0.000) E(0.000) G(0.999) H(0.000) I(0.000) L(0.000) K(0.000) M(0.000) F(0.000) P(0.000) S(0.000) T(0.000) W(0.000) Y(0.000) V(0.000) 
    413     31   GGGGGGGGGGGGGGGGGGGGGGGGGGGGGGGGGGGGGGGGGGGGGGGGGGGGGGGGGGGGGGGG: A(0.001) R(0.000) N(0.000) D(0.000) C(0.000) Q(0.000) E(0.000) G(0.999) H(0.000) I(0.000) L(0.000) K(0.000) M(0.000) F(0.000) P(0.000) S(0.000) T(0.000) W(0.000) Y(0.000) V(0.000) 
    414      1   TCCCCGGCGGGGGAGGTCGGGCGGCCCAGGCCTACCCCACCGTCCACCTCCACCATTACGAGAC: A(0.196) R(0.000) N(0.000) D(0.000) C(0.182) Q(0.000) E(0.000) G(0.436) H(0.000) I(0.000) L(0.000) K(0.000) M(0.000) F(0.000) P(0.000) S(0.000) T(0.186) W(0.000) Y(0.000) V(0.000) 
    415      1   CCCCCCCCCCCCCCCCTCCCCCCCCCCCCCCCCCCCCCCCCCCCCCCCCCCCCCCCCCCCCTCC: A(0.010) R(0.000) N(0.000) D(0.000) C(0.960) Q(0.000) E(0.000) G(0.000) H(0.000) I(0.000) L(0.000) K(0.000) M(0.000) F(0.000) P(0.000) S(0.000) T(0.029) W(0.000) Y(0.000) V(0.000) 
    416     57   TTTTTTTTTTTTTTTTTTTTTTTTTTTTTTTTTTTTTTTTTTTTTTTTTTTTTTTTTTTTTTTT: A(0.002) R(0.000) N(0.000) D(0.000) C(0.000) Q(0.000) E(0.000) G(0.000) H(0.000) I(0.000) L(0.000) K(0.000) M(0.000) F(0.000) P(0.000) S(0.000) T(0.998) W(0.000) Y(0.000) V(0.000) 
    417      1   CGCCCTTGCCCCCCCCGGGGGGGCGCCCCCGCCCCCCCCGCCCCCCCCCCCCCCCCCCCGGGGC: A(0.005) R(0.000) N(0.000) D(0.000) C(0.000) Q(0.000) E(0.000) G(0.994) H(0.000) I(0.000) L(0.000) K(0.000) M(0.000) F(0.000) P(0.000) S(0.000) T(0.001) W(0.000) Y(0.000) V(0.000) 
    418     57   TTTTTTTTTTTTTTTTTTTTTTTTTTTTTTTTTTTTTTTTTTTTTTTTTTTTTTTTTTTTTTTT: A(0.002) R(0.000) N(0.000) D(0.000) C(0.000) Q(0.000) E(0.000) G(0.000) H(0.000) I(0.000) L(0.000) K(0.000) M(0.000) F(0.000) P(0.000) S(0.000) T(0.998) W(0.000) Y(0.000) V(0.000) 
    419     24   AAAAAAAAAAAAAAAAAAAAAAAAAAAAAAAAAAAAAAAAAAAAAAAAAAAAAAAAAAAAAAAA: A(0.996) R(0.000) N(0.000) D(0.000) C(0.000) Q(0.000) E(0.000) G(0.001) H(0.000) I(0.000) L(0.000) K(0.000) M(0.000) F(0.000) P(0.000) S(0.000) T(0.002) W(0.000) Y(0.000) V(0.000) 
    420      1   CCCCCCCCCCCCCCCCTTCCCCCCCCCCCCCCCCCCCCCCCCCCCCCCCCCCCCCCCCCCCCCC: A(0.038) R(0.000) N(0.000) D(0.000) C(0.185) Q(0.000) E(0.000) G(0.001) H(0.000) I(0.000) L(0.000) K(0.000) M(0.000) F(0.000) P(0.000) S(0.000) T(0.776) W(0.000) Y(0.000) V(0.000) 
    421      1   CAAAAAAAAAAAAAAAGTAAAAAAAAAAAAAAAAAAAAAAAAAAAAAAAAAAAAAAAAAAAAAA: A(0.853) R(0.000) N(0.000) D(0.000) C(0.004) Q(0.000) E(0.000) G(0.074) H(0.000) I(0.000) L(0.000) K(0.000) M(0.000) F(0.000) P(0.000) S(0.000) T(0.069) W(0.000) Y(0.000) V(0.000) 
    422      1   TCCCCCCCCCCCCCCCCTCCTCCCCCCCCCCCCCCCCCCCCCCCCCCCTCCCCCCTTCCCCCCC: A(0.007) R(0.000) N(0.000) D(0.000) C(0.978) Q(0.000) E(0.000) G(0.000) H(0.000) I(0.000) L(0.000) K(0.000) M(0.000) F(0.000) P(0.000) S(0.000) T(0.015) W(0.000) Y(0.000) V(0.000) 
    423      1   TCTCCAACTCCCCCCCCCCTCCTCCCCTCCCCTTCCCCTCCTTCCTCCTCCTCCTTTTCCCCCC: A(0.010) R(0.000) N(0.000) D(0.000) C(0.989) Q(0.000) E(0.000) G(0.000) H(0.000) I(0.000) L(0.000) K(0.000) M(0.000) F(0.000) P(0.000) S(0.000) T(0.001) W(0.000) Y(0.000) V(0.000) 
    424      1   TTTTTTTTTTTTTTTTTGTTTTTTTTTTTTTTTTTTTTTTTTTTTTTTTTTTTTTTTTTTTTTT: A(0.026) R(0.000) N(0.000) D(0.000) C(0.001) Q(0.000) E(0.000) G(0.005) H(0.000) I(0.000) L(0.000) K(0.000) M(0.000) F(0.000) P(0.000) S(0.000) T(0.967) W(0.000) Y(0.000) V(0.000) 
    425     57   TTTTTTTTTTTTTTTTTTTTTTTTTTTTTTTTTTTTTTTTTTTTTTTTTTTTTTTTTTTTTTTT: A(0.002) R(0.000) N(0.000) D(0.000) C(0.000) Q(0.000) E(0.000) G(0.000) H(0.000) I(0.000) L(0.000) K(0.000) M(0.000) F(0.000) P(0.000) S(0.000) T(0.998) W(0.000) Y(0.000) V(0.000) 
    426      1   CCCCCCCCCCCCCCCCCGCCCCCCCCCCCCCCCCCCCCTCCCCCCCCCCCCCCCTCCCCCCCCC: A(0.008) R(0.000) N(0.000) D(0.000) C(0.981) Q(0.000) E(0.000) G(0.009) H(0.000) I(0.000) L(0.000) K(0.000) M(0.000) F(0.000) P(0.000) S(0.000) T(0.001) W(0.000) Y(0.000) V(0.000) 
    427      1   TTTTTTTTTTTTTTTTTTTTTTTTTTGTTTTTTTTTTTTTTTTTTTTTTTTTTTTTTTTTTTTT: A(0.002) R(0.000) N(0.000) D(0.000) C(0.000) Q(0.000) E(0.000) G(0.000) H(0.000) I(0.000) L(0.000) K(0.000) M(0.000) F(0.000) P(0.000) S(0.000) T(0.998) W(0.000) Y(0.000) V(0.000) 
    428     31   GGGGGGGGGGGGGGGGGGGGGGGGGGGGGGGGGGGGGGGGGGGGGGGGGGGGGGGGGGGGGGGG: A(0.001) R(0.000) N(0.000) D(0.000) C(0.000) Q(0.000) E(0.000) G(0.999) H(0.000) I(0.000) L(0.000) K(0.000) M(0.000) F(0.000) P(0.000) S(0.000) T(0.000) W(0.000) Y(0.000) V(0.000) 
    429      1   CCCCCTTCCCCCCCCCCCCCCCCCCCCCCCCCCCCCCCCCCCCCCCCCCCCCCCCCCCCCCTCC: A(0.002) R(0.000) N(0.000) D(0.000) C(0.995) Q(0.000) E(0.000) G(0.000) H(0.000) I(0.000) L(0.000) K(0.000) M(0.000) F(0.000) P(0.000) S(0.000) T(0.003) W(0.000) Y(0.000) V(0.000) 
    430     57   TTTTTTTTTTTTTTTTTTTTTTTTTTTTTTTTTTTTTTTTTTTTTTTTTTTTTTTTTTTTTTTT: A(0.002) R(0.000) N(0.000) D(0.000) C(0.000) Q(0.000) E(0.000) G(0.000) H(0.000) I(0.000) L(0.000) K(0.000) M(0.000) F(0.000) P(0.000) S(0.000) T(0.998) W(0.000) Y(0.000) V(0.000) 
    431      1   AAAAAAAAAAAAAAAAATAAAAAAAAAATAAAAAAAAAAAAAAAAAAAAAAAAAAAAAAAAAAA: A(0.952) R(0.000) N(0.000) D(0.000) C(0.001) Q(0.000) E(0.000) G(0.001) H(0.000) I(0.000) L(0.000) K(0.000) M(0.000) F(0.000) P(0.000) S(0.000) T(0.045) W(0.000) Y(0.000) V(0.000) 
    432      1   CCCCCCTCCCCCCCCCCCCTCCCCCCCCCCCCCCCCCCCCCCCCCCCCCCCCCCCCCCCCCCCC: A(0.001) R(0.000) N(0.000) D(0.000) C(0.998) Q(0.000) E(0.000) G(0.000) H(0.000) I(0.000) L(0.000) K(0.000) M(0.000) F(0.000) P(0.000) S(0.000) T(0.001) W(0.000) Y(0.000) V(0.000) 
    433      1   GTTTTGTTTTTTTTTTTATTGTTTTTTTTGTTTTTTTTTTTTTTTTTTGTTTTTTGGTTTTTTT: A(0.037) R(0.000) N(0.000) D(0.000) C(0.001) Q(0.000) E(0.000) G(0.000) H(0.000) I(0.000) L(0.000) K(0.000) M(0.000) F(0.000) P(0.000) S(0.000) T(0.962) W(0.000) Y(0.000) V(0.000) 
    434      2   GGGGGGGGGGGGGGGGGCGGGGGGGGGGGGGGGGGGGGGGGGGGGGGGGGGGGGGGGGGGGGGG: A(0.010) R(0.000) N(0.000) D(0.000) C(0.009) Q(0.000) E(0.000) G(0.981) H(0.000) I(0.000) L(0.000) K(0.000) M(0.000) F(0.000) P(0.000) S(0.000) T(0.000) W(0.000) Y(0.000) V(0.000) 
    435      1   CCCCCCCCCTTTTTTCTCCCGCTCCCCCCCCCCCCCCCCCCCCCCCCCCCCCCCCCCCCCCCCC: A(0.010) R(0.000) N(0.000) D(0.000) C(0.960) Q(0.000) E(0.000) G(0.000) H(0.000) I(0.000) L(0.000) K(0.000) M(0.000) F(0.000) P(0.000) S(0.000) T(0.029) W(0.000) Y(0.000) V(0.000) 
    436      1   GGGAGGGGGGGGGGGGGGGGGGGGGGAGGGGGGGAGGAGGAGGGAGGAGGAGGAGGGGAGGGGG: A(0.001) R(0.000) N(0.000) D(0.000) C(0.000) Q(0.000) E(0.000) G(0.999) H(0.000) I(0.000) L(0.000) K(0.000) M(0.000) F(0.000) P(0.000) S(0.000) T(0.000) W(0.000) Y(0.000) V(0.000) 
    437      1   GGGCGGGGGGGGGGGGGGGGGGGGGGCGGGGGGGCGGCGGCGGGCGGCGGCGGCGGGGCGGGGG: A(0.001) R(0.000) N(0.000) D(0.000) C(0.000) Q(0.000) E(0.000) G(0.999) H(0.000) I(0.000) L(0.000) K(0.000) M(0.000) F(0.000) P(0.000) S(0.000) T(0.000) W(0.000) Y(0.000) V(0.000) 
    438      1   CTCCCCCCCCCCCCCCTTCCACGGTCCCCCCCCCCCCCCCCCCCCCCCCCCCCCCCCCCCCCCC: A(0.038) R(0.000) N(0.000) D(0.000) C(0.185) Q(0.000) E(0.000) G(0.001) H(0.000) I(0.000) L(0.000) K(0.000) M(0.000) F(0.000) P(0.000) S(0.000) T(0.776) W(0.000) Y(0.000) V(0.000) 
    439     26   CCCCCCCCCCCCCCCCCCCCCCCCCCCCCCCCCCCCCCCCCCCCCCCCCCCCCCCCCCCCCCCC: A(0.000) R(0.000) N(0.000) D(0.000) C(0.999) Q(0.000) E(0.000) G(0.000) H(0.000) I(0.000) L(0.000) K(0.000) M(0.000) F(0.000) P(0.000) S(0.000) T(0.000) W(0.000) Y(0.000) V(0.000) 
    440     24   AAAAAAAAAAAAAAAAAAAAAAAAAAAAAAAAAAAAAAAAAAAAAAAAAAAAAAAAAAAAAAAA: A(0.996) R(0.000) N(0.000) D(0.000) C(0.000) Q(0.000) E(0.000) G(0.001) H(0.000) I(0.000) L(0.000) K(0.000) M(0.000) F(0.000) P(0.000) S(0.000) T(0.002) W(0.000) Y(0.000) V(0.000) 
    441      1   TTTCCTCCTTTTTTTTTCCTCTCCTCCTCCTTTCCCCCTCCTTCCCCCTCCCCCTTTCCCCCCT: A(0.015) R(0.000) N(0.000) D(0.000) C(0.204) Q(0.000) E(0.000) G(0.000) H(0.000) I(0.000) L(0.000) K(0.000) M(0.000) F(0.000) P(0.000) S(0.000) T(0.781) W(0.000) Y(0.000) V(0.000) 
    442      1   CGGGGGGGGGGGGGGGGGGGCGGGGGGGGGGGGGGGGGGGGGGGGGGGCGGGGGGCCGGGGGGG: A(0.001) R(0.000) N(0.000) D(0.000) C(0.000) Q(0.000) E(0.000) G(0.999) H(0.000) I(0.000) L(0.000) K(0.000) M(0.000) F(0.000) P(0.000) S(0.000) T(0.000) W(0.000) Y(0.000) V(0.000) 
    443     26   CCCCCCCCCCCCCCCCCCCCCCCCCCCCCCCCCCCCCCCCCCCCCCCCCCCCCCCCCCCCCCCC: A(0.000) R(0.000) N(0.000) D(0.000) C(0.999) Q(0.000) E(0.000) G(0.000) H(0.000) I(0.000) L(0.000) K(0.000) M(0.000) F(0.000) P(0.000) S(0.000) T(0.000) W(0.000) Y(0.000) V(0.000) 
    444      1   CCCGGCTCCCCCCCCCAACTCCCCCCGCACCCCCGCCGCCGCCCGCCGCCGCCGCCCCGCCCCC: A(0.722) R(0.000) N(0.000) D(0.000) C(0.190) Q(0.000) E(0.000) G(0.005) H(0.000) I(0.000) L(0.000) K(0.000) M(0.000) F(0.000) P(0.000) S(0.000) T(0.083) W(0.000) Y(0.000) V(0.000) 
    445      1   AAAGGGGGAAAAAAAAGGGAAAGGAGGAGGAAAAGGGGAGGAAGGAGGGGGAGGAGGAGGAGAA: A(0.005) R(0.000) N(0.000) D(0.000) C(0.000) Q(0.000) E(0.000) G(0.995) H(0.000) I(0.000) L(0.000) K(0.000) M(0.000) F(0.000) P(0.000) S(0.000) T(0.000) W(0.000) Y(0.000) V(0.000) 
    446     57   TTTTTTTTTTTTTTTTTTTTTTTTTTTTTTTTTTTTTTTTTTTTTTTTTTTTTTTTTTTTTTTT: A(0.002) R(0.000) N(0.000) D(0.000) C(0.000) Q(0.000) E(0.000) G(0.000) H(0.000) I(0.000) L(0.000) K(0.000) M(0.000) F(0.000) P(0.000) S(0.000) T(0.998) W(0.000) Y(0.000) V(0.000) 
    447      1   AAAGGGGGAATAAATAGTGAGAGGCGGACGTTAAGGGGAGGAAGGAGGAGGAGGAAAAGGTGTC: A(0.121) R(0.000) N(0.000) D(0.000) C(0.001) Q(0.000) E(0.000) G(0.863) H(0.000) I(0.000) L(0.000) K(0.000) M(0.000) F(0.000) P(0.000) S(0.000) T(0.015) W(0.000) Y(0.000) V(0.000) 
    448     57   TTTTTTTTTTTTTTTTTTTTTTTTTTTTTTTTTTTTTTTTTTTTTTTTTTTTTTTTTTTTTTTT: A(0.002) R(0.000) N(0.000) D(0.000) C(0.000) Q(0.000) E(0.000) G(0.000) H(0.000) I(0.000) L(0.000) K(0.000) M(0.000) F(0.000) P(0.000) S(0.000) T(0.998) W(0.000) Y(0.000) V(0.000) 
    449     57   TTTTTTTTTTTTTTTTTTTTTTTTTTTTTTTTTTTTTTTTTTTTTTTTTTTTTTTTTTTTTTTT: A(0.002) R(0.000) N(0.000) D(0.000) C(0.000) Q(0.000) E(0.000) G(0.000) H(0.000) I(0.000) L(0.000) K(0.000) M(0.000) F(0.000) P(0.000) S(0.000) T(0.998) W(0.000) Y(0.000) V(0.000) 
    450      1   CCCCCTTCCCCCCCCCCCCTCCCCCCCTCCCCCCCCCCCCCCCCCCCCCCCCCCCCCCCCCCCC: A(0.003) R(0.000) N(0.000) D(0.000) C(0.987) Q(0.000) E(0.000) G(0.000) H(0.000) I(0.000) L(0.000) K(0.000) M(0.000) F(0.000) P(0.000) S(0.000) T(0.010) W(0.000) Y(0.000) V(0.000) 
    451     26   CCCCCCCCCCCCCCCCCCCCCCCCCCCCCCCCCCCCCCCCCCCCCCCCCCCCCCCCCCCCCCCC: A(0.000) R(0.000) N(0.000) D(0.000) C(0.999) Q(0.000) E(0.000) G(0.000) H(0.000) I(0.000) L(0.000) K(0.000) M(0.000) F(0.000) P(0.000) S(0.000) T(0.000) W(0.000) Y(0.000) V(0.000) 
    452     26   CCCCCCCCCCCCCCCCCCCCCCCCCCCCCCCCCCCCCCCCCCCCCCCCCCCCCCCCCCCCCCCC: A(0.000) R(0.000) N(0.000) D(0.000) C(0.999) Q(0.000) E(0.000) G(0.000) H(0.000) I(0.000) L(0.000) K(0.000) M(0.000) F(0.000) P(0.000) S(0.000) T(0.000) W(0.000) Y(0.000) V(0.000) 
    453      1   ACGGGGGGGAAAAAAACGGTGCGGAGGGCGCCAGGGGGGGGGAGGGGGAGGGGGGAAGGGGGGA: A(0.056) R(0.000) N(0.000) D(0.000) C(0.036) Q(0.000) E(0.000) G(0.906) H(0.000) I(0.000) L(0.000) K(0.000) M(0.000) F(0.000) P(0.000) S(0.000) T(0.002) W(0.000) Y(0.000) V(0.000) 
    454     24   AAAAAAAAAAAAAAAAAAAAAAAAAAAAAAAAAAAAAAAAAAAAAAAAAAAAAAAAAAAAAAAA: A(0.996) R(0.000) N(0.000) D(0.000) C(0.000) Q(0.000) E(0.000) G(0.001) H(0.000) I(0.000) L(0.000) K(0.000) M(0.000) F(0.000) P(0.000) S(0.000) T(0.002) W(0.000) Y(0.000) V(0.000) 
    455     26   CCCCCCCCCCCCCCCCCCCCCCCCCCCCCCCCCCCCCCCCCCCCCCCCCCCCCCCCCCCCCCCC: A(0.000) R(0.000) N(0.000) D(0.000) C(0.999) Q(0.000) E(0.000) G(0.000) H(0.000) I(0.000) L(0.000) K(0.000) M(0.000) F(0.000) P(0.000) S(0.000) T(0.000) W(0.000) Y(0.000) V(0.000) 
    456      1   AGAGGGGGAGGGAAGGCGAAGAGGGGGAGGGGAAGGGGAGGAAGGAGGAGGAGGAAAAGGAGAG: A(0.336) R(0.000) N(0.000) D(0.000) C(0.062) Q(0.000) E(0.000) G(0.597) H(0.000) I(0.000) L(0.000) K(0.000) M(0.000) F(0.000) P(0.000) S(0.000) T(0.005) W(0.000) Y(0.000) V(0.000) 
    457      1   TCTCCCCCTTCTCTCCTATTCTCCCCCCCCCCTTCCCCCCCTTCCTCCTCCTCCCTTTCCCCCC: A(0.089) R(0.000) N(0.000) D(0.000) C(0.017) Q(0.000) E(0.000) G(0.001) H(0.000) I(0.000) L(0.000) K(0.000) M(0.000) F(0.000) P(0.000) S(0.000) T(0.894) W(0.000) Y(0.000) V(0.000) 
    458     57   TTTTTTTTTTTTTTTTTTTTTTTTTTTTTTTTTTTTTTTTTTTTTTTTTTTTTTTTTTTTTTTT: A(0.002) R(0.000) N(0.000) D(0.000) C(0.000) Q(0.000) E(0.000) G(0.000) H(0.000) I(0.000) L(0.000) K(0.000) M(0.000) F(0.000) P(0.000) S(0.000) T(0.998) W(0.000) Y(0.000) V(0.000) 
    459      1   GCGCCAAGGGGGGGGGAGGGCGGCCGGCCCCCGGGGGGCGGGGGGGGGGGGGGGCGGGGCCCCC: A(0.419) R(0.000) N(0.000) D(0.000) C(0.001) Q(0.000) E(0.000) G(0.579) H(0.000) I(0.000) L(0.000) K(0.000) M(0.000) F(0.000) P(0.000) S(0.000) T(0.002) W(0.000) Y(0.000) V(0.000) 
    460     57   TTTTTTTTTTTTTTTTTTTTTTTTTTTTTTTTTTTTTTTTTTTTTTTTTTTTTTTTTTTTTTTT: A(0.002) R(0.000) N(0.000) D(0.000) C(0.000) Q(0.000) E(0.000) G(0.000) H(0.000) I(0.000) L(0.000) K(0.000) M(0.000) F(0.000) P(0.000) S(0.000) T(0.998) W(0.000) Y(0.000) V(0.000) 
    461      1   GGGAAGGAGGGGGGGGGAAGAGAAGAAGAACGGGAAAAGAAGGAAGAAGAAGAAGGGGAAGAGG: A(0.052) R(0.000) N(0.000) D(0.000) C(0.000) Q(0.000) E(0.000) G(0.947) H(0.000) I(0.000) L(0.000) K(0.000) M(0.000) F(0.000) P(0.000) S(0.000) T(0.000) W(0.000) Y(0.000) V(0.000) 
    462      1   CCCCCCCCCCCCCCCCCCCCCCCCCCCCCCCCCCCCCCCCCCCCCCCCCCCCCCCCCCCTCCCC: A(0.000) R(0.000) N(0.000) D(0.000) C(0.999) Q(0.000) E(0.000) G(0.000) H(0.000) I(0.000) L(0.000) K(0.000) M(0.000) F(0.000) P(0.000) S(0.000) T(0.000) W(0.000) Y(0.000) V(0.000) 
    463     24   AAAAAAAAAAAAAAAAAAAAAAAAAAAAAAAAAAAAAAAAAAAAAAAAAAAAAAAAAAAAAAAA: A(0.996) R(0.000) N(0.000) D(0.000) C(0.000) Q(0.000) E(0.000) G(0.001) H(0.000) I(0.000) L(0.000) K(0.000) M(0.000) F(0.000) P(0.000) S(0.000) T(0.002) W(0.000) Y(0.000) V(0.000) 
    464      1   AAACCCCCAAAAAAAACCCACACCACCACCAAAACCCCACCAACCACCACCACCAAAACCACAT: A(0.003) R(0.000) N(0.000) D(0.000) C(0.997) Q(0.000) E(0.000) G(0.000) H(0.000) I(0.000) L(0.000) K(0.000) M(0.000) F(0.000) P(0.000) S(0.000) T(0.000) W(0.000) Y(0.000) V(0.000) 
    465      1   TCTAATTATCCCCCCCCGCCATCCCAATCCCCTTAAAATAATTAATAATAATAATTTTACCCCC: A(0.037) R(0.000) N(0.000) D(0.000) C(0.917) Q(0.000) E(0.000) G(0.019) H(0.000) I(0.000) L(0.000) K(0.000) M(0.000) F(0.000) P(0.000) S(0.000) T(0.028) W(0.000) Y(0.000) V(0.000) 
    466     57   TTTTTTTTTTTTTTTTTTTTTTTTTTTTTTTTTTTTTTTTTTTTTTTTTTTTTTTTTTTTTTTT: A(0.002) R(0.000) N(0.000) D(0.000) C(0.000) Q(0.000) E(0.000) G(0.000) H(0.000) I(0.000) L(0.000) K(0.000) M(0.000) F(0.000) P(0.000) S(0.000) T(0.998) W(0.000) Y(0.000) V(0.000) 
    467      2   CCCCGCCGCCCCCCCCCCCCCCCCCGCCCCCCCCCGGCCGCCCGCCGCCGCCGCCCCCCCCCCC: A(0.000) R(0.000) N(0.000) D(0.000) C(0.999) Q(0.000) E(0.000) G(0.000) H(0.000) I(0.000) L(0.000) K(0.000) M(0.000) F(0.000) P(0.000) S(0.000) T(0.000) W(0.000) Y(0.000) V(0.000) 
    468      1   CCCCTGGTCCCCCCCCGGTTTCACCTCCCCCCCCCTTCCTCCCTCCTCCTCCTCCCCCCCCCCC: A(0.014) R(0.000) N(0.000) D(0.000) C(0.001) Q(0.000) E(0.000) G(0.982) H(0.000) I(0.000) L(0.000) K(0.000) M(0.000) F(0.000) P(0.000) S(0.000) T(0.003) W(0.000) Y(0.000) V(0.000) 
    469     24   AAAAAAAAAAAAAAAAAAAAAAAAAAAAAAAAAAAAAAAAAAAAAAAAAAAAAAAAAAAAAAAA: A(0.996) R(0.000) N(0.000) D(0.000) C(0.000) Q(0.000) E(0.000) G(0.001) H(0.000) I(0.000) L(0.000) K(0.000) M(0.000) F(0.000) P(0.000) S(0.000) T(0.002) W(0.000) Y(0.000) V(0.000) 
    470     57   TTTTTTTTTTTTTTTTTTTTTTTTTTTTTTTTTTTTTTTTTTTTTTTTTTTTTTTTTTTTTTTT: A(0.002) R(0.000) N(0.000) D(0.000) C(0.000) Q(0.000) E(0.000) G(0.000) H(0.000) I(0.000) L(0.000) K(0.000) M(0.000) F(0.000) P(0.000) S(0.000) T(0.998) W(0.000) Y(0.000) V(0.000) 
    471     31   GGGGGGGGGGGGGGGGGGGGGGGGGGGGGGGGGGGGGGGGGGGGGGGGGGGGGGGGGGGGGGGG: A(0.001) R(0.000) N(0.000) D(0.000) C(0.000) Q(0.000) E(0.000) G(0.999) H(0.000) I(0.000) L(0.000) K(0.000) M(0.000) F(0.000) P(0.000) S(0.000) T(0.000) W(0.000) Y(0.000) V(0.000) 
    472      1   ACAAAAAAAAAAAAAAAAAAAAAAAAAAAAAAAAAAAAAAAAAAAAAACAAAAAACCAAAAAAA: A(0.996) R(0.000) N(0.000) D(0.000) C(0.000) Q(0.000) E(0.000) G(0.001) H(0.000) I(0.000) L(0.000) K(0.000) M(0.000) F(0.000) P(0.000) S(0.000) T(0.002) W(0.000) Y(0.000) V(0.000) 
    473     24   AAAAAAAAAAAAAAAAAAAAAAAAAAAAAAAAAAAAAAAAAAAAAAAAAAAAAAAAAAAAAAAA: A(0.996) R(0.000) N(0.000) D(0.000) C(0.000) Q(0.000) E(0.000) G(0.001) H(0.000) I(0.000) L(0.000) K(0.000) M(0.000) F(0.000) P(0.000) S(0.000) T(0.002) W(0.000) Y(0.000) V(0.000) 
    474      1   GGGGGGGGGGGGGGGGAGGGGGGGGGGGGGGGGGGGGGGGGGGGGGGGCGGGGGGCCGGGGGGA: A(0.052) R(0.000) N(0.000) D(0.000) C(0.001) Q(0.000) E(0.000) G(0.947) H(0.000) I(0.000) L(0.000) K(0.000) M(0.000) F(0.000) P(0.000) S(0.000) T(0.001) W(0.000) Y(0.000) V(0.000) 
    475      1   GGGCCGGCGGGGGGGGGAGGAGGGGCCGGGGGAGCCCCGCCGACCGCCGCCGCCGGGGCGGGGG: A(0.027) R(0.000) N(0.000) D(0.000) C(0.000) Q(0.000) E(0.000) G(0.972) H(0.000) I(0.000) L(0.000) K(0.000) M(0.000) F(0.000) P(0.000) S(0.000) T(0.000) W(0.000) Y(0.000) V(0.000) 
    476      1   AAAAAAAAAAAAAAAAAAAAGAAAAAAAAAAAAAAAAAAAAAAAAAAAAAAAAAAAAAAAAAAA: A(0.996) R(0.000) N(0.000) D(0.000) C(0.000) Q(0.000) E(0.000) G(0.001) H(0.000) I(0.000) L(0.000) K(0.000) M(0.000) F(0.000) P(0.000) S(0.000) T(0.002) W(0.000) Y(0.000) V(0.000) 
    477      1   AAAAATTAAAAAAAAACCCGGGAAAAAAAAAGAAAAAAAAAAAAAAAAAAAAAAAAAAACGCGA: A(0.126) R(0.000) N(0.000) D(0.000) C(0.833) Q(0.000) E(0.000) G(0.004) H(0.000) I(0.000) L(0.000) K(0.000) M(0.000) F(0.000) P(0.000) S(0.000) T(0.037) W(0.000) Y(0.000) V(0.000) 
    478      1   AAAAAAAAAAAAAAAATAAAAAAAAAAAAAAAAAAAAAAAAAAAAAAAAAAAAAAAAAAAAAAA: A(0.913) R(0.000) N(0.000) D(0.000) C(0.002) Q(0.000) E(0.000) G(0.001) H(0.000) I(0.000) L(0.000) K(0.000) M(0.000) F(0.000) P(0.000) S(0.000) T(0.084) W(0.000) Y(0.000) V(0.000) 
    479      1   AAAAAAAAAAAAAAAACGAAAAAAAAAAAAAAAAAAAAAAAAAAAAAAAAAAAAAAAAAAAAAA: A(0.791) R(0.000) N(0.000) D(0.000) C(0.102) Q(0.000) E(0.000) G(0.098) H(0.000) I(0.000) L(0.000) K(0.000) M(0.000) F(0.000) P(0.000) S(0.000) T(0.009) W(0.000) Y(0.000) V(0.000) 
    480      1   GGGAGGGGGGGGGGGGCAGAGGGGGGAGGGGGGGAGGAGGAGGGAGGAGGAGGAGGGGAGGGGG: A(0.335) R(0.000) N(0.000) D(0.000) C(0.131) Q(0.000) E(0.000) G(0.525) H(0.000) I(0.000) L(0.000) K(0.000) M(0.000) F(0.000) P(0.000) S(0.000) T(0.010) W(0.000) Y(0.000) V(0.000) 
    481      1   GGGTTAATGGGGGGGGAATATGTTATTGCCAAGGTTTTGTTGGTTGTTATTGTTGAAGTTATAA: A(0.994) R(0.000) N(0.000) D(0.000) C(0.000) Q(0.000) E(0.000) G(0.001) H(0.000) I(0.000) L(0.000) K(0.000) M(0.000) F(0.000) P(0.000) S(0.000) T(0.004) W(0.000) Y(0.000) V(0.000) 
    482      1   AAACCGGCAAAAAAAACACACACCACCAGAAAAACCCCACCAACCACCACCACCAAAACCACAA: A(0.794) R(0.000) N(0.000) D(0.000) C(0.159) Q(0.000) E(0.000) G(0.038) H(0.000) I(0.000) L(0.000) K(0.000) M(0.000) F(0.000) P(0.000) S(0.000) T(0.009) W(0.000) Y(0.000) V(0.000) 
    483      1   CCCTCTTCCCCCCCCCCACTTCTTGCTCTTAACCTCCTCCTCCCTCCTCCTCCTCCCCTTATAA: A(0.217) R(0.000) N(0.000) D(0.000) C(0.270) Q(0.000) E(0.000) G(0.003) H(0.000) I(0.000) L(0.000) K(0.000) M(0.000) F(0.000) P(0.000) S(0.000) T(0.511) W(0.000) Y(0.000) V(0.000) 
    484      1   AAACCAACAAAAAAAAACCACACCACCACCAAAACCCCACCAACCACCACCACCAAAACCACAA: A(0.955) R(0.000) N(0.000) D(0.000) C(0.036) Q(0.000) E(0.000) G(0.002) H(0.000) I(0.000) L(0.000) K(0.000) M(0.000) F(0.000) P(0.000) S(0.000) T(0.007) W(0.000) Y(0.000) V(0.000) 
    485      1   AAAAAAAAAAAAAAAAAAAAAAGGAAAAGGAGAAAAAAAAAAAAAAAAAAAAAAAAAAAGAGAG: A(0.996) R(0.000) N(0.000) D(0.000) C(0.000) Q(0.000) E(0.000) G(0.001) H(0.000) I(0.000) L(0.000) K(0.000) M(0.000) F(0.000) P(0.000) S(0.000) T(0.002) W(0.000) Y(0.000) V(0.000)
[truncated: 18,032,527 more chars]
