# Supplementary material for: Transcriptional convergence after repeated duplication of an amino acid transporter gene leads to the independent emergence of the black husk/pericarp trait in barley and rice
Source: Plant Biotechnol J. 2023 Dec 20;22(5):1282–98. doi: 10.1111/pbi.14264 (PMC11022822; doi:10.1111/pbi.14264)
Supplement: Supplementary file 7 — Data S2 The profiles of natural selection analysis. [file PBI-22-1282-s007.zip › natural_selection/Ancestral sequences construction/lnf]

    -1   1005    742


 1

     1      4    -9.2159733771   0.000099438283       0.0999  AAAAAAA--AAAAAAAAAAAAAAAAAAAAAAAAAAAAAAAAA-AAAA-AAA-AA-AAAAAAAAA
     2      1   -11.9278412518   0.000006603959       0.0066  AAAAAAA--AAAAAAAAAAAAAAAAAAAAAAAAAAAAAAAAA-AAAA-AAA-AA-AAAACACAA
     3      1   -14.9051641779   0.000000336333       0.0003  AAAAAAA--AAAAAAAAAAAAAAAAAAAAAAAAAAAAAAAAA-AAAA-AAA-AA-AAAAGAGAG
     4     13    -9.5639454982   0.000070215217       0.0706  AAAAAAA--AAAAAAAAAAAAAAAAAAAAAAAAAAAAAAAAA-AAAAAAAA-AA-AAAAAAAAA
     5      1   -11.7057584693   0.000008246197       0.0083  AAAAAAA--AAAAAAAAAAAAAAAAAAAAAAAAAAAAAAAAA-AAAACAAA-AA-AAAAAAAAA
     6      1   -15.8014879016   0.000000137246       0.0001  AAAAAAA--AAAAAAAAAAAAAAAAAAAAAAAAAAAAAAAAA-AAAACAAAGAA-AAAAAAAAA
     7      1   -11.5125345823   0.000010003910       0.0101  AAAAAAA--AAAAAAAAAAAAAAAAAAAAAAAAAAAAAAAAA-AAAAGAAA-AA-AAAAAAAAA
     8      1   -11.4202433192   0.000010971130       0.0110  AAAAAAA--AAAAAAAAAAAAAAAAAAAAAAAAAAAAAAAAA-AAAATAAA-AA-AAAAAAAAA
     9      3   -13.4391198385   0.000001457016       0.0015  AAAAAAA--AAAAAAAAAAAAAAAAAAAAAAAAAAAAAAAAATAAAAAAAA-AA-AAAAAAAAA
    10      1   -13.1145487575   0.000002015690       0.0020  AAAAAAA--AAAAAAAAAAAAAAAAAAAAGAAAAAAAAAAAA-AAAAAAAA-AA-AAAAAAAAA
    11      1   -20.8456961594   0.000000000885       0.0000  AAAAAAA--AAAAAAAAAAAAANAAAAAAAAAAAAAAAAAAA-AAAAAAAA-AA-AAAAAAAAA
    12      1   -17.8892323694   0.000000017014       0.0000  AAAAAAA--AAAAAAAAAAATATAAAAAACAAAAAAAAAAAA-AAAAAAAA-AA-AAAAAAAAA
    13      1   -19.1096220994   0.000000005021       0.0000  AAAAAAA--AAAAAAAAACAAACCAAAACCAAAAAAAAAAAA-AAAAAAAA-AA-AAAAAAAAA
    14      1   -24.9800140644   0.000000000014       0.0000  AAAAAAA--AAAAAAAAAGAAAAAAAAAAAAGTAAAAAAAAA-AAAATAAA-AA-AAAAAAGAA
    15      1   -22.3954212322   0.000000000188       0.0000  AAAAAAA--AAAAAAAAAGAAAACGAAACCAGAAAAAAAAAA-AAAAAAAA-AAAAAAACGCGG
    16      1   -17.7382814524   0.000000019786       0.0000  AAAAAAA--AAAAAAAAAGAAAAGAAAAGGAAAAAAAAAAAA-AAAA-AAA-AA-AAAACACAA
    17      1   -17.2828046394   0.000000031201       0.0000  AAAAAAA--AAAAAAAAAGAAGAAAAAAAAAAAAAAAAAAAA-AAAATAAA-AA-AAAAAAAAA
    18      1   -13.1564298712   0.000001933014       0.0019  AAAAAAA--AAAAAAAACAAAAAAAAAAAAAAAAAAAAAAAA-A-AACAAAAAA-AAAAAAAAA
    19      1   -15.2891675175   0.000000229086       0.0002  AAAAAAA--AAAAAAAAGAAAAAAAAAAGAAAAAAAAAAAAA-AAAATAAA-AA-AAAAAAAAA
    20      1   -18.4517389992   0.000000009694       0.0000  AAAAAAA--AAAAAAAATAAAAAAAAAAAAAGAAAAGAAAAA-AAAGAAAA-GA-AAAAAAAAG
    21      1   -13.6800898042   0.000001145018       0.0012  AAAAAAA--AAAAAAAATAAAAATAAAATTAAAAAAAAAAAA-AAAAAAAA-AA-AAAATATAA
    22      1   -13.0014305638   0.000002257098       0.0023  AAAAAAA--AAAAAAAGAAAAAAAAAAAAAAAAAAAAAAAAA-AAAATAAA-AA-AAAAAAAAA
    23      1   -17.9956885598   0.000000015296       0.0000  AAAAAAA--AGAAAAAAAAAAAAAAAAAAAAAAAAAAAAAAA-AAAAGAAA-AA-AAAAAAAAA
    24      1    -9.3167542211   0.000089905250       0.0904  AAAAAAA-AAAAAAAAAAAA-AAAAAAAAAAAAAAAAAAAAA-AAAAAAAA-AA-AAAAAAAAA
    25      1   -13.9864465468   0.000000842876       0.0008  AAAAAAA-GAAAAAAAAAAA-AAAAAAAAAAAAAAAAAAAAA-AAAAAAAA-AA-AAAAAAAAA
    26      1   -23.1276323582   0.000000000090       0.0000  AAAAAAAA-AAAAAAACCAATAATAAAACAAAAAAAAAAAAA-AAAAAAAA-AA-AAAAACACA
    27      1   -11.3529483204   0.000011734841       0.0118  AAAAAAAAAAAAA-AAA--AAA-AAAAAGAAAAAAAAAAAAAAAAAAAAAAAAAAAAAAAAAAA
    28     24    -9.8125581028   0.000054759587       0.0550  AAAAAAAAAAAAAAAAAAAAAAAAAAAAAAAAAAAAAAAAAAAAAAAAAAAAAAAAAAAAAAAA
    29      1   -12.3160871181   0.000004479106       0.0045  AAAAAAAAAAAAAAAAAAAAAAAAAAAAAAAAAAAAAAAAAAAAAAAAAAAAAAAAAAAGAGAA
    30      1   -12.3448908248   0.000004351931       0.0044  AAAAAAAAAAAAAAAAAAAAAAAAAAAATAAAAAAAAAAAAAAAAAAAAAAAAAAAAAAAAAAA
    31      1   -18.1716098375   0.000000012828       0.0000  AAAAAAAAAAAAAAAAAAAAAAACAGAAAAAAAAAAAAAAAAAAAAAAAAAAAAAAAAAAAAAA
    32      1   -15.9258610768   0.000000121195       0.0001  AAAAAAAAAAAAAAAAAAAAAAAGAAAAGAAAAAAAAAAAAAAAAAAAAAAAAAAAAAAAAAAA
    33      1   -18.7441990456   0.000000007236       0.0000  AAAAAAAAAAAAAAAAAAAAAAGGAAAAGGAGAAAAAAAAAAAAAAAAAAAAAAAAAAAGAGAG
    34      1   -12.0386599472   0.000005911210       0.0059  AAAAAAAAAAAAAAAAAAAAGAAAAAAAAAAAAAAAAAAAAAAAAAAAAAAAAAAAAAAAAAAA
    35      1   -14.9139684724   0.000000333385       0.0003  AAAAAAAAAAAAAAAAACAAAAAACAAAAAAAAAAAAAAAAAAAAAAAAAAAAAAAAAAAAAAA
    36      1   -13.4953526672   0.000001377345       0.0014  AAAAAAAAAAAAAAAAATAAAAAAAAAATAAAAAAAAAAAAAAAAAAAAAAAAAAAAAAAAAAA
    37      1   -12.6728476301   0.000003135106       0.0032  AAAAAAAAAAAAAAAACGAAAAAAAAAAAAAAAAAAAAAAAAAAAAAAAAAAAAAAAAAAAAAA
    38      1   -11.2892155134   0.000012507082       0.0126  AAAAAAAAAAAAAAAATAAAAAAAAAAAAAAAAAAAAAAAAAAAAAAAAAAAAAAAAAAAAAAA
    39      1   -13.1425393802   0.000001960052       0.0020  AAAAAAAAAAAAATAAAAAAAAAAAAAAAAAAAAAAAAAAAAAAAAAAAAAAAAAAAAAAAAAA
    40      1   -27.2112622652   0.000000000002       0.0000  AAAAAAAAACCCCCCCAAGAGAAGAAAAAAAAAAAAAAAAAAAAAAAAAAAAAAAAAAAGCGCA
    41      1   -12.8340303671   0.000002668403       0.0027  AAAAAAATAAAAAAAAAAAA-AAAAAAAAAAAAAAAAAAAAA-AAAAAAAA-AA-AAAAAAAAA
    42      1   -13.6871062522   0.000001137013       0.0011  AAAAACC--AAAAAAAAAAAAAAAAAAAAAAAAAAAAAAAAA-AAAAGAAA-AA-AAAAAAAAA
    43      1   -17.3094150445   0.000000030382       0.0000  AAAAACC--AAAAAAAAACAAAAAAAAAAAAAAAAAAAAAAA-AAAAAAAA-AA-AAAACACAA
    44      1   -17.8449893667   0.000000017784       0.0000  AAAAAGG--AAAAAAAATATAAAAAAAAAAAAAAAAAAAAAA-AAAAAAAA-AA-AAAAATATA
    45      1   -33.2693559497   0.000000000000       0.0000  AAAAATA--AAAAAAAAGAAGAAAAAAAAGATAAAAAAAAAA-AAAACAAACAA-AAAAGAGAA
    46      1   -33.0211687878   0.000000000000       0.0000  AAAAATTAAAAAAAAACCCGGGAAAAAAAAAGAAAAAAAAAAAAAAAAAAAAAAAAAAACGCGA
    47      1   -33.4169208978   0.000000000000       0.0000  AAAAGAA--AAAAAAAAAAAGAGGGAAAGGGGAAAAAAAGAG-AAAAAAAA-AA-AAAAAGAGG
    48      1   -17.8428583825   0.000000017822       0.0000  AAAAGAA--AAAAAAAAAAAGAGGGGGAGGAAAAGGGGAGGA-GGAGGAGG-GG-AAAGGAGAA
    49      1   -18.6197356276   0.000000008195       0.0000  AAAAGAAAAAAAAAAAAAAAAAAAAAAAGAAAAAAAAAAAAAAAAAAAAAAAAAAAAAAGAGAA
    50      1   -14.4660694100   0.000000521754       0.0005  AAAAGAAGAAAAA-AAAAAAGAGGAGGAGGAAAAGGGGAGGAAGGAGGAGGAGGAAAAGGAGAA
    51      1   -12.6655690886   0.000003158008       0.0032  AAAAGAAGAAAAAAAAAAAAAAAAAGAAAAAAAAAGGAAGAAAGAAGAAGAAGAAAAAAAAAAA
    52      1   -27.3780207040   0.000000000001       0.0000  AAAAGAAGACCCC-CCAAAAGAAAAGAAGAAAAAAGGGAGAAAGAAGGAGAAGGAAAAAGAGAA
    53      1   -31.6078172051   0.000000000000       0.0000  AAACCAAAAAAAACAAAACGCACCCCCACCCAAACACCAACAAACACCAACACCAAAACCACAA
    54      1   -18.7196425603   0.000000007416       0.0000  AAACCAACAAAAA-AAAAAACACCACCAACAAAACCCCACCAACCACCACCACCAAAACCAAAA
    55      1   -11.4782785096   0.000010352542       0.0104  AAACCAACAAAAAAAAACCACACCACCACCAAAACCCCACCAACCACCACCACCAAAACCACAA
    56      1   -16.4961764748   0.000000068518       0.0001  AAACCAACACCCCCCCAACACACCCCCACCCCAACCCCACCAACCACCACCACCAAAACCCCCC
    57      1   -31.2589008250   0.000000000000       0.0000  AAACCAC--AAAAAAAAAGATATGACTAGGAAAACCCCACCA-CCACCACC-CC-AAACGAGAA
    58      1   -15.9537155910   0.000000117866       0.0001  AAACCCC--AAAAAAATCGACACCACCACCAAAACCCCACCA-CCACCACC-CC-AAACCACAA
    59      1   -12.6971117821   0.000003059951       0.0031  AAACCCCCAAAAAAAACCCACACCACCACCAAAACCCCACCAACCACCACCACCAAAACCACAT
    60      1   -22.5950775987   0.000000000154       0.0000  AAACCCCCAAAACCAACACCCACCCCCACCCCAACCCCACCAACCACCACCACCAAAACCCCCC
    61      1   -27.6043421127   0.000000000001       0.0000  AAACCCT--AAAAAAACGCCCACCGCCACCAAGACCCCACCA-CCACCACC-CC-AAACCACAG
    62      1   -25.1550985602   0.000000000012       0.0000  AAACCGG--AAAAAAAGCCCAACCACCACCAAAACCCCACCA-CCACTACC-CC-AAACAAAAA
    63      1   -26.9864140957   0.000000000002       0.0000  AAACCGG--AAAAAACCGCGCACCCCCACCCCAACCCCACCA-CCACTACC-CC-AAACCACAC
    64      1   -22.3574405006   0.000000000195       0.0000  AAACCGGCAAAAAAAACACACACCACCAGAAAAACCCCACCAACCACCACCACCAAAACCACAA
    65      1   -28.5951973274   0.000000000000       0.0000  AAACCGGCAAAAACAAAAGACACCGCCACCGAAACCCCACCAACCACCACCACCAAAACAAAAG
    66      1   -44.9280123708   0.000000000000       0.0000  AAACCTCCAAAAAAAAATGACAGGGCCACGGGAAGCCGACGAACGACGACGACGAAAAGGCGCG
    67      1   -22.5729696619   0.000000000157       0.0000  AAACCTT--AAAAAAACTTACACCCCCACCAAAACCCCACCA-CCAC-ACC-CC-AAACGAGAA
    68      1   -25.9137332097   0.000000000006       0.0000  AAACCTTCAAAAAAAAAGCAAAGGGCCAGGGGAACCCCACCAACCACCACCACCAAAACGGGGG
    69      1   -27.6124303142   0.000000000001       0.0000  AAACCTTCATTTA-TTCGCACACGACCAGGAAAACCCCACCAACCACCGCCACCAGGACGAGAA
    70      1   -35.0621873122   0.000000000000       0.0000  AAACGAA--AGAAGGGCCAAGGGGGGCAGGGAAACGGCAGCA-GCAGCAGC-GC-AAACGAGAA
    71      1   -16.7612757291   0.000000052562       0.0001  AAAGAAA--AAAAAAAAAAAGAAAAAGAAAAAAAGAAGAAGA-AGAAGAAG-AG-AAAGGAGAA
    72      1   -19.2799116729   0.000000004235       0.0000  AAAGAAA--AAAAAAAACGAGAGGAAGAGAAAAAGAAGAAGA-AGAAGAAG-AG-AAAGGAGAA
    73      1   -20.0236603492   0.000000002013       0.0000  AAAGAAA--GGGGGGGAAAAAAAGAAAAAAAAAAAAAAAAAA-AAAAAAAA-AA-AAAAAAAAA
    74      1   -30.3202897866   0.000000000000       0.0000  AAAGCAA--AAAAAAGCAAAAAATACGATTTAAAGCCGACGA-CGACGACG-CGAAAAGGAGAA
    75      1    -9.9564336395   0.000047421557       0.0477  AAAGGAA--AAAAAAAAAAAGAGGAGGAGGAAAAGGGGAGGA-GGAG-AGG-GG-AAAGGAGAA
    76      1   -22.1893119560   0.000000000231       0.0000  AAAGGAA--AAAAAAAAGGAGAGGAGGACGAAAAGGGGAGGA-GGAGGAGG-GGAAAAGCACAG
    77      1   -14.9030784178   0.000000337035       0.0003  AAAGGAA--AAAAAAAAGGAGAGGAGGAGGAAAAGGGGAGGAGGGAGGAGG-GG-AAAGGAGAA
    78      1   -23.3495935497   0.000000000072       0.0000  AAAGGAA--AAAAAAAGAAACACAAGGAGAAAAAGGGGAGGA-GGAGGAGG-GG-AAAGGAGAA
    79      1   -22.9169167610   0.000000000112       0.0000  AAAGGAA--AAAAAAAGAGAGGGGGGGAGGGGAGGGGGAGGA-GGGG-AGG-GG-AAGGGAGAG
    80      1   -25.8017281428   0.000000000006       0.0000  AAAGGAA--AAAAAAAGCAGAAGGGGGAGGAAAAGGGGAGGA-GGAGTAGG-GG-AAAGGAGAA
    81      1   -28.0943138450   0.000000000001       0.0000  AAAGGAA--AGAAAGGAAAAGAGGAGGAGGAGAAGGGGAGGA-GGAGGGGG-GG-GGAGGGGGG
    82      1   -14.7785826135   0.000000381718       0.0004  AAAGGAAGAAAAAAAAGAGAGAAGAGGAGGAAAAGGGGAGGAAGGAGGAGGAGGAAAAGGAGAA
    83      1   -16.6631281655   0.000000057982       0.0001  AAAGGGG--AAAGAAAAAAAGAGGAGGAGGAAAAGGGGAGGA-GGAGGAGG-GG-AAAGGAGAA
    84      1   -16.1521211411   0.000000096655       0.0001  AAAGGGG--GGGGGGGGGGGGGGGGGGAGGGGAAGGGGAGGA-GGAGGAGG-GG-AAAGGGGGA
    85      1   -18.4622393021   0.000000009593       0.0000  AAAGGGGA-AAAAAAAAAGA-AGGGGGAGGGGAAGGGGAGGA-GGAGGAGG-GGAAAAGGGGGG
    86      1   -15.9579502485   0.000000117368       0.0001  AAAGGGGGAAAAAAAAGGAGAAAAAGGAAAAAAAGGGGAGGAAGGAGGAGGAGGAAAAGAAAAA
    87      1   -15.9869233201   0.000000114016       0.0001  AAAGGGGGAAAAAAAAGGGAAAGGAGGAGGAAAAGGGGAGGAAGGAGGGGGAGGAGGAGGAGAA
    88      1   -23.3479849684   0.000000000072       0.0000  AAAGGGGGAAAAAGAAGAGGGAGCAGGACCAGAAGGGGAGGAAGGAGGAGGAGGAAAAGGAGAG
    89      1   -32.2272773266   0.000000000000       0.0000  AAAGGGGGAATAAATAGTGAGAGGCGGACGTTAAGGGGAGGAAGGAGGAGGAGGAAAAGGTGTC
    90      1   -31.6148021873   0.000000000000       0.0000  AAAGGTT--AAAAAAACTTTGACGCGGAGGCCAAGGGGAGCAAGGAGGAGG-GG-AAAGGTGTC
    91      1   -35.6755841607   0.000000000000       0.0000  AAAGTAA--AAAAAAAA-GAGAGCATGAGCAAAAGTGGATGA-TGAGAATG-GG-AAAGTAGAA
    92      1   -33.7573342325   0.000000000000       0.0000  AAAGTAATAAGAAAGAGGGAGAAGAAGGGGAAAGGTTGATGAATGGTGATGGTGAAAGGGAGAA
    93      1   -18.4519353287   0.000000009692       0.0000  AAATAAA--AAAAAAAAACAAAAAAATAAAGAAATAATAATA-ATAATAAT-AT-AAATAAAAA
    94      1   -20.1537391947   0.000000001767       0.0000  AAATGAA--AAAAAAAGAAAGAGGAGTAGGAAGATGGTAGTA-GTAGTAGT-GT-AAATGAGAA
    95      1   -18.0047446835   0.000000015158       0.0000  AAATTAA--AAAAAAAGATCTATTATTATTAAAATTTTATTA-TTATGATT-TT-AAATTATAA
    96      1   -32.3337488875   0.000000000000       0.0000  AACGGAA--AAAAAAGAGGAGAGGGGGCGGCCCCGGGGCGGC-GGCGGCGG-GG-CCCGGAGAC
    97      1   -27.3739507294   0.000000000001       0.0000  AAGGGAA--AAAAAAGGGGAGAGGGGGGGGTGAGGGGGGGGG-GGGG-AGG-GG-AAGGGGGGG
    98      1   -30.2773473782   0.000000000000       0.0000  AAGGGCC--AGAGAGGAGAAGAGGGGGGGGGGAGGGGGGGGG-GGGGGAGG-GG-AAGGGAGAG
    99      1   -16.8563883339   0.000000047793       0.0000  ACAAAAAAAAAAAAAAAAAAAAAAAAAAAAAAAAAAAAAAAAAAAAAACAAAAAACCAAAAAAA
   100      1   -19.0366348627   0.000000005401       0.0000  ACAACAACAAAAAAAAAAAAACAACCAAAACCAAACCAACAAACAACAACAACAAAAAAACACC
   101      1   -21.8299064085   0.000000000331       0.0000  ACACCGGCACCCCCCCACGACCCCCCCACCCCAACCCCACCAACCACCACCACCAAAACCCCCC
   102      1   -34.7366452285   0.000000000000       0.0000  ACAGCCC--CCCCCCCGGGGCCCCCCGACCCCAAGCCAACAA-CGACAACG-CA-AAAGCCCCC
   103      1   -39.9447201124   0.000000000000       0.0000  ACAGGGG--CCCCGCCCAGGGGGCGGGACCGGAAGGGGAGGA-GGAGCAGG-GG-AAAGCAAAG
   104      1   -28.8440654191   0.000000000000       0.0000  ACATTCC--AAAAAAATGCCTCGCCTTAGCCCAATTTTATTA-TTATTATT-TT-AAATCCCCC
   105      1   -16.9344319299   0.000000044205       0.0000  ACCCCCC--CCCCCCCCTCCCCCCCCCCCCCCCCCCCCGCCC-CCCC-CCC-CC-CCCCCCCCC
   106      1   -27.0632974890   0.000000000002       0.0000  ACCCCTTCCCCCCTCCCGCACGCCCCCCCCCCCCCCCCCCCCCCCCCCACCCCCCAACCCCCCC
   107      1   -31.0184352862   0.000000000000       0.0000  ACCGGCCGCCCCCCCCCCCGGCGGCCGCCGGCCCGGGGCGGCCGGCGGAGGCGGCAACGGCGCC
   108      1   -57.6911182855   0.000000000000       0.0000  ACGGACC--GGGGGGCAAGGCGGGCAGGCCACAGGAAGGAGC-AGGACAAG-AG-AAGGCCCCC
   109      1   -26.6698314764   0.000000000003       0.0000  ACGGGAA--AAAAAAAAACAGAGGCGCGGGCCAGCGGCGGCG-GCGG-AGC-GC-AAGCGCGCC
   110      1   -39.2696582686   0.000000000000       0.0000  ACGGGGGGGAAAAAAACGGTGCGGAGGGCGCCAGGGGGGGGGAGGGGGAGGGGGGAAGGGGGGA
   111      1   -48.1781308647   0.000000000000       0.0000  AGAAAAA--AGAGGGGCCCACGACCAAACCCGAAAAGAAGAA-AAAGCAAA-GA-AAAACACAG
   112      1   -30.0222008836   0.000000000000       0.0000  AGAAAAAAAAGAAGGGAAAAAGAAGAAAAAAGAAAAAAAAAAAAAAAAAAAAAAAAAAAAGAGG
   113      1   -30.6349935161   0.000000000000       0.0000  AGAAAAAAAGGGGCGGGCAAAGAGGAAAGGGGAAAAAAAAAAAAAAAAAAAAAAAAAAAAAAAG
   114      1   -26.6036087377   0.000000000003       0.0000  AGAAACC--AAAAAAACCCAAAGCGAAACCGAAAAAAAAAAA-AAAAAAAA-AA-AAAACGCGG
   115      1   -16.0511477398   0.000000106924       0.0001  AGAAGGG--GGGGGGGGGGAGGGGGGGAGGGGAAGGGGAGGA-GGAG-AGG-GG-AAAGGGGGG
   116      1   -32.9945680958   0.000000000000       0.0000  AGAAGTT--GGGGTGGATGGGGGGGGAGGGGGAGGGGAGGAG-GGGG-AGG-GA-AAGGGGGGG
   117      1   -41.1162422545   0.000000000000       0.0000  AGACCAA--AAAAAAGGAGACANCCCCACCCGAACCCCACCA-CCACCACC-CC-AAACCCCCG
   118      1   -26.6992890057   0.000000000003       0.0000  AGACCAA--GGGGAGGTTCACACCGCCACCGAAACCCCACCA-CCACCACC-CC-AAACGAGAA
   119      1   -36.3421780921   0.000000000000       0.0000  AGACCCCCAGCGAACGCGCCCGCCCCCACCCCAACCCCACCAACCACCACCACCAAAACGCCCC
   120      1   -29.3083530216   0.000000000000       0.0000  AGACCGGCAGGGGGGGGGCGCGACGCCGCCGCGACCCCACCAGCCACCGCCACCAGGACCGCGC
   121      1   -27.2037200488   0.000000000002       0.0000  AGACGAAGAAAAAAAACGAAAAAAGGCAAAAAAACGGCAGCAAGCAGCAGCAGCAAAACCACAA
   122      1   -21.4842625704   0.000000000467       0.0000  AGACGGG--AAAAAAAAACGGGGGGGGAGGGGAAGGGGAGGA-GGAG-AGG-GG-AAAGGGGGG
   123      1   -22.6780465297   0.000000000142       0.0000  AGAGGAA--AAAAAAGAAAAGAGGGGGGGGGGAGGGGGAGGA-GGGGGAGG-GG-AAGGGGGGG
   124      1   -30.7350068832   0.000000000000       0.0000  AGAGGAAA-AAAAAAACGGAAAGGCGGAGGCGAAGGGGAGGA-GGAGGAGG-GG-AAAGGAGAA
   125      1   -32.5885711252   0.000000000000       0.0000  AGAGGCC--AAAAAAATCGCGGGGGGGAAGAGAAGGGGAGGA-GGAGAAGG-GG-AAAGGAGAG
   126      1   -16.3527884250   0.000000079081       0.0001  AGAGGGG--GGGGGGGTGGGGGGGGGGAGGGAAAGGGGAGGA-GGAG-AGG-GG-AAAGGGGGA
   127      1   -14.6012330391   0.000000455790       0.0005  AGAGGGGGAAAAAAAAGAGGGGGGGGGAGGGGAAGGGGAGGAAGGAGGGGGAGGAGGAGGGGGG
   128      1   -18.6507171767   0.000000007945       0.0000  AGAGGGGGAAAAAAAGGAGAGGGGGGGAGGGGAAGGGGAGGAAGGAGGAGGAGGAAAAGGGGGG
   129      1   -25.4936318524   0.000000000008       0.0000  AGAGGGGGAGGGAAGGCGAAGAGGGGGAGGGGAAGGGGAGGAAGGAGGAGGAGGAAAAGGAGAG
   130      1   -27.4706612389   0.000000000001       0.0000  AGCCCAACCGGGGGGGAAGGCGCCACCCCCGGTCCCCCCCCCTCCCCCACCCCCCAACCCGCGG
   131      1   -31.0634950854   0.000000000000       0.0000  AGCCCCC--CCCCCCCCGCTCGCTGCCACCGGAACCCCACCA-CCAC-ACC-CC-AAACCGCGG
   132      1   -34.0918522771   0.000000000000       0.0000  AGCCTCCTCAAAAAAACCCCCCACGTCCCCGGGCCTTCCTCCGTCCTCGTCCTCCGGCCTGTGG
   133      1   -50.4745408051   0.000000000000       0.0000  AGCGCCC--GGGGGGGGACCGAGGCCGCTGGCACGCCGCCGC-CGCC-ACG-CG-AACGCGCGG
   134      1   -20.0977478646   0.000000001869       0.0000  AGGAGAA--GGGGGGGCAGGGGGGGGAGGGGGAGAGGAGGAG-GAGGTAGA-GA-AAGAGGGGG
   135      1   -61.1303034899   0.000000000000       0.0000  AGGAGAGC-GGGGGGGGGGGGTCGTGAGGTTTAGAGGATGAA-GAGGAAGA-GACAAGAGGGGT
   136      1   -25.3797933891   0.000000000009       0.0000  AGGCCGG--GGGGGGGGGTAGGGGGCGGGGGGGGGCCGGCGG-CGGCGGCG-CG-GGGGGGGGG
   137      1   -35.8210761903   0.000000000000       0.0000  AGGGCGGCGAAAAAAGGCCAGACCCCGGCCCCAGGCCGGCGGACGGCGACGGCGGAAGGCCCCC
   138      1   -21.6031282994   0.000000000415       0.0000  AGGGGAA--AAAAAAACGCGGGGGGGGGGGGGAGGGGGGGGG-GGGGGAGG-GG-AAGGGGGGG
   139      1   -23.1415339451   0.000000000089       0.0000  AGGGGAA--CCCCCCCGGGAGGGGGGGGCGGGAGGGGGGGGG-GGGGGAGG-GG-AAGGGGGGG
   140      1   -26.0039095518   0.000000000005       0.0000  AGGGGAA--GGGGGGGAAGAGAGGGGGGGGGGAGGGGGAGGG-GGGGTAGG-GG-AAGGGGGGG
   141      1   -26.4607280132   0.000000000003       0.0000  AGGGGAAGGGGGGGGGCCGAGGGGGAGGGGGGGGGGGGGGGGGGGGGGGGGGGGGGGGGGTGTG
   142      1   -11.2456314143   0.000013064245       0.0131  AGGGGGG--GGGGGGGTGGGGGGGGGGGGGGGGGGGGGGGGG-GGGGGAGG-GG-AAGGGGGGG
   143      1   -11.2513953487   0.000012989161       0.0131  AGGGGGGGGGGGGGGGGGGAGGGGGGGGGGGGGGGGGGGGGGGGGGGGGGGGGGGGGGGGGGGG
   144      1   -17.1995077078   0.000000033912       0.0000  AGGGGGGGGGGGGGGGGGGGGAGGGGGGGGGGTGGGGGGGGGTGGGGGGGGGGGGGGGGGGGGG
   145      1    -7.7342430763   0.000437583472       0.4398  AGGGGGGGGGGGGGGGGGGGGGGGGGGGGGGGGGGGGGGGGGGGGGGGAGGGGGGAAGGGGGGG
   146      1   -26.6975053336   0.000000000003       0.0000  AGGTCCCCGGGGGGGGGTCGCTCCGCTGCCGGGGTCCTGCTGGCTGCTACTGCTGAAGTCGCGG
   147      1   -43.0551433281   0.000000000000       0.0000  AGTAGTT--TTTTTTTTTGTTCGGGGGTGCGGATGGGGTGGT-GGTGAAGG-GG-AATGGCGCG
   148      1   -31.7159898609   0.000000000000       0.0000  ATAAAAA--AAAAAAATTAAAGAGGAAAAAGGAAAAAAAAAA-AAAAGAAAAAA-AAAAGCGCG
   149      1    -8.8134042841   0.000148726087       0.1495  ATTTTTTTTTTTTTTTTTTTTTTTTTTTTTTTTTTTTTTTTTTTTTTTATTTTTTAATTTTTTT
   150      1   -16.3184074039   0.000000081848       0.0001  CAAAAAAAAAAAAAAAGTAAAAAAAAAAAAAAAAAAAAAAAAAAAAAAAAAAAAAAAAAAAAAA
   151      1   -30.7876302108   0.000000000000       0.0000  CAAGGAA--AAAAAAAAATAGAGGAGGATGAAAAGGGGAGGA-GGAGGCGG-GGCCCAGGATAA
   152      1   -39.2115626823   0.000000000000       0.0000  CAATCAA--AAAAAAACAGATATCACTATTAAAATCTTACTA-CTATCCCT-TT-CCATGAGAA
   153      1   -26.4476724681   0.000000000003       0.0000  CACAAAA--AAAAAAAACAAAAAGAAGCGGAACCGAAGCAGC-AGCATCAG-AG-CCCGGAGAA
   154      1   -26.9198685892   0.000000000002       0.0000  CACAGTT--CCCCCCCGGCAGAGGGGGCGGGGCCGGGGCGGC-GGCGGCGG-GG-CCCGGAGAG
   155      1   -21.5501762092   0.000000000437       0.0000  CACCCCC--CCCCCCCAACACACCGCCCCCAACCCCCCCCCC-CCCCCCCC-CC-CCCCCACAG
   156      1   -55.3142569272   0.000000000000       0.0000  CAGTGAA--GGGGGGGCAAAGGGGGCTGTGGCGGTCCTGCTG-CTGCGCCT-CT-CCGTCCCCC
   157      1   -48.7150433103   0.000000000000       0.0000  CCAAAAAACCCCCCCCTCTCACAATAATAAACTCAAAATAACTAACAACAACAATCCCAACGCC
   158      1   -31.1421932791   0.000000000000       0.0000  CCACCGGGCCCCCTCC--CCCCTCCCCCCCCCCCCCCCCGCCCCCCCCCCCCCCCCCCCCCTCC
   159      1   -39.1607176127   0.000000000000       0.0000  CCAGGCC--CCCCCCCACACGCGGCGGAGGCGCCGGGGCGGC-GGCGCCGG-GG-CCCGGGGGT
   160      1   -34.5495230355   0.000000000000       0.0000  CCCAAAA--ATAAATAAAACACNCCAACCCCCCCAAAACAAC-AACAACAA-AA-CCCACCCCC
   161      1   -15.8981322481   0.000000124603       0.0001  CCCAAAAACCCCCCCCAAAAACAAAAACAAACCCAAAACAACCAACAACAACAACCCCAACACC
   162      1   -19.9044488853   0.000000002268       0.0000  CCCAAAAACCCCCCCCCGCCCCCCCAACCCGCCCAAAACAACCAACAACAACAACCCCACCCCC
   163      1   -14.7532886098   0.000000391497       0.0004  CCCAAAAACCCCCCCCGAAGACAACAACAACCCCAAAACAACCAACAACAACAACCCCAACACC
   164      1   -24.5912484939   0.000000000021       0.0000  CCCAAGG--CCCCCCCAAAAACAGCAACGGCCACAAAACGAC-AACAACAA-AA-CCCAGCGCC
   165      1   -28.0579915802   0.000000000001       0.0000  CCCAAGG--CCCCCCCAAATGCAGCAACGACCCCAAAACAAC-AACAACAA-AA-CCCAGTGTC
   166      1   -26.3173389585   0.000000000004       0.0000  CCCACAACCCCCCCCCAGGCCCTCCCACCCCCCCACCACCACCCACCAACACCACAACACCCCC
   167      1   -13.7123042677   0.000001108720       0.0011  CCCACCCCCCCCCCCCCACCACCCCCACCCCCCCACCACCACCCACCACCACCACCCCACCCCC
   168      1   -27.7896994794   0.000000000001       0.0000  CCCAGCC--CCCCCCCCTCCCCCCGAACCCGGCCAGGACGAC-GACGACGA-GA-CCCAGGGGG
   169      1   -29.6885353208   0.000000000000       0.0000  CCCAGCCACCCCCCCCCGGCCCAGCAACGGCCCCTAAACAACCATCAACATCAACCCCTCCCCC
   170      1   -37.2942246044   0.000000000000       0.0000  CCCAGCG--CCCCCCCAGGCGCGGCGGCCGCCCCAGGACGAC-GACG-TGA-GA-TTCACCCCC
   171      1   -22.5366664487   0.000000000163       0.0000  CCCAGTT--CCCCCCCTTCCCCACCAACCCCACCAAAACAAC-AACA-CAA-AA-CCCACCCCC
   172      1   -14.3122708226   0.000000608499       0.0006  CCCCACCACCCCCCCCCACTCCCCCACCCCCCCCCAACCACCCACCACCACCACCCCCCCCCCC
   173      1   -23.3625553111   0.000000000071       0.0000  CCCCCAA--CCCCCCCCCCCCCCCCCCCCCCCCTCCCCCCCC-CCTCGCCC-CC-CCTCACGCC
   174      1   -18.1647463735   0.000000012917       0.0000  CCCCCAA--CCCCCCCCCCCCCCGCGCCGGCCCCCCCCCCCC-CCCC-CCC-CC-CCCCCCCCC
   175      1   -36.8827117851   0.000000000000       0.0000  CCCCCAA--CCCCCCCGAGGGTGCGCCCGCGGCCCCCCCCCC-CCCCCTCC-CC-TTCCGGGGG
   176      1   -16.2182783120   0.000000090467       0.0001  CCCCCAA--CCCCCCCGCACCCCCCCCCCCCCCCCCCCCCCC-CCCCACCC-CC-CCCCCCCCC
   177      1   -26.6291715881   0.000000000003       0.0000  CCCCCAA--GGGGGGGACCCTCCCCCCCCGCCCCCCCCCCCC-CCCC-CCC-CC-CCCCGCGCC
   178      1   -11.5318399593   0.000009812633       0.0099  CCCCCAACCCCCCCCCAAAACCCCCCCCCCCCCCCCCCCCCCCCCCCCCCCCCCCCCCCCCCCC
   179      1   -16.3491270702   0.000000079371       0.0001  CCCCCACCCCCCCCCCGCCCCCCCCCCCCCCCACCCCCCCCCACCCCCCCCCCCCCCCCCCCCC
   180      1   -19.8240365202   0.000000002458       0.0000  CCCCCCC--CCCCACCCCCCACCCCCCCCCCCCCCCCCCCCC-CCCCCTCC-CC-TTCCACACC
   181      1   -11.5382830889   0.000009749612       0.0098  CCCCCCC--CCCCCCCAACTCCCCCCCCCCCCCCCCCCCCCC-CCCCCCCC-CC-CCCCCCCCC
   182      1   -21.1122635228   0.000000000678       0.0000  CCCCCCC--CCCCCCCACCCCCCCCCTCTCCCCCTCCTCCTC-CTCCTCCT-CT-CCCTCTCTC
   183      1    -8.9119425106   0.000134769788       0.1354  CCCCCCC--CCCCCCCCCCCCCCCCACCCCCCCCCCCCCCCC-CCCCCCCC-CC-CCCCCCCCC
   184      5    -3.3312331928   0.035748992474      35.9277  CCCCCCC--CCCCCCCCCCCCCCCCCCCCCCCCCCCCCCCCC-CCCC-CCC-CC-CCCCCCCCC
   185      1    -6.5518481317   0.001427474997       1.4346  CCCCCCC--CCCCCCCCCCCCCCCCCCCCCCCCCCCCCCCCC-CCCCACCC-CC-CCCCCCCCC
   186     23    -3.4358817003   0.032197009601      32.3580  CCCCCCC--CCCCCCCCCCCCCCCCCCCCCCCCCCCCCCCCC-CCCCCCCC-CC-CCCCCCCCC
   187      1    -6.9482096444   0.000960352989       0.9652  CCCCCCC--CCCCCCCCCCCCCCCCCCCCCCCCCCCCCCCCC-CCCCGCCC-CC-CCCCCCCCC
   188      2    -6.7560417683   0.001163826765       1.1696  CCCCCCC--CCCCCCCCCCCCCCCCCCCCCCCCCCCCCCCCC-CCCCTCCC-CC-CCCCCCCCC
   189      1    -8.2509673494   0.000261005951       0.2623  CCCCCCC--CCCCCCCCCCCCCCCCCCCCCCCTCCCCCCCCC-CCCCCCCC-CC-CCCCCCCCC
   190      1   -16.4006130518   0.000000075388       0.0001  CCCCCCC--CCCCCCCCCCCCCCTCCCCTTCCCCCCCCCCCC-CCCCGCCC-CC-CCCCTCTCT
   191      1   -15.5456703078   0.000000177256       0.0002  CCCCCCC--CCCCCCCCCCCCCNCCCCCCCCCCCCCCCCCCC-CCCCCCCC-CC-CCCCCCCCC
   192      1    -7.3421233970   0.000647673791       0.6509  CCCCCCC--CCCCCCCCCCCCCTCCCCCCCCCCCCCCCCCCC-CCCCCCCC-CC-CCCCCCCCC
   193      1    -7.2597965636   0.000703251088       0.7068  CCCCCCC--CCCCCCCCCCTCCCCCCCCCCCCCCCCCCCCCC-CCCC-CCC-CC-CCCCCCCCC
   194      1   -12.9338491664   0.000002414908       0.0024  CCCCCCC--CCCCCCCCCTCCCCCCCCCCCCCCCCCCCCCCCGCCCCCCCC-CC-CCCCCCCCC
   195      1   -14.7214320858   0.000000404169       0.0004  CCCCCCC--CCCCCCCCGCCCTTCCCCCCCCCCCCCCCCCCC-CCCCCCCC-CC-CCCCCCCCC
   196      1   -19.3819482775   0.000000003824       0.0000  CCCCCCC--CCCCCCCCGGTCCCCCCCCCCCCCCCCCCCCCCACCCCCCCC-CC-CCCCCCCCC
   197      1    -6.1081225257   0.002224723756       2.2358  CCCCCCC--CCCCCCCCTCCCCCCCCCCCCCCCCCCCCCCCC-CCCCCCCC-CC-CCCCCCCCC
   198      1    -9.4282825937   0.000080417190       0.0808  CCCCCCC--CCCCCCCCTCCCCCCCCCCCCCCCCCCCCCCCC-CCCCTCCC-CC-CCCCCCCCC
   199      1   -15.3763375597   0.000000209962       0.0002  CCCCCCC--CCCCCCCCTTCCCCCCCCCCCCCCCCCCCCCCCTCCCCCCCC-CC-CCCCCCCCC
   200      1   -21.0056060530   0.000000000754       0.0000  CCCCCCC--CCCCCCCTACCCCACCCCCTCCGCCCCCCCCCC-CCCCCCCC-CC-CCCCCCCCG
   201      1   -11.1951776161   0.000013740298       0.0138  CCCCCCC--CCCCCCCTCCCCCCCCCCCCTCCCCCCCCCCCC-CCCC-CCC-CC-CCCCCCCCC
   202      1   -10.8049109560   0.000020299568       0.0204  CCCCCCC--CCCCCCCTTCCCCCCCCCCCCCCCCCCCCCCCC-CCCCTCCC-CC-CCCCCCCCC
   203      1   -11.2226982531   0.000013367312       0.0134  CCCCCCC--CCCCCCCTTCTCCCCCCCCCCCCCCCCCCCCCC-CCCC-CCC-CC-CCCCCCCCC
   204      1   -26.1796025725   0.000000000004       0.0000  CCCCCCC--GTGGGTGCATCCCCCCCCCCCACCCCCCCCCCC-CCCCCCCC-CC-CCCCCCCCC
   205      1   -42.0362735398   0.000000000000       0.0000  CCCCCCC-CCTCCTTCCTTTTTCCCCCCCCCCTCCCCCCCTC-CCCCCCCC-CC-CCCCCCCCC
   206      1   -12.5641987299   0.000003494925       0.0035  CCCCCCC-GCCCCCCCTCCC-CCCCCCCCCCCCCCCCCCCCC-CCCCCCCC-CC-CCCCCCCCC
   207      1    -9.4810894824   0.000076280785       0.0767  CCCCCCCC-CCCCCCCCTCCACCCCCCCCCCCCCCCCCCCCC-CCCCCCCC-CC-CCCCCCCCC
   208      1   -16.8903575898   0.000000046197       0.0000  CCCCCCCCCACACCCCGGCTCCCCCCCCCCCCCCCCCCCCCCCCCCCCCCCCCCCCCCCCCCCC
   209      1   -17.1915683006   0.000000034182       0.0000  CCCCCCCCCCCCCCCCAAAACCCCCCCCCCCCCCCCCCCCCCCCCCCCCCCCCCCCCCCACACC
   210      1    -6.3358896681   0.001771569029       1.7804  CCCCCCCCCCCCCCCCACCCCCCCCCCCCCCCCCCCCCCCCCCCCCCCCCCCCCCCCCCCCCCC
   211      1   -11.0880847459   0.000015293468       0.0154  CCCCCCCCCCCCCCCCCACCCCCCGCCCCCCCCCCCCCCCCCCCCCCCCCCCCCCCCCCCCCCC
   212      1   -19.3314828625   0.000000004022       0.0000  CCCCCCCCCCCCCCCCCACCCCGCGCCCCCCCCCCCCCCCCCCCCCCCCCCCCCCCCCCGCGCC
   213      1    -9.9928247908   0.000045726855       0.0460  CCCCCCCCCCCCCCCCCACTCCCCCCCCCCCCCCCCCCCCCCCCCCCCCCCCCCCCCCCCCCCC
   214      1    -8.3708324748   0.000231522737       0.2327  CCCCCCCCCCCCCCCCCCCCCCCCCCCCCCCACCCCCCCCCCCCCCCCCCCCCCCCCCCCCCCC
   215     26    -3.5101315758   0.029892980985      30.0424  CCCCCCCCCCCCCCCCCCCCCCCCCCCCCCCCCCCCCCCCCCCCCCCCCCCCCCCCCCCCCCCC
   216      1    -7.6715728476   0.000465884482       0.4682  CCCCCCCCCCCCCCCCCCCCCCCCCCCCCCCCCCCCCCCCCCCCCCCCCCCCCCCCCCCCTCTC
   217      1    -9.2974595823   0.000091656782       0.0921  CCCCCCCCCCCCCCCCCCCCCCCCCCCCCCCCCCCCCCCCCCCCCCCCCCCCCCCCCCCTCCCC
   218      1    -8.6002785499   0.000184054518       0.1850  CCCCCCCCCCCCCCCCCCCCCCCCCCCCCCCCCCCCCCCCCCCCCCCCGCCCCCCGGCCCCCCC
   219      1   -16.9771119719   0.000000042358       0.0000  CCCCCCCCCCCCCCCCCCCCCCCCCCCCGCCCACCCCCCCCCACCCCCTCCCCCCTTCCCCCCC
   220      1    -7.6988035431   0.000453369295       0.4556  CCCCCCCCCCCCCCCCCCCCCCCCCCCCGCCCCCCCCCCCCCCCCCCCCCCCCCCCCCCCCCCC
   221      1    -7.6270540691   0.000487093691       0.4895  CCCCCCCCCCCCCCCCCCCCCCGCCCCCCCCCCCCCCCCCCCCCCCCCCCCCCCCCCCCCCCCC
   222      1    -7.4163732726   0.000601326041       0.6043  CCCCCCCCCCCCCCCCCCCCCCTCCCCCCCCCCCCCCCCCCCCCCCCCCCCCCCCCCCCCCCCC
   223      1   -18.2745912938   0.000000011573       0.0000  CCCCCCCCCCCCCCCCCCCCCCTCCCCCCCTCCCCCCTCCCCCCCCCTCCCCCTCCCCCCCCCC
   224      1   -17.7618268357   0.000000019326       0.0000  CCCCCCCCCCCCCCCCCCCCTCCCCCCCCCTCCCCCCCCCCCCCCCCCCCCCCCCCCCCTCCCC
   225      1    -7.4386949467   0.000588052136       0.5910  CCCCCCCCCCCCCCCCCCCTCCCCCCCCCCCCCCCCCCCCCCCCCCCCCCCCCCCCCCCCCCCC
   226      2    -7.5172128496   0.000543645679       0.5464  CCCCCCCCCCCCCCCCCCTCCCCCCCCCCCCCCCCCCCCCCCCCCCCCCCCCCCCCCCCCCCCC
   227      1    -6.3471741044   0.001751690242       1.7604  CCCCCCCCCCCCCCCCCGCCCCCCCCCCCCCCCCCCCCCCCCCCCCCCCCCCCCCCCCCCCCCC
   228      1   -12.4594951672   0.000003880699       0.0039  CCCCCCCCCCCCCCCCCGCCCCCCCCCCCCCCCCCCCCTCCCCCCCCCCCCCCCTCCCCCCCCC
   229      1   -20.0120177479   0.000000002037       0.0000  CCCCCCCCCCCCCCCCCGCCGCCCCCCCCCCCGCCCCCCCCCGCCCCCTCCCCCCTTCCCCCCC
   230      1    -9.5313103498   0.000072544503       0.0729  CCCCCCCCCCCCCCCCCTCCACCCCCCCCCCCCCCCCCCCCCCCCCCCCCCCCCCCCCCCCCCC
   231      1   -10.1132368265   0.000040539375       0.0407  CCCCCCCCCCCCCCCCCTCCCCCCCCCCCCCCCCCCCCCCCCCCCCCCCCCCCCCCCCCTCTCC
   232      1   -14.6818888328   0.000000420472       0.0004  CCCCCCCCCCCCCCCCGCTCCCCCCCCCTCCCCCCCCCCCCCCCCCCCCCCCCCCCCCCCCCCC
   233      1    -8.3506406348   0.000236245123       0.2374  CCCCCCCCCCCCCCCCTACCCCCCCCCCCCCCCCCCCCCCCCCCCCCCCCCCCCCCCCCCCCCC
   234      2    -6.5105799887   0.001487616672       1.4951  CCCCCCCCCCCCCCCCTCCCCCCCCCCCCCCCCCCCCCCCCCCCCCCCCCCCCCCCCCCCCCCC
   235      1   -11.4910963467   0.000010220691       0.0103  CCCCCCCCCCCCCCCCTCCCCCCCCCCCCCCCCCCCCCCCCCCCCCCCCCCCCCCCCCCCCTCC
   236      1    -7.5590007635   0.000521395982       0.5240  CCCCCCCCCCCCCCCCTTCCCCCCCCCCCCCCCCCCCCCCCCCCCCCCCCCCCCCCCCCCCCCC
   237      1   -11.1009501161   0.000015097972       0.0152  CCCCCCCCCCCCCTCCACCCCCCCCCCCCCCCCCCCCCCCCCCCCCCCCCCCCCCCCCCCCCCC
   238      1   -25.7850994710   0.000000000006       0.0000  CCCCCCCCCCCCCTCCCCCTCCCACCCCCCCCTCCCCCCCCCTCCCCCCCCCCCCCCCCGCGCC
   239      1   -17.6598247435   0.000000021401       0.0000  CCCCCCCCCCCCTCCCTTCCCCCCCCCCCCCCCCCCCCCCCCCCCCCCCCCCCCCCCCCCTCTC
   240      1    -8.4857843387   0.000206381463       0.2074  CCCCCCCCCGGGGGGGCCCCCCCCCCCCCCCCCCCCCCCCCCCCCCCCCCCCCCCCCCCCCCCC
   241      1   -24.1843130070   0.000000000031       0.0000  CCCCCCCCCTTTTTTCTCCCGCTCCCCCCCCCCCCCCCCCCCCCCCCCCCCCCCCCCCCCCCCC
   242      1   -17.2838377017   0.000000031169       0.0000  CCCCCCCGTCCCCCCCCGCC-CCCCCCCCCCCCCCCCCCCCC-CCCCCCCC-CC-CCCCCCCCC
   243      1   -13.3357655031   0.000001615662       0.0016  CCCCCCTCCCCCCCCCCCCTCCCCCCCCCCCCCCCCCCCCCCCCCCCCCCCCCCCCCCCCCCCC
   244      1    -7.0336194699   0.000881734586       0.8861  CCCCCGG--CCCCCCCCCCCCCCCCCCCCCCCCCCCCCCCCC-CCCCCCCC-CC-CCCCCCCCC
   245      1   -11.9934141038   0.000006184811       0.0062  CCCCCGGCCCCCC-CCGGCCCCCCCCCCCCCCCCCCCCCCCCCCCCCCCCCCCCCCCCCGCGCC
   246      1   -14.9450119928   0.000000323194       0.0003  CCCCCGGCCCCCCCCCAGCCCCCCCCCCCCCCCCCCCCCCCCCCCCCCTCCCCCCTTCCCCCCC
   247      1   -22.2534626825   0.000000000216       0.0000  CCCCCGGCCCCCCCCCCCCCCCCCCCCCGCCCGCCCCCCCTCGCCCCCCCCCCCCCCCCCCCCC
   248      1   -17.2361194001   0.000000032693       0.0000  CCCCCGGCCCCCCCCCTCGACCCCCCCCCCCCCCCCCCCCCCCCCCCCCCCCCCCCCCCCCCCC
   249      1   -14.4082483162   0.000000552812       0.0006  CCCCCGGCCCCCCCCCTGCCACCCCCCCCCCCCCCCCCCCCCCCCCCCCCCCCCCCCCCCCCCC
   250      1   -26.5716860891   0.000000000003       0.0000  CCCCCTC--TTTTTTTCCCCCCCCCCCCCCCCTCCCCCCCCC-CCCC-TCC-CC-TTCCCCCCT
   251      1   -18.6807929128   0.000000007710       0.0000  CCCCCTT--CCCCCCCACCCCCCCCCCCCGCCCCCCCCCCCC-CCCCCCCC-CC-CCCCGCGCC
   252      1   -14.9942779686   0.000000307658       0.0003  CCCCCTT--CCCCCCCCCCCCCCCCCCCCCCCCCCCCCCCCC-CCACCCCC-CC-CCCCCCCCC
   253      1   -14.9613947472   0.000000317943       0.0003  CCCCCTT--CCCCCCCTCCCCCCCCCCTCCCCCCCCCCCCCC-CCCCCCCC-CC-CCCCCCCCC
   254      1   -12.4365857943   0.000003970630       0.0040  CCCCCTT--CCCCCCCTCCTCCCCCCCCCCCCCCCCCCCCCC-CCCCCCCC-CC-CCCCCCCCC
   255      1   -38.8208428872   0.000000000000       0.0000  CCCCCTT--GAGAAAGCCCCCCCGGCCCGGGCCCCCCCCCCC-CCCCGCCC-CC-CCCCCCCCG
   256      1   -27.1051493407   0.000000000002       0.0000  CCCCCTT--GGGCCGCCTCCCCCCCGCCCCCCCCCCCCCCCC-CCCCCTCC-CC-TTCCCCCCC
   257      1   -32.1965835009   0.000000000000       0.0000  CCCCCTT--GGGGGGGATCCCCCGCCCCCGCGCCCCCCCCCC-CCCCTCCC-CC-CCCCGCGCC
   258      1   -24.2708123194   0.000000000029       0.0000  CCCCCTT-CCCCACCCCGCC-CCCGCCCCCGCCCCCCCCCCC-CCCCCCCC-CC-CCCCCGCGC
   259      1   -21.5451367539   0.000000000440       0.0000  CCCCCTTC-CCCCCCCCTCTTCCCCCCCCCCCCCCCCCCCCC-CCCCCCCC-CCACCCCCCCCC
   260      1   -25.0999758060   0.000000000013       0.0000  CCCCCTTCCCCCC-CCAAGCGAGGCCCCGGCCCCCCCCCCCCCCCCCCCCCCCCCCCCCGAGAC
   261      1    -6.9185718663   0.000989241702       0.9942  CCCCCTTCCCCCCCCCCCCCCCCCCCCCCCCCCCCCCCCCCCCCCCCCCCCCCCCCCCCCCCCC
   262      1   -11.8990882213   0.000006796599       0.0068  CCCCCTTCCCCCCCCCCCCCCCCCCCCCCCCCCCCCCCCCCCCCCCCCCCCCCCCCCCCCCTCC
   263      1   -11.7427448705   0.000007946771       0.0080  CCCCCTTCCCCCCCCCCCCCCCCCCCCCCCCCTCCCCCCCCCTCCCCCCCCCCCCCCCCCCCCC
   264      1   -10.8141827895   0.000020112224       0.0202  CCCCCTTCCCCCCCCCCCCTCCCCCCCCCCCCCCCCCCCCCCCCCCCCCCCCCCCCCCCCCCCC
   265      1   -16.5213957848   0.000000066811       0.0001  CCCCCTTCCCCCCCCCCCCTCCCCCCCTCCCCCCCCCCCCCCCCCCCCCCCCCCCCCCCCCCCC
   266      1   -17.8122805411   0.000000018375       0.0000  CCCCCTTCCCCCCCCCCTCTCCCGCCCCCCCCCCCCCCCCCCCCCCCCCCCCCCCCCCCCCCCC
   267      1   -10.0189995806   0.000044545493       0.0448  CCCCCTTCCCCCCCCCGCCCCCCCCCCCCCCCCCCCCCCCCCCCCCCCCCCCCCCCCCCCCCCC
   268      1   -24.7786758901   0.000000000017       0.0000  CCCCCTTCCCCCCCCCGGCCCTCCCCCCCCTCCCCCCCCCCCCCCCCCCCCCCCCCCCCCCTCC
   269      1    -9.3284316284   0.000088861496       0.0893  CCCCCTTCCCCCCCCCTCCCCCCCCCCCCCCCCCCCCCCCCCCCCCCCCCCCCCCCCCCCCCCC
   270      1   -11.6225573116   0.000008961640       0.0090  CCCCCTTCCCCCCCCCTTCCCCCCCCCCCCCCCCCCCCCCCCCCCCCCCCCCCCCCCCCACACC
   271      1    -7.8985326917   0.000371287935       0.3731  CCCCCTTCCCCCCCCCTTCCCCCCCCCCCCCCCCCCCCCCCCCCCCCCCCCCCCCCCCCCCCCC
   272      1   -19.3051223667   0.000000004129       0.0000  CCCCCTTCCCCCCTCCTCCCCCCCCCCCCCCCCCCCCCCCCCCCCCCCCCCCCCCCCCCCCGCC
   273      1   -15.1895999129   0.000000253070       0.0003  CCCCCTTCCCCCTCCCCTCCCCCCCCCCCCCCCCCCCCCCCCCCCCCCCCCCCCCCCCCCCCCC
   274      1   -34.4923751635   0.000000000000       0.0000  CCCCCTTGCCCCCTCCCGCCCCCCCCCCGCGCTCCCCCCGCCTCCCCCCCCCCCCCCCCCCCCC
   275      1   -18.8438543098   0.000000006550       0.0000  CCCCGCC--CCCCCCCCCTCCCTCCGCCCCCCCCCCCCCCCC-CCCCCCCC-CC-CCCCCCCCC
   276      1   -16.2900004895   0.000000084206       0.0001  CCCCGCCCCCCCCCCCCTCCCCCCCCCCCTCCCCCCCCCCCCCCCCCCCCCCCCCCCCCCCCCC
   277      2    -8.1338681436   0.000293430970       0.2949  CCCCGCCGCCCCCCCCCCCCCCCCCGCCCCCCCCCGGCCGCCCGCCGCCGCCGCCCCCCCCCCC
   278      1   -29.2970749043   0.000000000000       0.0000  CCCCGCCGCCCCCGCCAGGGGCGGCGGCGGCCCCGGCGCGGCCGGCCGCGGCCGCCCCGGCGCC
   279      1   -45.3182245412   0.000000000000       0.0000  CCCCGCT--GGGGGGGTTCCCCCGCGCCCGCGTCCGGCCGCC-GCCGTTGC-GC-TTCCCCCCG
   280      1   -41.8556077559   0.000000000000       0.0000  CCCCGGA--TTTTTTTGGGGGCGCCGCTGCCCCCCGGCCGAC-GCCG-CGC-GC-CCCCCCCCC
   281      1   -23.1444981163   0.000000000089       0.0000  CCCCGGG--CCCCCCCGGGCGCGGCGGCGGCTCCGGGGCGGC-GGCG-CGG-GG-CCCGGCCCT
   282      1   -36.2239483507   0.000000000000       0.0000  CCCCGTTGCCCCCCCCTCGCGGGCGGCCCCGCCCCGGCCGCCCGCCGCCGCCGCCCCCCGGGGC
   283      1    -7.9585187856   0.000349670671       0.3514  CCCCTCCTCCCCCCCCCCCCCCCCCTCCCCCCCCCTTCCTCCCTCCTCCTCCTCCCCCCCCCCC
   284      1   -23.3521633585   0.000000000072       0.0000  CCCCTGGTCCCCCCCCGGTTTCACCTCCCCCCCCCTTCCTCCCTCCTCCTCCTCCCCCCCCCCC
   285      1   -20.4424019162   0.000000001324       0.0000  CCCCTTT--CCCCCCCTCCTTCCCCTCCCCCCCCCTTCCTCC-TCCTCCTC-TC-CCCCCCCCC
   286      1   -15.5027839214   0.000000185023       0.0002  CCCCTTT--CCCCCCCTTCCACCCCTCCCCCCCCCTTCCTCC-TCCT-CTC-TC-CCCCCCCCC
   287      1   -33.3403993244   0.000000000000       0.0000  CCCCTTTA-CCCCCCCTTCCCTCCTTCCCCCCCCCTTCCCCC-TCCTCCTC-TC-CCCCCCTCC
   288      1   -30.1489364698   0.000000000000       0.0000  CCCGACC--CCCCCCCCTCTGCCGCAGCGCCCCCGAAGCAGC-AGCACCAG-AG-CCCGGCGCC
   289      1   -21.9625852701   0.000000000290       0.0000  CCCGCAA--CCCCCCCCCCAGCCGCCGCGGCCCCGCCGCCGC-CGCC-CCG-CG-CCCGGCGCC
   290      1   -18.0384748245   0.000000014655       0.0000  CCCGCAACCCCCCCCCCGGCCCCCCCGCCCCCCCGCCGCCGCCCGCCGCCGCCGCCCCGCCCCC
   291      1   -37.3804653634   0.000000000000       0.0000  CCCGCAACCGGGGGGGACGAGGGGGCGCGGGGTCGGCGCCGCTGGCCGCGGCCGCCCCGGGGGG
   292      1   -22.6089433183   0.000000000152       0.0000  CCCGCCC--CCCCCCCACGCGCAGCCGCGGCCCCGCCGCCGC-CGCC-TCG-CG-TTCGGCGCC
   293      1   -16.3726045764   0.000000077530       0.0001  CCCGCCC--CCCCCCCCCGCGCGGCGGCGGCCCCGGGGCGGC-GGCGGCGG-GG-CCCGCCCCC
   294      1   -18.6820407712   0.000000007700       0.0000  CCCGCCC--CCCCCCCGCCTCCCCCCGCACCCCCGCCGCCGC-CGCCGCCG-CG-CCCGCCCCC
   295      1   -11.8540182776   0.000007109929       0.0071  CCCGCCCCCCCCCCCCGCCCCCCCCCCCCCCCCCCCCCCCCCCCCCCCCCCCCCCCCCCCCCCC
   296      1   -34.3590695675   0.000000000000       0.0000  CCCGCGG--CCCCCCCCATGCGCGCCCCGCCCCCCCCCCCCC-CCCC-CCC-CC-CCCCGCGCC
   297      1   -21.9785352620   0.000000000285       0.0000  CCCGCGG--CCCCCCCTCGCCCCCCCGCCCCCCCGCCGCCGC-CGCCCCCG-CG-CCCGCCCCC
   298      1   -18.8689262174   0.000000006387       0.0000  CCCGCTT--CCCCCCCTCCTCTCCCCGCCCCCCCGCCGCCGC-CGCCGCCG-CG-CCCGCCCCC
   299      1   -27.2166154450   0.000000000002       0.0000  CCCGGCC--CCCCCCCAGACGCGGCGGCGGCCGCTGGGCGTC-GTCGGCGT-GG-CCCTGCGCC
   300      1   -25.6164810621   0.000000000007       0.0000  CCCGGCC--CCCCCCCCGTTGCGGCGGCGGCGCCGGGGCGGC-GGCGGCGG-GG-CCCGGGGGG
   301      1   -34.8583519116   0.000000000000       0.0000  CCCGGCC--CCCCCCCGGCTGCGCCGGCGGCCCCGCCGCGGC-CGCCACCG-CG-CCCGCCCCC
   302      1   -30.5022610298   0.000000000000       0.0000  CCCGGCTCCCCCCCCCAACTCCCCCCGCACCCCCGCCGCCGCCCGCCGCCGCCGCCCCGCCCCC
   303      1   -23.1254673011   0.000000000091       0.0000  CCCGGGG--CCCCCCCCTGGGCCGCGGCGGCCCCGGGGCGGC-GGCGGCGG-GG-CCCGCCGCC
   304      1   -26.5657449385   0.000000000003       0.0000  CCCGGGGGCACCCCCCCCCCGCGGGGGCGGCCCCGGGGCGGCCGGCGGCGGCGGCCCCGGAGAC
   305      1   -35.2547765970   0.000000000000       0.0000  CCCGGGGGCCCCCCCCAACACTCCCGGCGCCCGCGGGGCGGCGGGCGGGGGCGGCGGCGCCCCC
   306      1   -20.0037945313   0.000000002053       0.0000  CCCGGGGGCCCCCCCCGTGGGCGGGGGCGGGCCCGGGGCGGCCGGCGGCGGCGGCCCCGGGGGC
   307      1   -14.8165790527   0.000000367487       0.0004  CCCGGTT--CCCCCCCCGACGCGGCGGCGGCCCCGGGGCGGC-GGCGGCGG-GG-CCCGGCGCC
   308      1   -21.6746949561   0.000000000386       0.0000  CCCGGTT--CCCCCCCGCGCGCGGCGGCGGCCCCGGGGCGGC-GGCGTCGG-GG-CCCGGGGGC
   309      1   -13.6618009007   0.000001166152       0.0012  CCCGGTT--CCCCCCCGTGCGCGGCGGCGGCCCCGGGGCGGC-GGCGGCGG-GG-CCCGGCGCC
   310      1   -40.6433993995   0.000000000000       0.0000  CCCGGTT--CCCTTCCGCCTCCCCCGGCCTCCCCGGGGCGGC-GGCGACGG-GG-CCCGGCGCC
   311      1   -24.6161535646   0.000000000020       0.0000  CCCTATT--CCCCCCCTCATAAAACATCAATCCCTAATCATC-ATCATCAT-AT-CCCTACACC
   312      1   -11.5380831183   0.000009751562       0.0098  CCCTCCC--CCCCCCCCCCCCCCCCCTCTCCCCCTCCTCCTC-CTCC-CCT-CT-CCCTCCCCC
   313      1   -13.0083890461   0.000002241447       0.0023  CCCTCCC--CCCCCCCGTCCCCCCCCTCCCCCCCTCCTCCTC-CTCC-CCT-CT-CCCTCCCCC
   314      1   -24.7609225604   0.000000000018       0.0000  CCCTCCC--CCCCCCCTTCCCCCCCCCCTCCCCCCCCCCCCC-CCCCGTCC-CC-TTCCCCCCC
   315      1   -12.2198505678   0.000004931583       0.0050  CCCTCCCCCCCCCCCCCCCCGCCCCCCCCCCCCCCCCCCCCCCCCCCCCCCCCCCCCCCCCCCC
   316      1   -23.5688663194   0.000000000058       0.0000  CCCTCTT--CCCCCCCTCCCCTCCCCCCCCCCCCTCCTCCTC-CTCCTCCT-CT-CCCTCCCCC
   317      1   -26.7277662297   0.000000000002       0.0000  CCCTCTTCCCCCC-CCGTTCCCCCACTCCCCCCCTCCTCCTCCCTCCTCCTCCTCCCCTCACAC
   318      1   -27.8511794249   0.000000000001       0.0000  CCCTCTTCCCCCCCCCCACTTCTTGCTCTTAACCTCCTCCTCCCTCCTCCTCCTCCCCTTATAA
   319      1   -18.1089503308   0.000000013658       0.0000  CCCTCTTCCCCCCCCCCGCCCCCCCCTCCCCCCCTCCTCCTCCCTCCTCCTCCTCCCCTGCGCC
   320      1   -37.1856646302   0.000000000000       0.0000  CCCTCTTCCCCCCCCCCTCCCCCCGCCCCCACCTCCCCCCCCCCCTCCCCCTCCCCCTCCTTTC
   321      1   -14.2561977119   0.000000643594       0.0006  CCCTCTTCCCCCCCCCTCCCCCCCCCCCCCCCCCCCCCCCCCCCCCCCCCCCCCCCCCCCCCCC
   322      1   -23.5538020519   0.000000000059       0.0000  CCCTCTTTCCCCCCCCTCCCCTCCCTTCCCCCCCTTTTCTTCCTTCTTCTTCTTCCCCTCCCCC
   323      1   -25.9445743292   0.000000000005       0.0000  CCCTGCC--CCCCCCCGCCCCCGCCGCCCCCCCCCGGACGCC-GCCGACGC-GA-CCCCCCCCC
   324      1   -26.6409377986   0.000000000003       0.0000  CCCTGCC--CCCCTCCAACCACGGCGTCGGCCCCTGGTCGTC-GTCGACGT-GT-CCCTGCGCC
   325      1   -18.6651186047   0.000000007831       0.0000  CCCTTAA--CCCCCCCAACCCCCCCTTCCCCCCCTTTTCTTC-TTCT-CTT-TT-CCCTACCCC
   326      1   -40.9150367041   0.000000000000       0.0000  CCCTTCC--CCCCCCCATGCCCT-CTTCCGCGCCTCTTCTTC-CTCTTCCT-TT-CCCTGGGGC
   327      1   -10.0785694493   0.000041969414       0.0422  CCCTTCCTCCCCCCCCCATCTCTTCTTCTTCCCCTTTTCTTCCTTCTTCTTCTTCCCCTTCTCC
   328      1   -21.5641658496   0.000000000431       0.0000  CCCTTGGTCCCCCCCCCCACTCTTATTCTTCCCCTTTTCTTCCTTCTTCTTCTTCCCCTGCGCC
   329      1   -12.3100273436   0.000004506331       0.0045  CCCTTTT--CCCCCCCTTTCTCTTCTTCTTCCCCTTTTCTTC-TTCTGCTT-TT-CCCTTCTCC
   330      1   -10.6717157658   0.000023191708       0.0233  CCCTTTTTCCCCCCCCCCTCTCTTCTTCTTCCCCTTTTCTTCCTTCTTCTTCTTCCCCTTCTCC
   331      1   -22.2209848577   0.000000000224       0.0000  CCGCCCC--GGGCCGCCCCCCCCCCCCGCCCCCCCCCCCCCC-CCCCCCCC-CC-CCCCCCCCC
   332      1   -43.5024271905   0.000000000000       0.0000  CCGGTGG--CCCCCCCTGCCCCGCCCGGCCCCCGGCCGGGGGTCGGCGCCG-CG-CCGGGCGCC
   333      1   -59.5443089609   0.000000000000       0.0000  CCGTCTTCGGGGGGGGTCCTCGTCGCCGGCGCGGCCCTGCTGGCCGCTGCCGCTGGGGCACACG
   334      1   -53.4552551028   0.000000000000       0.0000  CCGTGCCGGCGCGGGGGCCCCGGCGGAGCCGCGGGGGGGGAGGGGGGGCGGGGGGCCGGCCCCC
   335      1   -37.7828683846   0.000000000000       0.0000  CCTCAGG--CCCCCCCGTCGCCCGCGCCGGCCCCCCCCCCCC-CCCCACCC-CC-CCCCGCGCC
   336      1   -28.0619586616   0.000000000001       0.0000  CCTCCTT--TCCCCCCACCCCCCCCCCCCCCCCCCCCCCCTCCCCCCCCCC-CC-CCCCCCCCC
   337      1   -41.5381482742   0.000000000000       0.0000  CCTCGTT--CCCCCCCTTTCGCG-CGCT--CCCCCGCTTGCT-GCCCCCGC-CT-CCCC-C-CC
   338      1   -24.6464628234   0.000000000020       0.0000  CCTGGCC--CCCCCCCCCCCCCCGCGCCCGCCCCCGGCCGCC-GCCGCCGC-GC-CCCCCCCCC
   339      1   -23.4039255188   0.000000000069       0.0000  CGCAGGGGCCCCCCCCATAGAGGAGGACAAGGCCAGGACGACCGACGACGACGACCCCAAGAGG
   340      1   -26.8514030337   0.000000000002       0.0000  CGCCCCC-GCCCCTCCACCC-CCCCCCCCGCCCCCCCCCCCC-CCCCCCCC-CC-CCCCCCCCC
   341      1   -14.0277843958   0.000000808743       0.0008  CGCCCCCCCCCCCCCCCCCCCCCCCCCCCCCCCCCCCCCCTCCCCCCCCCCCCCCCCCCCCCCC
   342      1   -24.1413325904   0.000000000033       0.0000  CGCCCGG--GGGGGGGAAGGCGCCGCCCCCGGGCCCCCCCCC-CCCCCCCC-CC-CCCCCACAG
   343      1   -11.2182473114   0.000013426941       0.0135  CGCCCGGCCCCCC-CCG--GCG-CGCCCCCGGCCCCCCCCCCCCCCCCCCCCCCCCCCCCGCGG
   344      1   -27.1309576711   0.000000000002       0.0000  CGCCCGGCCCCCCCCCATGGCGCCCCCCCCCCCCCCCACCCCCCCCCACCCCCACCCCCCCCCC
   345      1   -27.4150994620   0.000000000001       0.0000  CGCCCGGCCCCCCCCCTACAGGCCGCCCCCGGACCCCCCCCCACCCCCCCCCCCCCCCCCGCGG
   346      1   -35.5230408564   0.000000000000       0.0000  CGCCCGGCCTCTCTCCGCCCCGCCCCCCCCCCCCCCCCCCCCCCCCCCCCCCCCCCCCCGCCCC
   347      1   -41.4632284562   0.000000000000       0.0000  CGCCCTCCCCCCCCCCGCTAGGACGCCCCCGCCCCCCCCCCCCCCCCCCCCCCCCCCCCCCCCC
   348      1   -23.4925304006   0.000000000063       0.0000  CGCCCTT--CCCCCCCCACCCCGCCCCCCCCCCCCCCACCCC-CCCC-CCC-CA-CCCCCCCCC
   349      1   -33.4836434812   0.000000000000       0.0000  CGCCCTTGCCCCCCCCGGGGGGGCGCCCCCGCCCCCCCCGCCCCCCCCCCCCCCCCCCCGGGGC
   350      1   -46.1722166526   0.000000000000       0.0000  CGCCGTCGCTGTCCGCTTTTCCACCGCCCCCGCCCGGCCGCCCGCCGCCGCCGCCCCCCCCCCC
   351      1   -31.7244630756   0.000000000000       0.0000  CGCGGAAGCCCCCCCGACAGGGGGGGGCCGGGCCGGGGCGGCCGGCGGCGGCGGCCCCGGGGGC
   352      1   -23.7292999820   0.000000000049       0.0000  CGCGGCC--CCCCCCCTGACGCGGGGGCGGGGCCGGGGCGGC-GGCG-CGG-GG-CCCGGCGCG
   353      1   -21.3560424589   0.000000000531       0.0000  CGCGGGG--CCCCCCCTTGGGCGGAGGCGGCCCCGGGGCGGC-GGCG-CGG-GG-CCCGGCGCC
   354      1   -19.7778649481   0.000000002574       0.0000  CGCGGGGGCCGCCCGCGGGGGGGCGGGCGGGGCCGGGGCGGCCGGCGGCGGCGGCCCCGGGGGG
   355      1   -18.8178365186   0.000000006722       0.0000  CGCGGTT--CCCCCCCCTTTGCGGCGGCGGCCCCGGGGCGGC-GGCG-CGG-GG-CCCGGCGCC
   356      1   -17.5793193007   0.000000023195       0.0000  CGCGGTTGCGGGGGGGGGGGGGTGGGGCGGGGCCGGGGCGGCCGGCGGCGGCGGCCCCGGGGGG
   357      1   -51.2627745863   0.000000000000       0.0000  CGCGTAA--CCCCCCCGCGGGGGGCTGCGGCCGCGCCGGCGG-CGCC-CCG-CG-CCCGGCGCG
   358      1   -26.9423850570   0.000000000002       0.0000  CGCGTGGTCCCCC-CCA--GGG-GGTTCGGGGCCCTTTCTTCCTCCTTCTCCTTCCCCCGGGGG
   359      1   -25.3698603334   0.000000000010       0.0000  CGCTCCCCCCCCCCCCAGCTCCCCCCTCCCCCCCTCCTCCTCCCTCCTCCTCCTCCCCTGCGCC
   360      1   -36.0475659673   0.000000000000       0.0000  CGCTTTT--CCCCCCCTCCCTCCCCTCCCCCCCCTTTCCTCC-TTCTGCTT-TC-CCCTCCCCC
   361      1   -46.6456113668   0.000000000000       0.0000  CGGACCC--CCCCCCCTCGGGGGGGGGGCGGCGGGGGGGGGG-GGGGTCGG-GG-CCGGGGGGT
   362      1   -36.0437722194   0.000000000000       0.0000  CGGCCCCCGAGAGAGGTGCCCGCCGCCGCCGGCGCCCCGCCGCCCGCCCCCGCCGCCGCCACAT
   363      1   -44.9454311963   0.000000000000       0.0000  CGGGCAA--GGGGGGGATGGGGAGGCGGGGGCGGGCCGGCGG-C-GCTTCGTCG-TTGGGGGGT
   364      1   -43.9603425798   0.000000000000       0.0000  CGGGGAA--GGGGGGGAGGCTGGGTGGGCGGGGGGGAGGGGG-GGGAGCGG-AG-CCGGCGCGA
   365      1   -28.4506091225   0.000000000000       0.0000  CGGGGCCG-GGGGGGGACGGAGGGGGGAGGGGGGGGGGGGGG-GGGGGGGG-GGAGGGGGGGGG
   366      1   -21.7075628169   0.000000000374       0.0000  CGGGGGG--GGGGGGGGGGGCGCCGGGGGCGGGGGGGGGGGG-GGGG-CGG-GG-CCGGGGGGG
   367      1    -8.3068621288   0.000246817310       0.2481  CGGGGGG--GGGGGGGGGGGGGGGGGGGGGGGGGGGGGGGGG-GGGGGCGG-GG-CCGGGGGGG
   368      1   -35.8325381097   0.000000000000       0.0000  CGGGGGGGGCCCGGCCGCGGGGAGCGGCGGCCGCGGGGGGGGGGGCGGCGGCGGGCCCGCCCCC
   369      1   -11.1217639283   0.000014786974       0.0149  CGGGGGGGGGGGGGGGGCGGGGGGGGGGGGGGGGGGGGGGGGGGGGGGCGGGGGGCCGGGGGGG
   370      1   -12.0671341607   0.000005745267       0.0058  CGGGGGGGGGGGGGGGGGGGCGGGGGGGGGGGGGGGGGGGGGGGGGGGCGGGGGGCCGGGGGGG
   371      1   -12.5872645407   0.000003415234       0.0034  CGGGGGGGGGGGGGGGGGGGTGGGGGGGGGGGGGGGGGGGGG-GGGGGCGG-GG-CCGGGGGGG
   372      1   -29.3107857789   0.000000000000       0.0000  CGGTTAATGGGGGGGGACAATGTAGTTCTAGGCCTTTTGTTGCTTCTTCTTCTTGCCCTAGAGG
   373      1   -24.0011327027   0.000000000038       0.0000  CTCCCCC--GGGGGGGCGCCCCCCCCCCCCCCCCCCCCCCCC-CCCCTCCCACC-CCCCCCCCC
   374      1   -30.6480158907   0.000000000000       0.0000  CTCCCCC--TTTTTTTCCCTCTCCTTCCTCTTCCCCCCCCCC-CCCCCCCC-CC-CCCCCCCCC
   375      1   -29.3737599831   0.000000000000       0.0000  CTCCCCCCCCCCCCCCTTCCACGGTCCCCCCCCCCCCCCCCCCCCCCCCCCCCCCCCCCCCCCC
   376      1   -25.6420461509   0.000000000007       0.0000  CTCCGTT--CCCCCCCTCCTTCCCCCCCCCCCCCCCCCCCCC-CCCCCCCC-CC-CCCCCCCCC
   377      1   -28.7364623965   0.000000000000       0.0000  CTCGGCC--CCCCCCCATGCGCGGCGGCGGCCCCGGGGCGGC-G-CGCCGGAGG-CCCGCCCCC
   378      1   -48.0457523136   0.000000000000       0.0000  CTCGGCCGCTGTGGGTCCCCGGGGGGGCGCGCCCGGGGCGGCCGGCGGCGGCGGCCCCGGCGCG
   379      1   -43.1352509956   0.000000000000       0.0000  CTCGGCCGTTTTT-TTCCGTGCGGTGGCGGCCTCGGGGAGGTTGGCGGCGGCGGACCCGGTGTC
   380      1   -48.0819388458   0.000000000000       0.0000  CTCTGTTCTCTCCCTCTTGC-TTGCGGCGGCTCCGGGGCGGC-GGCGGCGG-GG-CCCGGTGTT
   381      1   -12.8857794403   0.000002533828       0.0025  CTTTTTTTTTTTTTTTCCTTTTTTTTTTTTTTCTTTTTTTTTCTTTTTCTTTTTTCCTTTTTTT
   382      1    -7.1271628203   0.000802994398       0.8070  G-G-----GCCCCCC---------C--G--CCGG----G--GG--G--G--G--GGGG--C-CC
   383      1   -11.8563741123   0.000007093199       0.0071  G-G-----GCCCCCC---------C--G--CCGG----G--GG--G--G--G--GGGG--C-CG
   384      1   -11.8984070508   0.000006801230       0.0068  G-T-----TTTTTTT---------T--T--TTGT----T--TG--T--G--T--TGGT--T-TC
   385      1   -13.1590111636   0.000001928031       0.0019  GAAAAAA--AAAAAAAAAAAAAAAAAAAAAAAAAAAAAAAAA-AAAAAAAA-AA-AAAAAAAAA
   386      1   -12.7421969442   0.000002925056       0.0029  GAAAAAA--AAAAAAAAAAAAAAAAAAAAAAAAAAAAAAAAA-AAAAAGAA-AA-GGAAAAAAA
   387      1   -25.1805928398   0.000000000012       0.0000  GAAAACCT-AAAAAAAGACAGAAAAAAAAAAAGAAAAAAAAA-AAAAAGAA-AA-GGAAAAAAA
   388      1   -12.3251181527   0.000004438837       0.0045  GAGAAAA--GGGGGGGAAAAAAAAAAAGAAAAGGAAAAGAAG-AAGAAGAA-AA-GGGAAAAAA
   389      1   -33.6349661507   0.000000000000       0.0000  GAGACTT--GGGGGGGCCTACGCCGCGGCCGGGGACCAGCAG-CAGCTGCA-CA-GGGACACAG
   390      1   -23.7259552001   0.000000000050       0.0000  GAGAGCC--GGGGGGGCCAGGGAGGGAGGGGGGGAGGAGGAG-GAGGTGGA-GA-GGGAGGGGG
   391      1   -27.9417021780   0.000000000001       0.0000  GAGCCAA--GGGGAGGAGCACACCACCGCGAAGGCCCCGCCG-CCGCCGCC-CC-GGGCCAGAA
   392      1   -38.5419432713   0.000000000000       0.0000  GCACCTT--GGGGGGGCCCGCCCCGCCGCCGGGCCCCCCCCC-CCCCGGCC-CC-GGCCCGCGG
   393      1   -28.7447458947   0.000000000000       0.0000  GCCCCCC--CCCTTCCTCATCCCCCCCCCCCCCCCCCCCCCC-CCCC-GCC-CC-GGCCCCCCC
   394      1   -13.7986393171   0.000001017014       0.0010  GCCCCCCCCCCCCCCCCCCCCCCCGCCCCCGCCCCCCCCCCCCCCCCCGCCCCCCGGCCCCCCC
   395      1   -24.4861797399   0.000000000023       0.0000  GCCCCCCCCCCCCCCCGACCCCCCCCCCCCCCTCCCCTCCCCTCCCCTCCCCCTCCCCCCCCCC
   396      1   -14.6872015584   0.000000418244       0.0004  GCCCCTTCCCCCCCCCACCCCCCCCCCCCCCCCCCCCCCCCCCCCCCCCCCCCCCCCCCCCCCC
   397      1   -45.3666234845   0.000000000000       0.0000  GCCGCTCCGGGGGGGGCTCTCCCCCCGCCCCCACGCCGGCGGACGCCGGCGCCGGGGCGGCGCC
   398      1   -33.0361165928   0.000000000000       0.0000  GCCGCTT--CCCCCCCCCCACGGCCCGCCCCCCCGCCGCCGC-CGCC-CCG-CG-CCCGCGCGC
   399      1   -31.0700623739   0.000000000000       0.0000  GCCGGAAGCCCCCCCCAAGAGCGGCGGCCCCTCCGGGGCGGCCGGCGGGGGCGGCGGCGCCCCC
   400      1   -53.1501335247   0.000000000000       0.0000  GCCGGAGGCGGGCGGGCGGGCCGGGGGGGGGGGGGGGCCGGCGGGGGCCGGGGCCCCGGGGGGG
   401      1   -38.4071487284   0.000000000000       0.0000  GCCGGCC--CCCCCCCACCCCCCGCGGCCGCCCCAGGGCGGCGGACGGCGA-GG-CCCACCGCC
   402      1   -19.3893830420   0.000000003796       0.0000  GCCTTTT--CCCCCCCTTTTGCTTCTTCTTCCCCTTTTCTTC-TTCTAGTT-TT-GGCTTCTCC
   403      1   -33.3976038035   0.000000000000       0.0000  GCGCAAAAGGGGGGGGAGCAAGCCAACGCCCAGGCAACGACGGACGACGACGACGGGGCCCCCA
   404      1   -44.8316295676   0.000000000000       0.0000  GCGCCAAGGGGGGGGGAGGGCGGCCGGCCCCCGGGGGGCGGGGGGGGGGGGGGGCGGGGCCCCC
   405      1    -8.5396388816   0.000195560868       0.1965  GCGCCCC--GGGGGGGCCCCCCCCCCCGCCCCGGCCCCGCCG-CCGCCGCC-CC-GGGCCCCCC
   406      1   -25.0400702425   0.000000000013       0.0000  GCGCCTTCGCCCCCCCCCCTCGCCCCCGCCCCAGCCCCGCCGACCGCCGCCGCCGGGGCCCCCC
   407      1   -44.9466103536   0.000000000000       0.0000  GCGGCTCCGGGGGGGGGAGGCGGGGCGGGGGGGGACCGGCGGGTAGCGACAGCGGAAGAGGGGG
   408      1   -12.0225952927   0.000006006939       0.0060  GCGGGGG--GGGGGGGGGGGGGGGGGGGGGGGGGGGGGGGGG-GGGGTGGG-GG-GGGGGGGGG
   409      1   -16.8652826267   0.000000047370       0.0000  GCGGGGGGGGGGGGGGGGGGGCGGGGGGGGGGGGGGGGGGGGGGGGGGGGGGGGGGGGGGCGCG
   410      1    -9.3347585793   0.000088301048       0.0887  GCGGGGGGGGGGGGGGGGGGGGGGCGGGGGCCGGGGGGGGGGGGGGGGGGGGGGGGGGGGCGCC
   411      1   -41.4526522179   0.000000000000       0.0000  GGACCCCCCGGGCCGGTTCTCCCCCCCCCCCCCCCCCCCCCCCCCCCCTCCCCCCTTCCCCCCG
   412      1   -46.0039007692   0.000000000000       0.0000  GGAGGGG--GGGGGGGTGGGGCCGGGTGGGGCAGTGGTGGTA-GTGGTGGT-GT-GGGTCGCGC
   413      1   -25.4268143845   0.000000000009       0.0000  GGAGGTT--AAAAAAACTGGCAGGGGGAGGGGAAGGGGAGGA-GGAGGGGG-GG-GGAGGGGGG
   414      1   -25.5603591538   0.000000000008       0.0000  GGCCCAACCGGGGGGGACCAGGCCGCCCCCGGGCCCCCCCCCGCCCCCGCCCCCCGGCCGGGGG
   415      1   -41.2500770966   0.000000000000       0.0000  GGCCCGGCCCCCCCCCTGGAGTCCCCCCCCCCTCCCCCCCCCTCCCCCGCCCCCCGGCCGCGCC
   416      1   -31.3956595227   0.000000000000       0.0000  GGCCCGGCCCCCCGCCGGGGCGCCCCCCACACGCCCCCCCCCGCCCCCGCCCCCCGGCCCCCCC
   417      1   -45.8975060360   0.000000000000       0.0000  GGCGCTTGCCCCCGCCCTGGGGCCCGGCCCCCGCGGGGCGGCGGGCGGGGGCGGCGGCGCCGCC
   418      1   -24.4015346882   0.000000000025       0.0000  GGCGGCC--AAAAAAAGAGGGGGGTGGCGGGGGCGGGGCGGC-GGCGGGGG-GG-GGCGGGGGG
   419      1   -35.3633347852   0.000000000000       0.0000  GGCGGGCGCCCCC-CCGGGGAGTGCGGCGGCCGCGGGGCGGCGGGCGGGGGCGGCGGCGGCACC
   420      1   -30.4455308060   0.000000000000       0.0000  GGCGGGGGCCCCCCCCCTGGGGGCGCGCGCGGGCGGGGCGGCGGGCGGGGGCGGCGGCGGGGGG
   421      1   -31.6575138652   0.000000000000       0.0000  GGCGGGGTCCCCCGCCGGGGGGGGCGGCGGCCGCGGCGCTGCGGGCCGGGGCCGCGGCGGCGCC
   422      1   -50.8612271583   0.000000000000       0.0000  GGCGGTTG-GGGGGGGTGGCACTGGGGCGGCCCGGGGGCGGC-GGGGGTGG-GG-TTGGGCGCC
   423      1   -27.1116751338   0.000000000002       0.0000  GGCGGTTGGGGGGGGGATGAGGGGGGGGGGGGGGGGGGGGGGGGGGGGAGGGGGGAAGGGCGCG
   424      1   -10.8968401543   0.000018516651       0.0186  GGGAAAAAGGGGGGGGAAAGAGAAGAAGAAGGGGAAAAGAAGGAAGAAGAAGAAGGGGAAGAGG
   425      1   -19.3453073290   0.000000003967       0.0000  GGGAAAAAGGGGGGGGAAAGAGAGGAAGGCGGGGAAAAGAAGGAAGAAGAAGAAGGGGAAGAGG
   426      1   -40.6295193756   0.000000000000       0.0000  GGGAAAAATGGGAGGGGGGGGGAGGGATGGGGAGAAAATAATAAAGAAGAAGAATGGGAGGGGG
   427      1   -25.8953744739   0.000000000006       0.0000  GGGAAAG--GGGGGGGGGGGGGGGGGAGAAGGGGAGGAGGAG-GAGGTGGA-GA-GGGAGGGGG
   428      1   -21.2492384729   0.000000000591       0.0000  GGGAAGG--GGGGGGGGGAGAGCGGAAGGGGGGGAAAAGAAG-AAGACGAA-AA-GGGAGTGTG
   429      1   -27.5321788198   0.000000000001       0.0000  GGGAAGG--TGGGGGGAAAGAGAACAAGAACCGGAAAAGAAG-AAGAAGAA-AA-GGGAAAAAC
   430      1   -15.9863455010   0.000000114082       0.0001  GGGAAGGAGGGGGGGGGAAGAGAAGAAGAACGGGAAAAGAAGGAAGAAGAAGAAGGGGAAGAGG
   431      1   -11.9487008409   0.000006467630       0.0065  GGGAAGGG-GGGGGGGGGAG-GAAGAAGAAGGGGAAAAGAAG-AAGAAGAA-AAGGGGAAGAGG
   432      1   -37.9783241674   0.000000000000       0.0000  GGGACGG--GGGGGGGAACGAGCTGCAGGCGGGGACCAGCAG-CAGCAGCA-CAAGGGACGCGT
   433      1   -21.0522284997   0.000000000720       0.0000  GGGAGAA--GGGGGGGAGGAGGGGGGGGGGGGGGGGGAGGGG-GGGGAGGG-GA-GGGGGGGGG
   434      1   -17.8449838067   0.000000017784       0.0000  GGGAGCCGGGGGG-GGTCGGGGAGGGAGGGGGGGAGGAGGAGGGAGGAGGAGGAGGGGAGGGGG
   435      1   -35.6241999130   0.000000000000       0.0000  GGGAGGG--CCCCCCCTCGAGGGGGGAGGGGCGGAGGAGGAG-GAGG-TGA-GA-TTGACGCGC
   436      1   -15.7651180536   0.000000142330       0.0001  GGGAGGGGGGGGGGGGCAGAGGGGGGAGGGGGGGAGGAGGAGGGAGGAGGAGGAGGGGAGGGGG
   437      1    -7.6250532021   0.000488069277       0.4905  GGGAGGGGGGGGGGGGGGGGGGGGGGAGGGGGGGAGGAGGAGGGAGGAGGAGGAGGGGAGGGGG
   438      1   -12.2192924795   0.000004934336       0.0050  GGGAGGGGGGGGGGGGGGGGGGGGGGAGGGGGGGGGGAGGAGGGGGGAGGGGGAGGGGGGGGGG
   439      1   -12.9518915809   0.000002371728       0.0024  GGGAGGGGGGGGGGGGGGGGGGGGGGGGGGCGGGGGGGGGGGGGGGGGGGGGGGGGGGGGGGGG
   440      1   -20.3926579321   0.000000001392       0.0000  GGGATTT--GGGGGGGTTGGGGGGGTAGGGGGGGGTTAGTAG-TGGT-GTG-TA-GGGGGGGGG
   441      1   -30.0533578875   0.000000000000       0.0000  GGGCAAA--GGGGGGGCCGGCGGCGCCGCCGGGGCCCCGCCG-CCGCCGCC-CC-GGGCCCCCA
   442      1   -23.9962478803   0.000000000038       0.0000  GGGCCAA--GGGGGGGACGAGGTGGCCGGGGGGGCCCCGCCG-CCGCTGCC-CC-GGGCGGGGG
   443      1   -30.2407935940   0.000000000000       0.0000  GGGCCAA--GGGGGGGC-CAGAGGGCCGCGGGGGCCCCGCCG-CCGCGGCC-CC-GGGCCGCGG
   444      1   -20.0531973266   0.000000001954       0.0000  GGGCCAA--GGGGGGGGGGACGCGGCCGCGGGGGCCCCGCCG-CCGCCGCC-CC-GGGCGGGGG
   445      1   -28.2692802302   0.000000000001       0.0000  GGGCCAA--GGGGGGGTGCAGACCGCTGCCGGGGCCCCGCCG-CCGCCGCC-CC-GGGCCACAG
   446      1   -25.7068512306   0.000000000007       0.0000  GGGCCAA--GGGGGGGTGTCCGCCGCCGCCGGCGCCCCGCCG-CCGCAGCC-CC-GGGCCGCGG
   447      1   -37.3054732349   0.000000000000       0.0000  GGGCCAAA-GGGGGGGCCTTTGCCGCCGCCGTGGCCCCGCCG-CCGCCGCC-CC-GGGCTGAGG
   448      1   -23.3112225451   0.000000000075       0.0000  GGGCCAACGCCCCCCCGCAACGCCGCCGCCGGGGCCCCGCCGGCCGCCGCCGCCGGGGCCCCCG
   449      1   -35.1564638907   0.000000000000       0.0000  GGGCCAACGGGAGAGGAGCGAGCCGCCGCCGGGGCCCCGCCGGCCGCCGCCGCCGGGGCCACAC
   450      1   -33.6408568911   0.000000000000       0.0000  GGGCCCCCGCCCCCCCCTCCCCCCCCCGCCACAGCCCCGCCGACCGCCTCCGCCGTTGCCACAC
   451      1   -13.3148026769   0.000001649889       0.0017  GGGCCCCCGGGGGGGGCGGGCGCCGCCGCCGGGGCCCCGCCGGCCGCCGCCGCCGGGGCCGCGG
   452      1   -24.9488211975   0.000000000015       0.0000  GGGCCCCCGGGGGGGGTCCGCCCCGCCGCCGGGGCCACGCCGGCCGACGCCGACGGGGCCCCCG
   453      1   -12.1898541033   0.000005081754       0.0051  GGGCCGG--GGGGGGGAGGGGGCGGCCGGGGGGGCCCCGCCG-CCGCCGCC-CC-GGGCGGGGG
   454      1   -24.8673045180   0.000000000016       0.0000  GGGCCGG--GGGGGGGG-CGCGTCGCCGCCGGGGCCCCACCG-CCGCGGCC-CC-GGGCCGTGG
   455      1    -7.2008325598   0.000745964490       0.7497  GGGCCGG--GGGGGGGGGCGCGCCGCCGCCGGGGCCCCGCCG-CCGCCGCC-CC-GGGCCGCGG
   456      1   -35.7379185740   0.000000000000       0.0000  GGGCCGGCCCCCCCCCACCACGCCCCCCCCCCGCCCCCGCCCGCCCCCGCCCCCGGGCCCCCCC
   457      1   -27.1623142243   0.000000000002       0.0000  GGGCCGGCCCCCCCCCTGGGCGCCCCCCCCCCGCCCCCCCCCGCCCCCGCCCCCCGGCCCCCCC
   458      1   -41.0809838707   0.000000000000       0.0000  GGGCCGGCGCCCCGCCAGGCCGCCGCCGCCCGGCCCCCCCCGGCCCCCGCCCCCCGGCCCCCCG
   459      1   -33.1962196008   0.000000000000       0.0000  GGGCCGGCGCCCCGCCTGCGCGCCGCCGCCGCAGCCCCGCCGACCGCCACCGCCGAAGCCCCCC
   460      1   -28.0339842426   0.000000000001       0.0000  GGGCCGGCGCCCGGCCGAAGCCCCGCCGCCTGGGCCCCGCCGGCCGCCGCCGCCGGGGCCGCGG
   461      1   -42.5123762957   0.000000000000       0.0000  GGGCCGGCGGGGG-GGCCAGGGGGGCCCGCCGGCCCCCGCCGGCCCCCACCCCCGAACCCGGGG
   462      1    -7.2488874550   0.000710964929       0.7145  GGGCCGGCGGGGG-GGGGCGCGCCGCCGCCGGGGCCCCGCCGGCCGCCGCCGCCGGGGCCGCGG
   463      1   -18.1821983991   0.000000012693       0.0000  GGGCCGGCGGGGGGGGGAGGAGGGGCCGGGGGAGCCCCGCCGACCGCCGCCGCCGGGGCGGGGG
   464      1   -15.2168142361   0.000000246276       0.0002  GGGCCGGCGGGGGGGGGGCCCGCCGCCGCCGGGGCCCCGCCGGCCGCCGCCGCCGGGGCCCCCG
   465      1   -10.4706741754   0.000028355936       0.0285  GGGCCGGCGGGGGGGGGTCGCGCCGCCGCCGGGGCCCCGCCGGCCGCCGCCGCCGGGGCCGCGG
   466      1   -31.9799601353   0.000000000000       0.0000  GGGCCTT--GGGGGGGTCCCGGCCGCCGCGGGGGCCTCGCCG-CCGTCGCC-TC-GGGCGGGGG
   467      1   -28.5863943791   0.000000000000       0.0000  GGGCCTTCGGGGGGGGGGCACGCCGCCCCCGCGGCCCCGCCGGCCGCCGCCGCCGGGGCCCCCC
   468      1   -44.4550327010   0.000000000000       0.0000  GGGCCTTTGCCCCGCCCTTTCCCCCCCGCCCCGGCCTCATCGGCCGTCGCCGTCAGGGCCCCCC
   469      1   -39.3394291873   0.000000000000       0.0000  GGGCGCCCGGGGGGGGCCCGCCCCCGCGCCCGGGCCGCGCCGGCCGGCTCCGGCGTTGCCCCCG
   470      1   -41.5901490344   0.000000000000       0.0000  GGGCGCCGGCCCCCGCCCCTAGCGGGCGGGGGAGCGGCGGCGAGCGGCGGCGGCGGGGCGGGGG
   471      1   -26.2466332748   0.000000000004       0.0000  GGGCGGG--GGGGGGGGGGGCGCGGGCGCGGGGGCGCCGCCG-GCGCCGGC-CC-GGGCGGGGG
   472      1   -20.1216974637   0.000000001825       0.0000  GGGCGGGGGGGGG-GGGGGGGGGGGGGGGGGGGGGCGGGGGGGCGGGGGCGGGGGGGGGAGGGG
   473      1   -37.9525926009   0.000000000000       0.0000  GGGCGGGGGGGGGGGGCCGGCCGGCGCGGGCCGGCGACGGCGGGCGGCGGCGACGGGGCCGCGC
   474      1    -7.9519389913   0.000351979018       0.3537  GGGCGGGGGGGGGGGGGGGGGGGGGGCGGGGGGGCGGCGGCGGGCGGCGGCGGCGGGGCGGGGG
   475      1   -29.7959571291   0.000000000000       0.0000  GGGGAAA--GGGGGGGAAAAGGGCGGAGGGGGGGGGGGGGGG-GGGGGGGG-GG-GGGGCGCGG
   476      1   -15.8679028310   0.000000128427       0.0001  GGGGAAAGGGGGGGGGGGGAGGGGGAGGGGGGGGGAAGGGGGGAGGAGGAGGAGGGGGGGGGGG
   477      1   -30.0551785733   0.000000000000       0.0000  GGGGACC--GGGGGGGGTGGGGGCGGGGCCGCGGGGGGGAGG-GGGGGGGG-GG-GGGGGGGGC
   478      1   -18.6542208898   0.000000007917       0.0000  GGGGAGGGGGGGGGGGCAGGGGGGGGGGGGGGGGGAAGGGGGGAGGAGGAGGAGGGGGGGGGGG
   479      1   -14.3286185398   0.000000598632       0.0006  GGGGCAA--GGGGGGGGGGGGGAGGCGGGGGGGGGCCGGCGG-CGGCGGCG-CG-GGGGGGGGG
   480      1   -22.8473612746   0.000000000120       0.0000  GGGGCCC--GGGGGGGAAGCGGGGGCGGGGGGGGGCCGGCGG-C-GCGGCGACG-GGGGGGGGG
   481      1   -17.2508916922   0.000000032213       0.0000  GGGGCGG--GGGGGGGGGGGGGGGGCGGAGGGGGGCCGGCGG-CGGCGGCG-CG-GGGGGGTGG
   482      1   -32.2953464323   0.000000000000       0.0000  GGGGCGG--GGGGGGGTTGGGGAGGGGGGGGGGCGGGGCGGC-GGCGAGGG-GG-GGCGGGGGG
   483      1   -10.8989258408   0.000018478072       0.0186  GGGGCGGCGGGGGGGGGCGGGGGGGCGGGGGGGGGCCGGCGGGCGGCGGCGGCGGGGGGGGGGG
   484      1   -17.5368627554   0.000000024201       0.0000  GGGGCTTCGGGGGGGGGACGCGCCGCGGCCGGGGGCCGGCGGGCGGCGGCGGCGGGGGGCGCGG
   485      1   -23.9579049252   0.000000000039       0.0000  GGGGGAA--CCCCCCCCTGAGAGGGGGGGGGGGGGGGGGGGG-GGGGGGGG-GG-GGGGGCGCG
   486      1   -16.0916521158   0.000000102680       0.0001  GGGGGAA--GGGGGGGAAAAGAGGGGGGGGGGGGGGGGGGGG-GGGGGGGG-GG-GGGGGAGAG
   487      1   -12.0850606956   0.000005643192       0.0057  GGGGGAA--GGGGGGGAAGGGGGGGGGGGGGGGGGGGGGGGG-GGGGTGGG-GG-GGGGGGGGG
   488      1   -12.3793025144   0.000004204721       0.0042  GGGGGAA--GGGGGGGAAGGTGGGGGGGGGGGGGGGGGGGGG-GGGGGGGG-GG-GGGGGGGGG
   489      1   -12.2467198491   0.000004800839       0.0048  GGGGGAA--GGGGGGGAGAAGGGGGGGGGGGGGGGGGGGGGG-GGGGGGGG-GG-GGGGGGGGG
   490      1   -11.5954957328   0.000009207467       0.0093  GGGGGAA--GGGGGGGGAAGGGGGGGGGGGGGGGGGGGGGGG-GGGGGGGG-GG-GGGGGGGGG
   491      1   -21.9455698660   0.000000000295       0.0000  GGGGGAA--GGGGGGGGCGGGGG-GGGGTGGGAGGGGGGGGG-GGGGGGGG-GG-GGGGCGCGG
   492      1   -13.7857660856   0.000001030191       0.0010  GGGGGAA--GGGGGGGGGAGGGGGGGGGGGGGGGGGGGGGGG-GGGGTGGG-GG-GGGGGGGGG
   493      1   -27.2599205570   0.000000000001       0.0000  GGGGGAAGGGGGAGGGGTGAGGGGGGGGGGGGGGGGGGGGGGGGGGGGGGGGGGGGGGGTTTTG
   494      1   -28.6138314602   0.000000000000       0.0000  GGGGGAAGGGGGGAGGCTGGAGGGGGGGGGGGGCGGGGGGGGGGGCGGGGGCGGGGGCGGGGGC
   495      1   -16.3004445710   0.000000083331       0.0001  GGGGGAAGGGGGGGGGAAAGGGGCGGGGCCGGGGGGGGGGGGGGGGGGGGGGGGGGGGGGGGGG
   496      1   -23.2972461688   0.000000000076       0.0000  GGGGGAAGGGGGGGGGAAGGGGGCCGGGCCGCGGGGGGGGGGGGGGGGGGGGGGGGGGGGGGGC
   497      1   -17.1524790399   0.000000035545       0.0000  GGGGGAAGGGGGGGGGACAAGGGGGGGGGGGGGGGGGGGGGGGGGGGGGGGGGGGGGGGGGGGC
   498      1   -11.6065430321   0.000009106310       0.0092  GGGGGAAGGGGGGGGGAGAGGGGGGGGGGGGGGGGGGGGGGGGGGGGGGGGGGGGGGGGGGGGG
   499      1   -26.5975902842   0.000000000003       0.0000  GGGGGAAGGGGGGGGGAGGAAGGGGGGGGGACGGGGGGGGGGGGGGGGGGGGGGGGGGGGCGCC
   500      1    -6.5594559518   0.001416656230       1.4237  GGGGGAAGGGGGGGGGGGGGGGGGGGGGGGGGGGGGGGGGGGGGGGGGGGGGGGGGGGGGGGGG
   501      1   -27.7986306615   0.000000000001       0.0000  GGGGGAAT-GGGGGGGGGGAAGGGGGGGGGGGGGGGCGGGGG-GGGCGGGG-CG-GGGGGAGAG
   502      1   -11.8082964172   0.000007442555       0.0075  GGGGGAGGGGGGG-GGGGGGGGGGGGGGAGGGGGGGGGGGGGGGGGGGGGGGGGGGGGGGGGGG
   503      1   -12.4490156209   0.000003921581       0.0039  GGGGGAGGGGGGGGGGGGGGGGCGGGGGGGGGGGGGGGGGGGGGGGGGGGGGGGGGGGGGGGGG
   504      1   -20.7721873193   0.000000000952       0.0000  GGGGGAGGGGGGGGGGGGGGGGGGGGGGCGGGGGGGGGGGGGGGGGGGGGGGGGGGGGGCCCCG
   505      1   -27.8208346837   0.000000000001       0.0000  GGGGGCC--GGGGGGGGTGAGCGGGGGGGGGGGGGGGGGCGG-GGGG-AGG-GG-AAGGGGGGG
   506      1   -54.0710246875   0.000000000000       0.0000  GGGGGCCGCCGCGGGCCGCGCGCGCGGGGGCGGGGGGGGGTCGGGGGGGGGGGGGGGGGGCGCG
   507      1    -7.9138344839   0.000365649811       0.3675  GGGGGCCGGGGGGGGGCCGGGGGGGGGGGGGGGGGGGGGGGGGGGGGGGGGGGGGGGGGGGGGG
   508      1   -23.8292963028   0.000000000045       0.0000  GGGGGCCGGGGGGGGGTAGTGGGAGGGGGGGGAGGGGGGGGGAGGGGGGGGGGGGGGGGGGGGG
   509      1   -16.7721197427   0.000000051995       0.0001  GGGGGGG--GGGGCGGGGGGCGGGGGGGGGGGGGGGGGGGGG-GGGGGGGG-GG-GGGGGGGGC
   510      2   -10.5887713962   0.000025197358       0.0253  GGGGGGG--GGGGGGGAAAGGGGGGGGGGGGGGGGGGGGGGG-GGGG-GGG-GG-GGGGGGGGG
   511      1   -10.6005283699   0.000024902848       0.0250  GGGGGGG--GGGGGGGAAGAGGGGGGGGGGGGGGGGGGGGGG-GGGGGGGG-GG-GGGGGGGGG
   512      1   -11.0893529553   0.000015274085       0.0154  GGGGGGG--GGGGGGGACGGGGGGGGGGGGGGGGGGGGGGGG-GGGGAGGG-GG-GGGGGGGGG
   513      1   -10.0837503578   0.000041752536       0.0420  GGGGGGG--GGGGGGGAGGGGGGGGGGGCGGGGGGGGGGGGG-GGGG-GGG-GG-GGGGGGGGG
   514      2    -9.5127485376   0.000073903635       0.0743  GGGGGGG--GGGGGGGAGGGGGGGGGGGGGGGGGGGGGGGGG-GGGGCGGG-GG-GGGGGGGGG
   515      1   -11.6676495604   0.000008566515       0.0086  GGGGGGG--GGGGGGGCGGGGGGGGGGGGGCGGGGGGGGGGG-GGGGGGGG-GG-GGGGGGGGG
   516      1    -6.6510858554   0.001292617747       1.2991  GGGGGGG--GGGGGGGCGGGGGGGGGGGGGGGGGGGGGGGGG-GGGGGGGG-GG-GGGGGGGGG
   517      1   -31.8553300373   0.000000000000       0.0000  GGGGGGG--GGGGGGGCTCAGAGGAGGGGGAGGGGGGGGGGG-GGGGGAGG-GG-AAGGGCGCG
   518      1    -5.8456997437   0.002892310129       2.9068  GGGGGGG--GGGGGGGGAGGGGGGGGGGGGGGGGGGGGGGGG-GGGGGGGG-GG-GGGGGGGGG
   519      2   -11.1042416302   0.000015048359       0.0151  GGGGGGG--GGGGGGGGAGGGGGGGGGGGGGGGGGGGGGGGG-GGGGGGGG-GG-GGGGGGGGT
   520      1    -5.8625065614   0.002844105815       2.8583  GGGGGGG--GGGGGGGGAGGGGGGGGGGGGGGGGGGGGGGGGGGGGGGGGG-GG-GGGGGGGGG
   521      1    -7.5996931411   0.000500605025       0.5031  GGGGGGG--GGGGGGGGGCGGGGGGGGGGGGGGGGGGGGGGG-GGGG-GGG-GG-GGGGGGGGG
   522      1    -7.7052820791   0.000450441620       0.4527  GGGGGGG--GGGGGGGGGCGGGGGGGGGGGGGGGGGGGGGGG-GGGGGGGG-GG-GGGGGGGGG
   523      1   -12.1349354328   0.000005368643       0.0054  GGGGGGG--GGGGGGGGGGCGGGGGGGGGGGGGGGGGGGGGG-GGGG-GGG-GG-GGGGGGGGC
   524      1    -7.2443920005   0.000714168235       0.7177  GGGGGGG--GGGGGGGGGGGCGGGGGGGGGGGGGGGGGGGGG-GGGGGGGG-GG-GGGGGGGGG
   525      1   -20.2933582985   0.000000001537       0.0000  GGGGGGG--GGGGGGGGGGGGGGGAGGGGGGGGGGGGGGGAG-GGGGCGGG-GG-GGGGGGGGA
   526      1   -15.6992628496   0.000000152019       0.0002  GGGGGGG--GGGGGGGGGGGGGGGGGGGCGGGGGGGGGGGGG-GGGGCGGG-GG-GGGGGGGGC
   527      4    -3.4539129341   0.031621660508      31.7798  GGGGGGG--GGGGGGGGGGGGGGGGGGGGGGGGGGGGGGGGG-GGGG-GGG-GG-GGGGGGGGG
   528      1    -6.3851188609   0.001686468029       1.6949  GGGGGGG--GGGGGGGGGGGGGGGGGGGGGGGGGGGGGGGGG-GGGGAGGG-GG-GGGGGGGGG
   529      3    -6.9747042605   0.000935242915       0.9399  GGGGGGG--GGGGGGGGGGGGGGGGGGGGGGGGGGGGGGGGG-GGGGCGGG-GG-GGGGGGGGG
   530      1    -7.1338058268   0.000797677780       0.8017  GGGGGGG--GGGGGGGGGGGGGGGGGGGGGGGGGGGGGGGGG-GGGGGGGG-GG-GGGGGAGAG
   531     13    -3.5595018721   0.028452994416      28.5953  GGGGGGG--GGGGGGGGGGGGGGGGGGGGGGGGGGGGGGGGG-GGGGGGGG-GG-GGGGGGGGG
   532      2    -8.1892665687   0.000277617423       0.2790  GGGGGGG--GGGGGGGGGGGGGGGGGGGGGGGGGGGGGGGGGAGGGGGGGG-GG-GGGGGGGGG
   533      1   -12.3904403924   0.000004158150       0.0042  GGGGGGG--GGGGGGGGGGGGGGGTGGGGGTTGGGGGGGGGG-GGGGCGGG-GG-GGGGGTGTT
   534      1   -14.3316479473   0.000000596821       0.0006  GGGGGGG--GGGGGGGGGGGGGNGGGGGGGGGGGGGGGGGGG-GGGGGGGG-GG-GGGGGGGGG
   535      1    -8.2935967463   0.000250113249       0.2514  GGGGGGG--GGGGGGGGGTGGGGGGGGGGGGGGGGGGGGGGG-GGGGGGGG-GG-GGGGGGGGG
   536      1    -9.5851001419   0.000068745441       0.0691  GGGGGGG--GGGGGGGGTGGGGGGGGGGGGGGGGGGGGGGGG-GGGGAGGG-GG-GGGGGGGGG
   537      1    -9.9718904815   0.000046694205       0.0469  GGGGGGG--GGGGGGGTGGGGGGGGGGGGGGGGGGGGGGGGG-GGGGAGGG-GG-GGGGGGGGG
   538      1   -14.3695371873   0.000000574631       0.0006  GGGGGGGC-GGGGGGGGCGGAGGGGGGGGGGGGGGGGGGGGG-GGGGGGGG-GG-GGGGGGGGG
   539      1   -29.8429772008   0.000000000000       0.0000  GGGGGGGGGCCCCCCCGGGGGTGGGGGGGGCGGGGCGGGGGGGCGGGGGCGGGGGGGGGGGGGC
   540      1   -23.8772332494   0.000000000043       0.0000  GGGGGGGGGGAGGGGGATGGGGGGGGGGCGGGAGGGGGGGGGAGGGGGGGGGGGGGGGGGGGGG
   541      2    -3.6079093378   0.027108462302      27.2440  GGGGGGGGGGGGG-GGGGGGGGGGGGGGGGGGGGGGGGGGGGGGGGGGGGGGGGGGGGGGGGGG
   542      1    -7.4078678753   0.000606462370       0.6095  GGGGGGGGGGGGGAGG--GGGGGGGGGGGGGGGGGGGGGGGGGGGGGGGGGGGGGGGGGGGGGG
   543      1    -8.1608015588   0.000285633351       0.2871  GGGGGGGGGGGGGCGG--GGGGGGGGGGGGGGGGGGGGGGGGGGGGGGGGGGGGGGGGGGGGGG
   544      1    -8.5298454194   0.000197485495       0.1985  GGGGGGGGGGGGGCGGGGGGGGGGGGGGGGGGGGGGGGGGGGGGGGGGGGGGGGGGGGGGGGGG
   545      1   -16.5066046705   0.000000067807       0.0001  GGGGGGGGGGGGGGGGAAGGGGGGGGGGGGGGGGGGGGGGGGGGGGGGTGGGGGGTTGGAGAGG
   546      1   -13.4091264094   0.000001501379       0.0015  GGGGGGGGGGGGGGGGACGGGGGGGGGGGGGGGGGGGGGGGGGGGGGGGGGGGGGGGGGAGGGG
   547      1   -15.0618581583   0.000000287553       0.0003  GGGGGGGGGGGGGGGGAGGGGGGGGGGGGGGGGGGGGGGGGGGGGGGGCGGGGGGCCGGGGGGA
   548      2    -6.1729273946   0.002085123079       2.0955  GGGGGGGGGGGGGGGGAGGGGGGGGGGGGGGGGGGGGGGGGGGGGGGGGGGGGGGGGGGGGGGG
   549      1   -16.3050523686   0.000000082948       0.0001  GGGGGGGGGGGGGGGGCACCGGGGGGGGGGGGGGGGGGGGGGGGGGGGGGGGGGGGGGGGGGGG
   550      1   -16.4458120776   0.000000072057       0.0001  GGGGGGGGGGGGGGGGCCCGGGGGGGGGGGGGGGGGGGGGGGGGGGGGGGGGGGGGGGGGGGGC
   551      1    -7.6899929593   0.000457381392       0.4597  GGGGGGGGGGGGGGGGCCGGGGGGGGGGGGGGGGGGGGGGGGGGGGGGGGGGGGGGGGGGGGGG
   552      3    -6.7264671009   0.001198760586       1.2048  GGGGGGGGGGGGGGGGCGGGGGGGGGGGGGGGGGGGGGGGGGGGGGGGGGGGGGGGGGGGGGGG
   553      4    -5.9210809891   0.002682299073       2.6957  GGGGGGGGGGGGGGGGGAGGGGGGGGGGGGGGGGGGGGGGGGGGGGGGGGGGGGGGGGGGGGGG
   554      2    -6.3744030135   0.001704637137       1.7132  GGGGGGGGGGGGGGGGGCGGGGGGGGGGGGGGGGGGGGGGGGGGGGGGGGGGGGGGGGGGGGGG
   555      1   -14.9707854782   0.000000314971       0.0003  GGGGGGGGGGGGGGGGGGAGGGGGAGGGGGGAGGGGGGGGGGGGGGGGGGGGGGGGGGGGAGAA
   556      1    -8.5837506089   0.000187121839       0.1881  GGGGGGGGGGGGGGGGGGGGGGGGGGGGGGGGCGGGGGGGGGCGGGGGGGGGGGGGGGGGGGGG
   557      1    -8.6108975916   0.000182110376       0.1830  GGGGGGGGGGGGGGGGGGGGGGGGGGGGGGGGGGGGAGGGGGGGGGAGGGGGAGGGGGGGGGGG
   558     31    -3.6348831175   0.026387018388      26.5190  GGGGGGGGGGGGGGGGGGGGGGGGGGGGGGGGGGGGGGGGGGGGGGGGGGGGGGGGGGGGGGGG
   559      2    -9.2702648841   0.000094183563       0.0947  GGGGGGGGGGGGGGGGGGGGGGGGGGGGGTGGGGGGGGGGGGGGGGGGGGGGGGGGGGGGGGGG
   560      2    -6.8348643985   0.001075613160       1.0810  GGGGGGGGGGGGGGGGGTGGGGGGGGGGGGGGGGGGGGGGGGGGGGGGGGGGGGGGGGGGGGGG
   561      1   -11.4533942089   0.000010613389       0.0107  GGGGGGGGGGGGGTGGGAGGGGGGGGGGGGGGGGGGGGGGGGGGGGGGGGGGGGGGGGGGGGGG
   562      1   -14.4457451375   0.000000532467       0.0005  GGGGGGGGGGGGTAGGGGGGGGGGGGGGGGGGGGGGGGGGGGGGGGGGGGGGGGGGGGGGGGGG
   563      1   -37.2773051159   0.000000000000       0.0000  GGGGGGGGGTTTAGTGACGGCGGCGGGGGGGGGGGGGGGGGGGGGGGGGGGGGGGGGGGGAGAA
   564      1   -22.4826854926   0.000000000172       0.0000  GGGGGGGTGGGGGGGGGGGAGGGGGGGGGCGGGGGGGGGTGGGGGGGGGGGGGGGGGGGCGCGG
   565      1   -12.9961844221   0.000002268970       0.0023  GGGGGTT--GGGGGGGAGAGGGGGGGGGGGGGGGGGGGGGGG-GGGGGGGG-GG-GGGGGGGGG
   566      1   -40.7701364800   0.000000000000       0.0000  GGGGGTT--GGGGGGGCCCTGGCCGGGGGCGCAGGGGGGGGG-GGGGGGGG-GG-GGGGCTCTC
   567      1   -42.1492950812   0.000000000000       0.0000  GGGGGTTGGCCCCCCCGTCTCGTGGGCGACGGGGCGGCGGCGGGCGGCGGCGGCGGGGCCGCGG
   568      1   -20.7070879215   0.000000001016       0.0000  GGGGGTTGGGGGGGGGCGCCGGAGGGGGGGGGGGGGGGGGGGGGGGGGGGGGGGGGGGGGGGGG
   569      1   -19.2546938968   0.000000004343       0.0000  GGGGGTTGGGGGGGGGGCGCGGGGCGGGGGGGGGGGGGGGGGGGGGGGGGGGGGGGGGGGGGGG
   570      1   -21.8025825295   0.000000000340       0.0000  GGGGTGATGGGGGGGGGTGGGGGGGTGGGGGGGGGTTGGTGGGTGGTGGTGGTGGGGGGTGTGG
   571      1   -20.6862355972   0.000000001038       0.0000  GGGGTGG--GGGGGGGGTGGGGGGGTGGGGGGGGGTAGGTGG-TGGA-GTG-AG-GGGGGCGCG
   572      1   -18.8759520505   0.000000006343       0.0000  GGGTAGG--GGGGGGGGTGGGGGGGATGGGGGCGTAATGATG-ATGATGAT-AT-GGGTGGGGG
   573      1   -11.5382590567   0.000009749846       0.0098  GGGTCGG--GGGGGGGGGGGCGCCGCTGCCGGGGTCCTGCTG-CTGCTGCT-CT-GGGTCGCGG
   574      1   -30.1225895118   0.000000000000       0.0000  GGGTCGGCGGGGGAGGAACAGGCCGCCGCCGAGGCCCCGCCGGCCGCCGCCGCCGGGGCCGCGG
   575      1   -25.2728918065   0.000000000011       0.0000  GGGTCGGCGGGGGGGGGGCGCGCCGCTGCCGGAGTCCTGCTGACTGCTGCTGCTGGGGTCCGCG
   576      1   -27.9099945541   0.000000000001       0.0000  GGGTGGG--GGGGGGGCTGGGGGGGGTGGGGGGGTGACGGTG-GTGATGGT-AC-GGGTGGGGG
   577      1   -14.8966627977   0.000000339204       0.0003  GGGTGGG--GGGGGGGGGGGGGGGGGGGGGGGGGGGGGGGGG-GGGGGTGG-GG-TTGGGGGGG
   578      1   -19.5259303889   0.000000003311       0.0000  GGGTGGG--GGGGGGGGGGGGGGGGGTGCGGGGGTGGTGGTG-GTGGCGGT-GT-GGGTCGCGG
   579      1   -56.3527755646   0.000000000000       0.0000  GGGTGGGGCGCGCGCCCTAGGGCCCGGGGCCCGGGGGGGGGCGGGGGGGGGGGGGGGGGGGGGG
   580      1   -35.8692100945   0.000000000000       0.0000  GGGTTAA--GGGGGGGATGGCGGGGTTGGGGGGGCTTTGGCG-TCGT-ATC-TT-AAGCGGGGG
   581      1   -27.6072102981   0.000000000001       0.0000  GGGTTAATGGGGGGGGAATATGTTATTGCCAAGGTTTTGTTGGTTGTTATTGTTGAAGTTATAA
   582      1   -22.1556743255   0.000000000239       0.0000  GGGTTGG--GGGGGGGGTGGCGCCGCTGCCGGGGTCCTGCTG-CTGCAGCT-CT-GGGTCGCGG
   583      1   -18.0574311604   0.000000014380       0.0000  GGGTTTT--GGGGGGGTTAGTGC-GTTG--GGGGTTTTGTTG-TTGTCGTT-TT-GGGT-G-GG
   584      1   -38.4213297566   0.000000000000       0.0000  GTCCCAGCCCCCCCCCAAAACGCCGCCCCCGGGCCCCCCCCCGCCCCCGCCCCCCGGCCCCCCC
   585      1   -12.8157674303   0.000002717584       0.0027  GTGCCCCCGGGGGGGGCCCCCGCCGCCGCCGGGGCCCCGCCGGCCGCCGCCGCCGGGGCCGCGG
   586      1   -30.2191787909   0.000000000000       0.0000  GTGGCTC--GGGGGGGTCGGGGGCGCGGGGGGGGGCCGGCGG-CGGCGGCG-CG-GGGGGGGGG
   587      1   -14.3994021756   0.000000557724       0.0006  GTGGGGGGGGGGGGGGGGGGGGGGGGGGGTGGGGGGGGGGGGGGGGGGGGGGGGGGGGGGGGGG
   588      1   -46.6714071313   0.000000000000       0.0000  GTTCCGGCTCCCCCCCATGTGTCCACCCCCCCTCCCCCCCCTTCCCCCACCCCCCAACCCCCCC
   589      1   -27.3129933180   0.000000000001       0.0000  GTTTTGTTTTTTTTTTTATTGTTTTTTTTGTTTTTTTTTTTTTTTTTTGTTTTTTGGTTTTTTT
   590      1   -14.7954480159   0.000000375335       0.0004  TAAAAAA-AAAAAAAAAAAATAAAAAAAAAAAAAAAAAAAAA-AAAAATAA-AA-TTAAAAAAA
   591      1   -22.9594938300   0.000000000107       0.0000  TCCAAAAACCCCCCCCCCTCGCGGCAACGGCCCCAAAACAACCAACAATAACAACTTCAGCGCC
   592      1   -36.9235281910   0.000000000000       0.0000  TCCAAGG--CGCCCGCATCCCCC-CAACGCCCCTAAAACAAC-AATAATAA-AA-TTTACCCCC
   593      1   -27.1703714383   0.000000000002       0.0000  TCCAATT--CCCCCCCTCTCACACCAACCCCTTCAAAACAAC-AACA-TAA-AA-TTCACCCCT
   594      1   -19.7462545186   0.000000002657       0.0000  TCCCCCC--CCCCCCCTCCCCCCCCCCCCCCCTCCCCTCCCC-CCCCATCC-CT-TTCCCCCCC
   595      1   -22.1991709078   0.000000000229       0.0000  TCCCCCC--CCCCCCCTTCCCTCCCCCCCCCCCCCCCCCCCCTCCCCCCCC-CC-CCCCCCCCC
   596      1   -12.0787190180   0.000005679093       0.0057  TCCCCCCCCCCCCCCCCCCACCCCCCCCCCCCCCCCCCCCCCCCCCCCCCCCCCCCCCCCCCCC
   597      1    -8.1524713988   0.000288022660       0.2895  TCCCCCCCCCCCCCCCCCCCCCCCCCCCCCCCCCCCCCCCCCCCCCCCTCCCCCCTTCCCCCCC
   598      1   -12.1849416801   0.000005106779       0.0051  TCCCCCCCCCCCCCCCCCCCGCCCCCCCCCCCTCCCCCCCCC-CCCCCTCC-CC-TTCCCCCCC
   599      1   -14.4052910727   0.000000554449       0.0006  TCCCCCCCCCCCCCCCCTCCTCCCCCCCCCCCCCCCCCCCCCCCCCCCTCCCCCCTTCCCCCCC
   600      1   -26.3068424633   0.000000000004       0.0000  TCCCCCCCCGGGCCGCCTGCCCTCCCCCCCCCTCCCCCCCCCTCCCCCTCCCCCCTTCCCCCCC
   601      1   -25.4011964592   0.000000000009       0.0000  TCCCCGG--CCCCCCCCTCTCTCCCCCCCCCCCCCCCCCCCC-CCCCACCC-CC-CCCCCCCCC
   602      1   -44.4534493966   0.000000000000       0.0000  TCCCCGGCGGGGGAGGTCGGGCGGCCCAGGCCTACCCCACCGTCCACCTCCACCATTACGAGAC
   603      1   -17.0124869784   0.000000040886       0.0000  TCCCCTT--CCCCCCCTCCCCCCCCCCCCCCCCCCCCCCCCC-CCCCATCC-CC-TTCCCCCCC
   604      1   -24.6400879794   0.000000000020       0.0000  TCCCCTTCCCCCCACCTCCCCCCCCCTCCCCCTCCCCCCCCCTCCCCCTCCCCCCTTCCCCCCC
   605      1   -25.0679244175   0.000000000013       0.0000  TCCCCTTCCCCCCCCCCTATCCCCCCCACCCCCCCCCCCCCCCCCCCCTCCCCCCTTCCCCCCC
   606      1   -19.2482431997   0.000000004371       0.0000  TCCCCTTCCCCCCCCCTTTTTCCCCCCCCCCCCCCCCCCCCCCCCCCCTCCCCCCTTCCCCCCC
   607      1   -22.2010694006   0.000000000228       0.0000  TCCCGGCCCCCCCCCCCGCCCCCCCCCCCCCCCCCCCCCCCCCCCCCCCCCCCCCCCCCCCCCC
   608      1   -18.2059941271   0.000000012395       0.0000  TCCCTCC--CCCCCCCCCCCCCCCCCCCCCCCCCCTTCCTCC-TCCTCCTC-TC-CCCCCCCCC
   609      1   -39.3248757346   0.000000000000       0.0000  TCCGGAA--CCCCCCCGCGCGCG-AGGCGTGTCCGGGGCGGC-GGCGGCGG-GG-CCCGGGGGC
   610      1   -30.5441821815   0.000000000000       0.0000  TCCGGACGCCCCCCCCAACGCCCCCGGCCCCCCCGGGGCGGCCGGCGGCGGCGGCCCCGGCGCC
   611      1   -33.9415336247   0.000000000000       0.0000  TCCGGCC--CCCCCCCAGGAGTGGGGGCGGGGTCGGGGCGTC-GGCGGTGG-GG-TTCGGGGGG
   612      1   -42.6916176219   0.000000000000       0.0000  TCCGGCC--CCCCCCCCCGCGCGGCGGCGGCCTCGTGGCGGC-TGCGGTTG-GGTTTCTCCCCT
   613      1   -31.6981681925   0.000000000000       0.0000  TCCGGCC--CCCCCCCTCGTGCCGGGGCCGGGCCGGGGCGGC-GGCG-CGG-GG-CCCGGGGGG
   614      1   -24.9707215669   0.000000000014       0.0000  TCCGGCCGCCCCCCCCTGGGGGGGCGGCGGCCCCGGGGCGGCCGGCGGCGGCGGCCCCGCCCCC
   615      1   -22.6746506355   0.000000000142       0.0000  TCCGGGG--CCCCCCCATGCGCGGCGGCGGCGTCGGGGCGGC-GGCGGTGG-GG-TTCGGCGCG
   616      1   -31.9960642568   0.000000000000       0.0000  TCCGGGG--TTTTTTTGCTCGTGGTGGCGGTGTCGGGGCGGC-GGCG-TGG-GG-TTCGGTGTG
   617      1   -34.9469897549   0.000000000000       0.0000  TCCGGGGC-CCCCCCCCGGCCCGGCGGCGGCCCCGGGGCGGC-GGCGGTGG-GGTTTCGGCGCG
   618      1   -41.2778321996   0.000000000000       0.0000  TCCGGTT--CCCGCCCTCCTGTGGGGGCGGGCCCGGGGCGGC-GGCGACGG-GG-CCCGGCACC
   619      1   -23.7208628408   0.000000000050       0.0000  TCCGGTTGCCCCCTCCCCGTGCGGCGGCGGCCTCGGGGCGGCTGGCGGTGGCGGCTTCGGCGCC
   620      1   -38.7886212367   0.000000000000       0.0000  TCCGTAAGCCCCCCCCCGGCGTGGCGGCGGCCGCGGGGCGGCGGGCGGGGGCGGCGGCGGCCCC
   621      1   -57.3779655857   0.000000000000       0.0000  TCCTCAA--TCTCCCCGCTTCTCGCCTCCCCCTCGCCTCCTC-CGCGGTCG-CT-TTCGCCCCC
   622      1   -23.9251454970   0.000000000041       0.0000  TCCTTCCT-CCCCCCCTTTCCCTTCTTCTTCTCCTTTTCTTC-TTCTTTTT-TT-TTCTTCTCC
   623      1   -37.6607941732   0.000000000000       0.0000  TCGGCGG--CCCCCCCCGGCCCGGCGGCCGCCTCGGGGCGGC-GGCGATGG-GG-TTCGGCGCC
   624      1   -27.8717224929   0.000000000001       0.0000  TCTAATTATCCCCCCCCGCCATCCCAATCCCCTTAAAATAATTAATAATAATAATTTTACCCCC
   625      1   -26.3176146046   0.000000000004       0.0000  TCTCCAA--CCCCCCCTTACCCCCCCCCCCCCCCCCCCCCCC-CCCCTCCC-CC-CCCCCCCCC
   626      1   -19.8387497852   0.000000002422       0.0000  TCTCCAACTCCCCCCCCCCTCCTCCCCTCCCCTTCCCCTCCTTCCTCCTCCTCCTTTTCCCCCC
   627      1   -22.3152771292   0.000000000204       0.0000  TCTCCAACTTTTTTTTGACCCTCCCCCTCCCCTTCCCCTCCTTCCTCCTCCTCCTTTTCCACAC
   628      1   -15.8150053030   0.000000135404       0.0001  TCTCCCC--TTTTTTTCCTCCCCCCCCTCCCCTTCCCCTCCT-CCTCTTCC-CC-TTTCCCCCC
   629      1   -39.4553140296   0.000000000000       0.0000  TCTCCCCCTTCTCTCCTATTCTCCCCCCCCCCTTCCCCCCCTTCCTCCTCCTCCCTTTCCCCCC
   630      1   -24.0869069346   0.000000000035       0.0000  TCTCCCCCTTTTTTTTCTTTCTCCCCGTCCCCTTCCCCTCCTTCCTCCTCCTCCTTTTCCCCCC
   631      1   -21.7948164167   0.000000000342       0.0000  TCTCCTT--TTTTTTGTTTTCTTCTCCTCCTTTTCCCCTCCT-CCTCCTCC-CC-TTTCCTCTT
   632      1   -22.1213757094   0.000000000247       0.0000  TCTCCTT--TTTTTTTTCTTCTCCTCCTCCTTTTCCCCTCCT-CCTCATCCCCC-TTTCCTCTT
   633      1   -25.5701026187   0.000000000008       0.0000  TCTCCTTCCCCCCCCCCCTTCTCCCCCCCCCCTCCCCCCCCCTCCCCCTCCCCCCTTCCCCCCC
   634      1   -21.0733380009   0.000000000705       0.0000  TCTGGAA--CCCCCCCGGGCGCGGCGGCGGCCTCGGGGCGGC-GGCGGTGG-GG-TTCGGCGCC
   635      1   -52.5433519715   0.000000000000       0.0000  TCTGGCC--AAAAAAAGTCTGCGGGGGCCGCGTCGGGGTGGT-GGCGGTGG-GG-TTCGTGCGG
   636      1   -22.6818684408   0.000000000141       0.0000  TCTGGCC--CCCCCCCATCGCCC-CGGTCCCCTTGGGGTGGT-GGTGGTGG-GG-TTTGCCCCC
   637      1   -45.3712894593   0.000000000000       0.0000  TCTGGCC--TCTCTCCAGTTATGGCGGGGGCCTTAGGGTGGT-GATGGTGA-GG-TTTAGCGCC
   638      1   -24.3008266730   0.000000000028       0.0000  TCTGGGG--CCCCCCCGTGTGCGCCGGTCCCCTTGGGGTGGT-GGTG-TGG-GG-TTTGCCCCC
   639      1   -42.9084435569   0.000000000000       0.0000  TCTTTCC--GTGTTTGTCCCGCCTTTTTCTCCTTTTTTTTTT-TTTT-TTT-TT-TTTTTCTCC
   640      1   -43.4610113299   0.000000000000       0.0000  TCTTTTT--CCCCTCCATTTTTCGTTTCGGCCTCTTTTCTTC-TTCTCTTT-TT-TTCTGTGTT
   641      1   -32.6296102679   0.000000000000       0.0000  TGCGGGG--CTTTTTTCGGGGCGGGGGCCGGGTCGGGGCGGC-GGCGGTGG-GG-TTCGGGGGG
   642      1   -21.0599707635   0.000000000714       0.0000  TGGCCTTCGGGGG-GGTTTGAGCCGCCGCCGGGGCCCCGCCGGCCGCCTCCGCCGTTGCCGCGG
   643      1   -19.6661602344   0.000000002878       0.0000  TGGGGGG--GGGGGGGGGGGAGGGGGGGGAGGGGGGGGGGGG-GGGGCTGG-GG-TTGGGGGGG
   644      1    -9.3242745714   0.000089231667       0.0897  TGGGGGGGGGGGGGGGGGGGGGGGGGGGGGGGGGGGGGGGGGGGGGGGGGGGGGGGGGGGGGGG
   645      1   -64.4545230205   0.000000000000       0.0000  TGTATCC--CTCTTTCAGACGTCGGAATCCGCTTAAAATCAT-AATAATAA-AA-TTTACACAT
   646      1   -25.9018084756   0.000000000006       0.0000  TGTGGGG--TCTTTCTGCGGGTGGCGGTGGTTTTGGGGTGGT-GGTG-TGG-GG-TTTGGTGTT
   647      1   -14.8259264472   0.000000364068       0.0004  TGTGGGGGTTTTTTTTGGGGGGGGGGGTGGGGTTGGGGTGGTTGGTGGGGGTGGTGGTGGGGGG
   648      1   -36.1162774220   0.000000000000       0.0000  TTCCCCCCCTTTT-TTTTCTGTCGTCCCCGTTTCCCCCCCCCTCCCCCCCCCCCCCCCCGTGTC
   649      1   -42.9516475074   0.000000000000       0.0000  TTCCCTT--CCCCCCCCCCTTCCCCCCCCCCCTCTCCCCCCC-CTCCTTCTTCC-TTCTCCCCG
   650      1   -60.4503024081   0.000000000000       0.0000  TTCCCTT--CCCCTCCGCTTCCCACCACCTCCTCCTCCCCCC-TCCC-TTC-CC-TTCCGCACT
   651      1   -30.8513395464   0.000000000000       0.0000  TTCTTTT--TTTTTTTCTTTTCTTTTTTCTTTTCTTTTCTTC-TTCTTTTTATT-TTCTTTTTT
   652      1   -40.1749353746   0.000000000000       0.0000  TTGTATTTGTTTTTTTGTGTTTTGTTAGTTTTTGTTTTGTTGTTTGTTTTTGTTGTTGTGAGAT
   653      1    -9.1442149048   0.000106836075       0.1074  TTTAATTATTTTTTTTTTTTATAATAATAATTTTAAAATAATTAATAATAATAATTTTAATATT
   654      1   -34.8549495543   0.000000000000       0.0000  TTTCAGG--TTTTTTTAACTATA-TACT--CTTTCGACTGCT-GCTAGTGC-AC-TTTC-T-TT
   655      1   -11.8680107585   0.000007011136       0.0070  TTTCCCCCTTTTTTTTCTCCCCCCTCCTCCTTTTCCCCTCCTTCCTCCTCCTCCTTTTCCTCTT
   656      1   -28.9628030578   0.000000000000       0.0000  TTTCCCCCTTTTTTTTTAGTGTGGGCCTGGTTTCCCCCTCCTTCCCCCTCCCCCTTTCCGTGTT
   657      1   -15.8987639824   0.000000124524       0.0001  TTTCCGGCTTTTTTTTAACTCACCTCCTCCTTTTCCCCTCCTTCCTCCTCCTCCTTTTCCTCTT
   658      1   -24.6340034338   0.000000000020       0.0000  TTTCCTCCTTTTTTTTTCCTCTCCTCCTCCTTTCCCCCTCCTTCCCCCTCCCCCTTTCCCCCCT
   659      1   -24.3048236326   0.000000000028       0.0000  TTTCCTT--AAATTATCTTTCTCCCCCTCCCCTTCCCCTCCT-CCTCCTCC-CC-TTTCGCGCC
   660      1   -23.5876516879   0.000000000057       0.0000  TTTCCTT--TTTTTTTGTTTCACCCCCTCCCGTTCCCCTCCT-CCTC-TCC-CC-TTTCCCCCG
   661      1   -13.5385888252   0.000001319063       0.0013  TTTCCTT--TTTTTTTTCCTCTACTCCTCCTTTTCCCCTCCT-CCTCCTCC-CC-TTTCCTCTT
   662      1   -11.3334737544   0.000011965611       0.0120  TTTCCTT--TTTTTTTTTTTCTCCTCCTCCTTTTCCCCTCCT-CCTCGTCC-CC-TTTCCTCTT
   663      1   -18.4470241530   0.000000009740       0.0000  TTTCCTTC-TTTTTTTTTTTCTCCGCCTCCTTTTCCCCTCCT-CCTCCTCC-CCCTTTCCTCTT
   664      1   -25.6326894909   0.000000000007       0.0000  TTTCCTTCTCCCCTCCTGTCCTCCGCCTCCGGTTCCCCTCCTTCCTCCTCCTCCTTTTCCTCTG
   665      1    -7.7577733005   0.000427407229       0.4295  TTTCCTTCTTTTT-TTTTCTCTCCTCCTCCTTTTCCCCTCCTTCCTCCTCCTCCTTTTCCTCTT
   666      1    -7.7987767164   0.000410236508       0.4123  TTTCCTTCTTTTTTTTTTCTCTCCTCCTCCTTTTCCCCTCCTTCCTCCTCCTCCTTTTCCTCTT
   667      1   -11.8227942045   0.000007335432       0.0074  TTTCCTTCTTTTTTTTTTTTCTTCTCCTCCTTTTCCCCTCCTTCCTCCTCCTCCTTTTCCTCTT
   668      1   -19.3751414481   0.000000003850       0.0000  TTTCTTT--TTTTTTTCTCTTTTTTTTTTTTTTTTTTTTTTT-TTTTGTTT-TT-TTTTTTTTT
   669      1   -12.2965284984   0.000004567573       0.0046  TTTCTTTTTTTTTTTTTTTTTTCTTTCTTTTTTTCTTCTTCTTTCTTCTTCTTCTTTTCTTTTT
   670      1   -11.2151923511   0.000013468023       0.0135  TTTGGGGGTTTTTTTTAGGGGTGGTGGTGGTTTTGGGGTGGTTGGTGGTGGTGGTTTTGGTGTT
   671      1   -16.7256163072   0.000000054470       0.0001  TTTGGGGGTTTTTTTTGCGTGTGGTGGTTGTTTTGGGGTGGTTGGTGGTGGTGGTTTTGGTGTT
   672      1   -29.0069516044   0.000000000000       0.0000  TTTGGTT--TTTTTTTGCTTGTGGGGGTGGCTTTGGGGTGTT-GGTG-TGG-GG-TTTGGTGTT
   673      1   -21.2932553949   0.000000000566       0.0000  TTTGGTT--TTTTTTTTTGTCTGTTGGTGGTTTTGGGGTGGT-GGTGCTGG-GG-TTTGGTGTT
   674      1   -20.6040747584   0.000000001127       0.0000  TTTGGTT--TTTTTTTTTGTGTGGTGGTGGTTTTGGGGTGGT-GGTGCTGG-GG-TTTGTTCTT
   675      1   -15.1568470746   0.000000261496       0.0003  TTTGGTTGTTTTTTTTTTTTGTGGTGGTGGTTTGGGGGTGGTTGGGGGTGGGGGTTTGGGTGTT
   676      1   -47.4895450525   0.000000000000       0.0000  TTTTCGT--CGCGGGGTTTTCTAGTTTTAGTTCTTTTTTTTT-TTTTATTT-TT-TTTTGTGTT
   677      1   -28.7262239051   0.000000000000       0.0000  TTTTCTT--TTTTTTTCTTTCTC-CCTTGGCCTTTCCTTCTT-CTTCTTCT-CT-TTTTCCCCT
   678      1   -19.5497160038   0.000000003233       0.0000  TTTTCTT--TTTTTTTTTTGTTCCTCTTCCTTTTTCCTTCTT-CTTC-TCT-CT-TTTTCTCTT
   679      1    -9.7884250894   0.000056097176       0.0564  TTTTCTTTTTTTTTTTTTTTTTTTTTTTTTTTTTTTTTTTTTTTTTTTTTTTTTTTTTTTTTTT
   680      1   -15.8952246518   0.000000124966       0.0001  TTTTGAT--TTTTTTTTATTTTTTTGTTTTTTTTTGGTTGTT-GTTG-TGT-GT-TTTTTTTTT
   681      1   -24.4541740456   0.000000000024       0.0000  TTTTGTT--TTTTTTTAGTTATTTTGTTTTTTTTTAGTTGTT-GTTGTTAT-GT-TTTTTTTTT
   682      1   -30.6181532121   0.000000000000       0.0000  TTTTTCC--TTTTTTTACCCTTTTTTCTCTTTTTCTTCTTCT-TCTTATTC-TC-TTTCCTCTT
   683      1    -7.8442856363   0.000391985528       0.3939  TTTTTCC--TTTTTTTTTTTTTTTTTTTTTTTTTTTTTTTTT-TTTT-TTT-TT-TTTTTTTTT
   684      1   -24.3924641371   0.000000000025       0.0000  TTTTTCT--TTTTTTTCTTTTTTCTTTTCCTTTTTTTTTTTT-T-TTATTTCTT-TTTTCTCTT
   685      1   -26.6208817646   0.000000000003       0.0000  TTTTTGT--TTTTTTTAATTTTTTTTTTTTTGTTTTTTTTTT-TTTTCTTT-TT-TTTTGTGTG
   686      1   -10.6555462460   0.000023569755       0.0237  TTTTTTCTTTTTT-TTTTTTTTTTTTTTTTTTTTTTTTTTTTTTTTTTTTTTTTTTTTTTTTTT
   687      1   -15.3510580262   0.000000215338       0.0002  TTTTTTT--TTTTTTTATTTTTTCTTTTTCTTTTTTTTTTTT-TTTTCTTTTTT-TTTTTTTTT
   688      1   -26.1362651750   0.000000000004       0.0000  TTTTTTT--TTTTTTTCCTTGTTCTCTTCCTTTTTCCTTCTT-CTTCTTCT-CT-TTTTTTTTT
   689      1   -20.0033538112   0.000000002054       0.0000  TTTTTTT--TTTTTTTCTTTCTTCTTTTCCTTTTTTTTTCTT-TTTT-TTT-TT-TTTTCTCTT
   690      1   -22.7571667078   0.000000000131       0.0000  TTTTTTT--TTTTTTTGTTTTTTGTTTTGGTTTTTTTTTTTT-TTTTTTTT-TT-TTTTTTCTC
   691      1    -8.2755327855   0.000254672339       0.2559  TTTTTTT--TTTTTTTGTTTTTTTTTTTTTTTTTTTTTTTTT-TTTTTTTT-TT-TTTTTTTTT
   692      1    -9.8307332334   0.000053773314       0.0540  TTTTTTT--TTTTTTTTAATTTTTTTTTTTTTTTTTTTTTTT-TTTTTTTT-TT-TTTTTTTTT
   693      1   -15.4754176599   0.000000190157       0.0002  TTTTTTT--TTTTTTTTATTTTTTTTTTTTTGTTTTTTTTTT-TTTTCTTT-TT-TTTTTTTTT
   694      1    -6.7259354681   0.001199398056       1.2054  TTTTTTT--TTTTTTTTATTTTTTTTTTTTTTTTTTTTTTTT-TTTT-TTT-TT-TTTTTTTTT
   695      1   -11.1724083571   0.000014056743       0.0141  TTTTTTT--TTTTTTTTCTTGTTTTTTTTTTTTTTTTTTTTT-TTTTTTTT-TT-TTTTTTTTT
   696      1    -7.0864800125   0.000836336083       0.8405  TTTTTTT--TTTTTTTTCTTTTTTTTTTTTTTTTTTTTTTTT-TTTT-TTT-TT-TTTTTTTTT
   697      1    -7.2460887975   0.000712957464       0.7165  TTTTTTT--TTTTTTTTCTTTTTTTTTTTTTTTTTTTTTTTT-TTTTTTTT-TT-TTTTTTTTT
   698      1   -18.0392094703   0.000000014644       0.0000  TTTTTTT--TTTTTTTTGTTTTNTTTTTTTTTTTTTTTTTTT-TTTTTTTT-TT-TTTTTTTTT
   699      1   -14.5861901656   0.000000462699       0.0005  TTTTTTT--TTTTTTTTTTTCTTTTTTTTTTTTTTTTTTTTT-TTTTCTTT-TT-TTTTCTCTT
   700      1    -9.0357954206   0.000119070426       0.1197  TTTTTTT--TTTTTTTTTTTTCTTTTTTTTTTTTTTTTTTTT-TTTT-TTT-TT-TTTTTTTTT
   701      1    -8.5420953308   0.000195081072       0.1961  TTTTTTT--TTTTTTTTTTTTTCTTTTTTTTTTTTTTTTTTT-TTTTTTTT-TT-TTTTTTTTT
   702      1   -15.2150145856   0.000000246719       0.0002  TTTTTTT--TTTTTTTTTTTTTNTTTTTTTTTTTTTTTTTTT-TTTTTTTT-TT-TTTTTTTTT
   703      1    -9.4463677129   0.000078975908       0.0794  TTTTTTT--TTTTTTTTTTTTTTCTTTTTTTTTTTTTTTTTT-TTTT-TTT-TT-TTTTTTTTT
   704      1   -16.1805826394   0.000000093943       0.0001  TTTTTTT--TTTTTTTTTTTTTTTTTTTTTTATTTTTTTTTT-T-TTCTTTATT-TTTTTTTTA
   705      1   -12.0639299253   0.000005763706       0.0058  TTTTTTT--TTTTTTTTTTTTTTTTTTTTTTTTTTCCTTTTT-CTTC-TCT-CT-TTTTTTTTT
   706     15    -4.8832050808   0.007572703963       7.6106  TTTTTTT--TTTTTTTTTTTTTTTTTTTTTTTTTTTTTTTTT-TTTT-TTT-TT-TTTTTTTTT
   707      9    -7.9331111986   0.000358668785       0.3605  TTTTTTT--TTTTTTTTTTTTTTTTTTTTTTTTTTTTTTTTT-TTTTCTTT-TT-TTTTTTTTT
   708      2    -8.6635866857   0.000172763546       0.1736  TTTTTTT--TTTTTTTTTTTTTTTTTTTTTTTTTTTTTTTTT-TTTTGTTT-TT-TTTTTTTTT
   709      1    -8.6866188648   0.000168829899       0.1697  TTTTTTT--TTTTTTTTTTTTTTTTTTTTTTTTTTTTTTTTT-TTTTGTTTTTT-TTTTTTTTT
   710     23    -5.0428138658   0.006455557665       6.4878  TTTTTTT--TTTTTTTTTTTTTTTTTTTTTTTTTTTTTTTTT-TTTTTTTT-TT-TTTTTTTTT
   711      1    -9.9301581267   0.000048684097       0.0489  TTTTTTT--TTTTTTTTTTTTTTTTTTTTTTTTTTTTTTTTTCTTTTTTTT-TT-TTTTTTTTT
   712      5    -5.0683477138   0.006292809077       6.3243  TTTTTTT--TTTTTTTTTTTTTTTTTTTTTTTTTTTTTTTTTTTTTTTTTT-TT-TTTTTTTTT
   713      1    -9.8471605938   0.000052897177       0.0532  TTTTTTT-ATTTTTTTTTTT-TTTTTTTTTTTTTTTTTTTTT-TTTTTTTT-TT-TTTTTTTTT
   714      1    -8.2174611643   0.000269899426       0.2712  TTTTTTT-TTTTTTTTTTTTCTTTTTTTTTTTTTTTTTTTTT-TTTTTTTT-TT-TTTTTTTTT
   715      1   -11.7610284425   0.000007802796       0.0078  TTTTTTTC-TTTTTTTTCTTTTTTTTTTTTTTTTTTTTTTTT-TTTTTTTT-TT-TTTTTTTTT
   716      1   -22.2736508764   0.000000000212       0.0000  TTTTTTTC-TTTTTTTTTTTTTCTCTTTTTCTTTTTTTTTTT-TTTTTTTT-TT-TTTTTCTCC
   717      1   -14.1548774689   0.000000712221       0.0007  TTTTTTTC-TTTTTTTTTTTTTTTTTTTTTTTTTTTTTTTTT-TTTTTTTT-TT-TTTTTTCTT
   718      1   -13.0547299244   0.000002139946       0.0022  TTTTTTTG-TTTTTTTTTTTATTTTTTTTTTTTTTTTTTTTT-TTTTTTTT-TT-TTTTTTTTT
   719      1    -4.9703772323   0.006940529349       6.9752  TTTTTTTT-TTTTTTTTTTT-TTTTTTTTTTTTTTTTTTTTT-TTTTTTTT-TTTTTTTTTTTT
   720      1    -5.0798414847   0.006220895045       6.2520  TTTTTTTT-TTTTTTTTTTTTTTTTTTTTTTTTTTTTTTTTT-TTTTTTTT-TT-TTTTTTTTT
   721      1    -5.0962746744   0.006119501290       6.1501  TTTTTTTT-TTTTTTTTTTTTTTTTTTTTTTTTTTTTTTTTT-TTTTTTTT-TTTTTTTTTTTT
   722      1   -18.0806138231   0.000000014050       0.0000  TTTTTTTTTCCCCCCCTTTTTTTCCTTTTTCCTTTTTTTTTTTTTTTTTTTTTTTTTTTTCTCC
   723      1   -18.5677829579   0.000000008632       0.0000  TTTTTTTTTCCCCCCCTTTTTTTCTTTTCTTTTTTTTTTTTTTTTTTTTTTTTTTTTTTCTCTT
   724      1   -11.6429061308   0.000008781124       0.0088  TTTTTTTTTTTTT-TTTCTTTTTCTTTTCCTTTTTTTTTTTTTTTTTTTTTTTTTTTTTCTCTT
   725      1   -16.2738293020   0.000000085579       0.0001  TTTTTTTTTTTTTATTTCTTTTTTCTTTTTCCTTTTTTTTTTTTTTTTTTTTTTTTTTTTTTTC
   726      1   -11.7377355111   0.000007986679       0.0080  TTTTTTTTTTTTTCTTTCTTTTTTTTTTTTTTTTTTTTTTTTTTTTTTTTTTTTTTTTTTTTTT
   727      1   -10.3972282385   0.000030516952       0.0307  TTTTTTTTTTTTTGTTTTTTTTTTTTTTTTTTTTTTTTTTTTTTTTTTTTTTTTTTTTTTTTTT
   728      1    -9.3056140102   0.000090912413       0.0914  TTTTTTTTTTTTTTTTGGTTTTTTTTTTTTTTTTTTTTTTTTTTTTTTTTTTTTTTTTTTTTTT
   729      1    -7.0000654579   0.000911822278       0.9164  TTTTTTTTTTTTTTTTTATTTTTTTTTTTTTTTTTTTTTTTTTTTTTTTTTTTTTTTTTTTTTT
   730      2    -7.3606100023   0.000635810495       0.6390  TTTTTTTTTTTTTTTTTCTTTTTTTTTTTTTTTTTTTTTTTTTTTTTTTTTTTTTTTTTTTTTT
   731      1   -12.3594285374   0.000004289122       0.0043  TTTTTTTTTTTTTTTTTGTTTTTTTTTTGTTTTTTTTTTTTTTTTTTTTTTTTTTTTTTTTTTT
   732      1    -7.9815301126   0.000341716158       0.3434  TTTTTTTTTTTTTTTTTGTTTTTTTTTTTTTTTTTTTTTTTTTTTTTTTTTTTTTTTTTTTTTT
   733      1    -7.7225431719   0.000442733224       0.4449  TTTTTTTTTTTTTTTTTTTTATTTTTTTTTTTTTTTTTTTTT-TTTTTTTT-TT-TTTTTTTTT
   734      2    -8.3194880001   0.000243720617       0.2449  TTTTTTTTTTTTTTTTTTTTCTTTTTTTTTTTTTTTTTTTTTTTTTTTTTTTTTTTTTTTTTTT
   735      1   -15.5751262650   0.000000172111       0.0002  TTTTTTTTTTTTTTTTTTTTTTTCTTTTCCTTTTTTTTTTCTTTTTTTTTTTTTTTTTTTTTTT
   736      1    -9.7204977027   0.000060040111       0.0603  TTTTTTTTTTTTTTTTTTTTTTTCTTTTTTTTTTTTTTTTTTTTTTTTTTTTTTTTTTTTTTTT
   737      1    -9.2129729538   0.000099737088       0.1002  TTTTTTTTTTTTTTTTTTTTTTTTCTTTTTCCTTTTTTTTTTTTTTTTTTTTTTTTTTTTCTCC
   738      1    -9.9530738237   0.000047581153       0.0478  TTTTTTTTTTTTTTTTTTTTTTTTCTTTTTCTTTTTTTTTTTTTTTTTTTTTTTTTTTTTTTTT
   739      1   -11.5862968836   0.000009292556       0.0093  TTTTTTTTTTTTTTTTTTTTTTTTTTGTTTTTTTTTTTTTTTTTTTTTTTTTTTTTTTTTTTTT
   740      1    -8.1470830796   0.000289578807       0.2910  TTTTTTTTTTTTTTTTTTTTTTTTTTTTATTTTTTTTTTTTTTTTTTTTTTTTTTTTTTTTTTT
   741      1    -9.7544590287   0.000058035305       0.0583  TTTTTTTTTTTTTTTTTTTTTTTTTTTTTTTTTTTTTTTTTTTTTTTTTTTTTTTTTTTTTCTT
   742     57    -5.1573350706   0.005757021316       5.7858  TTTTTTTTTTTTTTTTTTTTTTTTTTTTTTTTTTTTTTTTTTTTTTTTTTTTTTTTTTTTTTTT
