# Supplementary material for: Transcriptional convergence after repeated duplication of an amino acid transporter gene leads to the independent emergence of the black husk/pericarp trait in barley and rice
Source: Plant Biotechnol J. 2023 Dec 20;22(5):1282–98. doi: 10.1111/pbi.14264 (PMC11022822; doi:10.1111/pbi.14264)
Supplement: Supplementary file 7 — Data S2 The profiles of natural selection analysis. [file PBI-22-1282-s007.zip › natural_selection/Ancestral sequences construction/BLP_ancestral]

     64   1005

Horvu_13821_1H01G536500.1       ATGAGCGCAT CGCCGGACGT GCGCGGCTAC CCGGAGATCG GGGCGCTGGC GTTTGGGGCC AAAGGCCGGT TTGCTGTGTC GGCAATCATG TACGTCGAGC TTTACCTCGT TGCCATCGGG TTTTTGATAC TGGAGGGGGA CAACCTGGAG AAGCTGTTCC CGAGCACAAG CCTCAGCCTA GGGGCCGGGC TTCTGATCTC CGGCAAGCAC CTGTTCATCG TGCTCTCGTC CATTGTTATC TTGCCCACGA CGTGGCTCAG GAACCTCGGC GTGCTCGCCT ACGTGTCGGC CAGTGGCGTG CTCGCGTCGG TCGTGCTGGT GTTCTGCCTA CTCTGGGCCG CGGTGGTCGA CGGCGTCGGG TTTCACGGGA AAGGGACCAT GCTGAACTTC AGTGGCCTAC CGACTGCTCT GGGTCTCTAC CTTTTCTGCT ACGGCGGCCA TCCCATATTC CCAACATTGT GCAATTCCAT GAAGGAAAAG GACAAGTTCT CCAAAGTACT ACTTGTATGC TTCGTGGTAT CTACCCTCAA CTTCGGATCC GTGGCCATAC TCGGGTACCT CATGTATGGC GGCGACGTTG AATCTCAGGT CACCCTGAAC CTCCCGGAAG GAAAGCTCAG CTCCAAGCTA GCAATCTACA CGGCGCTAAT CAACCCGTTC TCAAAGTACG CTCTAATGGT GACTCCTGTC GCCACGGTGA TCGAAGAGAA GCTGTTTGCT AGCAATCAGA GGTTCGTCCA CATGCTGATC AGAACCTTCA TTGTCATGAG CACGGTCATC ATAGCTCTCA CAGTCCCCTT CTTCGCCGAT CTCATGGCGC TCGTTGGCTC GCTCCTCATC GTCATGGCTT CGATGTTGCT CCCATGTATC TGCTACCTAA AAATCTTCGG CACGGCAAGC TGCAGCAGGG CTGAGGTTGC GCTCATGGTC ATGATTATCA TTCTTGGTTC CTTGGTTGCT GCAAGTGGGA CATACTCTTC TCTGCAGAAG ATTATTCATG ACTTC
LOC_Os04g38680.1                ATGGCCGCGT CGCCGGCCGT TCGGGGTTAC CCGGACATCG GCGCGCTGGC GTTCGGGGCC AAGGGCCGGC TCGCCGTGTC GGCGTTCCTC TACGCCGAGC TCTACCTCGT CGCCATCGGG TTCCTGATAC TGGAGGGGGA CAACCTGGAC AAGCTGTTCC CGGGCACCAG CCTCGCCGTC GGCGGG---C TCGTGGTGTC CGGGAAGCAG CTGTTCGTCG TGGTCGTCGC CGTCGTCATC CTGCCGACGA CGTGGCTGAG GAGCCTCGCC GTGCTCGCCT ACGTGTCGGC CAGCGGCGTG CTCGCGTCCG TCGTCGTGGT GTTCTGCGTG CTGTGGGCGG CGGTGTTCGA CGGCGTCGGG TTCCACGGGA AGGGGAGGAT GCTGAATGTC AGTGGCCTGC CTACTGCTCT TGGCCTGTAC ACCTTCTGCT ACTGCGGTCA TGCCATATTC CCCACGCTCT GCAACTCCAT GCAGGAAAAG GACAAGTTCT CCAGGGTACT GGTCATATGC TTCGTGGCGT GCACTGTCAA CTACGGATCC ATGGCCATAC TCGGCTACCT CATGTACGGC GACGACGTCA AATCTCAGGT GACACTGAAC CTCCCGGAGG GAAAGATCAG CTCGAAGCTG GCGATCTACA CGACGCTGAT CAACCCGTTC TCCAAGTACG CCCTGATGGT GACCCCGGTC GCGACGGCGA TCGAGGAGAA GCTGCTCGCC GGCAACAAGA GGTCCGTCAA CGTGCTGATC AGGACCCTCA TCGTCGTCAG CACGGTGGTG ATCGCCCTCA CGGTGCCCTT CTTCGGCCAC CTCATGGCGC TCGTCGGCTC GCTGCTCAGC GTCATGGCCT CCATGCTGCT CCCCTGCATC TGCTACCTCA AGATCTTCGG CCTGACGCGA TGCGGCAGGG GCGAGACCCT GCTGATCGCC GCGATCATCG TGCTCGGTTC GTTGGTTGCC GCGACGGGTA CGTACTCTTC TCTGAAGAAG ATTTTCTATG AGTTT
Horvu_13821_2H01G457500.1       ATGGGCGCGT CGCCGGACGT GCGCGGCTAC CCGGACATCG GCGCGCTAGC CTTCGGGGCC AAGGGCCGCT TCGCCGTCTC GGCCTTCATG TACGCCGAGC TCTACCTCGT CGCCATCGGG TTCTTGATAC TGGAGGGGGA CAACCTGGAC AAGCTGTTCC CGGGCACCAG CCTCAGCCTC GGCGGCGTGC TCGTGCTCTC CGGCAAGCAC CTCTTCATCG TGCTCGTCTC CATCGTCATC CTGCCCACCA CCTGGCTGAG GAACCTGGGC GTGCTCGCCT ACGTGTCGGC CAGCGGCGTG CTCGCGTCCG TCGTGCTGGT CTTCTGCGTG CTCTGGGCCG CGGTGGTCGA CGGAGTCGGG TTTCAGGGGA AAGGGACCAT GCTCAACGTC AGCGGCCTAC CTACTGCGCT CGGCCTCTAC ACTTTCTGCT ACTGCGGCCA TGCCATATTC CCGACATTGT GCAATTCCAT GAAGGAAAAG GACAAGTTCT CAAAGGTACT GGTCATATGC TTCGTCGCAT GCACCCTCAA CTACGGATCC ATGGCCATAT TGGGCTACCT CATGTACGGC GACGACGTTG AGTCTCAGGT GACCCTGAAC CTCCCGGAGG GCAAGCTCAG CTCCAAGCTA GCAATCTACA CGGCGCTGAT CAACCCATTT TCAAAGTACG CTCTGATGGT GACCCCCGTG GCGACAGCGA TCGAAGAGAA GCTGCTTGCC GGCAACAAGA GGTCCCTCAA TATGCTGATC AGGACATTCA TCGTCCTCAG CACGGTCATC GTGGCCCTCA CCGTCCCCTT CTTCGGCCAC CTCATGGCGC TCGTCGGCTC GCTCCTCAGC GTCATGGCGT CAATGTTGCT CCCGTGCATC TGCTACCTCA AAATCTTCGG CACGGCGAGG TGTAGCAGGG CTGAGGTCGC GCTGATCGTC ATGATCATCA TTCTCGGCTC CTTGGTTGCT GCAAGTGGGA CTTACTCTTC TCTGCAGAAG ATCATTCACG AGTTC
Horvu_13821_2H01G457300.1       ATGGCCGCTG ACCAGGCAAT CCGGACGTAC CCGGACATCG GCGAGCGCGC CTTCGGCCGC CCGGGACGCC TGGTCGTGTC CGCCTTCATG TACGCCGAGC TCTACCTCGT CGCCATCGGC TTCCTCATCC TCGATGGGGA CAACCTCGAC AAGCTTTTCC CCGGCGCCAG CCTTCGCCTG GGGCCC---G TGTCGCTTGC GGGGAAACAG CTGTTCGTCG TGCTGGTGGC GCTCATGGTT GCGCCCACGA CGTGGCTGCG CAGTCTTGGG GTACTCGCCT ATGTCTCCGC AGCAGGCGTG TTCGCGTCGG TCGCCATCGT CCTCAGCGTG CTCTGGGCCG CTGCCGTTGA CGGCGTCGGG TTCTCTGGGC GAGCCACGCC ATTGCAGCTC ACCGGCCTCC CCACCGCTCT CGGCCTCTAC ACCTTCTGCT ACTGCACCCA CGCGGTGTTC CCGACGCTCT ACACATCCAT GAAGCAAAAA TCTCAGTTCC CAAAGATGCT AGCGATATGC TTCGTGCTGT GCACTCTCAA CTACGGCTCA ATGGCCGTGC TGGGGTACCT CATGTACGGC GACAGCGTGC AGTCCCAGTT GACACTCAAC CTACCGGCGG CGAAGCTCAG CTCCAGGATC GCCATATACA CGACGGTGGT TATGCCGTTG TCGAAGTATG CGCTCGTGGT CACGCCGATC GCGGCGGCCA TCGAGGAGAG GTTTGTGGTA GGCGAGGGAG CCGCGGTCTC CGTGGCGGCG AGGACGCTGC TGGTGCTGAG CACGGTGCTC GTGGCGATCG CGTTGCCCTT CTTCGGGTAC CTCATGGCGC TGGTGGGTTC CCTGCTCAGT GTGTGCGCGT GCATGCTGCT GCCGTGCCTC TGCTATGTCA GAATCTTCGG AGCTACATCT CTCACGGCTT TGGAGACTGC GGCAATCATG GGAATACTCA TGTTGGGCTT GCTGGTGGCT ATAACAGGGA CATACTCTTC TCTTATGCAA ATTATCCACG AGTTG
Horvu_13821_2H01G457000.1       ATGGACGCCG ACCCGGCAAT CCGGACGTAC CCGGACATAG GCCAGCGCGC CTTCGGGCCG CCCGGCCGCC TGCTCGTGTC GTCTTTCCTG TACGCCGAGG TGTACCTCGT CGCCGTCGGC TTCCTCATCC TCGACGGGGA CAACCTCGAC AAACTCTTCC CGGACTCCGG CGTCGCCCTG GGGCCC---G TGTCGCTCGC GGGGAAGCAG CTGTTCGTCG CGCTCGTCGC GCTCATTGTC GCGCCCACCA CGTGGCTGCG CAGCCTGGGC GTGCTCGCGT ACGTCTCCGC GGCAGGCGTG TTCGCGTCGG TCGTCGTCGT CCTCAGCGTG CTCTGGGTGG CGGCCGTCGA CGGCGTCGGG TTCTCCGGGC GAGGCACTCC GCTGCGGCTC GCCGGCCTCC CCACCGCACT CGGCCTCTAC ACCTTCTGCT ACTGCGGCCA CGCGGTGTTC CCGACGCTCT ACACATGTAT GAAGCAAAAG TCCCAGTTCC CAAAGATGCT GGCGATATGC TTTGTGCTGT GCACGCTCAA CTACGGCTCA ATGGCCGTGC TTGGGTACCT CATGTACGGC GACGGCGTGC AGTCCCAGGT GACGCTGAAC CTGCCGGCGG CGAGGCTCAG CTCCAAGATC GCCATATACA CAACGCTGGT GAACCCGTTG GCCAAGTACG CGCTCATGGT CACGCCGATC GCGACGGTAG TCGAGGAAAG GATCGCGGTA GGGCAGGGCT CCGCGGTCCC AGTGGCCGTG AGGACGCTGC TGGTGCTCAG CACGGTGGTC GTGGCGGTCG CCTTGCCGTT CTTCGGCTAC CTCATGGCGC TAGTGGGGTC CTTTCTCAGC GTGGGCGTCT CCATGCTCCT GCCATGCGTC TGCTACCTCA GGATCTTCGG GGCGCCGTCG ATGACCGCTA TGGAGGCCGG CGCCATCTTC GGGATACTGG CGTTGGGCGC GCTTGTGGCT ATAACTGGCA CGTACTCTTC CGTGATGCAA ATTATCCACC ACTTG
Aco001103.1                     ATGAAAGCCG ACCCGAGAAT CCGAACCTAT CCGGACATCG GCGAGTTCGC ATTTGGCTAC TTGGGAAGGA TATTCGTGTC GGTCTTCATG TACTTGGAGC TGTACCTCGT CGCGATCGGG TTCTTGATAC TAGAGGGTGA CAACTTGGAT AAGTTGTTCC CCGACACTAA GCTTATCGTC GGAACT---G TCAGCATCGC GAGTAAGCAG TTGTTTGTCA TGCTAGTTGC GCTTATAATC TTGCCGACTA CTTGGCTGCG GAGTCTCAGC GTGCTTGCTT ATGTCTCGGC CGGAGGGGTT CTTGCCTCAG TTATTGTTGT GTTCTCCGTG CTGTGGGCTG CGACGGTTGA TGGGGTTGGA TTCGGTGAAA GAGGGAGGTT CTTGAACTTG AGCAGTCTGC CGACCGCTCT AGGGCTTTAC ACATTCTGTT ACGGCGGCCA TGCCGTGTTT CCGACGCTAT GCACTTCGAT GAAGGATAAG AGTAAGTTCT CAAAGGTGTT ACTGCTATGC TTTATTACAT GCACTCTTAA CTACGGATCG ATGGCAATTT TGGGCTACCT CATGTACGGC GACAGTGTAA ACTCTCAAGT GACTTTGAAT CTCCCTACAG GAAAGCTTAG CTCGAAGGTA GCAATATACA CCACACTAAT CAATCCGTTC TCCAAGTATG CCTTGATGAT TGCCCCGGTC GCAACTGCAA TCGAAGAAAG ATTGATCACG GTCAACAAGA GATCTCCTAC GCTGTTGATT CGAAGCCTCG TGGTTCTTAG CACCGTGGTT ATAGCCTTAA CCATCCCGTT CTTCGGCTCG CTTATGGCGC TCATTGGCTC ATTACTAAGC ATCATAGTGT CTATGATGCT GCCCTGTATA TGCTACATCA AGATATTTGG CGCGTCACAA GTTCGGAAGG TCGAGCTAGT ACTCATCTCG GGGATTTTGT TGACGGGTAC TTTGGTTGCT ATAACCGGTA CTTACGCTTC GCTGAAGGAG ATTATTCTTC AACTC
Aco001105.1                     ATGAACGCCG ACCCGAGAAT CCGAACCTAT CCGGACATCG GCGAGTTCGC ATTTGGCTAC TCGGGAAGGA TCTTCGTGTC GATCTTCATG TACTTGGAGC TCTACCTCGT CGCGATCGGG TTCTTGATAC TAGAGGGTGA CAACTTGGAT AAGTTGTTCC CCGACACTAG GCTTACCGTC GGAACC---G TCAGCATCGC GAGTAAGCAG TTGTTTGTCA TGCTAGTCGC GCTTATAATC TTGCCGACTA CTTGGCTGCG GAGTCTCGGC GTGCTTGCTT ATGTCTCGGC CGGAGGGGTT CTTGCCTCGG TTATTGTTGT GTTCTCCGTG CTGTGGGCCG CGACGGTTGA TGGGGTTGGA TTCGGTGAAA GAGGGAGGTT CTCCAACTTG AGCGGTCTGC CGACCGCTCT GGGGCTTTAC ACATTCTGTT ATTGCGGCCA CGCTGTGTTT CCGACGCTAT GCACTTCGAT GAAGGATAAG AGTAAGTTCT CAAAGGTGTT GCTGCTATGC TTTATTACAT GCACTCTTAA CTACGGCTCG ATGGCAATTT TGGGCTACCT CATGTACGGC GACAGTGTAA ACTCTCAAGT GACTTTGAAT CTCCCTACAG GAAAGCTTAG CTCGAAGGTA GCAATATACA CCACACTAAT CAATCCGTTC TCCAAGTATG CCTTGATGAT TGCCCCGGTC GCAACTGCAA TCGAAGAAAG ATTGATCACG GTCAACAAGA GATCTCCTAT GCTGTTGATT CGAAGCCTCG TGGTTCTTAG CACCGTGGTT ATAGCCTTAA CCATCCCATT CTTCGGCTCG CTTATGGCGC TCATTGGCTC ATTACTAAGC ATCATAGTGT CTATGATGCT GCCCTGTATA TGCTACATCA AGATATTCGG GGCGTCACAA GTTCGGAAGG TCGAGCTAGT ACTCATCTCG GGGATTTTGT TGACGGGTTC TTTGGTTGCT GTAACCGGCA CTTACTCTTC TTTGAAGGAG ATTATTCATC AATTC
AET2Gv20735600.1                ATGGACGCCG ACCCGGCAAT CCGGACGTAC CCGGACATAG GCCAGCGCGC CTTCGGCTCC CCCGGCCGCC TGCTCGTGTC GTCTTTCCTG TACGCCGAGG TCTACCTCGT CGCCGTCGGC TTCCTCATCC TCGACGGGGA CAACCTCGAC AAGCTCTTCC CGGGCTCCAG CGTCGCCCTG GGGCCC---G TGTCGCTCGC GGGGAAGCAG CTTTTCGTCG TGCTCGTCGC GCTCATGGTC GCGCCCACGA CGTGGCTGCG CAGTCTGGGC GTGCTCGCGT ACGTCTCCGC AGCAGGCGTG TTCGCGTCGT TGGTCGTCGT CCTCAGCGTG CTCTGGGTGG CGGCCGTCGA CGGGGTCGGG TTCTCCGGGA GAGGCACTCC GCTGCGGCTC GCCGGCCTCC CCACCGCTCT CGGCCTGTAC ACCTTCTGCT ACTGCGGCCA CGCCGTGTTC CCGACGCTGT ACACATGTAT GAAGCAAAAG TCCCAGTTCC CAAAGGTACT CGCCTCAGCC TCATCGATAT GCTGC----- ---------- ---------- ---------- ---------- ---------- ---------- ---------- ---------- ---------- ---------- ---------- ---------- ---------- ---------- ---------- ---------- ---------- ---------- ---------- ---------- ---------- ---------- ---------- ---------- ---------- ---------- ---------- ---------- ---------- ---------- ---------- ---------- ---------- ---------- ---------- ---------- ---------- ---------- ---------- ---------- ---------- ---------- ---------- ---------- ---------- ---------- ---------- -----
AET2Gv20736300.1                ATGGGCGCGT CGCCGGACGT GCGCGGCTAC CCGGACATCG GCGCGCTCGC CTTCGGGGCC AAGGGCCGCT TCGCCGTCTC GGCCTTCATG TACGCCGAGC TCTACCTCGT CGCCATCGGC TTCCTCATAC TGGAGGGGGA CAACCTGGAC AAGCTGTTCC CGGGCACCAG CCTCAGCCTC GGCGGCGTGC TCGTCCTCTC CGGCAAGCAC CTCTTCATCG TGCTCGTGTC CATCTTCATC CTGCCCACCA CGTGGCTGAG GAACCTGGGC GTGCTCGCCT ACGTGTCGGC CAGCGGCGTG CTCGCGTCCG TCGTGCTGGT CTTCTGCGTG CTCTGGGCCG CCGTGGTCGA CGGCGTCGGG TTTCAGGGGA AAGGGACCAT GCTCAATGTC AGCGGCCTAC CTACTGCGCT CGGGCTCTAC ACTTTCTGCT ACTGCGGCCA TGCCATATTC CCGACATTGT GCAATTCCAT GAAGGAAAAG GACAAGTTCT CCAAG----- ---------- ---------T GCATTGACAG GTAC------ ---------- ---------- ---------- ---------- ---------- ---------- ---------- ---------- ---------- ---------- ---------- ---------- ---------- ---------- ---------- ---------- ---------- ---------- ---------- ---------- ---------- ---------- ---------- ---------- ---------- ---------- ---------- ---------- ---------- ---------- ---------- ---------- ---------- ---------- ---------- ---------- ---------- ---------- ---------- ---------- ---------- ---------- ---------- ---------- ---------- ---------- -----
Bhyb26.D05G134200.1             ATGGGCGCGT CCCCTGCCGT GCGCGGTTAC CCGGACATCG GCGCCCTGGC GTTCGGGCGC AAAGGCCGCT TCGCCGTCTC GGCATTCATG TACGCCGAGC TCTACCTCGT GGCCATCGGC TTCCTCATCC TCGAGGGCGA CAACCTCGAC AAGCTGTTCC CCGGCACCAG CCTCAGACTC GGCGACCTCA TCGTCGTCTC CGGGAAGCCC CTCTTCATCG TGCTCGTGTC CGTCGCCATC CTGCCTACCA CGTGGCTCAG GAACCTCGGC GTGCTCGCCT ACGTGTCCGC CAGCGGCGTG CTCGCGTCGG CCGTCCTGGT CCTGTGCGTG CTCTGGGCTG CGGTCGTCGA CGGCGTCGGG TTTCAGGGGA AGGGGACCTT GCTCAATGTC CGTGGCCTGC CCACTGCTCT CGGGCTCTAC ACCTTCTGCT ACTGTGGCCA TGCCATATTC CCAACGTTGT GCAACTCCAT GAAGGAAAAG GACAAGTTCT CCAAGGTACT GGTCATATGC TTCGTGGCAT GCACCCTCAA CTACGGATCC ATGGCCATAT TCGGCTACCT CATGTACGGG GACGAGGTCG AATCACAGGT GACCCTGAAC CTCCCGGAAG GAAAGCTCAG CTCGAGGCTG GCAATATACA CGGCCCTCAT CAACCCGTTC TCCAAGTACG CTCTGATGGT GACCCCCTTG GCGACAGCGA TCGAAGAGAG GCTGCTCGCC GGCAACAAGA GGTCCATGAA CATGCTGATC AGGACCTTCA TCGTCCTCAG CACGGTCATC ATAGCCCTGA CGGTCCCTTT CTTCGGCCAC CTGATGGCGC TCGTCGGCTC GCTCCTCAGC GTCATGGCCT CGATGCTGCT CCCGTGCATC TGCTACCTCA AGATCTTTGG CCTGGCGAGG TGCAGCAGGG CAGAGGTTGC GCTCATCGGC GCCATCATCG TTCTTGGCTC CTTGGTTGCC GCAAGCGGGA CTTACTCTTC CGTGAAGAAG ATTATTGACG AGTTC
Bhyb26.S09G092600.1             ATGGGCGCGT CCCCTGCCGT GCGCGGGTAC CCAGACATCG GCGCCCTGGC GTTCGGGCGC AAAGGCCGCT TCGCCGTCTC GGCATTCATG TACGCCGAGC TCTACCTCGT GGCCATCGGC TTCCTCATCC TCGAGGGCGA CAACCTCGAC AAGCTGTTCC CCGGCGCCAG CCTCAGCCTC GGCGGCCTCC TCGTGGTCTC CGGGAAGCCG CTCTTCATCG TGCTCGTGTC CCTCGCCATC CTGCCCACCA CGTGGCTCAG GAACCTGGGC GTGCTCGCCT ACGTGTCCGC CAGCGGCGTG CTCGCGTCGG CCGTCCTGGT CCTGTGCGTG CTCTGGGCGG CCGTCGTCGA CGGCGTCGGG TTTCAGGGGA AGGGGACCTT GCTCAATGTC CGTGGCCTGC CCACTGCTCT CGGGCTCTAC ACCTTCTGCT ACTGTGGCCA TGCCATTTTC CCAACGCTGT GCAACTCCAT GAAGGAAAAG GACAAGTTCT CCAGGGTACT GGTCATATGC TTCGTGGCAT GCACTCTCAA CTATGGATCC ATGGCCATAC TCGGCTACCT CATGTACGGT GACGAGGTCG AGTCACAGGT GACCCTGAAC CTCCCGGAAG GAAAGCTCAG CTCGAGGCTG GCAATTTACA CGGCCCTCAT CAACCCGTTC TCCAAGTACG CCCTGATGGT GACCCCTGTG GCGACAGCGA TCGAAGAGAG GCTGCTCGCG GGCAACAAGA GGTCCATGAA CATGCTGGTC AGGACCTTCA TCGTCCTCAG CACGGTCATC ATAGCCCTGA CGGTCCCTTT CTTCGGCCAC CTAATGGCGC TCGTCGGCTC GCTCCTCAGC GTCATGGCCT CGATGCTGCT CCCGTGCGTC TGCTACCTCA AGATCTTTGG CCTGGCGAGG TGCAGCAGGG CAGAGGTCGC GCTCATCGTC GCCATCATCG TCCTTGGCTC CTTGGTTGCC GCGAGTGGGA CTTGCTCTTC GGTGAAGAAG ATTATTGACG AGTTC
Bradi5g12390.1                  ATGGGCGCGT CCCCTGCCGT GCGCGGTTAC CCGGACATCG GCGCCCTGGC GTTCGGGCGC AAAGGCCGCT TCGCCGTCTC GGCATTCATG TACGCCGAGC TCTACCTCGT GGCCATCGGC TTCCTCATCC TCGAGGGCGA CAACCTCGAC AAGCTGTTCC CCGGCACCAG CCTCAGACTC GGCAACCTCC TCGTCGTCTC CGGGAAGCCC CTCTTCATCG TGCTCGTGTC CGTCGCCATC CTGCCTACCA CGTGGCTCAG GAACCTCGGC GTGCTCGCCT ACGTGTCCGC CAGCGGCGTG CTCGCGTCGG CCGTCCTGGT CCTGTGCGTG CTCTGGGCTG CGGTCGTCGA CGGCGTCGGG TTTCAGGGGA AGGGGACCTT GCTCAATGTC CGTGGCCTGC CCACTGCTCT CGGGCTCTAC ACCTTCTGCT ACTGTGGCCA TGCCATATTC CCAACGTTGT GCAACTCCAT GAAGGAAAAG GACAAGTTCT CCAAGGTACT GGTCATATGC TTCGTGGCAT GCACCCTCAA CTACGGATCC ATGGCCATAC TCGGCTACCT CATGTACGGG GACGAGGTCG AATCACAGGT GACCCTGAAC CTCCCGGAAG GAAAGCTCAG CTCGAGGCTG GCAATATACA CGGCCCTCAT CAACCCGTTC TCCAAGTACG CTCTGATGGT GACCCCTGTG GCGACAGCGA TCGAAGAGAG GCTGCTCGCC GGCAACAAGA GGTCCATGAA CATGCTGATC AGGACCTTCA TCGTCCTCAG CACGGTCATC ATAGCCCTGA CGGTCCCTTT CTTCGGCCAC CTGATGGCGC TCGTCGGCTC GCTCCTCAGC GTCATGGCCT CGATGCTGCT CCCGTGCATC TGCTACCTCA AGATCTTTGG CCTGGCGAGG TGCAGCAGGG CAGAGGTTGC GCTCATCGGC GCCATCATCG TTCTTGGCTC CTTGGTTGCC GCAAGCGGGA CTTACTCTTC CGTGAAGAAG ATTATTGACG AGTTC
Brame.09PG123000.1              ATGGGCGCGT CCCCAACCGT GCGCGGGTAC CCGGACATCG GCGCCCTCGC GTTCGGGCGC AAAGGCCGCT TCGCCGTCTC GGCATTCATG TACGCCGAGC TCTACCTCGT CGCCATCGGC TTCCTCATCC TCGAGGGCGA CAACCTCGAC AAGTTGTTCC CCGGCACCAG CCTCAGCCTC GGCGGCCTCC TCGTGGTCTC CGGGAAGCCC CTCTTCATCG TGCTCGTGTC CATCACCATC CTGCCCACCA CGTGGCTGCG GAACCTGGGC GTGCTCGCCT ACGTGTCCGC CAGCGGCGTG CTCGCGTCCG CCGTCCTGGT CCTGTGCGTG CTCTGGGCCG CCGTGGTCGA CGGCGTCGTG TTTCAGGGGA AGGGGACCAT GCTCAATGTC CGTGGCTTGC CCACTGCTCT CGGGCTCTAC ACCTTCTGCT ACTGTGGCCA TGCCATATTC CCAACACTGT GCAACTCCAT GAAGGAAAAG GACAAGTTCT CCAAGGTACT GGTCATATGC TTCGTGGCAT GCACCCTAAA CTACGGATCC ATGGCCATAC TCGGCTACCT CATGTACGGG GACGGCGTCG AGTCTCAGGT GACCCTGAAC CTCCCGGAAG GAAAGCTCAG CTCGAGGCTG GCAATATACA CGGCCCTCAT CAACCCGTTC TCCAAGTACG CCCTGATGGT GACCCCTGTC GCGACAGCGA TCGAAGAGAG GCTGCTCGCC GGCAACAAGA GGTCTATGAA CATGCTGATC AGGACCTTCA TCGTCCTCAG CACGGTCATC ATAGCCCTGA CGGTCCCTTT CTTCGGCCAC CTAATGGCGC TCGTGGGCTC GCTCCTCAGC GTCATGGCCT CGATGCTGCT CCCGTGCATC TGCTACCTCA AGATCTTTGG CCTGGCGAGG TGCAGCAGGG CAGAGGTCGC GCTCATTGTC GCCATCATCG TTCTTGGCTC CTTGGTTGCC GCGAGTGGGA CTTACTCTTC GGTGAAGAAG ATTATTGACG AGTTC
Brame.09UG119000.1              ATGGGCGCGT CCCCGGCCGT GCGCGGGTAC CCGGACATCG GCGCCCTCGC GTTAGGGGGC AAAGGCCGGT TCGCCGTCTC GGCATTCATG TACGCCGAGC TCTACCTTGT CGCCATCGGC TTCCTCATCC TCGAAGGCGA CAACCTGGAC AAGCTGTTCC CCGGCACTAG CGTCAGCCTC GGCAACCTCC TCGTGGTCTC CGGGAAGCCC CTGTTCATCG TGCTCGTGTC CATCGCCATC TTGCCTACGA CGTGGCTGCG GAACTTGGGC GTGCTCGCCT ACGTGTCGGC CAGCGGCGTG CTCGCGTCGG CTGTCCTGGT CTTGTGCGTG CTCTGGGCCG CGGTGGACCT CCATGCTGAA TGTCCGTGGC GC-------- ---------- ------CTGC CCACTGCTCT CGGACTCTAC ACCTTCTGCT ACTGTGGCCA TGCCATATTC CCAACATTGT GCAACTCCAT GAAGGAAAAG GACAAGTTCT CCAGGGTACT GGTCATATGC TTCGTGGCAT GCACCTTCAA CTATGCATCC ATGGCCATAC TCGGCTACCT CATGTACGGG GACGACGTCA AATCTCAGGT GACCCTGAAC CTCCCGGAAG GAAAGCTCAG CTCGAGGCTA GCAATATACA CGGCCCTCAT CAACCCGTTC TCCAAGTACG CTCTGATGGT GACCCCTGTC GCGACAGCGA TCGAAGAGAG GCTGCTCGCC GGCAACAAGA GGTCTATGAA CATGCTGATC AGGACCTTCA TCGTCCTCAG CACGGTCATC ATAGCCCTGA CGGTCCCTTT CTTCGGCCAC CTAATGGCGC TCGTCGGTTC GCTCCTCAGC GTCATGGCCT CGATGCTGCT CCCGTGCGTC TGCTACCTCA AGATCTTTGG CGTGGCGAGG TGCAGCAGGG CAGAGGTCGC GCTCATTGTC GCCATCATCT TTCTTGGTTC CTTGGTTGCT GCGAGTGGGA CTTACTATTC GGTGAAGAAG ATTATTGACG AGTTC
Brast09G106000.1                ATGGGCGCGT CCCCTGCCGT GCGCGGGTAC CCGGACATCG GCGCCCTGGC GTTCGGGCGC AAAGGCCGCT TCGCCGTCTC GGCATTCATG TACGCCGAGC TCTACCTCGT GGCCATCGGC TTCCTCATCC TCGAGGGCGA CAACCTCGAC AAGCTGTTCC CGGGCGCCAG CCTCAGCCTC GGCGGCCTCC TCGTGGTCTC CGGGAAGCCG CTCTTCATCG TGCTCGTGTC CCTCGCCATC CTGCCCACCA CGTGGCTCAG GAACCTGGGC GTGCTCGCCT ACGTGTCCGC CAGCGGCGTG CTCGCGTCGG CCGTCCTGGT CCTGTGCGTG CTCTGGGCGG CCGTCGTCGA CGGCGTCGGG TTTCAGGGGA AGGGGACCTT GCTCAATGTC CGTGGCCTGC CCACTGCTCT CGGGCTCTAC ACCTTCTGCT ACTGTGGCCA TGCCATTTTC CCAACGCTGT GCAACTCCAT GAAGGAAAAG GACAAGTTCT CCAGGGTACT GGTCATATGC TTCGTGGCAT GCACTCTCAA CTATGGATCC ATGGCCATAC TCGGCTACCT CATGTACGGT GACGAGGTCG AGTCACAGGT GACCCTGAAC CTCCCGGAAG GAAAGCTCAG CTCGAGGCTG GCAATTTACA CGGCCCTCAT CAACCCGTTC TCCAAGTACG CCCTGATGGT GACCCCTGTG GCGACAGCGA TCGAAGAGAG GCTGCTCGCG GGCAACAAGA GGTCCATGAA CATGCTGGTC AGGACCTTCA TCGTCCTCAG CACGGTCATC ATAGCCCTGA CGGTCCCTTT CTTCGGCCAC CTAATGGCGC TCGTCGGCTC GCTCCTCAGC GTCATGGCCT CGATGCTGCT CCCGTGCGTC TGCTACCTCA AGATCTTTGG CCTGGCGAGG TGCAGCAGGG CAGAGGTCGC GCTCATCGTC GCCATCATCG TCCTTGGCTC CTTGGTTGCC GCGAGTGGGA CTTACTCTTC GGTGAAGAAG ATTATTGACG AGTTC
Brasy9G166700.1                 ATGGGCGCGT CCCCGGCCGT GCGGGGTTAC CCGGACATCG GCGCCCTGGC GTTCGGGCGC AAGGGCCGCT TCGCCGTCTC GGCATTCATG TACGCCGAGC TCTACCTCGT CGCCATCGGC TTCCTCATCC TCGAGGGCGA CAACCTCGAC AAGCTGTTCC CCGGCACCAG CCTCAGCCTC GGCGGC---C TCGTCGTCTC CGGGAAGCCC CTCTTCATCG TGCTCGTGTC CGTCGCCATC CTGCCCACCA CGTGGCTCAG GAGCCTGGGC GTGCTCGCCT ACGTGTCCGC CAGCGGCGTG CTCGCGTCGG CCGTCCTGGT CCTGTGCGTG CTCTGGGCCG CCGTCGTCGA CGGCGTCGGG TTTCAGGGGA AGGGGACCTT GCTCAATGTC CGTGGCCTGC CCACTGCTCT CGGGCTCTAC ACCTTCTGCT ACTGCGGCCA TGCCATATTC CCAACGCTGT GCAACTCCAT GAAGGAAAAG GACAAGTTCT CCAGGGTACT GGTCATATGC TTCGTGGCAT GCACCCTCAA CTACGGATCC ATGGCCATAC TCGGCTACCT CATGTACGGG GACGACGTCG AGTCTCAGGT GACCCTGAAC CTCCCGGAAG GGAAGCTCAG CTCGAGGCTG GCGATATACA CGGCCCTCAT CAACCCGTTC TCCAAGTACG CCCTGATGGT GACCCCTGTC GCGACAGCGA TCGAGGAGAG GCTGCTCGCC GGCGACAAGA GGTCCATGAA CATGCTGGTC AGGACCTTCC TCGTCCTCAG CACGGTCATC GTAGCCCTGA CGGTCCCTTT CTTCGGCCAC CTGATGGCGC TCGTCGGCTC GCTCCTCAGC GTCATGGCCT CGATGCTGCT CCCCTGCGTC TGCTACCTCA AGATCTTTGG CCTGGCGAGG TGCAGCAGGG CAGAGGGCGC GCTCATCGGC GCCATCATCG TTCTTGGCTC CTTGGTTGCC GCGAGCGGGA CTTACTCTTC GGTGAAGAAG ATTATTGACG AGTTC
GSMUA_Achr10G29730              ATGCAGAGGA GCCCAGACAT CAAAACCTAC CCAGACATCG GGGAGTTTGC ATTTGGCCAC AAGGGAAGGG TAGCCGTCTC CGTCTTCATG TACCTCGAGC TCTACCTCGT CGCTATCGGA TTCCTTATAC TGCAAGGGGA CAACTTAGAA AACCTGTTCC CCGGCGCCAG TATCCGGATC GCAATG---C TTAACATAGC AGCGAAGCAG CTGTTCGTCA TCCTCGCCGC GCTCGTCGTC CTGCCGACCA CATGGATGCG GAGTATGGGG CTGCTCGCTT ATGTTTCTGC CGGCGGAGTG CTGGTTTCCG TCATCATGGT TTGCTCTGTG CTTTCAGCTG CCACGGTCGA G---GTTGGC TTCCATGAAA GGGGCAGACT TGTGAACTTG AGTGGATTGC CAACTGCGTT AGGTTTGTAT GCCTTCTGCT ACTGTGGTCA TGCAGTGTTC CCCACCTTAT GCACCTCGAT GAAAGACTCC ACCAAATTCT CTAAGGTACT GATCGTCTGC TTTGTTCTCT GCACTATCAA TTACGGATCA ATGGCGATCA TTGGATACCT CATGTATGGC GACAACCTGA AATCCCAAGT GACGTTGAAT CTCCCCATCG GAAACATAAG CTCAAAGATT GCGATATACA CGACCGTGGT GAATCCTCTC ACGAAATATG CACTGATGGT TACACCCATC GCAAACGCCA TTGAAGAAAG ATTGGCAGAA TACCACAAAA GCTTGGAACC GTGCCTTACG AGAACACTCC TAATGCTCAG CATGGTTACC GTAGCTTTAG CGATTCCGTT CTTTGGATAC CTCATGGCAT TCATTGGATC ATTGCTGGGT GTGGTTGTCT CCATTTTGCT CCCATGTCTC TGCTACCTCA AGATCTTCAA ACCCCACTGC ATTCATGTGG TGGAGCTGGT GATTATTTTC TGTATTCTGA TGATGGGGTG CGTGATGGCA GTCACAGGTA CTTACACGTC TTTGAGAGAG ATCTATCACA AACTA
Joasc.09G155200.1               ATGCGCGCTG ATGACTCGAT CAACAGCTAC CCTGACATAG GACAGTTTGC CTTCGGCTCT GTCGGGAGGA AAACCATTGC CTTCTTCATG TATGTCGAGC TGTACCTCGT TGCCATCAGC TTCCTGATAC TCGAAGGTGA CAACCTGGAC AAATTGTTCC CCGGTGCGAG GGTGGAGTTC TCAGGC---C TGCAGATGCA AGGGAAGCAG CTGTTCATAG TCCTGGCTGC TGCTGTGATC CTGCCCACTA CTTGGCTCAG GAACCTCGGC ATGCTTGCCT ACGTCTCGGC GGTCGGGCTC ATCGCATCGG TGATCTTGAC GGGCTCACTG ATATGGGCTG GTCTAGCTGA G---ACCGGT TTTCACAAGA ACGGC---GT CTTGAACTCG AGTGGATTGC CTACATCTCT AGGCCTGTAT TTCGTGTGCT TCACCGGTCA CGCAGTTTTC CCGACGATGT ACACGTCGAT GAAGAACAGA AAACACTTCT CCCAGGTATT GCTGATCTCT TCTGTGCTGT GCAGTCTGAA CTATGGACTA ACAGCAGTTC TGGGCTACTT GATATATGGA GAGGATGTGG AGTCTCAAGT GACGCTGAAC CTTCCCACGG GGAAGATCTA CACAAAGATT GCAATAGTCA CTACTCTGAT CAACCCGCTC GCGAAATACG CGCTGCTGAT CTCGCCGATC ACGACTGCCA TAGAAGAAAG GCTGCTTCTT GGCAACAGA- --TCCACTAG TCTTGTTATC AGAACCCTGG TTCTTGTCAG CACTGTTATA GTAGCCTCCA CATTGCCGTT CTTTGGCTAT CTCATGTCGT TTATCGGATC CTTCCTCAGT GTGATGGCGA CCGTGTTGTT TCCATGCCTC TGCTACCTTA AGATCTACAA GACTCAAGGA ATTCGCCGTT CTGAGCTCGC GGCCATCTCA GTCATCTTGT TCATCGGCAT TTTTGTCGCT GTCACGGGCA CTTACACTTC TTTGCAGCAG ATTTTCGGCA CTTTT
Joasc.15G002800.1               ATGGCCGTCG ACCCGGGCAT CAGAAGCTAC CCGGACATCG GCGAGCTCGC CTTCGGCTGC CGCGGGAGGC TCCTCGTGTC GGCCTTCATG TACCTCGAGC TCTACTTCGT GGCGATCGGC TTCTTGATCC TAGACGGCGA CAACCTGGAC AAGCTCTTCC CCGGCGCCAG CGTCAGCGTC GGGCCT---C TGACCGTCGC CGGGAAGCGG CTGTTCGTCA TCCTGGTCGC GCTAGTGGTC GCGCCCACGA CGTGGCTGCG CAGCCTCGGC CTGCTCGCGT ACGTCTCCGC GACTGGCGTG TTCGCGTCGG TCATCATCGT GTTCTGCGTG CTCTGGACTG CAACAGTCGA CGGCGTCGGG TTTAGCGGGC GAGGA---CC GTTGAAGTTC ACCGGGCTCC CGACGGTGCT AGGGCTGTAC ACCTTCTGCT ACTGCGGCCA CGCCGTGTTC CCGACATTGT ACACCTCTAT GAAGGACAAG TCCCAGTTCT CTAAGATGCT GGTGCTATGC TTCGTGTTGT GCACGCTCAA CTATGGGTCA ATGGCGGTTC TCGGCTATTT GATGTACGGT GACGACGTGC AATCTCAAGT GACCCTGAAC CTCCCCGGCG CGCAGCTCAG CACGAAGATC GCGATATACA CGACGCTGAT CACCCCGTTC TCGAAGTACG CTCTTGTCAT CACGCCGATC GCGACGTCGA TCGAAGAAAG AATGGTCGGC GATAGGTGCG CCGCCGCCGC CGTCATGACG CGGGCATTTC TGGTGCTCAG CACGGTGCTC GTCGCGCTCG CCGTACCGTT CTTCGGGTAC CTCATGGCGC TCGTCGGCTC GCTGCTAAGC ATCAGTGCGT GCATGATGCT GCCGTGCATC TGCTACCTCA AGGTCTTCAA GGCGTCGCGA CATCGGACGG CCGAGATTGC GACGATAGCT GGGATTTTGG TGCTTGCTTC TTTGGTTGCT GTCGCAGGGA CGTACTCTTC TCTGATGCAA ATTATTCACG AGTTG
Joasc.15G002900.1               ATGAACGCGG GCCCGAACGT CAGGGGCTAC CCGGACATTG GCGAGCTTGC ATTCGGGTAC AAAGGCAGGC TGGCAGTGTC GGCCTTCATG TACCTCGAGC TCTACCTTGT CGCAATCGGA TTCTTGATAC TAGAAGGTGA CAACCTCGAC AAGCTGTTTC CTAACACAAG CGTCAGTGTG GGAGCA---C TGATGGTTTC AGGGAAGCAG CTGTTTGTCG TGCTCGTTGC GCTTGTCATC TTGCCCACGA CATGGCTGCG CAACCTCGGC CTGCTTGCCT ACGTGTCGGC CGGCGGCGTC CTCGCTTCGA TCGTTGTAGT ACTCTGCGTG TTATGGGCTG CGACGGTCGA CGGCGTCGGG TTTCATGGAG GAGGGAGGAT GCTGAATGTC AGTGGCCTGC CTACTGCTCT AGGGCTGTAC ACTTTCTGCT ATTGCGGCCA TGCTATATTT CCTACATTGT GCAACTCTAT GAAGGAGAAA AATAAGTTCT CCAAGGTATT GGTCATATGC TTCATCTCAT GCACCCTCAA CTATGGATCA ATGGCGATTC TCGGCTACCT TATGTACGGC GACAACGTCA AATCTCAAGT GACATTGAAC CTCCCTGAGG GAAAGATCAG CTCGAAGTTA GCAATCTACA CGACATTAAT CAATCCGTTC TCGAAATACG CTCTAATGGT CTCACCGGTC GCCACGGCGA TCGAAGAAAG ATTGCTGGCC GGCAACAAGA GATCTGCCAC GCTACTGATC AGAACCCTTG TCGTCTTAAC TACAGTGGTC ATAGCTCTCA CCGTCCCGTT CTTTGGCTAT CTCATGGCGC TTGTTGGCTC ACTGCTCAGC GTTATCGTCT CGATGCTGCT GCCGTGCATC TGCTACATCA AAATCTTCGG CGTGATGCAA TGCAGCGAGG CTGAGGTTGT GCTGATTGCG GTAATCATCG GGCTCGGTTC TTTGGTTGCT GCAACCGGGA CTTACTCTTC TCTGACGCAG ATTATTCATC AGTTC
LOC_Os04g38660_38670.1          ATGGACGCCG ACGACGCCAT CCGGACGTAC CCGGACATCG GCGAGCGCGC GTTCGGCCGC ACGGGCCGCC TCCTCGTGTC CGCCTTCACG TACGTCGAGC TCTACCTCGT CGCCACCGGC TTCCTCATCC TCGAGGGCGA CAACCTCGAC AAGCTCTTCC CAGGAGCCAG AGTCACCCTG GGGACG---G TGTCCCTCGC CGGGAAGCGG CTGTTCGTCG TGCTCGTCGC GCTCGTGGTG GCGCCCACGA CGTGGCTGCG CAGCCTCGGC GTGCTCGCGT ACGTCTCCGC CACGGGCGTG TTCGCGTCCG TCGTCATCGT GCTCAGCGTG CTGTGGGCCG CGGCCGTCGA CGGCGTCGGA TTCTCCGGAC GAGGGACGCC GCTACGGATC GCGGGGCTCC CGACGGCTCT CGGGCTGTAC ATCTTCTGCT ACGGGGGACA CCCCATGTTC CCGACGCTCT ACACATCTAT GAAGAGGAAG TCTCAGTTTC CAAAG---TT GACCGTTAAA TTCATATCAA TG-------- -CTTCCTGCA ATGGCGGTGC TCGGCTACCT CATGTACGGC GACGGCGTGC TGTCCCAGGT GACGCTCAAC CTCCCGTCGG CGAGGCTCAG CTCCAAGGTC GCCATATACA CGACGCTGCT CAACCCGGTC ACCAAGTACG CACTGGTGGT GACGCCGATC GCTGCCGCCG TCGAGGAGAG GATCGCCGCC GGCAAGGGAG CGGCCGTCTC CGTGGCGGTG AGGACGCTGC TGGTGCTCAG CACGGTGGCC GTGGCGCTTG CGCTGCCGTT CTTCGCGGAC CTCATGGCGC TGGTGGGATC GATGCTCAAC GTGGCCGTCT GCATGCTGCT GCCCTGCGCC TGCTACGTCA GGATCTTCGG GGCGCCGTCG ATGAGCAGCG TGGAGGCCGT GGCGATCGGC GGGATACTGG TGCTGGGCTC GCTGGTGGCT GTCACGGGGA CTTACTATTC CCTGATGAAA ATTATCCGTG AGTTG
Ola019279.1                     ATGGGCGCTT CCCCGGCCGT GCGGGGGTAC CCGGACATCG GCGCTCTCGC GTTCGGCCGC AAAGGCCGGT TCGCCGTGTC CGCCTTCCTG TACGCCGAGC TCTACCTCGT CGCCATCGGG TTCTTGATAC TGGAGGGGGA CAACCTGGAC AAGCTGTTCC CGGGCACGAG CCTCAGCGTC GGCGGG---C TGGAGGTCTC TGGGAAGCAG CTGTTCGTCG TGCTCGTCGC CGTCGTTATC CTGCCGACGA CGTGGCTGAG GAGTCTGGCC GTGCTCGCGT ACGTCTCGGC CAGCGGCGTG CTCGCGTCCG TCGTGGTGGT TTTCTGCGTG CTGTGGGCCG CGGCCGTCGA TGGCGTCGGG TTTCAGGGGA AGGGGAGGAT GCTGAACGTC AGTGGACTGC CTACTGCTCT GGGCCTGTAC ACCTTCTGCT ACTGCGGCCA TGCCATATTC CCCACATTGT GCAATTCCAT GAAGGAGAAG GACAAGTTCT CCAGAGTACT TGTCATATGC TTTGTCGCAT GCACTCTCAA CTATGGATCC ATGGCTATAC TCGGCTACCT CATGTATGGC GATGACGTCA AATCTCAAGT GACACTGAAC CTCCCGGAGG GAAAGATCAG CTCGAAGCTA GCAATCTACA CGACACTGAT CAATCCCTTC TCCAAGTATG CTCTGATGGT GACTCCCGTC GCGACAGCGA TCGAAGAGAG GATGCTCGCC GGCAACAAGA GATCCGTCAA CGTACTGATC AGAGCCCTCA TCGTCGTGAG CACCGTCGTC ATAGCCCTCG CAGTCCCCTT CTTCGGCCAT CTCATGGCGC TCGTTGGCTC GCTGCTCAGC GTCATGGCCT CCATGCTGCT CCCGTGCGTC TGCTACCTCA AGATCTTCGG CGTGGCGCGG TGCAGCAAGG CCGAGGTTGC GCTGATCGCG GCGATCATCG TTCTTGGCTC CACGGTTGCT GCGACTGGGA CCTACTCTTC TCTGAAGAAG ATCGTTCACG AGTTC
Ola019280.1                     ATGGCCGCCG ACCCGGCCAT CCGGACGTAC CCGGACATCG GCGAGCGCGC CTTCGGCCGC GGCGGTCGCC TCCTCGTGTC GGCATTGATG TACACCGAGC TCTACCTCGT TGCCATTGGC TTCCTCATCC TCGACGGTGA CAATCTCGAC AAGCTCTTCC CCGGCACCAG CGTCAGCCTG GGGCCA---G TGTCCCTCGC CGGTAAGCAG CTGTTCGTGG TGCTCGTCGC GCTCATGATC GCGCCCACCA CGTGGCTACG CAGCCTGCGC GTGCTCGCGT ACGTCTCCGC AACGGGCGTG TTCGCGTCGG TCGCCGTCGT CCTCAGCGTG CTCTGGGCAG CCGCCGTCGA CGGTGTCGGG TTCTCTGGGC GAGGG---CC ACTTCGGCTC ACCGGGCTAC CCACGGCTCT CGGGCTGTAC ACTTTCTGCT ACTGTGGGCA CGCCGTGTTC CCGACGCTGT ACACCTCAAT GAAGGAAAAG TCTCGGTTCT CAAAGATGCT CGCGATATGC TTCGCTCTGT GCACTCTCAA CTACGGTTCA ATGGCGGTCC TGGGCTACCT CATGTACGGC GATGGCGTGC TGTCCCAGGT GACGCTCAAC CTCCCCGCGG CGCGGCTCAG CTCCAAGATC NNNNNNNACA CGACGCTGCT GAACCCCTTC TCCAAGTACG CGCTGGTGGT CACGCCGATC GCGACGGCGG CAGAGGAGAG GATCGCCGTC GGTAAGGGCG TGGCCGTCTC CGTGGCAGTG AGGACGCTGC TGGTGCTGAG CACGGTGGTG GTGGCCATCG CGGTGCCGTT CTTCGCATAC CTCATGGCGC TCGTGGGGTC TCTGCTCAGC GTGGGCGCGT GCATGCTGCT CCCGTGCGTC TGTTACCTCA GGATCTTCGG GGCGCCGGCG ACGGCCGCCG CGGAGATCGC AGAGATCGCC GGGATACTGG CGCTGGGCTC GCTGGTGGCC GTAACCGGGA CGTACTCTTC ACTGATGCAC ATTATCCACG AATTG
Pahal.7G177700.1                ATGGCCGCCG ACCCCGCCGT CCGGACGTAC CCGGACATCG GCGAGCGCGC CTTCGGCCGC GGCGGCCGCC TCCTCGTCTC GGCCTTCATG TACGCCGAGC TCTACCTAGT CGCCATCGGC TTCCTCATCC TCGACGGGGA CAACCTCGCC AAGCTCCTCC CGGGCGCCAG CGTCAGCCTG GGGCCC---G CGACGCTCGC CGGGAGGCGC CTGTTCGTCG TGCTCGTCGC GCTCGCGGTC GCGCCCACCA CGTGGCTGCG CAGCCTCGGC GTGCTGGCCT ACGTCTCCGC GACGGGCGTG TTCGCATCGG CCCTCATCGT CCTCAGCGTG CTCTGGGCCG CCGCCGTCGA CGGCGTCGGG TTCTCCGCGC CGGGGACGGC GCTGCGGCCC ACGGGGCTCC CCACGGCGCT CGGGCTCTAC ACCTTCTGCT ACTGCGGGCA CGCCGTGTTC CCGACGCTCT ACACCTCCAT GAAGGAAAAG TCTCGGTTCC CAAAGATGCT GGCGATTTGC TTCGTGCTGT GCACGCTCAA CTACGGGTCG ATGGCCGTGC TCGGGTACCT CATGTACGGC GACGGCGTGC AGTCCCAGGT GACGCTGAAC CTCCCCGCGG CGCGGCTCAG CTCCAGGGTC GCCATCTTCA CCACGCTGAT CAACCCGCTG TCCAAGTACG CGCTGGTGGT CACGCCGATC GCGACGGCCG TCGAGGACAG GATC------ GGCTCGGGTC CGGCCGTGCC GGTGGCGGTG AGGACGCTGC TGGTGTTCAG CACGGTGGCC GTGGCGCTCG CGGTGCCCTT CTTCGCGTAC CTGATGGCGC TGGTGGGGTC GCTGCTCAGC GTCGTCGCGT GCATGCTGCT GCCGTGCGTC TGCTACGTCA GGGTGCTCGG GCCGCCGCGG ---CGCGCCG CGGAGGCGGC GGCGATCGTG GCGATCCTGG CGCTGGGATC GCTGGTGGTG GTCACGGGCA CGTACTCGTC GGTGGTGCAG ATTGCCCACG AGCTG
Pahal.7G177800.1                ATGGACGCGT CCCCGGCCGC GCGGGGGTAC CCGGAGATCG GCGAGCTCGC GTTCGGCCGC GGCGGCCGCC TCGCCGCGTC CGCGTTCCTC TACGCCGAGC TCTACCTCGT CGCCATCGGC TTCCTCATCC TGGAGGGGGA CAACCTGGAC AAGCTGTTCC CGGGCACCAG CCTCGGCCTC GGCGGGCTCG TCGTCATCTG CGGGAAGCAG CTCTTCGTGG TGCTCGTCGC GCTCGTCATC CTGCCCACCA CGTGGCTCCG GAGCCTGGGC GTGCTCGCGT ACGTGTCGGC CAGCGGCGTC CTCGCGTCGG CCGTCGTGGT CGTCTGCGTG CTGTGGACCG CCGTGGCGGA CGGCGTCGGG TTCAGGGCGC AGGGGAGGAT GATCAATGTC AGTGGCCTGC CAACGGCTCT GGGCCTGTAC ACCTTCTGCT ACTGCGGTCA TGCCATCTTC CCAACGCTCT GCAACTCCAT GAAGGAAAAG AAGAAGTTCT CTCGGGTGCT TGGCATATGC TTTGCGGCCT GCACCCTGAA CTACGGATCC ATGGCGATCC TCGGCTACCT CATGTACGGC GACGACGTCA AGTCCCAGGT GACGCTGAAC CTGCCGGAGG GGAGGGTCAG CTCGAAGCTG GCCATCTACA CGACGCTGAT CAACCCGTTC TCCAAGTACG CCCTGATGGT GACGCCGCTC GCTACGGCGG TCGAGGAGAG GCTGACCGCC GGCAGCAAGA GGTCCTTCAG CGTACTGATC AGGACCCTCC TCGTCGTCAG CACGGTAGTC GTCGCGCTCG CCGTGCCCTT CTTCGGCCAC CTGATGGCGC TCGTGGGCTC GCTCCTCAGC GTCATGGCCT CGATGCTGCT CCCCTGCGTC TTCTACCTCA AGATCTTCGG CGTGGCGCGG TGCGGCGGGG CGGAAGTCGC GCTGATCGTC GCGATCCTCG TCCTTGGCTC CCTGGTGGCT GCCACGGGGA CGTACTCTTC TCTGAAGAAG ATTGTTCACG AGTTC
SECCE2Rv1G0105890.1             ATGAACGCCG ACCCGGCAAT CCGGACGTAC CCGGACATAG GCCAGCGCGC CTTCGGGCCC CCCGGCCGCC TGCTCGTCTC GTCTTTCCTG TACGCCGAGG TCTACCTCGT CGCCGTCGGC TTCCTCATCC TCGACGGGGA CAACCTCGGC AAGCTCTTCC CGGACACCAG CGTCGCCCTC GGGCCC---G TGTCGCTCGC GGGGAAGCAG CTGTTCGTCG TGCTCGTCGC GCTCGTGGTC GCGCCCACGA CGTGGCTGCG CAGTCTGGGC GTGCTCGCGT ACGTCTCCGC AGCAGGCGTG TTCGCGTCGG TCGTCGTCGT CCTCAGCGTG CTCTGGGTGG CGGCCGTCGA CGGCGTCGGG TTCTCCGGGC GAGGCACTCC GCTGCGGCTC GCCGGCCTCC CCACCGCTCT CGGCCTCTAC ACCTTCTGCT ACTGCGGCCA CGCCGTGTTC CCGACGCTGT ACACATGTAT GAAGCAAAAG TCCCAGTTCC CAAAGATGCT GGCGATATGC TTTGTGCTGT GCACGCTCAA CTACGGCTCA ATGGCCGTGC TCGGGTACCT CATGTACGGC GACGGGGTGC AGTCCCAGGT GACGCTGAAC CTACAGGCGG CGAGGCTCAG CTCCAAGATC GCCATATACA CGACGCTGGT GAACCCGCTG GCCAAGTACG CGCTCATGGT CACGCCGATC GCGACGGCCA TCGAGGAGAG GATCGCGGTA GGGCAGGGCT CCGCGGTCCC GGTGGCGGTG AGGACGCTGC TGGTGCTCAG CACGGTGGTC GTGGCGATCG CCTTGCCGTT CTTCGGCTAC CTCATGGCGC TAGTGGGGTC CTTTCTCAGC GTGGGCGTGT GCATGCTCCT GCCATGCGTC TGCTACCTCA GGATGTTCGG GGTGCCGTCC ATGACCGCCA TGGAGGCCGC CGCGATCTTC GGGATACTGG CGTTGGGCGC GCTTGTGGCT GTAACAGGCA CGTACTCTTC TGTGATGCAA ATTATCCACC ACTTG
SECCE2Rv1G0105920.1             ATGGCCGCTG ACCAGGCAAT CCGGACGTAC CCGGACATCG GCGAGCGCGC CTTTGGCCGC CCGGGACGCC TGGTCGTGTC CGCCTTCATG TACGCCGAGC TCTACCTCGT CGCCATCGGC TTCCTCATCC TCGACGGCGA CAACCTCGAC AAGCTTTTCC CCGGCGCCAG CGTTCGCCTG GGGCCC---G TGTCGCTTGC GGGGAAACAG CTGTTCGTCG TGCTGGTGGC GCTCATGGTC GCGCCCACGA CGTGGCTGCG CAGTCTAGGC GTGCTCGCCT ACGTCTCCGC AGCAGGCGTG TTCGCGTCGG TCGCCATCGT CCTCAGCGTG CTCTGGGCCG CGGCCGTCGA CGGCGTCGGG TTGTCCGGGC GAGGCACTCC ATTGCGGCTC ACCGGCCTCC CCACCGCACT CGGCCTCTAC ACCTTCGGCT ACTGCACCCA CGCGGTGTTC CCGACGCTGT ACACATCCAT GAAGCAAAAA TCTCAGTTCC CAAAGATGCT AGCGATATGC TTCGTGCTGT GCACGCTCAA CTACGGTTCA ATGGCCGTGC TGGGGTACCT CATGTACGGC GACGGCGTGC AGTCCCAGGT GACGCTCAAC CTACCGGCGG CGAGGCTCAG CTCCAAGATC GCCATATACA CGACGGTGGT CATGCCTTTC TCGAAGTACG CGCTGGTGGT CACGCCGATC GCGGTGGCCA TCGAGGAAAG GTTTGTGGTA GGCGAGGGAG CCGCGGCCTC CGTGGCGGTG AGGACGCTGC TGGTGCTGAG CACGGTGGTC GTCGCGATCG CGTTGCCCTT CTTCGGGTAC CTCATGGCGC TGGTGGGTTC CCTGCTCAGC GTGTGCGCGT GCATGCTGCT GCCGTGCCTC TGCTATGTCA GGATCTTCGG GGCTGCATCT CTCACGGTTT CGGAGACTGC GGCGATCATC GGAATACTGA TGTTGGGATT GCTGGTGGCT ATAACAGGGA CGTACTCTTC TCTTGTGCAA ATTATCCACG AGTTG
SECCE2Rv1G0105930.1             ATGGGCGCGT CGCCGGACGT GCGCGGCTAC CCGGACATCG GCGCGCTCGC CTTCGGGGCC AAGGGCCGCT TCGCCGTCTC GGCCTTCATG TACGCCGAGC TCTACCTCGT CGCCATCGGC TTCCTCATAC TGGAGGGGGA CAACCTGGAC AAGCTGTTCC CGGGCGCCAG CCTCAGCCTC GGCGGCGTGC TCCTGCTCTC CGGCAAGCAC CTCTTCATCG TGCTCGTCTC CATATTCATC CTGCCCACCA CGTGGCTCAG GAACCTGGGC GTGCTCGCCT ACGTGTCGGC CAGCGGCGTG CTCGCGTCGG TCGTGCTCGT CTTCTGCGTG CTCTGGGCCG CGGTGGTCGA CGGCGTCGGG TTTCAGGGGA AAGGCACCAT GCTCAACGTC AGCGGCCTGC CCACTGCGCT CGGACTCTAC ACTTTCTGCT ACTGCGGCCA TGCCATATTT CCGACACTCT GCAATTCCAT GAAGGAAAAG GACAAGTTCT CTAAGGTACT GATCATATGC TTCGTCGCAT GCACCCTCAA CTACGGATCC ATGGCCATAC TGGGCTACCT CATGTACGGC GACGACGTCG AGTCTCAGGT GACCCTGAAT CTCCCGGAGG GCAAGCTCAG CTCCAAGCTA GCAATCTACA CGGCGCTGAT CAACCCGTTC TCAAAGTACG CGCTGATGGT GACCCCCGTG GCGACAGCGA TCGAGGAGAA GCTGCTTGCC GGCAACAAGA GGTCCCTCAA CATGCTGATC AGGACATTCA TCGTCATCAG CACGGTCATC GTGGCCCTCA CCGTCCCTTT CTTCGGCCAC CTCATGGCGC TCGTCGGCTC GCTCCTCAGC GTCATGGCCT CGATGCTGCT CCCGTGCATC TGCTACCTCA AAATCTTCGG CACGGCGAGG TGTAGCAGGG CCGAGGTCGC GCTGATCGTC ATGATCATCG TTCTCGGCTC CTTGGTTGCC GCAAGTGGGA CTTACTCTTC TCTGCAGAAG ATTATTCACG AGTTC
Seita.5G128400.1                ATGGCCGTCG ACCCGGCCGT CCGCACGTTC GCCGACATCG GCGAGCGCGC CTTCGGCCGC GCCGGCCGAC TCCTCGTGGC GGCCTTCATG TACGCGGAGC TCTACCTCGT CGCCATCGGC TACCTCATCG TCGACGGAGA CAACCTCGAC AAGCTCTTCC CGGGCGCCGC CGTCAGCCTC GGCCCC---G CGTCGCTCTC GGGGAGGCAG CTGTTCGTCG TGCTCGTCGC GCTCGCGGTC GCGCCCACCA CGTGGCTGCG CAGCCTCGGC GTGCTCGCCT ACGTCTCCGC GACGGGCGTG TTCGCGTCGG TGCTCATCGT CCTCAGCGTG CTCTGGGCCG CGGCCGTCGA CGGCGTCGGG TTCTCGGCGC CGGGGGCGGC GCTGAGGCCC GCCAGGCTCC CCACGGCTCT CGGGCTCTAC ACCTTCTGCT TCTGCGGCCA CGCAGTCTTC CCCACGCTCT ACACCTCCAT GAAGGAAAAG CGTCGGTTCC CAAAGATGCT GGCGATCTGC TTCGTGCTGT GCACGCTCAA CTACGGGTCG ATGGCGGTGC TCGGCTACCT CATGTACGGC GACGGCGTGC AGTCCCAGGT GACGCTCAAC CTCCCGGCGG CGCGGCTCAG CTCCAAGGTC GCCATCTTCA CCACGATCGT CAACCCGCTC TCCAAGTACG CGCTGGTGGT CACGCCCATC GCCATGGCCG TTGAGGAGAG GATCGGCTCG GGCTCGTCGG CCGCCGCCTC GATGGCGGTG AGGACGCTGC TGGTGCTCAG CACGGTGGCC GTGGCCCTCG CTGTGCCGTT CTTCGGGTAC CTGATGGCGC TGGTGGGGTC GCTGCTCAGT GTGGGCGCCT GCGTGCTACT GCCCTGCGTC TGCTATGTCA GGGTGTTCGG CCTGCCGGCT ---CGCGCCG CCGAGGCCGC GGCCATCGCG GCGATCCTGG CGCTGGGCTC GCTGCTGCTG ATCACCGGGA CGTACTCGTC ACTCGTGCAG ATCATCCACG AGCTG
Seita.7G124300.1                ATGGCCGCCG ACCCGGCCCT CCGGACCTAC CCGGACATCG GCGAGCGCGC CTTCGGCCGT GGCGGCCGCC TCCTCGTCTC GGCCTTCATG TACGCCGAGC TCTACCTCGT CGCCATCGGC TTCCTCATCC TCGACGGCGA CAACCTCGAC AAGCTCTTCC CGGGCGCCAG CGTCAGCCTG GGCCCC---G CGACGCTCGC CGGGAAGCAG CTGTTCGTCG TGCTCGTCGC GCTCGTGGTC GCGCCCACCA CGTGGCTGCG CAGCCTCGGC GTGCTCTCCT ACTTCTCCGC GACGGGCGTG TTCGCGTCGC TCCTCATCGT CCTCAGCGTG CTCTGGGCCG CCGCCTTCGA CGGCGTCGGG TTCTCCGCGC CGGGCACGGC GCTGCGGCCC ACGGGGCTCC CCACGGCTCT CGGGCTCTAC ACCTTCTGCT ACGGCGGCCA CGCCGTGTTC CCGACGCTCT ACACCTCCAT GAAGGAAAAG CATCGGTTCC CAAAGATGCT TGCGATATGC TTCGTGCTGT GCACGGTCAA CTACGGGTCG ATGGCCGTGC TCGGGTACCT CATGTACGGC GACGGCGTGG CGTCCCAGGT GACGCTGAAC CTCCCCGCGG CGCGGCTGAG CTCCAAGATC GCCATCTTCA CCACGCTGAT CAACCCGCTG TCCAAGTACG CGCTGATGGT GACGCCGATC GCGACGGCCG TCGAGGGGAG GATCTGCGGC GGCTCGGGCC CGGCTGTGTC GGTGGCGGTG AGGACGCTGC TGGTGCTCAG CATGGTGGCC GTGGCGCTGG CGGTGCCCTT CTTCGCGTAC CTGATGGCGC TCGTGGGGTC GCTGCTCAAC GTGGGCGCGT GCATGCTGCT GCCCTGCGTC TGCTACGTCA GGGTGTTCGG GCCGCCGCGG ---CGCGCCG CGGAGGCCGC GGCGATCGTC GCGATCCTGG CGCTGGGTTC GCTGGTGGTG ATCACCGGGA CCTACTCGTC GGTGGTGCAG ATTACCCGCG AGCTG
Seita.7G124400.1                ATGGCCGCGT CACCGGCGGC GCGGGGGTAC CCGGAGATCG GCGACCTCGC GTTCGGCCGC GGCGGCCGAC TCGCCGCGTC CGCGTTCCTC TACGCCGAGC TCTACCTCGT CGCCATTGGC TTCCTCATCC TGGAGGGGGA CAACCTCGAC AAGCTGTTCC CGGGCACCAG CCTCAGCCTG GGCGGGCTCC TCGTCGTCTC CGGGAAGCAG CTCTTCGTCG TGCTCGTCGC GCTCGTCATC CTGCCCACCA CGTGGCTCCG GAGCCTGGGC GTCCTCGCGT ACGTGTCGGC CAGCGGCGTG CTCGCGTCGG CGGTCGTGGT CGTCTGCGTG CTGTGGGCCG CCGTTGCAGA TGGCGTCGGG TTCCGGGGAC AGGGCAGGAT GCTCAACGTC AGTGGCCTGC CCACTGCTCT GGGCCTGTAC ACCTTCTGCT ACTGCGGCCA TGCCATTTTC CCCACGCTCT CCAACTCCAT GAAGGAAAAG AAAAAGTTTT CAAAGGTGCT TGTCATATGC TTCGCCGCCT GCACCCTGAA CTACGGATCC ATGGCGATCC TCGGCTACCT CATGTACGGA GACGACGTCA AGTCCCAGGT GACGCTGAAC CTGCCGGAGG GCAACATCAG CTCGAAGCTG GCCATCTACA CGACGCTGAT CAGCCCGTTC TCCAAGTACG CCCTGATGGT GACGCCGCTC GCGACGGCGG TCGAGGAGAG GTTGGCCGCC GGCTACAAGA GGTCCGTCAA CATACTGATC AGGACCCTCC TCGTCGTCAG CACGGTCGTC TTCGCGCTCG CGGTGCCCTT CTTCGGCCAC CTGATGGCGC TCGTGGGCTC GCTCCTCAGC GTCATGGCCT CGATGCTGCT CCCATGCGTC TTCTACCTCA AGATCTTCGG CGTGGCGCGG CGCGGCAGGG CCGAGGTCGC GCTGATCGCC GCGATCATCG TTCTTGGCTC CCTGGTCGCC GCCACGGGGA CGTACTCTTC TCTGAAGAAG ATTGTTCACG AGTTC
Sobic.006G106700.1              ATGGACGCGT CCCCGGCCGT GCGGGGCTAC CCGGACATCG GCGCGCTCGC GTTCGGGCGC GGCGGCCGCC TCGCCGCGTC CGCGTTCCTC TACGCCGAGC TCTACCTCGT CGCCATCGGC TTCCTCATCC TGGAAGGGGA CAACCTGGAC AAGCTGTTCC CGGGCACCAG CCTCAGCCTC GGTGGCCTCC TCGTGGTCTC CGGGAAGAAG CTCTTCGTCG TGCTCGTCGC CCTCGTCATC CTGCCCACCA CGTGGCTCCG GAGCCTCGGC GTGCTCGCCT ACGTGTCCGC CAGCGGCGTG CTCGCGTCGG CCGTCGTCGT CGTCTGCGTG CTGTGGACGG CCGTGGCCGA CGGCGTCGGG TTCCACGCCA GGGGGAGGAT GCTCAACGTC AGTGGCCTCC CCACTGCTCT GGGCCTCTAC ACCTTCTGCT ACTGCGGCCA TGCCATTTTC CCCACGCTCT GCAACTCCAT GAAGGAGAAG AAAAGGTTCT CCAGGGTGCT TGTCATATGC TTCGTCTTGT GCACTCTCAA CTACGGATCC ATGGCGATCC TCGGCTACCT CATGTACGGC GACGACGTCA AGTCCCAGGT GACGCTGAAC CTGCCCGAGG GCAAGATCGG CTCGAAGCTA GCGATCTACA CCACGCTGAT CAACCCCTTC TCCAAGTACG CCCTGATGGT GACGCCGCTC GCGACGGCGG TGGAGGAGAG GCTGTCCGGC GGCAGCAAGA GGTCCGTGAA CGTGCTGGTC AGGACGCTGC TGGTCGTCAG CACGGTCGTC GTCGCGATCG CCGTGCCCTT CTTCGGCCAC CTCATGGCGC TCGTCGGCTC GCTCCTCAGC GTCATGGCCG CGATGCTGCT CCCCTGCATC TTCTACCTCA AGATCTTCGG CGTGGCGCGC TGCAGCAGGG CGGAGGTCGC GCTCATCGCC ACCATTATTG TTCTGGGCTC CGTGGTTGCC GCGGCCGGGA CGTACGCTTC TGTGAAGAAG ATTGTTCTCG ACTAC
TraesCS1B02G058900.1            ATGGGAGCGT CAGCGGACGT GCGCGGCTAC CCAGACATCG GTGCGCTCGC GTTTGGGGTC AAAGGCCGGT TCGCCGTGTC GGCGTTCATG TACGCGGAGC TCTACCTTGT TCCCATCGGG TTCTTGATAA TGGAGGGGGA CAACCTGGAC AAGCTATTCC CAGGCACCAG CCTCAGCCTC GGCGCCGGGC TCCTGTTCTC GGGCAAGCAC TTGTTCATCG TGCTCGCATC CATCATGATC TTGCCCACGA CGTGGCTGAG GAACCTGGGC GTGCTCGCCT ACGTGTCAGC CAGCGGCGTG CTCGCATCGG TTGTACTGGT TTTCTGCGTG CTATGGGCCG CGGTGGTCGA CGGCGTCGGG TTTCAGGGGA AAGGGACCAT GCTGAATGTC AGTGGCCTGC CTACTGCTCT GGGTCTCTAC ACTTTCTGCT ACTGCGGCCA TGCCATATTC CCAACATTGT GCAATTCCAT GAAGAAAAAG GACAAGTTCT CTAATGTACT AGTCGTATGC TTCGTCGCAT GTACCCTCAA CTATGGATCA ATGGCCATAC TCGGCTACCT CATGTACGGC GACGACGTTG AATCTCAGGT GACCCTGAAC CTCCCAGAAG GCAAGCTCAG TTCGAAGCTA GCAATCTACA CGGCGCTAAT CAACCCATTC TCAAAGTACG CTCTGATGGT GACTCCTGTC GCGACAGCGA TCGAAGAGAA GCTGCTTACC GGCAATAAGA GGTTCGTCAG CATGCTGATC AGAACCTTCA TTGTCATCAG CACGGTCATC ATAGCCCTCA CAGTCCCCTT CTTCGGCCAC CTCATGGCGC TCGTCGGCTC GCTGCTCAGC GTCGTCGCTT CGATGCTGCT CCCATGCATC TGCTACCTCA AAATCTTTGG CACGGCAAGG TGCAGCAGGC CTGAGGTTGC GGTGATCGTC ATGATTATCA TTCTTGGTTC CTTGGTTGCT GCATGTGGGA CATACTCTTC CTTGCAGAAG ATTATTCATG AGTTC
TraesCS2A02G338600.1            ATGGGCGCGT CGCCGGACGT GCGCGGCTAC CCGGACATCG GCGCGCGCGC CTTCGGGGCC AAGGGCCGCT TCGCCGTCTC GGCCTTCATG TACGCCGAGC TCTACCTCGT CGCCATCGGC TTCCTCATAC TGGAGGGGGA CAACCTCGAC AAGCTGTTCC CGGGCGCCAG CCTCAGCCTC GGCGGCGTGC TCCTGCTCTC CGGCAAGCAC CTCTTCATCG TGCTCGTCTC CATCGTCATC CTGCCCACCA CGTGGCTCAG GAACCTGGGC GTGCTCGCCT ACGTGTCGGC CAGCGGCGTG CTCGCGTCGG TCGTGCTGGT CTTCTGCGTG CTCTGGGCCG CGGTGGTTGA CGGCGTCGGC TTTCAGGGGA AAGGCACCAT GCTCAACGTC AGCGGCCTAC CCACCGCGCT CGGACTCTAC ACTTTCTGCT ACTGCGGCCA CGCCATATTC CCGACATTGT GCAATTCCAT GAAGGAAAAG GACAAGTTCT CCAAGGTACT GGTCATATGC TTCGTGGCAT GCACCCTCAA CTACGGATCC ATGGCCATAC TGGGCTACCT CATGTACGGC GACGACGTCG AGTCTCAGGT GACCCTGAAC CTCCCGGAGG GCAAGCTCAG CTCCAAGCTA GCAATCTACA CGGCGCTGAT CAACCCGTTC TCAAAGTACG CTCTGATGGT GACCCCCGTC GCGACAGCGA TCGAGGAGAA GCTGCTTGCT GGCAACAAGA GGTCCCTCAA CATGCTCATC AGGACCTTCA TCGTCATCAG CACGGTCATC GTGGCCCTCG CCGTCCCCTT CTTCGGCCAC CTCATGGCGC TCGTCGGCTC GCTCCTCAGC GTCATGGCCT CCATGCTGCT CCCGTGCATT TGCTACCTCA AAATCTTCGG CACGGCGAGG TGCAGCAGGG CCGAGGTCGC GCTGATCGTC ATGATCATCG TTCTCGGCTC CTTGGTTGCC GCAAGTGGGA CTTACTCTTC TCTGCAGAAG ATCATTCACG AGTTC
TraesCS2A02G338800.1            ATGGCCGCTG ACCAGGCAAT CCGGACGTAC CCGGACATCG GCGAGCGCGC CTTCGGCCGC CGGGGACGCC TGGTCGTGTC CGCCTTCATG TACGCCGAGC TCTACCTCGT CGCCATCGGC TTCCTCATCC TCGACGGCGA CAACCTCGAC AAGCTTTTCC CCGGCGCCAG CGTTCACCTG GGGCCC---G TGTCGCTTGC GGGGAAGCAG CTGTTCGTCG TGCTGGTGGC GCTCATGGTC GCGCCCACGA CGTGGCTGCG CAGTCTGGGC GTGCTCGCCT ACGTCTCCGC TGCAGGCGTG TTCGCGTCGG TCGCCATCGT CCTCAGCGTG CTCTGGGCCG CGGCCGTCGA CGGCGTCGGG TTCTCCGGGC GAGGCACCCC ATTGCGGCTC ACCGGCCTCC CCACCGCTCT CGGCCTCTAC ACCTTCTGCT ACTGCACCCA CGCGGTGTTC CCGACGCTGT ACACATCCAT GAAGCAAAAA TCTCAGTTCC CAAAGATGCT AGCGATATGC TTCGTGCTGT GCACGCTCAA CTACGGCTCA ATGGCCGTGC TGGGATACCT CATGTACGGC GACGGCGTGC AGTCCCAGGT GACGCTCAAC CTACCGGCGG CGAGGCTCAG CTCCAAGATC GCCATATACA CGACGGTGGT CATGCCTTTC TCGAAGTATG CACTGGTGGT CACGCCGATC GCGGTGGCCA TCGAGGAGAG GTTTGTGGTA GGCGAGGGAG CCGCGGCCTC CGTGGCGGTG AGGACGCTGC TGGTGCTGAG CACGGTGGTC GTCGCGATCG CGCTGCCCTT CTTCGGGTAC CTCATGGCGC TGGTGGGTTC CCTGCTCAGC GTGTGCGCGT GCATGCTGCT GCCGTGCCTC TGCTATGTCA GGATCTTCGG AGCTACATCT CTCACGGCTT TGGAGACGGC GTCGATCGTC GGAATACTGG TGTTGGGCTT GCTGGTGGCT ATAACAGGGA CGTACTCTTC TCTTGTGCAA ATTATCCATG AGTTG
TraesCS2A02G339100.1            ATGGACGCCG ACCCGGCAAT CCGGACGTAC CCGGACATAG GCCACCGCGC CTTCGGCCGC CCCGGCCGCC TGCTCGTGTC GTCTTTCCTG TACGCCGAGG TCTACCTCGT CGCCGTCGGC TTCCTCATCC TCGACGGGGA CAACCTCGAC AAACTCTTCC CGGACTCCAG CGTCGCCCTG GGGCCC---G TGTCGCTCGC GGGGAAGCAG CTGTTCGTCG TGCTCGTCGC GCTCATGGTC GCGCCCACGA CGTGGCTGCG CAGTCTGGGC GTGCTCGCGT ACGTCTCCGC AGCAGGCGTG TTCGCGTCGG TCGTCGTCGT CCTCAGCGTG CTCTGGGTGG CGGCCGTCGA CGGCGTCGGG TTCTCCGGGA GAGCCACTCC GCTGCGGCTC GCCGGCCTCC CCACCGCTCT CGGCCTCTAC ACCTTCTGCT ACTGCGGCCA CGCCGTGTTC CCGACGCTGT ACACATGTAT GAAGCAAAAG TCCCAGTTCC CAAAGATGCT GGCGATATGC TTTGTGCTGT GCACGCTCAA CTACGGCTCA ATGGCCGTGC TCGGGTACCT CATGTACGGC GACGGCGTGC AGTCCCAGGT GACGCTGAAC CTGCCGGCGG CGAGGCTCAG CTCCAAGATC GCCATATACA CGACGCTGGT GAACCCGCTG ACCAAGTACG CGCTCATGGT CACGCCGATC GCGACGGTCA TCGAGGAGAG GATCGCGGCA GGCCATGGCT CCGCGGTCCC CGTGGCGGTG AGGACGCTGC TGGTGCTCAG CACGGTGGTC GTGGCGATCG CCTTGCCGTT CTTCGGCTAC CTCATGGCGC TAGTGGGGTC CTTCCTCAGC GTCGGCGTGT GCATGCTCCT GCCATGCGTC TGCTACCTCA GGATCTTCGG GGCGCCGTCC GTGACCGCCA TGGAGGCCGC CGCGATCTTC GGGATACTGG CGTTGGGTGC GCTTGCGGCT GTAACAGGCA CGTACTCTTC TGTGATGCAA ATTATCCACC ACTTG
TraesCS2B02G342900.1            ATGGACGCCG ACCCGGCAAT CCGGACGTAC CCGGACATAG GCCAGCGCGC CTTCGGGTCC CCCGGCCGCC TGCTCGTGTC ATCTTTCCTG TACGCCGAAG TCTACCTCGT CGCCGTCGGC TTCCTCATCC TCGACGGGGA CAACCTCGAC AAACTCTTCC CGGACTCCAG CCTCGCCCTG GGGCCC---G TGTCGCTCGC GGGGAAGCAG CTCTTCGTCG TGCTCGTCGC GCTCATGGTC GCGCCCACGA CGTGGCTGCG CAGTCTGGGC GTGCTCGCGT ACGTATCCGC AGCAGGCGTG TTCGCGTCGG TCGTCGTCGT CCTCAGCGTG CTCTGGGTGG CGGCCGTCGA CGGCGTCGGG TTCTCCGGGC GAGGCACTCC GCTGCGGCTC GCCGGCCTCC CCACCGCTCT CGGCCTCTAC ACCTTCTGCT ACTGCGGCCA CGCCGTGTTC CCGACGCTGT ACACATGTAT GAAGCAAAAG TCCCAGTTCC CAAAGATGCT GGCGATATGC TTTCTGCTGT GCACGCTCAA CTACGGCTCA ATGGCCGTGC TCGGGTACCT CATGTACGGC GACGGCGTGC AGTCCCAGGT GACGCTCAAC CTGCCGGCGG CGAGGCTCGG CTCCAAGATC GCCATATACA CGACGCTGGT GAACCCGCTG GCCAAGTACG CGCTCATGGT TACGCCGATC GCAACGGTCA TCGAGGAGAG GATCGCGGTA GGCCAGGGCG CCGCGGTCTC CGTGGCGGTG AGGACGCTGC TGGTGCTCAG CACGGTGGTC GTGGCGATCG CCTTGCCGTT CTTCGGCTAC CTCATGGCGC TAGTGGGGTC CTTCCTCAGC GTCGGCGTGT GCATGCTCCT GCCATGCGTC TGCTACCTCA GGATCTTCGG GGCACCGTCC ATCACCGCCA TGGAGGCCGC CGCGATCTTC GGGATACTGG CGTTGGGCGC GCTAGCGGCT GTGACAGGCA CGTACTCTTC TGTGATGCAA ATTATCCACC ACTTG
TraesCS2B02G343200.1            ATGGCCGCTG ACCAGGCAAT CCGGACGTAC CCGGACATCG GTGAGCGCGC CTTCGGCCGC CGGGGACGCC TGGTCGTGTC CGCCTTCATG TACGCCGAGC TCTACCTCGT CGCCATTGGC TTCCTCATCC TCGACGGCGA CAACCTCGAC AAGCTTTTCC CCGGCGCCAG CGTTCGCATG GGGCCC---G TGTCGCTTGC GGGGAAACAG CTGTTCGTCG TGCTGGTGGC GCTCATGGTC GCGCCCACGA CGTGGCTGCG CAGTCTGGGC GTGCTCGCCT ACGTCTCCGC AGCAGGCGTG TTCGCGTCCG TCGCCATCGT CCTCAGCGTG CTCTGGGCCG CGGCCGTCGA CGGCGTCGGG TTCTCTGGGC GAGGCACTCC ATTGCGGCTC GCCGGCCTCC CCACCGCTCT CGGCCTCTAC ACCTTCTGCT ACTGCACCCA CGCGGTGTTC CCGACGCTGT ACACATCCAT GAAGCAAAAA TCTCAGTTCC CAAAGATGCT AGCGATATGC TTCGTGCTGT GCACGCTCAA CTACGGCTCA ATGGCCGTGC TGGGGTACCT CATGTACGGC GACAGCGTGC AGTCCCAGGT GACGCTCAAC CTACCGGCGG CGAGGCTCAG CTCCAAGATC GCCATATACA CGACGGTGGT AATGCCTTTC TCAAAGTATG CGCTGGTGGT CACGCCGATC GCGGTGGCCA TCGAGGAGAG GTTTGTGGTA GGCGAGGGAG CCGTGGCCTC CGTGGCGGTG AGGACGCTGC TGGTGCTGAG CACGGTGGTA GTCGCGATCG CGTTGCCCTT CTTCGGGTAC CTCATGGCGC TGGTGGGTTC CCTGCTCAGC GTGTGCGCGT GCATGCTGCT GCCGTGCCTC TGCTATGTCA GGATCTTCGG AGCCACATCT CTTACGGCTT CGGAGACTGC GGCGATCATC GGAATACTGA TGTTGGGCTT GCTGGTGGCT ATAACAGGGA CGTACTCTTC TCTTGTGCAA ATTATCCACG AGTTG
TraesCS2B02G343300.1            ATGGGCGCGT CGCCGGACGT GCGCGGCTAC CCGGACATCG GCGCGCTCGC CTTCGGGACC AAGGGCCGCT TCGCCGTCTC GGCCTTCATG TACGCCGAGC TCTACCTCGT CGCCATCGGG TTCCTCATAC TGGAGGGGGA CAACCTCGAC AAGCTGTTCC CGGGCACCAG CCTCAGCCTC GGCGGCGTGC TCGTGCTCTC CGGCAAGCAC CTCTTCATCG TGCTCGTGTC CATCTTCATC CTGCCCACCA CGTGGCTGAG GAACCTGGGC GTGCTCGCCT ACGTGTCGGC CAGCGGCGTG CTCGCGTCCG TCGTGCTGGT CTTCTGCGTG CTCTGGGCCG CGGTGGTCGA CGGCGTCGGG TTTCAGGGGA AAGGGACCAT GCTCAAAGTC AGCGGCCTAC CCACTGCGCT CGGACTCTAC ACTTTTTGCT ACTGCGGCCA TGCCATATTC CCGACACTCT GCAATTCCAT GAAGGAAAAG GACAAGTTCT CTAAGGTACT TGTCATATGC TTCGTCGCAT GCACCCTCAA CTACGGATCC ATGGCCATAC TGGGCTACCT CATGTACGGC GACGACGTCG AGTCTCAGGT GACCCTGAAC CTCCCGGAGG GCAAGCTCAG CTCCAAGCTA GCAATCTACA CGGCGCTGAT CAACCCGTTC TCAAAGTACG CTCTGATGGT GACCCCCGTC GCGACAGCGA TCGAAGAGAA GCTGCTTGCC GGCAACAAGA AGTCCCTCAA CATGCTCATC AGAACCTTCA TCGTCATCAG CACGGTCATC GTGGCCCTCA CCGTCCCCTT CTTCGGCCAC CTCATGGCGC TCGTCGGCTC GCTGCTCAGC GTCATGGCCT CCATGCTGCT CCCGTGCATC TGCTACCTGA AAATCTTCGG CACGGCGAGG TGTAGCAGGG CTGAGGTCGC GCTGATCGTC ATGATCATCG TTCTCGGCTC CTTGGTTGCC GCAAGTGGGA CTTACTCTTC TCTGCAGAAG ATCATTCACG AGTTC
TraesCS2D02G324000.1            ATGGACGCCG ACCCGGCAAT CCGGACGTAC CCGGACATAG GCCAGCGCGC CTTCGGCTCC CCCGGCCGCC TGCTCGTGTC GTCTTTCCTG TACGCCGAGG TCTACCTCGT CGCCGTCGGC TTCCTCATCC TCGACGGGGA CAACCTCGAC AAGCTCTTCC CGGGCTCCAG CGTCGCCCTG GGGCCC---G TGTCGCTCGC GGGGAAGCAG CTTTTCGTCG TGCTCGTCGC GCTCATGGTC GCGCCCACGA CGTGGCTGCG CAGTCTGGGC GTGCTCGCGT ACGTCTCCGC AGCAGGCGTG TTCGCGTCGT TGGTCGTCGT CCTCAGCGTG CTCTGGGTGG CGGCCGTCGA CGGGGTCGGG TTCTCCGGGA GAGGCACTCC GCTGCGGCTC GCCGGCCTCC CCACCGCTCT CGGCCTGTAC ACCTTCTGCT ACTGCGGCCA CGCCGTGTTC CCGACGCTGT ACACATGTAT GAAGCAAAAG TCCCAGTTCC CAAAGATGCT GGCGATATGC TTCGTGCTGT GCACGCTCAA CTACGGCTCG ATGGCCGTGC TGGGGTACCT CATGTACGGC GACGGCGTGC AGTCCCAGGT GACGCTCAAC CTGCCGGCGG CGAGGCTCAG CTCCAAGATC GCCATATACA CAACGCTGGT GAACCCGCTG GCCAAGTACG CGCTCATGGT CACGCCGATC GCGACGGTCG TCGAGGAGAG GATCGCGGTA GGCCAGGGCT CCGCGGTCCC CGTGGCGGTG AGGACGCTGC TGGTGCTCAG CACCGTGGCC GTGGCGATCG CCGTGCCGTT CTTCGGCTAC CTCATGGCGC TAGTGGGGTC CTTCCTCAGC GTGGGCGTGT GCATGCTCCT GCCATGCGTC TGCTACCTCA GGATCTTCGG GGCGCCGTCC GTGACCGCCA TGGAGGCCGC CGCGATCTTC GGGATACTGG CGTTGGGCGC GCTTGTGGCT GTGACCGGCA CGTACTCTTC TGTGATGCAA ATTATCCACC ACTTG
TraesCS2D02G324300.1            ATGGCCGCTG ACCAGGCAAT CCGGACGTAC CCGGACATCG GCGAGCGCGC CTTCGGCCGC CGGGGACGCC TGGTCGTGTC CGCCTTCATG TACGCTGAGC TCTACCTCGT CGCCATCGGC TTCCTCATCC TCGACGGCGA CAACCTCGAC AAGCTTTTCC CCGGCGCCAG CGTTCGCCTG GGGCCC---G CGTCTCTTGC GGGGAAACAG CTGTTCGTCG TGTTGGTGGC GCTCATGGTC GCGCCCACGA CGTGGCTGCG CAGTCTAGGC GTGCTCGCCT ACGTCTCCGC AGCAGGCGTG TTCGCGTCGG TCGCCATCGT CCTCAGCGTG CTCTGGGCCG CGGCCGTCGA CGGCGTCGGG TTCTCTGGGC GAGGCACTCC ATTGCGGCTC ACCGGCCTCC CCACCGCTCT CGGCCTCTAC ACCTTCTGCT ACTGCACCCA CGCGGTGTTC CCGACGCTGT ACACATCCAT GAAGCAAAAA TCTCAGTTCC CAAAGATGCT AGCGATATGC TTCGTGCTGT GCACGCTCAA CTATGGCTCA ATGGCCGTCT TGGGGTACCT CATGTACGGC GACGGCGTGC AGTCCCAGGT GACGCTCAAC CTACCGGCGG CGAGGCTCAG CTCCAAGATC GCCATATACA CGACGGTGGT CATGCCTTTC TCAAAGTATG CGCTGGTGGT CACTCCGATC GCGGTGGCCA TCGAGGAGAG GTTTGTGGTA GGCGAGGGAG CCGCGGCCTC CGTGGCGGTG AGGACGCTGC TGGTGCTGAG CACGGTGGTC GTCGCGATCG CGCTGCCATT CTTCGGGTAC CTCATGGCGC TGGTGGGTTC CCTGCTCAGC GTGTGCGCGT GCATGCTGCT GCCGTGCCTC TGCTATGTCA GGATCTTCGG AGCTACATCT CTCACGGCTT CGGAAACTGC GTCGATCATC GGAATACTGA TGTTGGGCTT GCTGGTTGCT ATAACAGGGA CGTACTCTTC TCTTGTGCAA ATTATCCACG AGTTG
TraesCS2D02G324400.1            ATGGGCGCGT CGCCGGACGT GCGCGGCTAC CCGGACATCG GCGCGCTCGC CTTCGGGGCC AAGGGCCGCT TCGCCGTCTC GGCCTTCATG TACGCCGAGC TCTACCTCGT CGCCATCGGC TTCCTCATAC TGGAGGGGGA CAACCTGGAC AAGCTGTTCC CGGGCACCAG CCTCAGCCTC GGCGGCGTGC TCGTCCTCTC CGGCAAGCAC CTCTTCATCG TGCTCGTGTC CATCTTCATC CTGCCCACCA CGTGGCTGAG GAACCTGGGC GTGCTCGCCT ACGTGTCGGC CAGCGGCGTG CTCGCGTCCG TCGTGCTGGT CTTCTGCGTG CTCTGGGCCG CCGTGGTCGA CGGCGTCGGG TTTCAGGGGA AAGGGACCAT GCTCAATGTC AGCGGCCTAC CTACTGCGCT CGGGCTCTAC ACTTTCTGCT ACTGCGGCCA TGCCATATTC CCGACATTGT GCAATTCCAT GAAGGAAAAG GACAAGTTCT CCAAGGTACT AGTCATATGC TTCGTCGCAT GCACCCTCAA CTACGGATCC ATGGCCATAC TGGGCTACCT CATGTACGGC GACGACGTCG AGTCTCAGGT GACCCTGAAC CTCCCGGAGG GCAAGCTCAG CTCCAAGCTA GCAATCTACA CGGCGCTGAT CAACCCATTC TCAAAGTACG CTCTGATGGT GACCCCCGTC GCGACAGCGG TCGAAGAGAA GCTGCTTGCC GGCAACAAGA GGTCCCTCAA CATGCTCATC AGGACCTTCA TCGTCATCAG CACGGTCATC GTGGCCCTCA CCGTCCCCTT CTTCGGCCAC CTCATGGCGC TCGTCGGCTC GCTGCTCAGC GTCATGGCCT CCATGCTGCT CCCCTGCATC TGCTACCTCA AAATCTTCGG CACGGCGAGG TGTAGCAGGG CTGAGGTCGC GCTGATCGTC ATGATCATCG TTCTCGGCTC CTTGGTTGCC GCAAGTGGGA CTTACTCTTC TCTGCAGAAG ATCATTCACG AGTTC
TRIDC1BG007330.1                ATGGGAGCGT CAGCGGACGT GCGCGGCTAC CCAGACATCG GTGCGCTCGC GTTTGGGGTC AAAGGCCGGT TCGCCGTGTC GGCGTTCATG TACGCGGAGC TCTACCTTGT TCCCATCGGG TTCTTGATAA TGGAGGGGGA CAACCTGGAC AAGCTATTCC CAGGCACCAG CCTCAGCCTC GGCGCCGGGC TCCTGTTCTC GGGCAAGCAC TTGTTCATCG TGCTCGCATC CATCATGATC TTGCCCACGA CGTGGCTGAG GAACCTGGGC GTGCTCGCCT ACGTGTCAGC CAGCGGCGTG CTCGCATCGG TTGTACTGGT TTTCTGCGTG CTATGGGCCG CGGTGGTCGA CGGCGTCGGG TTTCAGGGGA AAGGGACCAT GCTGAATGTC AGTGGCCTGC CTACTGCTCT GGGTCTCTAC ACTTTCTGCT ACTGCGGCCA TGCCATATTC CCAACATTGT GCAATTCCAT GAAGAAAAAG GACAAGTTCT CTAAT----- ---------- ---------- ---------- ---------- ------GTAC TTAAGCTGTT ATTGTTT--- ---------- ---------- ---------- ---------- ---------- ---------- ---------- ---------- ---------- ---------- ---------- ---------- ---------- ---------- ---------- ---------- ---------- ---------- ---------- ---------- ---------- ---------- ---------- ---------- ---------- ---------- ---------- ---------- ---------- ---------- ---------- ---------- ---------- ---------- ---------- ---------- ---------- ---------- ---------- ---------- ---------- ---------- ---------- -----
TRIDC2AG047460.1                ATGGACGCCG ACCCGGCAAT CCGGACGTAC CCGGACATAG GCCACCGCGC CTTCGGCCGC CCCGGCCGCC TGCTCGTGTC GTCTTTCCTG TACGCCGAGG TCTACCTCGT CGCCGTCGGC TTCCTCATCC TCGACGGGGA CAACCTCGAC AAACTCTTCC CGGACTCCAG CGTCGTCCTG GGGCCC---G TGTCGCTCGC GGGGAAGCAG CTGTTCGTCG TGCTCGTCGC GCTCATGGTC GCGCCCACGA CGTGGCTGCG CAGTCTGGGC GTGCTCGCGT ACGTCTCCGC AGCAGGCGTG TTCGCGTCGG TCGTCGTCGT CCTCAGCGTG CTCTGGGTGG CGGCCGTCGA CGGCGTCGGG TTCTCCGGGA GAGCCACTCC GCTGCGGCTC GCCGGCCTCC CCACCGCTCT CGGCCTCTAC ACCTTCTGCT ACTGCGGCCA CGCCGTGTTC CCGACGCTGT ACACATGTAT GAAGCAAAAG TCCCAGTTCC CAAAGATGCT GGCGATATGC TTTGTGCTGT GCACGCTCAA CTACGGCTCA ATGGCCGTGC TCGGGTACCT CATGTACGGC GACGGCGTGC AGTCCCAGGT GACGCTGAAC CTGCCGGCGG CGAGGCTCAG CTCCAAGATC GCCATATACA CGACGCTGGT GAACCCGCTG GCCAAGTACG CGCTCATGGT CACGCCGATC GCGACGGTCA TCGAGGAGAG GATCGCGGCA GGCCATGGCT CCGCGGTCCC CGTGGCGGTG AGGACGCTGC TGGTGCTCAG CACGGTGGTC GTGGCGATCG CCTTGCCGTT CTTCGGCTAC CTCATGGCGC TAGTGGGGTC CTTCCTCAGC GTCGGCGTGT GCATGCTCCT GCCATGCGTC TGCTACCTCA GGATCTTCGG GGCGCCGTCC GTGACCGCCA TGGAGGCCGC CGCGATCTTC GGGATACTGG CGTTGGGTGC GCTTGCGGCT GTAACAGGCA CGTACTCTTC TGTGATGCAA ATTATCCACC ACTTG
TRIDC2AG047500.3                ATGGCCGCTG ACCAGGCAAT CCGGACGTAC CCGGACATCG GCGAGCGCGC CTTCGGCCGC CGGGGACGCC TGGTCGTGTC CGCCTTCATG TACGCCGAGC TCTACCTCGT CGCCATCGGC TTCCTCATCC TCGACGGCGA CAACCTCGAC AAGCTTTTCC CCGGCGCCAG CGTTCACCTG GGGCCC---G TGTCGCTTGC GGGGAAGCAG CTGTTCGTCG TGCTGGTGGC GCTCATGGTC GCGCCCACGA CGTGGCTGCG CAGTCTGGGC GTGCTCGCCT ACGTCTCCGC TGCAGGCGTG TTCGCGTCGG TCGCCATCGT CCTCAGCGTG CTCTGGGCCG CGGCCGTCGA CGGCGTCGGG TTCTCCGGGC GAGGCACCCC ATTGCGGCTC ACCGGCCTCC CCACCGCTCT CGGCCTCTAC ACCTTCTGCT ACTGCACCCA CGCGGTGTTC CCGACGCTGT ACACATCCAT GAAGCAAAAA TCTCAGTTCC CAAAGATGCT AGCGATATGC TTCGTGCTGT GCACGCTCAA CTACGGCTCA ATGGCCGTGC TGGGATACCT CATGTACGGC GACGGCGTGC AGTCCCAGGT GACGCTCAAC CTACCGGCGG CGAGGCTCAG CTCCAAGATC GCCATATACA CGACGGTGGT CATGCCTTTC TCGAAGTATG CACTGGTGGT CACGCCGATC GCGGTGGCCA TCGAGGAGAG GTTTGTGGTA GGCGAGGGAG CCGCGGCCTC CGTGGCGGTG AGGACGCTGC TGGTGCTGAG CACGGTGGTC GTCGCGATCG CGCTGCCCTT CTTCGGGTAC CTCATGGCGC TGGTGGGTTC CCTGCTCAGC GTGTGCGCGT GCATGCTGCT GCCGTGCCTC TGCTATGTCA GGATCTTCGG AGCTACATCT CTCACGGCTT TGGAGACGGC GTCGATCGTC GGAATACTGG TGTTGGGCTT GCTGGTGGCT ATAACAGGGA CGTACTCTTC TCTTGTGCAA ATTATCCAT- -----
TRIDC2AG047520.1                ATGGGCGCGT CGCCGGACGT GCGCGGCTAC CCGGACATCG GCGCGCGCGC CTTCGGGGCC AAGGGCCGCT TCGCCGTCTC GGCCTTCATG TACGCCGAGC TCTACCTCGT CGCCATCGGC TTCCTCATAC TGGAGGGGGA CAACCTCGAC AAGCTGTTCC CGGGCGCCAG CCTCAGCCTC GGCGGCGTGC TCCTGCTCTC CGGCAAGCAC CTCTTCATCG TGCTCGTCTC CATCGTCATC CTGCCCACCA CGTGGCTCAG GAACCTGGGC GTGCTCGCCT ACGTGTCGGC CAGCGGCGTG CTCGCGTCGG TCGTGCTGGT CTTCTGCGTG CTCTGGGCCG CGGTGGTTGA CGGCGTCGGC TTTCAGGGGA AAGGCACCAT GCTCAACGTC AGCGGCCTAC CCACCGCGCT CGGACTCTAC ACTTTCTGCT ACTGCGGCCA CGCCATATTC CCGACATTGT GCAATTCCAT GAAGGAAAAG GACAAGTTCT CCAAGGTACT GGTCATATGC TTCGTGGCAT GCACCCTCAA CTACGGATCC ATGGCCATAC TGGGCTACCT CATGTACGGC GACGACGTCG AGTCTCAGGT GACCCTGAAC CTCCCGGAGG GCAAGCTCAG CTCCAAGCTA GCAATCTACA CGGCGCTGAT CAACCCGTTC TCAAAGTACG CTATGATGGT GACCCCCGTC GCGACAGCGA TCGAGGAGAA GCTGCTTGCT GGCAACAAGA GGTCCCTCAA CATGCTCATC AGGACCTTCA TCGTCATCAG CACGGTCATC GTGGCCCTCG CCGTCCCCTT CTTCGGCCAC CTCATGGCGC TCGTCGGCTC GCTCCTCAGC GTCATGGCCT CCATGCTGCT CCCGTGCATT TGCTACCTCA AAATCTTCGG CACGGCGAGG TGCAGCAGGG CCGAGGTCGC GCTGATCGTC ATGATCATCG TTCTCGGCTC CTTGGTTGCC GCAAGTGGGA CTTACTCTTC TCTGCAGAAG ATCATTCACG AGTTC
TRIDC2BG050000.1                ATGGACGCCG ACCCGGCAAT CCGGACGTAC CCGGACATAG GCCAGCGCGC CTTCGGGTCC CCCGGCCGCC TGCTCGTGTC GTCTTTCCTG TACGCCGAAG TCTACCTCGT CGCCGTCGGC TTCCTCATCC TCGACGGGGA CAACCTCGAC AAACTCTTCC CGGACTCCAG CCTCGCCCTG GGGCCC---G TGTCGCTCGC GGGGAAGCAG CTCTTCGTCG TGCTCGTCGC GCTCATGGTC GCGCCCACGA CGTGGCTGCG CAGTCTGGGC GTGCTCGCGT ACGTATCCGC AGCAGGCGTG TTCGCGTCGG TCGTCGTCGT CCTCAGCGTG CTCTGGGTGG CGGCCGTCGA CGGCGTCGGG TTCTCCGGGC GAGGCACTCC GCTGCGGCTC GCCGGCCTCC CCACCGCTCT CGGCCTCTAC ACCTTCTGCT ACTGCGGCCA CGCCGTGTTC CCGACGCTGT ACACATGTAT GAAGCAAAAG TCCCAGTTCC CAAAGATGCT GGCGATATGC TTTCTGCTGT GCACGCTCAA CTACGGCTCA ATGGCCGTGC TCGGGTACCT CATGTACGGC GACGGCGTGC AGTCCCAGGT GACGCTCAAC CTGCCGGCGG CGAGGCTCGG CTCCAAGATC GCCATATACA CGACGCTGGT GAACCCGCTG GCCAAGTACG CGCTCATGGT TACGCCGATC GCAACGGTCA TCGAGGAGAG GATCGCGGTA GGCCAGGGCG CCGCGGTCTC CGTGGCGGTG AGGACGCTGC TGGTGCTCAG CACGGTGGTC GTGGCGATCG CCTTGCCGTT CTTCGGCTAC CTCATGGCGC TAGTGGGGTC CTTCCTCAGC GTCGGCGTGT GCATGCTCCT GCCATGCGTC TGCTACCTCA GGATCTTCGG GGCACCGTCC ATCACCGCCA TGGAGGCGGC CGCGATCTTC GGGATACTGG CGTTGGGCGC GCTAGCGGCT GTGACAGGCA CGTACTCTTC TGTGATGCAA ATTATCCACC ACTTG
TRIDC2BG050030.1                ATGGCCGCTG ACCAGGCAAT CCGGACGTAC CCGGACATCG GTGAGCGCGC CTTCGGCCGC CGGGGACGCC TGGTCGTGTC CGCCTTCATG TACGCCGAGC TCTACCTCGT CGCCATTGGC TTCCTCATCC TCGACGGCGA CAACCTCGAC AAGCTTTTCC CCGGCGCCAG CGTTCGCATG GGGCCC---G TGTCGCTTGC GGGGAAACAG CTGTTCGTCG TGCTGGTGGC GCTCATGGTC GCGCCCACGA CGTGGCTGCG CAGTCTGGGC GTGCTCGCCT ACGTCTCCGC AGCAGGCGTG TTCGCGTCCG TCGCCATCGT CCTCAGCGTG CTCTGGGCCG CGGCCGTCGA CGGCGTCGGG TTCTCTGGGC GAGGCACTCC ATTGCGGCTC GCCGGCCTCC CCACCGCTCT CGGCCTCTAC ACCTTCTGCT ACTGCACCCA CGCGGTGTTC CCGACGCTGT ACACATCCAT GAAGCAAAAA TCTCAGTTCC CAAAGATGCT AGCGATATGC TTCGTGCTGT GCACGCTCAA CTACGGCTCA ATGGCCGTGC TGGGGTACCT CATGTACGGC GACAGCGTGC AGTCCCAGGT GACGCTCAAC CTACCGGCGG CGAGGCTCAG CTCCAAGATC GCCATATACA CGACGGTGGT AATGCCTTTC TCAAAGTATG CGCTGGTGGT CACGCCGATC GCGGTGGCCA TCGAGGAGAG GTTTGTGGTA GGCGAGGGAA GGCAAGATCC AATGGGAGGT AATTCCTCGT TGATG----- ---------- ---------- ---------- -------AGA TTGACGAACT TCTCAGGACC T---TCATCG TCATCAGCAC GGTCATCGTG GCCCTCACCG TCC------- ---------- -CCTTCTTCG GCCACCTCAT GGCGCTCGTC GGCT------ ---------- ---------- -------CGC TGCTCAGCGT CATGGCCTCC ATGCTGCTCC CGTGCATCTG CTACC
TRITD1Av1G000090.1              ATGGGCGCAT CTTCGGACGT GCTCGGCTAC CCGGAGATCG GCGCGCTTGC GTTTGGTGCC AAAGGACGGT TCGCCGTGTC GGCGATCATG TACGTCGAGC TCTACCTCGT TGCCATCGGG TTTTTGATAT TGGAGGGGGA CAACCTGGAC AAGCTGTTCC CGGGCACAAG CCTCAACCTA GGGGCCGGGC TCCTGATCTC GGGCAAGCAC CTGTTCGTCG TGCTCGCGGG CATTGTGATC TTGCCCACGA CATGGCTCAG GAACCTCGGC GTGCTCGCCT ACGTGTCAGC CAGTGGTGTG CTCGCGTCCG TCGTGCTGGT GTTCTGCCTA CTCTGGGCCG CGGTGGTCGA CGGCGTCGGG TTTCAGGGGA AAGGAACCGT GCTGAACTTC AGCGGCCTGC CAACTGCTCT GGGTCTCTAC ATTTTCTGCT ACGGCGGCCA TCCCGTATTC CCAACATTGT GCAATTCCAT GCACGAAAAG AACAAGTTCT CCAAGGTACT AGTTGTATGC TTCGTTGTAT CTACCCTCAA CTTCGGATCC GTGGCTATAC TCGGCTACCT CATGTACGGC GACGATGTTG AATCTCAGTT CACCCTGAAC CTCCCGGAAG GCAAGCTCAG CTCCAAGCTA GCAATCTACA CGGCGCTAAT CAACCCGTTC TCAAAGTACG CTCTGATGGT GACTCCTGTC GCCACGGCGA TCGAAGAGAA GCTGCTTGCT AGCAATCAGA GGTTCGTCCA CATACTGGTC AGAACCTTCA TTGTCATCAG CACAGTCATC ATAGCCCTCA CAATCCCCTT CTTCGCTGAC CTCATGGCGC TCGTCGGCTC GCTCCTCATT GTCATGGCTT CGATGCTGCT CCCATGTATC TGCTACCTCA AAATCTTTGG TACGGCAAGC TGCAGCAGGG CTGAGGTTGC GCTCATGGTC ATTATTATCA TTCTTGGTTC CTTGGTTGCT GCAAGTGGGA CATACTTTTC TTTGCAGAAG ATTATTCATG ATTTC
TRITD2Av1G199190.1              ATGGACGCCG ACCCGGCAAT CCGGACGTAC CCGGACATAG GCCACCGCGC CTTCGGCCGC CCCGGCCGCC TGCTCGTGTC GTCTTTCCTG TACGCCGAGG TCTACCTCGT CGCCGTCGGC TTCCTCATCC TCGACGGGGA CAACCTCGAC AAACTCTTCC CGGACTCCAG CGTCGCCCTG GGGCCC---G TGTCGCTCGC GGGGAAGCAG CTGTTCGTCG TGCTCGTCGC GCTCATGGTC GCGCCCACGA CGTGGCTGCG CAGTCTGGGC GTGCTCGCGT ACGTCTCCGC AGCAGGCGTG TTCGCGTCGG TCGTCGTCGT CCTCAGCGTG CTCTGGGTGG CGGCCGTCGA CGGCGTCGGG TTCTCCGGGA GAGCCACTCC GCTGCGGCTC GCCGGCCTCC CCACCGCTCT CGGCCTCTAC ACCTTCTGCT ACTGCGGCCA CGCCGTGTTC CCGACGCTGT ACACATGTAT GAAGCAAAAG TCCCAGTTCC CAAAGATGCT GGCGATATGC TTTGTGCTGT GCACGCTCAA CTACGGCTCA ATGGCCGTGC TCGGGTACCT CATGTACGGC GACGGCGTGC AGTCCCAGGT GACGCTGAAC CTGCCGGCGG CGAGGCTCAG CTCCAAGATC GCCATATACA CGACGCTGGT GAACCCGCTG ACCAAGTACG CGCTCATGGT CACGCCGATC GCGACGGTCA TCGAGGAGAG GATCGCGGCA GGCCATGGCT CCGCGGTCCC CGTGGCGGTG AGGACGCTGC TGGTGCTCAG CACGGTGGTC GTGGCGATCG CCTTGCCGTT CTTCGGCTAC CTCATGGCGC TAGTGGGGTC CTTCCTCAGC GTCGGCGTGT GCATGCTCCT GCCATGCGTC TGCTACCTCA GGATCTTCGG GGCGCCGTCC GTGACCGCCA TGGAGGCCGC CGCGATCTTC GGGATACTGG CGTTGGGTGC GCTTGCGGCT GTAACAGGCA CGTACTCTTC TGTGATGCAA ATTATCCACC ACTTG
TRITD2Av1G199310.1              ATGGCCGCTG ACCAGGCAAT CCGGACGTAC CCGGACATCG GCGAGCGCGC CTTCGGCCGC CGGGGACGCC TGGTCGTGTC CGCCTTCATG TACGCCGAGC TCTACCTCGT CGCCATCGGC TTCCTCATCC TCGACGGCGA CAACCTCGAC AAGCTTTTCC CCGGCGCCAG CGTTCACCTG GGGCCC---G TGTCGCTTGC GGGGAAGCAG CTGTTCGTCG TGCTGGTGGC GCTCATGGTC GCGCCCACGA CGTGGCTGCG CAGTCTGGGC GTGCTCGCCT ACGTCTCCGC TGCAGGCGTG TTCGCGTCGG TCGCCATCGT CCTCAGCGTG CTCTGGGCCG CGGCCGTCGA CGGCGTCGGG TTCTCCGGGC GAGGCACCCC ATTGCGGCTC ACCGGCCTCC CCACCGCTCT CGGCCTCTAC ACCTTCTGCT ACTGCACCCA CGCGGTGTTC CCGACGCTGT ACACATCCAT GAAGCAAAAA TCTCAGTTCC CAAAGATGCT AGCGATATGC TTCGTGCTGT GCACGCTCAA CTACGGCTCA ATGGCCGTGC TGGGATACCT CATGTACGGC GACGGCGTGC AGTCCCAGGT GACGCTCAAC CTACCGGCGG CGAGGCTCAG CTCCAAGATC GCCATATACA CGACGGTGGT CATGCCTTTC TCGAAGTATG CACTGGTGGT CACGCCGATC GCGGTGGCCA TCGAGGAGAG GTTTGTGGTA GGCGAGGGAG CCGCGGCCTC CGTGGCGGTG AGGACGCTGC TGGTGCTGAG CACGGTGGTC GTCGCGATCG CGCTGCCCTT CTTCGGGTAC CTCATGGCGC TGGTGGGTTC CCTGCTCAGC GTGTGCGCGT GCATGCTGCT GCCGTGCCTC TGCTATGTCA GGATCTTCGG AGCTACATCT CTCACGGCTT TGGAGACGGC GTCGATCGTC GGAATACTGG TGTTGGGCTT GCTGGTGGCT ATAACAGGGA CGTACTCTTC TCTTGTGCAA ATTATCCATG AGTTG
TRITD2Av1G199330.1              ATGGGCGCGT CGCCGGACGT GCGCGGCTAC CCGGACATCG GCGCGCGCGC CTTCGGGGCC AAGGGCCGCT TCGCCGTCTC GGCCTTCATG TACGCCGAGC TCTACCTCGT CGCCATCGGC TTCCTCATAC TGGAGGGGGA CAACCTCGAC AAGCTGTTCC CGGGCGCCAG CCTCAGCCTC GGCGGCGTGC TCCTGCTCTC CGGCAAGCAC CTCTTCATCG TGCTCGTCTC CATCGTCATC CTGCCCACCA CGTGGCTCAG GAACCTGGGC GTGCTCGCCT ACGTGTCGGC CAGCGGCGTG CTCGCGTCGG TCGTGCTGGT CTTCTGCGTG CTCTGGGCCG CGGTGGTTGA CGGCGTCGGC TTTCAGGGGA AAGGCACCAT GCTCAACGTC AGCGGCCTAC CCACCGCGCT CGGACTCTAC ACTTTCTGCT ACTGCGGCCA CGCCATATTC CCGACATTGT GCAATTCCAT GAAGGAAAAG GACAAGTTCT CCAAG----- ---------- ---------- ---------- ---------- ---------- ---------- ---------- ---------- ---------- ---------- ---------- ---------- ---------- ---------- ---------- ---------- ---------- ---------- ---------- ---------- ---------- ---------- ---------- ---------- ---------- ---------- ---------- ---------- ---------- ---------- ---------- ---------- ---------- ---------- ---------- ---------- ---------- ---------- ---------- ---------- ---------- ---------- ---------- ---------- ---------- ---------- ---------- ---------- ---------- GTAATCACTA ATCAA
TRITD2Bv1G162470.1              ATGGACGCCG ACCCGGCAAT CCGGACGTAC CCGGACATAG GCCAGCGCGC CTTCGGGTCC CCCGGCCGCC TGCTCGTGTC ATCTTTCCTG TACGCCGAAG TCTACCTCGT CGCCGTCGGC TTCCTCATCC TCGACGGGGA CAACCTCGAC AAACTCTTCC CGGACTCCAG CCTCGCCCTG GGGCCC---G TGTCGCTCGC GGGGAAGCAG CTCTTCGTCG TGCTCGTCGC GCTCATGGTC GCGCCCACGA CGTGGCTGCG CAGTCTGGGC GTGCTCGCGT ACGTATCCGC AGCAGGCGTG TTCGCGTCGG TCGTCGTCGT CCTCAGCGTG CTCTGGGTGG CGGCCGTCGA CGGCGTCGGG TTCTCCGGGC GAGGCACTCC GCTGCGGCTC GCCGGCCTCC CCACCGCTCT CGGCCTCTAC ACCTTCTGCT ACTGCGGCCA CGCCGTGTTC CCGACGCTGT ACACATGTAT GAAGCAAAAG TCCCAGTTCC CAAAGATGCT GGCGATATGC TTTCTGCTGT GCACGCTCAA CTACGGCTCA ATGGCCGTGC TCGGGTACCT CATGTACGGC GACGGCGTGC AGTCCCAGGT GACGCTCAAC CTGCCGGCGG CGAGGCTCGG CTCCAAGATC GCCATATACA CGACGCTGGT GAACCCGCTG GCCAAGTACG CGCTCATGGT TACGCCGATC GCAACGGTCA TCGAGGAGAG GATCGCGGTA GGCCAGGGCG CCGCGGTCTC CGTGGCGGTG AGGACGCTGC TGGTGCTCAG CACGGTGGTC GTGGCGATCG CCTTGCCGTT CTTCGGCTAC CTCATGGCGC TAGTGGGGTC CTTCCTCAGC GTCGGCGTGT GCATGCTCCT GCCATGCGTC TGCTACCTCA GGATCTTCGG GGCACCGTCC ATCACCGCCA TGGAGGCCGC CGCGATCTTC GGGATACTGG CGTTGGGCGC GCTAGCGGCT GTGACAGGCA CGTACTCTTC TGTGATGCAA ATTATCCACC ACTTG
TRITD2Bv1G162500.1              ATGGCCGCTG ACCAGGCAAT CCGGACGTAC CCGGACATCG GTGAGCGCGC CTTCGGCCGC CGGGGACGCC TGGTCGTGTC CGCCTTCATG TACGCCGAGC TCTACCTCGT CGCCATTGGC TTCCTCATCC TCGACGGCGA CAACCTCGAC AAGCTTTTCC CCGGCGCCAG CGTTCGCATG GGGCCC---G TGTCGCTTGC GGGGAAACAG CTGTTCGTCG TGCTGGTGGC GCTCATGGTC GCGCCCACGA CGTGGCTGCG CAGTCTGGGC GTGCTCGCCT ACGTCTCCGC AGCAGGCGTG TTCGCGTCCG TCGCCATCGT CCTCAGCGTG CTCTGGGCCG CGGCCGTCGA CGGCGTCGGG TTCTCTGGGC GAGGCACTCC ATTGCGGCTC GCCGGCCTCC CCACCGCTCT CGGCCTCTAC ACCTTCTGCT ACTGCACCCA CGCGGTGTTC CCGACGCTGT ACACATCCAT GAAGCAAAAA TCTCAGTTCC CAAAGATGCT AGCGATATGC TTCGTGCTGT GCACGCTCAA CTACGGCTCA ATGGCCGTGC TGGGGTACCT CATGTACGGC GACAGCGTGC AGTCCCAGGT GACGCTCAAC CTACCGGCGG CGAGGCTCAG CTCCAAGATC GCCATATACA CGACGGTGGT AATGCCTTTC TCAAAGTATG CGCTGGTGGT CACGCCGATC GCGGTGGCCA TCGAGGAGAG GTTTGTGGTA GGCGAGGGAG CCGTGGCCTC CGTGGCGGTG AGGACGCTGC TGGTGCTGAG CACGGTGGTA GTCGCGATCG CGTTGCCCTT CTTCGGGTAC CTCATGGCGC TGGTGGGTTC CCTGCTCAGC GTGTGCGCGT GCATGCTGCT GCCGTGCCTC TGCTATGTCA GGATCTTCGG AGCCACATCT CTTACGGCTT CGGAGACTGC GGCGATCATC GGAATACTGA TGTTGGGCTT GCTGGTGGCT ATAACAGGGA CGTACTCTTC TCTTGTGCAA ATTATCCACG AGTTG
TRITD2Bv1G162510.1              ATGGGCGCGT CGCCGGACGT GCGCGGCTAC CCGGACATCG GCGCGCTCGC CTTCGGGACC AAGGGCCGCT TCGCCGTCTC GGCCTTCATG TACGCCGAGC TCTACCTCGT CGCCATCGGG TTCCTCATAC TGGAGGGGGA CAACCTCGAC AAGCTGTTCC CGGGCACCAG CCTCAGCCTC GGCGGCGTGC TCGTGCTCTC CGGCAAGCAC CTCTTCATCG TGCTCGTGTC CATCTTCATC CTGCCCACCA CGTGGCTGAG GAACCTGGGC GTGCTCGCCT ACGTGTCGGC CAGCGGCGTG CTCGCGTCCG TCGTGCTGGT CTTCTGCGTG CTCTGGGCCG CGGTGGTCGA CGGCGTCGGG TTTCAGGGGA AAGGGACCAT GCTCAAAGTC AGCGGCCTAC CCACTGCGCT CGGACTCTAC ACTTTTTGCT ACTGCGGCCA TGCCATATTC CCGACACTCT GCAATTCCAT GAAGGAAAAG GACAAGTTCT CTAAGGTAAT CACT------ ---------- ---------- ---------- ---------- ---------- ---------- ---------- ---------- ---------- ---------- ---------- ---------- ---------- ---------- ---------- ---------- ---------- ---------- ---------- ---------- ---------- ---AATCAA- ---------- ---------- ---------- ---------- ---------- ---------- ---------- ---------- ---------- ---------- ---------- ---------- ---------- ---------- ---------- ---------- ---------- ---------- ---------- ---------- ---------- ---------- ---------- ---------- ---------- ---------- ---------- -----
TuG1812G0100000012.01.T02       ATGGGCGCAT CTTCGGACGT GCTCGGCTAC CCGGAGATCG GCGCGCTTGC GTTTGGTGCC AAAGGACGGT TCGCCGTGTC GGCGATCATG TACGTCGAGC TCTACCTCGT TGCCATCGGG TTTTTGATAT TGGAGGGGGA CAACCTGGAC AAGCTGTTCC CGGGCACAAG CCTCAACCTA GGGGCCGGGC TCCTGATCTC GGGCAAGCAC CTGTTCGTCG TGCTCGCGGG CATTGTGATC TTGCCCACGA CATGGCTCAG GAACCTCGGC GTGCTCGCCT ACGTGTCAGC CAGTGGTGTG CTCGCGTCCG TCGTGCTGGT GTTCTGCCTA CTCTGGGCCG CGGTGGTCGA CGGCGTCGGG TTTCAGGGGA AAGGAACCGT GCTGAACTTC AGCGGCCTGC CAACTGCTCT GGGTCTCTAC ATTTTCTGCT ACGGCGGCCA TCCCGTATTC CCAACATTGT GCAATTCCAT GCACGAAAAG AACAAGTTCT CCAAGGTACT AGTTGTATGC TTCGTTGTAT CTACCCTCAA CTTCGGATCC GTGGCTATAC TCGGCTACCT CATGTACGGC GACGATGTTG AATCTCAGTT CACCCTGAAC CTCCCGGAAG GCAAGCTCAG CTCCAAGCTA GCAATCTACA CGGCGCTAAT CAACCCGTTC TCAAAGTACG CTCTGATGGT GACTCCTGTC GCCACGGCGA TCGAAGAGAA GCTGCTTGCT AGCAATCAGA GGTTCGTCCA CATACTGGTC AGAACCTTCA TTGTCATCAG CACAGTCATC ATAGCCCTCA CAATCCCCTT CTTCGCTGAC CTCATGGCGC TCGTCGGCTC GCTCCTCATT GTCATGGCTT CGATGCTGCT CCCATGTATC TGCTACCTCA AAATCTTTGG TACGGCAAGC TGCAGCAGGG CTGAGGTTGC GCTCATGGTC ATTATTATCA TTCTTGGTTC CTTGGTTGCT GCAAGTGGGA CATACTTTTC TTTGCAGAAG ATTATTCATG ATTTC
TuG1812G0200000917.01.T02       ATGGGCGCAT CTTCGGACGT GCTCGGCTAC CCGGAGATCG GCGCGCTTGC GTTTGGTGCC AAAGGACGGT TCGCCGTGTC GGCGATCATG TACGTCGAGC TCTACCTCGT TGCCATCGGG TTTTTGATAT TGGAGGGGGA CAACCTGGAC AAGCTGTTCC CGGGCACAAG CCTCAACCTA GGGGCCGGGC TCCTGATCTC GGGCAAGCAC CTGTTCGTCG TGCTCGCGGG CATTGTGATC TTGCCCACGA CATGGCTCAG GAACCTCGGC GTGCTCGCCT ACGTGTCAGC CAGTGGTGTG CTCGCGTCCG TCGTGCTGGT GTTCTGCCTA CTCTGGGCCG CGGTGGTCGA CGGCGTCGGG TTTCAGGGGA AAGGAACCGT GCTGAACTTC AGCGGCCTGC CAACTGCTCT GGGTCTCTAC ATTTTCTGCT ACGGCGGCCA TCCCGTATTC CCAACATTGT GCAATTCCAT GCACGAAAAG AACAAGTTCT CCAAGGTACT AGTTGTATGC TTCGTTGTAT CTACCCTCAA CTTCGGATCC GTGGCTATAC TCGGCTACCT CATGTACGGC GACGATGTTG AATCTCAGTT CACCCTGAAC CTCCCGGAAG GCAAGCTCAG CTCCAAGCTA GCAATCTACA CGGCGCTAAT CAACCCGTTC TCAAAGTACG CTCTGATGGT GACTCCTGTC GCCACGGCGA TCGAAGAGAA GCTGCTTGCT AGCAATCAGA GGTTCGTCCA CATACTGGTC AGAACCTTCA TTGTCATCAG CACAGTCATC ATAGCCCTCA CAATCCCCTT CTTCGCTGAC CTCATGGCGC TCGTCGGCTC GCTCCTCATT GTCATGGCTT CGATGCTGCT CCCATGTATC TGCTACCTCA AAATCTTTGG TACGGCAAGC TGCAGCAGGG CTGAGGTTGC GCTCATGGTC ATTATTATCA TTCTTGGTTC CTTGGTTGCT GCAAGTGGGA CATACTTTTC TTTGCAGAAG ATTATTCATG ATTTC
TuG1812G0200003696.01.T01       ATGGGCGCGT CGCCGGACGT GCGCGGCTAC CCGGACATCG GCGCGCGCGC CTTCGGGGCC AAGGGCCGCT TCGCCGTCTC GGCCTTCATG TACGCCGAGC TCTACCTCGT CGCCATCGGC TTCCTCATAC TGGAGGGGGA CAACCTCGAC AAGCTGTTCC CGGGCGCCAG CCTCAGCCTC GGCGGCGTGC TCCTGCTCTC CGGCAAGCAC CTCTTCATCG TGCTCGTCTC CATCGTCATC CTGCCCACCA CGTGGCTCAG GAACCTGGGC GTGCTCGCCT ACGTGTCGGC CAGCGGCGTG CTCGCGTCGG TCGTGCTGGT CTTCTGCGTG CTCTGGGCCG CGGTGGTTGA CGGCGTCGGC TTTCAGGGGA AAGGCACCAT GCTCAACGTC AGCGGCCTAC CCACCGCGCT CGGACTCTAC ACTTTCTGCT ACTGCGGCCA CGCCATATTC CCGACATTGT GCAATTCCAT GAAGGAAAAG GACAAGTTCT CCAAGGTACT GGTCATATGC TTCGTGGCAT GCACCCTCAA CTACGGATCC ATGGCCATAC TGGGCTACCT CATGTACGGC GACGACGTCG AGTCTCAGGT GACCCTGAAC CTCCCGGAGG GCAAGCTCAG CTCCAAGCTA GCAATCTACA CGGCGCTGAT CAACCCGTTC TCAAAGTACG CTCTGATGGT GACCCCCGTC GCGACAGCGA TCGAGGAGAA GCTGCTTGCT GGCAACAAGA GGTCCCTCAA CATGCTCATC AGGACCTTCA TCGTCATCAG CACGGTCATC GTGGCCCTCG CCGTCCCCTT CTTCGGCCAC CTCATGGCGC TCGTCGGCTC GCTCCTCAGC GTCATGGCCT CCATGCTGCT CCCGTGCATT TGCTACCTCA AAATCTTCGG CACGGCGAGG TGCAGCAGGG CCGAGGTCGC GCTGATCGTC ATGATCATCG TTCTCGGCTC CTTGGTTGCC GCAAGTGGGA CTTACTCTTC TCTGCAGAAG ATCATTCACG AGTTC
TuG1812S0002919500.01.T01       ATGGCCGCTG ACCAGGCAAT CCGGACGTAC CCGGACATCG GCGAGCGCGC CTTCGGCCGC CGGGGACGCC TGGTCGTGTC CGCCTTCATG TACGCCGAGC TCTACCTCGT CGCCATCGGC TTCCTCATCC TCGACGGCGA CAACCTCGAC AAGCTTTTCC CCGGCGCCAG CGTTCACCTG GGGCCC---G TGTCGCTTGC GGGGAAGCAG CTGTTCGTCG TGCTGGTGGC GCTCATGGTC GCGCCCACGA CGTGGCTGCG CAGTCTGGGC GTGCTCGCCT ACGTCTCCGC TGCAGGCGTG TTCGCGTCGG TCGCCATCGT CCTCAGCGTG CTCTGGGCCG CGGCCGTCGA CGGCGTCGGG TTCTCCGGGC GAGGCACCCC ATTGCGGCTC ACCGGCCTCC CCACCGCTCT CGGCCTCTAC ACCTTCTGCT ACTGCACCCA CGCGGTGTTC CCGACGCTGT ACACATCCAT GAAGCAAAAA TCTCAGTTCC CAAAGATGCT AGCGATATGC TTCGTGCTGT GCACGCTCAA CTACGGCTCA ATGGCCGTGC TGGGATACCT CATGTACGGC GACGGCGTGC AGTCCCAGGT GACGCTCAAC CTACCGGCGG CGAGGCTCAG CTCCAAGATC GCCATATACA CGACGGTGGT CATGCCTTTC TCGAAGTATG CACTGGTGGT CACGCCGATC GCGGTGGCCA TCGAGGAGAG GTTTGTGGTA GGCGATGGAG CCGCGGCCTC CGTGGCGGTG AGGACGCTGC TGGTGCTGAG CACGGTGGTC GTCGCGATCG CGCTGCCCTT CTTCGGGTAC CTCATGGCGC TGGTGGGTTC CCTGCTCAGC GTGTGCGCGT GCATGCTGCT GCCGTGCCTC TGCTATGTCA GGATCTTCGG AGCTACATCT CTCACGGCTT TGGAGACGGC GTCGATCGTC GGAATACTGG TGTTGGGCTT GCTGGTGGCT ATAACAGGGA CGTACTCTTC TCTTGTGCAA ATTATCCATG AGTTG
TVU14178.1                      ATGGCCGCCG ACCCGTCCAT CAAGACGTAC CCGGACATCG GCGAGCGCGC GTTCGGCCGC GGCGGCCGCC TGCTCGTGTC CTATTTCATG TATGCCGAGC TCTACCTGGT CGCCATCGGC TTCCTCATCC TCGACGGCGA CAACCTCGAC AAGCTCTTCC CGGGCGCCGC CGTGCGCCTG GGCCCC---G TCACGCTGGC CGGGAAGCGG CTGTTCGTGG TGCTCGTGGC GGTCGCGGTC GCGCCGACCA CGTGGCTCCG CGGCCTCGGC GTGCTCGCGT ACGTCTCCGC CACGGGCGTG TTCGCGTCGC TCGTCATCGT GCTCAGCGTG CTCTGGGCCG CGGCCGTCGA CGGCGTCGGG TTCGAAGGGC GAGACACGGC GCTGCGGCCG GCGGGGCTCC CCACGGCGCT CGGGCTGTAC ACCTTCTGCT ACTGCGGCCA CGCCGTGTTC CCGACGCTCT ATACCTCCAT GAAGGACAAG TCTCGATTTC CAAAGATGCT GGCGATATGC TTCGTGTTGT GCACGCTCAA CTACGGGTCG ATGGCGGTGC TGGGCTACCT CATGTACGGC GACGGCGTGC AGTCGCAGGT GACGCTGAAC CTGCCCGCGG CGAGGCTGAG CTCCAAGGTG GCCATCTTCA CGACGCTGGT CAACCCCTTC TCCAAGTACG CGCTGGTGGT GACGCCGATC GCCGCGGCCA TCGAGGACAG GATCGCCCGC GGCGCCGCCT CCTCGGCGGC GGTGGCGGTG CGGACGCTGC TGGTGCTCAG CACGGTGGCC GTGGCGCTGG CCGTGCCCTT CTTCGGGTAC CTCATGGCGC TGGTGGGGTC GCTGCTCAGC GTCGGCGCGT CCATGCTGCT CCCCTGCGCA TGCTACGTCC GGCTCTTCGG CCCGCCGCGC ---CGCGCCG CTGAGGCCGC GGCGGTCGTG GCCATCGTGG CGATGGGGTC GCTGGTGGTG GTCACCGGGA CGTACGATTC GCTCGTGAAG ATTGTCCGCG AGCTC
TVU14179.1                      ATGTCCGCGT CACCATCCGT GCGGGGCTAC CCGGACATCG GCGCGCTCGC GTTCGGCCGC GCCGGCCGCA TCGCCGCGTC GGCGTTCCTC TACGCCGAGC TCTACCTCGT CGCCATCGGC TTCCTCATCC TCGAGGGGGA CAACCTCGAC AAGCTCTTCC CGGGCACCAC CCTCAGCCTC GGCAACCTCA TCGTCGTCTC CGGGAAGCCG CTCTTCGTCG TGCTCGTCGC GCTCGTCATC CTGCCCACCA CCTGGCTCCG CAGCCTCGCC GTGCTCGCGT ACGTCTCCGC CAGCGGCGTG CTCGCGTCGG CCGTCGTCGT CTTCTGCGTG CTGTGGACCG CGGTGGTTGA CGGCGTCGGG TTCCACGGCA AAGGGAGGAT GATCAATGTC AGTGGATTGC CCATTGCACT CGGACTGTAC ACCTTCTGCT ACTGCGGCCA CGCCATTTTC CCGACACTCT GCAACTCCAT GAAGGAGAAG AAAAAGTTCT CCAGGGTGCT GGTCATCTGC TTCACCGCAT GCACTCTGAA CTACGGATCC ATGGCGATTC TCGGCTACCT CATGTACGGC GACGACGTCA AATCCCAAGT GACACTGAAC CTGCCTGAGG GAAAGATCAG CTCAAAATTA GCCATCTACA CGACCCTGAT CAACCCGTTC TCCAAGTACG CCCTGATGGT GTCGCCGATC GCGATGGCCG TCGAGGAGAG GCTGGCCGGC GGCAGCAAGA GGTCCGTCAA CATCCTGGTG AGGACGCTGA TCGTCGTGAG CACGGTCGTC GTCGCGCTCA CGGTCCCCTT CTTCGGCCAC CTCATGGCGC TCGTCGGCTC GCTCCTCAGC GTCATGGCCT CGATGCTGCT CCCCTGCATC TTCTACCTCA AGATCTTCGG CACGACGCGC TGCGGCAAGG CGGAGGTCGC GCTGATCGCC GCGATCATCG TTCTTGGCTC CCTCGTTGCT GCAACAGGGA CCTACTCTTC TCTGAAGAAT ATTCTTCACG AGTTC
TVU14240.1                      ATGGCCGCCG ACCCGTCCAT CAAGACGTAC CCGGACATCG GCGAGCGCGC GCTCGGCCGC GGCGGCCGCC TGCTCGTGTC CTATTTCATG TATGCCGAGC TCTACCTGGT CGCCATCGGC TTCCTCATCC TCGACGGCGA CAACCTCGAC AAGCTGTTCC CGGGCGCCGC CGTGCGCCTG GGCCCC---G TCACGCTGGC CGGGAAGCGG CTGTTCGTGG TGCTCGTGGC GCTCGCCGTC GCGCCCACGA CGTGGCTCCG CGGCCTCGGC GTGCTCGCGT ACGTCTCCGC CACGGGCGTG TTCGCGTCGC TCGTCATCGT GCTCAGCGTG CTCTGGGCCG CGGCCGTTGA TGGTGTGGGG TTCGAAGGGC GAGGGACGGC GCTAAGGCCG GCGGGGCTCC CCACGGCGCT CGGGTTGTAC ACCTTCTGTT ACTGCGGCCA CGCCGTGTTC CCGACGCTCT ACACCTCCAT GAAGGACAAG TCTCGGTTCC CGAAGATGCT GGCGACATGC TTTGTGATGT GCACGCTCAA CTACGGGTCG ATGGCGGTGC TGGGGTACCT CATGTACGGC GACGGCGTGG AGTCGCAGGT GACGCTGAAC CTGCCCGCGG CGAGGCTGAG CTCCAAGGTG GCCATCTTCA CGACGCTGGT CAACCCCTTC TCCAAGTACG CGCTGGTGGT GACGCCGATC GCCGCGGCCA TCGAGGACAG GATCGCCCGC GGCGCCTCCG TCCCGGCGGC GGTGGCGGTG CGGACGCTGC TGGTGCTCAG CACGGTGGCC GTGGCGCTGG CCGTGCCCTT CTTCGGGTAC CTCATGGCGC TGGTAGGGTC GCTGCTCAGC GTCGGCGCGT CCATGCTTCT GCCCTGCGCG TGCTACGTCC GGCTCTTCGG CACGCCGCGC ---CGCGCCG CCGAGGCCGC GGCGGTCGTG GCCATCGTCG CGCTGGGATC GCTGGTGGTG GTCGCCGGGA CGTACGACTC GCTCGTGAAG ATTGTCCGCG AGCTC
TVU14241.1                      ATGTCCGCGT CACCATCCGT GCGGGGCTAC CCGGACATCG GCGCGCTCGC GTTCGGCCGC GCCGGCCGCA TCGCCGCGTC GGCGTTCCTC TACGCCGAGC TCTACCTCGT CGCCATCGGC TTCCTCATCC TCGAGGGGGA CAACCTCGAC AAGCTCTTCC CGGGCACCAC CCTCAGCCTC GGCAACCTCA TCGTCGTCTC CGGGAAGCCG CTCTTCGTCG TGCTCGTCGC GCTCGTCATC CTGCCCACCA CCTGGCTCCG CAGCCTCGCC GTGCTCGCGT ACGTCTCCGC CAGCGGCGTG CTCGCGTCGG CCGTCGTCGT CTTCTGCGTG CTGTGGACCG CGGTGGTTGA CGGCGTCGGG TTCCACGGCA AAGGGAGGAT GATCAATGTC AGTGGATTGC CCATTGCACT CGGACTGTAC ACCTTCTGCT ACTGCGGCCA CGCCATTTTC CCGACACTCT GCAACTCCAT GAAGGAGAAG AAAAAGTTCT CCAGGGTGCT GGTCATCTGC TTCACCGCAT GCACTCTGAA CTACGGATCC ATGGCGATTC TCGGCTACCT CATGTACGGC GACGACGTCA AATCCCAAGT GACACTGAAC CTGCCTGAGG GAAAGATCAG CTCAAAATTA GCCATCTACA CGACCCTGAT CAACCCGTTC TCCAAGTACG CCCTGATGGT GTCGCCGATC GCGATGGCCG TCGAGGAGAG GCTGGCCGGC GGCAGCAAGA GGTCCGTCAA CATCCTGGTG AGGACGCTGA TCGTCGTGAG CACGGTCGTC GTCGCGCTCA CGGTCCCCTT CTTCGGCCAC CTCATGGCGC TCGTCGGCTC GCTCCTCAGC GTCATGGCCT CGATGCTGCT CCCCTGCATC TTCTACCTCA AGATCTTCGG CACGACGCGC TGCGGCAAGG CGGAGGTCGC GCTGATCGCC GCGATCATCG TTCTTGGCTC CCTCGTTGCT GCAACAGGGA CCTACTCTTC TCTGAAGAAT ATTCTTCACG AGTTC
Zm00001d003422_T001             ATGGACGCGT CCCCAGCCGT GCGCGGGTAC CCGGACATCG GCGCCCTGGC GTTCGGGCGC GGCGGCCGCC TCGCCGCGTC CGCGTTCCTC TACGCCGAGC TCTACCTCGT CGCCATCGGC TTCCTCATCC TGGAGGGGGA CAACCTGGAC AAGCTGTTCC CGGGCACCAG CCTCAGCCTC GGCCTCGCCC TCGTGGTCTC CGGGAAGCAG CTCTTCGTCG TCCTCGTCGC CCTCGTCATC CTGCCCACCA CGTGGCTCCG GAGCCTCGGC GTGCTCGCCT ACGTGTCCGC CAGCGGCGTG CTCGCGTCGG CCGTCGTCGT CGTCTGCGTG CTGTGGACCG CGCTGGCCGA CGGCGTCGGC TTCCGGGCCA GGGGGAGGAT GCTCAACGTC AGCGGCCTCC CCACTGCTCT CGGCCTCTAC ACCTTCTGCT ACTGCGGCCA TGCCATCTTC CCAACGCTCT GCATCTCCAT GAAAGAAAAG AAAAGGTTCT CCAGGGTGCT TGTGATATGC TTCGCCGCAT GCACTCTCAA CTACGCATCC ATGGCGATCC TCGGCTACCT CATGTACGGC GACGACGTCA AGTCCCAGGT GACGCTGAAC CTGCCCGAGG GCAAGGTCGT CTCGAAGCTA GCGATCTACA CCACGCTGAT CAACCCCTTC TCCAAGTACG CCCTGATGGT GACGCCGCTC TCAACGGCAG TGGAGGAGAA GCTGCTCGCC GGCAGTAGTA GGTCCGTCAG CGTGCTGGTC AGGACTCTGC TGGTCGTCAC CACGGTCGTC GTCGCGCTCG CGGTGCCCTT CTTCGGCCAC CTGATGGCGC TCGTCGGCTC GCTGCTCAGC GTCATGGCCT CGATGCTGCT CCCCTGCATC TTCTACCTCA AGATCTTTGG CGCGGCGCGC TGCGGCAGGG CGGAAGTCGC GCTTGTCGCC ACCATTATTG TTCTGGGTTC CGTGGTTCTT GCGACTGGGA CGTACGCCTC TGTGAAGAAG ATTGTTCAGG ATTAC


Printing out site pattern counts


        64        742  P

Horvu_13821_1H01G536500.1       AAAAAAAAAA AAAAAAAAAA AAAAAAAAAA AAAAAAAAAA AAAAAAAAAA AAAAAAAAAA AAAAAAAAAA AAAAAAAAAA AAAAAAAAAA AAAAAAAAAA AAAAAAAAAA AAAAAAAAAA AAAAAAAAAA AAAAAAAAAA AAAAAAAAAC CCCCCCCCCC CCCCCCCCCC CCCCCCCCCC CCCCCCCCCC CCCCCCCCCC CCCCCCCCCC CCCCCCCCCC CCCCCCCCCC CCCCCCCCCC CCCCCCCCCC CCCCCCCCCC CCCCCCCCCC CCCCCCCCCC CCCCCCCCCC CCCCCCCCCC CCCCCCCCCC CCCCCCCCCC CCCCCCCCCC CCCCCCCCCC CCCCCCCCCC CCCCCCCCCC CCCCCCCCCC CCCCCCCCCC CGGGGGGGGG GGGGGGGGGG GGGGGGGGGG GGGGGGGGGG GGGGGGGGGG GGGGGGGGGG GGGGGGGGGG GGGGGGGGGG GGGGGGGGGG GGGGGGGGGG GGGGGGGGGG GGGGGGGGGG GGGGGGGGGG GGGGGGGGGG GGGGGGGGGG GGGGGGGGGG GGGGGGGGGG GGGGGGGGGG GGGGGGGGGG GGGGGGGGGG GGGGGGGGGT TTTTTTTTTT TTTTTTTTTT TTTTTTTTTT TTTTTTTTTT TTTTTTTTTT TTTTTTTTTT TTTTTTTTTT TTTTTTTTTT TTTTTTTTTT TTTTTTTTTT TTTTTTTTTT TTTTTTTTTT TTTTTTTTTT TTTTTTTTTT TTTTTTTTTT TT
LOC_Os04g38680.1                AAAAAAAAAA AAAAAAAAAA AAAAAAAAAA AAAAAAAAAA AAAAAAAAAA AAAAAAAAAA AAAAAAAAAA AAAAAAAAAA AAAAAAAAAA AAAAAAAACC CCCCCCCCCC GGGGGGGGGG GGGGGGGGGG GGGGGGGGGG GGGGGGGTTA AAAAAACCCC CCCCCCCCCC CCCCCCCCCC CCCCCCCCCC CCCCCCCCCC CCCCCCCCCC CCCCCCCCCC CCCCCCCCCC CCCCCCCCCC CCCCCCCCCC CCCCCCCCCC CCCCCCCCCC CCCCCCCCCC CCCCCCCCCC CCCCCCCCCC CCCCCCCCCC CCCCCCCCCC CCCCCCCCCC CCCCCCCCGG GGGGGGGGGG GGGGGGGGGG GGGGGGGGGG GGTTTTTTTT T---AAAAAA ACCCCCCCCC CCCCCCCCCC GGGGGGGGGG GGGGGGGGGG GGGGGGGGGG GGGGGGGGGG GGGGGGGGGG GGGGGGGGGG GGGGGGGGGG GGGGGGGGGG GGGGGGGGGG GGGGGGGGGG GGGGGGGGGG GGGGGGGGGG GGGGGGGGGG GGGGGGGGGG GGGGGGGGGG GGGGGGGGGG GGGGGGGGGG GGGTTTTTTA CCCCCCCCCC CCCCCCCCCC CCCCCCCCCC CCCCCCCCCC CCCCCCCCCC GGGGGGGTTT TTTTTTTTTT TTTTTTTTTT TTTTTTTTTT TTTTTTTTTT TTTTTTTTTT TTTTTTTTTT TTTTTTTTTT TTTTTTTTTT TTTTTTTTTT TT
Horvu_13821_2H01G457500.1       AAAAAAAAAA AAAAAAAAAA AAAAAAAAAA AAAAAAAAAA AAAAAAAAAA AAAAAAAAAA AAAAAAAAAA AAAAAAAAAA AAAAAAAAAA AAAAACGGAA AAAACCCGGG AAAAAAAAAA AAAAAAAAAC CCCGGGGGGG GGGGGGTATA AACCCGAAAC CCCCCCCCCC CCCCCCCCCC CCCCCCCCCC CCCCCCCCCC CCCCCCCCCC CCCCCCCCCC CCCCCCCCCC CCCCCCCCCC CCCCCCCCCC CCCCCCCCCC CCCCCCCCCC CCCCCCCCCC CCCCCCCCCC CCCCCCCCCC CCCCCCCCCC CCCCCCCCCC CCCCCCCCCC GGGGTTTTCC CCCCCCCCCC CCCCCCCCCC GGGGGGGGGG GGCCCCCCCC TGGTAAAGGG GACCCCCCCC CCGGGGGGGG AAACCCCCCC CCCGGGGGGG GGGGGGGGGG GGGGGGGGGG GGGGGGGGGG GGGGGGGGGG GGGGGGGGGG GGGGGGGGGG GGGGGGGGGG GGGGGGGGGG GGGGGGGGGG GGGGGGGGGG GGGGGGGGGG GGGGGGGGGG GGGGGGGGGG GGGGGGGGGG GGGGGGGGGG GGGCGGGTTA CCCCCCCCCC CCCCCCCCCC CCCCCCCCCC CCGTTTTTTT TTTTTTTTTT CGGGTTTCCC CGTTTTTTTT TTTTTTTTTT TTTTTTTTTT TTTTTTTTTT TTTTTTTTTT TTTTTTTTTT TTTTTTTTTT TTTTTTTTTT TTTTTTTTTT TT
Horvu_13821_2H01G457300.1       AAAAAAAAAA AAAAAAAAAA AAAAAAAAAA AAAAAAAAAA AAAAAAAAAA AACCCCCCCC CCCCCCCCCC GGGGGGGGGG GGGGGGGGGG GGTTTGGGAA CGGTCCGGGG AAAAAACCCC CCGGGGGGGC CCGAACGGGG GGGGGTAATA GTAACTACGA AAAAAAAAAA ACCCCCCCCC CCCCCCCCCC CCCCCCCCCC CCCCCCCCCC CCCCCCCCCC CCCCCCCCCC CCCCCCCCCC CCCCCCCCCC CCCCCCCCCC CCCCCCCCCC CCCCCCCCCC CCCCCCCGGG GGGGGGGGGG GGGGGGGGGG TTTTTTTTTT TTTTTTTTTT CGTTCCCGAC CCCCCCCCCC GGGGGGGGTT ACGGGGGGGG GTCCCCGGGT T---AAAAAA CCCCCCGGGG GTCCCCGGGG CGGCCCGGGG GGGAAAAAAA AAAAAAAAAA CCCCCCCCCC CCCCCCCCCC CCCCCCCCCC CCCCGGGGGG GGGGGGGGGG GGGGGGGGGG GGGGGGGGGG GGGGGGGGGG GGGGGGGGGG GGGGGGGGGG GGGGGGGGGG GGGGGGGGGG GGGGGGGGGG GTTTTTTTTT TTTCCGGCTA AAACCCCCCC CCCCCCCCGG GGGGGGGGGG TTGACCCCCC CCCGGGGGTT GCGGAGGCCC TTACCCCCCC CCCCCCCCCG GGGGGTTTTT TTTTTTTTTT TTTTTTTTTT TTTTTTTTTT TTTTTTTTTT TTTTTTTTTT TTTTTTTTTT TT
Horvu_13821_2H01G457000.1       AAAAAAAAAA AAAAAAAAAA AAAAAAAAAA AAAAAAAAAA AAAAAAGGGG GGCCCCCCCC CCCCCCCCCG AAACGGGGGG GGGGGGGGGG TTAGTGGGAC CCGTCCGAGG AAAAGGCCCC GGGGGGGGGC CTCGGCCGGG GGGGGCGATA GCAGCGACGA AAAAACCGGG GACCCCCCCC CCCCCCCCCC CCCCCCCCCC CCCCCCCCCC CCCCCCCCCC CCCCCCCCCC CCCCCCCCCC CCCCCCCCCC CCCCCCCCCC CCCCCCCCCC CCCCGGGGGG GGTTTTTACC CCCCCCCCGG GGGGGGGGGG ACCCCCCCCC CCGGTTTTTT CTCGACGGGC CCCCCCCCCG GGGGGGTTCT CCCGGGGGGG GTCCCGGGGG T---AAAACG CCCCCCCCGG GTACCCCGGG CGGCCCCGGG GGGAAAAAAA ACGGGGGGGT ACCCCCCCCC CCCCCCCCCC CCCCCCCCGG GGGGAAAACC CCCCGGGGGG GGGGGGGGGG GGGGGGGGGG GGGGGGGGGG GGGGGGGGGG GGGGGGGGGG GGGGGGGGGG GGGGGGGGGG GGGGGGGGGT TACCCGGGGT TTTCCCGCTA AAACCCCCCC CCCCCCGTGG GGGGGGGGGT CTCACCCCCC CCCGGGGGTT GCGGTGGCCC TAAACCCCCC CCCCCCCTTG GGGGGCCCCG GTTTTTTTTT TTTTTTTTTT TTTTTTTTTT TTTTTTTTTT TTTTTTTTTT TTTTTTTTTT TT
Aco001103.1                     AAAAAAAAAA AAAAAAAAAA AAAAAAAAAA AAAAAAAAAA ACCGTTAAAA AAAAAAACCC CGGGGTTTTA AAAAAAAAAA AAGGGGGGGT AAAAAAACAA GCGCCTCCAG AAACGTAACG AGAACGGGGA CCCAAGGAAA AGGGGCTATA AAATCAAGCA AAAGGACCCC TCAAAAAAAC CCCCCCCCCC CCCCCCCCCC CCCCCCCCCC CCCCCCCCCC CCCCCCCCCC CCCCCCCCCC CCCGGGGGGT TTTTTTTTTT TTTTTTTTTT TTTTCCCCCG GTCGTTTCAA ACCCCGGTCC CCGGGGTTTT TCCCCTTTTT TTCCACCGTT CGTCGTTCGC CGGGGGTTTT ACGGTTAGCT CCAACGGGGG GACCCTCCCT T---AACATC ATCCCTTTAA CTAACTTGGG CGTAGGTCGG GTTAAAAGGG GGACGGGGGT AAAAAAAAAC CCGGGGGGGG GGGGGTTTCC GGGGAACGAC GGGTAAAAAA AAAAAAAAAA AAAACCCCGG GGGGGGGGGG GGGGGGGGGG GGGGGGGGGG GGGGGGGGGG GGGGGGGGGG GGGGTTTTTG GGGGGGGGGA AGTACTGGGA AGTCCCCCCC GGTTTTGCAA CCCCGGGTTA ACGTAAACCC TTTACCCGCT GTGGCGGCTT TTTGCCGTTT TTTTTTTTTG GTTTTGTTTA TCCCGTTTTT TTTTTTTTTT TTTTTTTTTT TTTTTTTTTT TTTTTTTTTT TTTTTTTTTT TT
Aco001105.1                     AAAAAAAAAA AAAAAAAAAA AAAAAAAAAA AAAAAAAAAA ACCGATAAAA AAAAAACCCC TGGGGCTTTA AAAAAAAAAA AAGGGGGGGT AAAAAAACAA GCGCCTCCAG AAACGTAACG AGAACGGGGA CCCAGGGAAA AGGGGCTATA AAATCAAGCA AAAGGACCCG TCAAAAAACC CCCCCCCCCC CCCCCCCCCC CCCCCCCCCC CCCCCCCCCC CCCCCCCCCC CCCCCCCCCC CCTGGGGGGC TTTTTTTTTT TTTTTTTTTT TTTTCCCCTA GTCGTTTCAA ACCCCGGTCC CTGGGGTTTT TCCCCTTTTT TTCCACCGTT CGTCGTTCGC CGGGGGCTTC ACGGTTAGCT CCAACGGGGG GACCCTCCCT T---AACATC ATCCCTCTAG CTAACTCGGG CGTAGGTCCG GTTAAAGGGG GGACGGGGGT AAAAAAAAAC CCGGGGGGGG GGGGGTTTCC GGGGAACGAC GGGTAAAAAA AAAAAAAAAA AGGGCCCCGG GGGGGGGGGG GGGGGGGGGG GGGGGGGGGG GGGGGGGGGG GGGGGGGGGG GGGGTTTTTA GGGGGGGGGA AGTGCCGGTA AGTCCCCCCC GGTTTTCCAC CCCCGGGTTA ACGTAAACCC TTTACCCGCT GTGGCGGCTT TTTGCCGCTT TTTTTTTTTG GTTTTTTTTT TCCTTCTTTT TTTTTTTTTT TTTTTTTTTT TTTTTTTTTT TTTTTTTTTT TTTTTTTTTT TT
AET2Gv20735600.1                ---------- ---------- -----AAAAA AAAAAAAAAA T----A--AG GGACCC--CC ---CCC-CC- ---------- -G--AGGGG- -T------AC C----CG--G -AA-----CC G--A--GGGC -T--C-C--- G-GGGC--TA ------AG-- AAA--CC-A- -A-----CC- ---------- ---------- ------CCCC CCCCCCCCCC CCCCCCCCCC CCCCCCCCCC CGC-CCCCC- --------CC CCCCCCCCCC CCCG-CGG-- -GTT--A--C C---C----- -C-GGG---- ----C-CCCC CT----TT-T --CG----G- C-CCCCC-GG G--G-G-TC- -C--G--GGG GT--C--GGC T-----T--- ---CCCC-GG --AG-CC-GG C--CCCG-GG TGGAAA---A G--G-GGGG- ------ACCC CC---CCCCC CCCCC-CTCG -GGG-G-G-- --CC------ --GGGGGGGG TGGG-GGG-- ---------- ---------- -------CGG GGGGGGGGGG GGGGGGGGGG GGGT--GGGT ---CC---G- T--CC-GCT- A----CCCCC -C-CCCC--G ---G--C-GG -T-A-CC-CC --C------- -C-G--GC-- -TA-CCCC-- --CCCCC-TG G---G---T- -----T---- ---------- ---------- ----CCCGTT TTTTTTTTTT TTTTTTTTTT TT
AET2Gv20736300.1                ---------- ---------- ---AG-AAAA AAAAAAAAAA A----A--AA AAAAAA--AA ---AAA-AA- ---------- -A---AAAA- -A------AA A----CC--G -AA-----AA A-----AAAC -C----G--- G-GGGG--TA ------CC-- CCC--CC-C- -C-----CC- ---------- ---------- ----CG-CCC CCCCCCCCCC CCCCCCCCCC CCCCCCCCCC CTC-CCCCC- -------C-C CCCCCCCCCC CCCC-CCC-- -CCC-----C C---C----- -C-CCC---- ----C-CCCC CC----CC-C --GG----CG C-CCCCC-CC C--C-C-CC- -G-----GGG GG--C--CTT TGGT------ ---CCCG-CC --GG-GG-GG C--CCCC-CC C-GGGT---G ---G-GGGG- -------GGG GG---CCGGG GGGGG-GGGG -GGG-G-G-- --GG------ --GGGGGGGG -GGG-CGG-- ---------- ---------- --------GG GGGGGGGGGG GGGGGGGGGG GGGG--GGGG ---GG---C- G--CG-GTTA C----CCCCC -G-CCCC--C ---C----CC ---T-TT-TT --C------- -G-G--TC-- -GT-TTTT-- ---TTTT-TT T---T---T- -----T---- ---------- ---------- --AT------ -TTTTTTTTT TTTTTTTTTT TT
Bhyb26.D05G134200.1             AAAAAAAAAA AAAAAAAAAA AAAAAAAAAA AAAAAAAAAC AAAAAAAAAA ACAAACAAAA AAAAAAAATA AAGAAAAAAA AAAGAAAAAA AAAAAAAAAA CCCACCCGAA AAGAGGAGGG AAAAAGAAGG CAGGGGAACG GGGGGGTATA AAACCGCCCA CCCCCCCCCC CCCCCCGCCC CCCCCCCCCC CCCCCCCCCC CCCGCCCACC CCCCCCCCCC CCCCCCCCCC CCCCCCCCCG TCCCCCCCCT CCCCGGGCCC CCCCCCCCCC CCCCCCCCGT CCCCCCCCCC GCCCCCCCCC CCCACCCCCC CCCCCCCCCC CCCCCCCCCC GCGCCTCCCC CGCCCTCCCT CCCCCGCCCC CAGGGGGCGG GGGTCCCTTC TCCTAAAGGG GGCCCCGCCG CCGGGCGGGG GGAGCCCACC CGGGGGGGTG GGGGCGGGGG GGGGGGGCGC GGGGGCCCCC GGGGGGGCGC GGGGGGGGGG GGGGCGGGGG GGGGGGGGGG GGGGGCGGGG GGGGGGGGGG GGGGGGGGGG GGGGGGGGCG GGGGGGGGGG GGGGGGGGGG GGTGGGCGGG GGGGGGGGGG GGGCGGGCTA CCCCCCCCCG CGCCCCCCCC CCCCCTCCCC TCCCCCTTTT TTCCACTCGC CGGGCTTTCC TTTTTTTTAT TTTCTTTTTT TTTTTCTTTT TTTTTTTTTT TTTTTTTTTT TTTTTTTTTT TTTTTTTTTT TCCTTTTTTT TTTTTTTTTT TT
Bhyb26.S09G092600.1             AAAAAAAAAA AAAAAAAAAA AAGAAAAAAA AAAAAAAAAC AAAAAAAAAA ACAAACAAAA AAAAAAAATG AAGAAAAAAA GAAGAAAATA AGAAAAAGAA CCCACCCGAA GGGAGGAGCG AAAAAGAAGG CAGGGGAACG GGGGGGTATA AAACCGCCCT CCCCCCCCCC CCCCCCGCCC CCCCCCCCCC CCCCCCCCCC CCCTTCCCCC CCCCCCCCCC CCCCCCCCCC CCCCCCCCCG TCCCCCCCCT CCCCAGGCCC CCCCCCCCCC CCCCCCCCGT CCCCCCCCCC GCCCCCCCCC CCCCCCCCCC CCCCCCCCCC CCCCCCCCCC GCGGCCCCCC CGCCCCCCCG CCCGCGCCCC CGGGGGGCGG GGGTCCCGTT TCCTAAAGGG GGCCCCGCCG CCGGGCGGGG GGAGCCCACC CGGGGGGGGG GGGGCGGGGG GGGGGGGCGC GGGGGCCCCC GGGGGGGCGC GGGGGGGGGG GGGGCGGGGG GGGGGGGGGG GGGGGGGGGG GGGGGGGGGG GGGGGGGGGG GGGGGGGGCA GGGGGGGGGG GGGGGGGGGG GGTGGGCGGG GGGGGGGGCG GGGCGGGCTA CGCCCCCCCG CGCCCCCCCC CCCCCTCCCC CCCCCCTTCT TTCCACCCTC TGGGTCTTCC TTTTTTTTAT TTTCTTTTTT TTTTTGTTTT TTTTTTTTTT TTTTTTTTTT TTTTTTTTTT TTTTTTTTTT TCCTTTTTTT TTTTTTTTTT TT
Bradi5g12390.1                  AAAAAAAAAA AAAAAAAAAA AAAAAAAAAA AAAAAAAAAC AAAAAAAAAA ACAAACAAAA AAAAAAAATA AAGAAAAAAA AAAGAAAAAA AAAAAAAAAA CCCACCCGAA AAGAGGAGGG AAAAAGAAGG CAGGGGAACG GGGGGGTATA AAACCGCCCA CCCCCCCCCC CCCCCCGCCC CCCCCCCCCC CCCCCCCCCC CCCGCCCACC CCCCCCCCCC CCCCCCCCCC CCCCCCCCCG TCCCCCCCCT CCCCGGGCCC CCCCCCCCCC CCCCCCCCGT CCCCCCCCCC GCCCCCCCCC CCCCCCCCCC CCCCCCCCCC CCCCCCCCCC GCGCCCCCCC CGCCCTCCCT CCCCCGCCCC CAGGGGGCGG GGGTCCCTTC TCCTAAAGGG GGCCCCGCCG CCGGGCGGGG GGAGCCCACC CGGGGGGGGG GGGGCGGGGG GGGGGGGCAC GGGGGCCCCC GGGGGGGCGC GGGGGGGGGG GGGGCGGGGG GGGGGGGGGG GGGGGCGGGG GGGGGGGGGG GGGGGGGGGG GGGGGGGGCG GGGGGGGGGG GGGGGGGGGG GGTGGGCGGG GGGGGGGGGG GGGCGGGCTA CCCCCCCCCG CGCCCCCCCC CCCCCTCCCC TCCCCCTTTT TTCCACTCGC TGGGCTTTCC TTTTTTTTAT TTTCTTTTTT TTTTTCTTTT TTTTTTTTTT TTTTTTTTTT TTTTTTTTTT TTTTTTTTTT TCCTTTTTTT TTTTTTTTTT TT
Brame.09PG123000.1              AAAAAAAAAA AAAAAAAAAA AAAAAAAAAA AAAAAAAAAC AAAAAAAAAA ACAAACAAAC AAAAAAAAAA AAGAAAAAAA AAGGAAAAAA AAAAAAAGAA CCCACCCGAA GAGAGGAGAG AAAAAGAAAG CAGGGGAACG GGGGGGTATA AAACCGCCCA CCCCCCCCCC CCCCCCGCCC CCCCCCCCCC CCCCCCCCCC CCCGCCCCCC CCCCCCCCCC CCCCCCCCCC CCCCCCCCTG TCCCCCCCCT CCCCACGACC CCCCCCCCCC CCTCCCCCGT CCCCCCCCCC GCCCCCCCCC CCCCCCCCCT CCCCCCCCCC CCCCCCCCCC CCGGCCCCCC CGCCCCCCCC CCCCCGCCCC CGGGGGGGGG GGGTCCCGTC TCCTAAAGGG GGTCCCGCCC CCGGGCGGGG CGAGCCCACC CGGGGAGGGG GGGGCGGGGG GGGGGGGCGC GGGGGCCCCG GGGGGGGCGC GGGGGGGGGG GGGGCGGGGG GGAGGGGGGG GGGGGGGGGG GGGGGGGGGG GGGGGGGGGG GGGGGGGGCG GGGGGGGGGG GGGGGGGGGG GTAGGGCGGG GGGGGGGGCG GGGCGGGCTA CCCCCCCCCC CGCCCCCCCC CCCCCTCGCC CCCCCCTTCT TTCCACCCTC TGGGTTTTCC TTTTTTTTTT TTTCTTTTTT TTTTTGTTTT TTTTTTTTTT TTTTTTTTTT TTTTTTTTTT TTTTTTTTTT TCCTTTTTTT TTTTTTTTTT TT
Brame.09UG119000.1              AAAAAAAAAA AAAAAAAAAA AAAAAA-AAA AAAAAAAATC AAAAAAAAA- A-C-ACAAAC AAAACAAA-G AAGAAAAAAA AAAGAAAGAA AAAAAAAAAA CCGACTCGAA GGCAGTAAAG AAAAAGAAAG CAGGGGAACG GGGGGGTATA AAACCGCTCA CCCCCCCCCC CCCCCCGCCA CCCCCCCCCC CCCCCCCCCC CCCGTCCCCC CCCCCCCCCC CCCCCCCCCC CCCCCCTTCG TCCC-CCCCT CCCCACGCC- CCCCCCCCCC CTCTCCCGGT CCCCCCCCCC GCCCCCCCCC CCCCCCCCCT CCCCCC-CCC CCCTCCCCCC CCGGCCCCCT CG-CCTCCCC CCCCCGC-CC CAGGGGGGGG GGGTCCCG-C TCCTAAAGGG AGTCCCGCCG CCGGGCGGGG CGAGCGGA-C GGGGGGGGGG GGG-CGGGGG GGGGGGGCAC GGGGGCCGGG --GGGGGGGC G-GGGGGGGG GGGGCGGGGG GGGAGGGGGG G-GGGGGGCG GGGGGGGGGG GGGGGGGGGG GGGGGGGGCG -ACCGGGGGG GGGGGGGGGG TAGGGGCGGG GGGAGGGGGG GGGCGGGCTA CCCCCCCCCC CACACCCCCC CCCCCTCCTC CCCCCCTTTT TTCCACTCTT T-GGTTT-CT TTTTTTTTTT TTTT-TTTTT TTTTTGTTTT TTTTT-TTTT TTTTTTTTTT TTTTTTTTTT TTTTTTTTTT TCC-ACGTTT TTTTTTTTTT TT
Brast09G106000.1                AAAAAAAAAA AAAAAAAAAA AAAAAAAAAA AAAAAAAAAC AAAAAAAAAA ACAAACAAAA AAAAAAAATG AAGAAAAAAA GAAGAAAATA AGAAAAAGAA CCCACCCGAA GGGAGGAGCG AAAAAGAAGG CAGGGGAACG GGGGGGTATA AAACCGCCCT CCCCCCCCCC CCCCCCGCCC CCCCCCCCCC CCCCCCCCCC CCCTTCCCCC CCCCCCCCCC CCCCCCCCCC CCCCCCCCCG TCCCCCCCCT CCCCAGGCCC CCCCCCCCCC CCCCCCCCGT CCCCCCCCCC GCCCCCCCCC CCCCCCCCCC CCCCCCCCCC CCCCCCCCCC GCGGCCCCCC CGCCCCCCCG CCCGCGCCCC CGGGGGGCGG GGGTCCCGTT TCCTAAAGGG GGCCCCGCCG CCGGGCGGGG GGAGCCCACC CGGGGGGGGG GGGGCGGGGG GGGGGGGCGC GGGGGCCCCC GGGGGGGCGG GGGGGGGGGG GGGGCGGGGG GGGGGGGGGG GGGGGGGGGG GGGGGGGGGG GGGGGGGGGG GGGGGGGGCG GGGGGGGGGG GGGGGGGGGG GGTGGGCGGG GGGGGGGGCG GGGCGGGCTA CGCCCCCCCG CGCCCCCCCC CCCCCTCCCC CCCCCCTTCT TTCCACCCTC TGGGTCTTCC TTTTTTTTAT TTTCTTTTTT TTTTTGTTTT TTTTTTTTTT TTTTTTTTTT TTTTTTTTTT TTTTTTTTTT TCCTTTTTTT TTTTTTTTTT TT
Brasy9G166700.1                 AAAAAAAAAA AAAAAAAAAA AAAAAAAAAA AAAAAAAAAC AAAAAAAAAA ACAAACAAAA AACAAAAATG AAGGAAAAAA GAAGAAAAAA AAAAAGGGAA CCCACCCCAA GGGAGGGGGG AAGAAGAGGG CAGGGGGACG GGGGGGTATA AAACCGCCCA CCCCCCCCCC CCCCCCGCCC CCCCCCCCCC CCCCCCCCCC CCCGCCCCCC CCCCCCCCCC CCCCCCCCCC CCCCCCCCCG CCCCCCCCCT CCCCGCGCCC CCCCCCCCCC CCCCCCCCGT CCCCCCCCCC GCCCCCCCCC CCCCCCCCCC CCCCCCCCCC CCCCCCCCCC CCGGCCCCCC CGCCCCCCCC GCCCCGCCCC CGGGGGGCGG GGGTCCCTTC T---AAAGGG GGCCCCGCCG CCGGGCGGGG GGAGCCCACC CGGGGGGGGG GGGGCGGGGG GGGGGGGCGC GGGGGCCCCC GGGGGGGCGC GGGGGGGGGG GGGGCGGGGG GGGGGGGGGG GGGGGCGGGG GGGGGGGGGG GGGGGGGGGG GGGGGGGGCG GGGGGGGGGG GGGGGGGGGG GGGGGGCGGG GGGGGGGGCG GGGCGGGCTA CCCCCCCCCC CGCCCCCCCC CCCCCTCCCC CCCCCCTTCT GTCCACCCGC TGGGCTTTCC TTTTTTTTTT TTTCTTTTTT TTTTTGTTTT TTTTTTTTTT TTTTTTTTTT TTTTTTTTTT TTTTTTTTTT TCCTTTTTTT TTTTTTTTTT TT
GSMUA_Achr10G29730              AAAAAAAAAA AAAAAAAAAA AGAAACAAAA AAAAAACTAA AAAAACAAAA AAAAAAATCC CGCCAACACC AAACAAAGGG AGAGAGGGGC AGAGGAGAAA AGCTCCCAAC CAGCGAGTCG CAACTTGGCA CCGCGGGCGA CTGGGGTTTG ACAGACT-AA ACGAAACCCA TCCCGGAAGC AACCCCCCCC CCCCCCCCCT TTTCCTCGAA CCCCCCCCCC CCCCCCCCCC CGTTTTACTC TCCCGACTTC ACTTCCACCA CCCCCCGGTT TTCCCCCATG GTCGTTTCCC AACGGCTTAC GACCAGCGGG TCGTCTGCCC TTGAAACCTC CTTGGATCAA CAGATGGCGT ATTGCGGAAT TTAAAGGGGG GACCTTACCT C---AAGACC ACTCGACCAC ATAACCGGGG TTCATGCGGC GTAAAGGGAG GAATTCGGGT CACGTTCGAC CTAGGATATG CGGGGTGCCC GGCGAGGCGA GTGGCAAAAG GGGCAAAAAG GGGGGCCTGA AAAACCCGGG GGGGGGGGGG GGGGGGTGGA G--GAAAACC CCGGGGGGGG GGAGACGCGG GGGAGCGGCA AGTACTGATA CATTTCCCCC CTTTCTCCGA ACTTAGCTCC GTCCTCGCTC TTCGGAAGTA CTGGAGGTCG CGTACTATCG TTTTTTTCTA GGTTTTCTTT AATCATACCG GTTTTTTTTT TTTTTTTTTT TTTTTTTTTT TTTTTTTGTT TTTTTTTTTT TT
Joasc.09G155200.1               AAAAAAAAAA AAAAAAACGT TAAAAC-AAA AAAACTGAAA AAATGCAAAA AAAACAACCA GCGAATTGGC ACAAAGGAAC AAAGAGGATT -GAAAGGGAA CGAGTGCAAG CACCGTATGG GAAGCGAAGA GCAAGGCGGA CGGGGTTTTT AACGAAC-CA AGAAAGATGG TACCACCACC ACCCCCCCCC CCCCGGTTTA CTTATCTGAC AAACCCCCCC CCCCCCGGGT TCACCTCCTC CGCCGGCCGC CCCCCTTGTA CCCCCTCGCT TCTGCTCGTG GCCGCTTTCG CCCCCACCGG GATCATGCTC CCTTCCTAGT CCCAATACTC CGCCTCTCTC CA-TACCAGT CGTGTGC-GC CGTGCGGCCG GCGCTCTCCT C---AAAACC GCCCACTCAG CTGGCCAGGG TGTCGGTAGT GGTAAGGGAA GAGCCAGGGT CC-GGGCCGT GCG-GCGGGA CGAGTCGTCC GGCGAGTAGA GTCATAAAGA CGTTAACGGG GGGGTGCAGA ACGGGGTAAA GGGGGGGGGG GGGGGTGCGT G--GACGGAC CGACGGGGGT AGCGGCTGCT TTGAGTGGTT ATTACCGTAA CTCCTCCCTT TCCCTTGCCA GCCGTCGCCG CTGGTCACAT TCCGTTGTCT GTGGGCGTCC TTTATAACTT CTTGTTTTTG CCTTTTTTTA GCTTATTCTT TAAACCCGTT TTTTTTTTTT TTTTCTTTTT TTTCCCTGAC GGTTTTTTTT TT
Joasc.15G002800.1               AAAAAAAAAA AACGGGGAAA AAAAAA-AAA AAAAAAAAAG AACAACAAAA AACACCGGCC CCCCGGTCCA AGAAAGGAGA AGAGGAGGGT GGCATGGAAA GGGCCCCGCG CAACGGGCCC ACAGGGGGAG CCCGGTCCGG GGGGGCGATA TGACCATCAA ACAAAGCCGG CCCCGACACC CCCCCCCCCC CCCTCGCCTC CCCTTCCCAC CCCCCCCCCC CCCCCTCCCC CTCCCCCCCC CCCCCCCGCC CCCCCCCCCG CCCCCCCCCC CCCCTCCGCG GGCTCCCCCG GGGCCTGCAT CCGCCGAGGC ACCCCCTCCC CCCCCGTATT CCCCCCTCAC CG-GCCTCGT AAGGTGG-CC GCGGGGGGGG GACCCCGCGG T---AACATA CCACCCCCGG CTCGCCGGGG CGGCGGGGGG GGGAAGGAAA ACGGGGGGGG GGCGCTTACC GCGCCCGGCA ACGCCCCTCC GGGGAGGGGG GGGCGAGGAA GAGGAGAAGG GGGGGCGGGA GGGGGGCGGG CCGGGGGGGG GGGGTGGGGG GGGGGGGGCC GGGGAGGGGG GGGGACCCGG GGGCCGGGAG TGAACGGGTA TCTCCCCCCG CGCCATCCGC GGGGGTGCGG TTGCACCTTT TTTGCCTGCT GTGGAGGCCT TGTCCGCCTT CTTTCCTCTG GTGGTTTTTT TCTTTTTTTT TATTTTTTTT TTTTTTTTTT TTTTTTTTTT TTTTTTTTTT TTTTTTTTTT TT
Joasc.15G002900.1               AAAAAAAAAA AAAAAAAAAA AAAAAAAAAA AAAAAAAAAA AAATAGAAAA AAGAAAAAAC CCGAAAAAAA AAAAAAAAAG AAAGAGAGAT AAAACAAAAA AGGCCAGGAT AAAAAGAACG AGAACGGAAG TCCGGAAGAA AGAGGGTATA AAAAAACCCC ACGATCCCCC CTCCGCCACC TCCCCCCCCC CCTCCTCCCC CCTCTCCTAC CCTCCCCCCC CCCCTCCCCC CCCCCCCTCC CCTCCCCACC CCCTCCCCTC CCCTTTCCCC CCCCCCCGCG CCCTTCCTAC ACCTCGCTCT TTGCAGCCCT TCCCCCCTCC CCCCCCCCCC CCTCGCCCGC CGGGACACGT GCGGTGGGTC GCGCGGGGGG GACTCTCCTC T---AAAAAG AGTCCCTAAG CTAGCTGGGG TGGAAGGGGG GCAGGGGGGG GGAGAAGGGG GAAAACTAGC GGGGGAGCGG GGGCGCATGT GGGGAAGGGC GGGGAAGGAG GGAGGGAGAG AGGGAGGTGG AGGGGGAGGG GGCGGGGGGG GGGGGGGGGG GGGGGGGGCG GGGGGGGGGG GGGAGTTCCG GGGAGGGGGG AGGACGGTTA CCCCCACCCC TGCCTTCCCG ACTGCCCTTC TCCCCTCCTT TTTCTGTTCT GGGGCGGTTT TTTTCTTTTT TTTCTTTTTG TTTTTTTGTT TCTTTTTTTT TTTTTTTTTT TTTTTTTTTT TTTTTTTTTT TTTTTTTTTT TTTTTTTTTT TT
LOC_Os04g38660_38670.1          AAAAAAAAAA ATAAAAAAAA AAA--TAAAA AAAGAAAAAG -AAAGGGGAG AGCCCCTCCC CACCCCCACG GGAAGGGCGA GGGG-AAGGG GGAGTGGGAA CCGTCCGCGG CAAAGGCCCC AGGAGGGGGC CCGGGGGGGG GGGGGCTATA GTAGCGACGA ACAAGCACCG CCCCGCTCCA CCCCCCCCCC CCCCCCCCCC CCCCT-ACCC CCCCCCCCCC CCCTCCCCGA CCCCCCCCCC G-CCCCCCAC CCCCCCC-TG CCCCCCCCCC CCCCCCCGCG GGCTTACGGC GGGCCCCCGG GCGGCGGGGC ACCCGCCTCC CCCACCTTTT CCCCCCGCA- CCCCGCGCGC GGGGGGGGCT GCGTACGGGC TTCCATGGG- T---AAGACG CCCCCCCCGC CGACCCCGGG CGCGGCGGAG GAGAAGGAAA -AGGGGGGGG CGGCGCTCAC CCGCCCCCCC GCACCGCCCA CGCGGGGGGG GGGCGGGTGG GGGAGGGGAG AGGGGCGGCG GGGGGGGGGG GGGCGGGGGG GGGGGGGAGG GGGGGGGGGG GGGGGGGGGG GGCGGGCGGG GGCGCGGGGC TCTCCGGGGT GCACCCCGTC CGCCCTCCGC GGGGGGCGGG CCCACCCCCC CCCGGCAGGT GAAGGGGGTC TTAACGCCCC CCCCCCCTTG GGCGGCCTTT ATTTTTTGCT TTTTGTTTCT TTTTTTTTTT TT-CTTTA-T TTTTTTTTTT TTACTTTTTT TT
Ola019279.1                     AAAAAAAAAA AAAAAAGAAA AAAAAAAAAA AAAAAAAAAA AAAAAGAAAA AAAAAAAAAA AAAAAAAAAG AAAAAAAAGA AAAGAAAAAA AAAAAAAAAC CCGCCGCGAC GGGAGGAAGG AGAAGGGGAG GCAGTGAGGA GGGAGTCGTA AAAAAGCCCC CCCCCCCCCC CCCCTCCCCC CCCCCCCCCC CCCCTCCCCC CCCCTCCCCC CCCCCCCCCC CCCCCCCCCC CCCCCCCCCC CCCCCCCCCC CCCCCCCCCA CCCCCCCTCC CCCCCCCCCC CGCCCCTCCC GCCCCGCTCC CCCCTCCCCC ACCCCTCCCC CTCCCCCCCC CCGGCCCCGC CGGGGGGCGC GCCGCGGGCC GGGGGGGGGG GGCTCCCGCT T---AAAAGG ACCCCCCGCC CCGGCGGGCG CCAGTGGGGG GCGGGGGGGG GGGGGGGGGG GGAGAGGGGC GCGGGGGGGC GGGGGGGCCG GGCGGGGGGG GGGGAAGGGG GGGGGGGGGG GGGGCGGGGG GGGGGGAGGG GGGGGGGGGG GGGGGGGGTG GGGGGGGGGG GGGGGGGGGG GGGGGGGGGG GGGGGGGGGG GGGGGGGTTA CCCCTCCCCC TCCCCCCCCC TCCGCTCTCT TCCTCCTCTT TTTCCCTCCT CGGGTTGTCC CTTTCTATTA TTTTTTTTTT TTTTTTTTTT TTTTTTTTTT TTTTTTTTTC TTTTTTTTTT TTTTTTTTTT TTTTTTTTTT TTTTTTTTTT TT
Ola019280.1                     AAAAAAAAAA NTCAAAAAAA AAAAAA-AAA AAGAAAAAAA AAAAAAGGAG AACCCCTCCC CCCCCGCGCG AGAAGGGCGG GAGGGAGGGC GAAGTGGGAA CCGGCCGGGG AAAGGGNCCA AGGGGGGGGC CAGGCGCGGG GGGGGCGATA GTAGCGATGN ACAAATCCAG ACCCGCCCCC CCCCCCCCCC NTCCTCCCCA CCCCCCCCCC CGCCCCCCCC GTTCCCCCCC CCCCCCCCCC TCCCCCCCCC CCCCCCCCCG CCCCCCCCCC CCCCTCCGCG GGCACCCCCC GAGCCCCCGG GCCGCGGGGC ACCCCCCTCC CCGGCTTTTT CGTGCCGCGC CC-CCCAGGA GGGGGTG-CC GCAGGCGAGG GTCCGCGGGT T---AAAACA CCCCCCCGGG CTCGCCGGGG CCGCCCCGTG GTGAAAGCAA ACGAGGGGGG GTGCCCCCCC CCCTCCCCCC GCGCCCCCCC CGGGGGGGAG GAGCGGGGGG GGGGGGGGGG GGCGGCGGGG GGGGGGGGGG GGGGGGGGGG GGGNGGGGGG GGGGGGGGGG GGGGGGGGGG GGGGGCTAGG GGCCCGGGCG TCCCCGGCTA GCACCCCCCT CGCCCCCCGC GGCGGGGGGG CTGCCTCCCC TCCGGCGGCC GCGGCGGCCC TTAACGCCCC ACCCCCTTCG GGGGGACCTT TTTTTTTTTT TTTTTTTNTT CNTTTTTTTT TTTTTCTTTT TTTTTTTTTT TTTTTTTTTT TT
Pahal.7G177700.1                AAAAAAAAAA AACACGAAAA TAAAATAAAA CGGAAAAAAG AAAAAAGGAG AACCCCGCCC CCCCCGCGGG AGGTGGGAGG GGGGGAGCGG CGAGTGGGAA CCCCCCGGGG CAGCGGCCCC AGGGGGGGGC TCGGGGCGGG GGGGGCGGTA GCGGCGACGC ACAGGCCCGG CCCGCCCCCC CCCCCCCCCT CCCCCCCCCC CCCCCCCCCC CCCCCCCCCC CCCCCCCCCC CCCCCCCACC CCCCCCCCCC CCCCGCGCCG CCCCCGCCCC CCCCCCCGGC GCCCCCCGGC GGGCCGCCGG CCGGCGGGGC ACCCCCCTCC CCCGC-TTTT CCCCGC-GAC CCCCCCCCCC GGGCGGGGCC GCGGGCGGGG GACCGCGGGG T---AAAACG CCCCCCCCGG GTCCCCGGGG CGGCCCCGGC GGGAGGGGAA ATGGGGGGGG CGGGCCCCCC CCGCCCCCCC GCGCCCCCCG GGGGCGCGGG GGGCGGGGGG -GGGCCGGGG GGGGGGGAGG GGGGGGGGGG GGGGGGGGGG GGGGGGGGGG GGGGGGGGGG GGGGGGGGGG GGCGGCGGGG GGCCCGGGCG TC-CCCGCTA G-CCCCCCCC CGCCCCCC-C GGGGGGGGGG GTGCCCCCCC CCCGG-GCTG GCGGGGGGCA TGA-CGCCCC CCCCCCCTTG GGTGGG-CTT TTTCTTCCCG TTTTTTTTTT TTCTTTTTTT TTTTTTTTTT TCCCTTTTTT TTTTCCTTTT TT
Pahal.7G177800.1                AAAAAAAAAA AAAAGAAAAA AAAAAAAAAA AAAACAAAAA AAAAAAGGAA AACAACAAAC GACAGGCGAG AAAAAAAAGG AAAGGAAACC AAAAAGGGAC CCGCCCCCCA CGGGGGCGCG GGGCGGGGGA GGCGTGCGGG GGGGGGGGTA AAAGGGTCCC ACCCCCCGCC CCCCGCCCCC CCCCCCCCCC CCCCCCCCCC CCCCCCCCCC GGCCCCCCCC CCCCCCCCCC CCCCCCCCCC CCCCCCCCCC CCCCGCCGCC CCCCCCCCCC CCCCCCCCCC CGCCCCTCCC GCCCCCCCCC CCCGCGCCCC CCCCCCAGCG CCCCCCCACC CCGGCCCCGC CGGCGCGCGC GGAGCGCGCC GGGTGGGCGG GGCTTCCGTC TCCTAAAAGG AGCGCCCCCG CCACCCGGGC CGGGCCCTCG CGGGGGGGCG GGGGGGGGGG GGGGGGGGGC GGGGGCCGGG GGGGGGGCCG GGCGGGGGGG GGGGGGGGGG GGGGGCGGGG GGGGGCGGGG GGGGGGAGGG GGGGAGGGGG GGTGGGGGGG GGGGGGGGGG GGGGAGGGGG GGGGGGGGCG GGGGGGGGCG AGGGGGGATA CCCCCCCCCC CCCCCCCCAC GCGCCTCGCC CCCCCCCCCC TTCCGCCCTT GGGGGCGTCC TTTTTGTTCC TTGGTTTTTT TGTTTTCTTT TTTTTTTTTT TTTTTTTTTT TTTTTTTTTT TTTTTCTTTT TCTTCTTTTT TTTTTTCCTT TT
SECCE2Rv1G0105890.1             AAAAAAAAAA AAAAAAAAAA AAAAAAAAAA GAAAAAAAAA AAAAAAAGAG GGCCCCCCCC CCCCCCCCCG AAACGGGGGG GGGGGGGGGG TAAGTGGGAC CCGTCCCAGG AAAAGGCCCC GGGGGGGGGC CTCGGCCGGG AGGGGCGATA GCAGCCACGA AAAAACCAAG AACGCCCCCC CCACCCCCCC CCCCCCCCCC CCCCCCCCCC CCCCCCCCCC CCCCCCCCCC CCCCCCCCCC CCCCCCCCCC CCCCCGCCCC CCCCCCCCCC CCCCGCGGGG GGTTTTTACC CCGCCCCCGG GCGGGGGGGG ACCCCCCCCC CTGGTTTTTT CCCGGCGGGC CCCCCCCCCG GGGGGGTTCT GCCGGGGGGG GTCTCCGGGG T---AAAACG CCCCCCCCGG GTAGCCCGGG CGGCCCGGGC GGGAAGGAAA ACGGGGGGGT CCCCCCCCCC CCCCCCCCCC CCCCCCCCGG GGGGGAGGCC CGCCGGGGGG GGGGGGGGGG GGGGGGGGGG GGGGGGGGGG GGGGGGGGGG GGGGGGGGGG GGGGGGGGGG GGGGGGGGGG GGGGGGGGGT TACCCGGGGT TCTCCCGCTA AAACCCCCCC CCCCCCCCGG GGGGGGGGGG CTGACCCCCC CCCGGGGGTT GCGGAGGCCC TTAACCCCCC CCCCCCCTTG GGGGGTCCTG GTTTTTTCTT TTTTTTTTTT TTTTTTTTTT TTTTTTTTTT TTTTTTTTTT TTTTTTTTTT TT
SECCE2Rv1G0105920.1             AAAAAAAAAA AAAAAAAAAA AAAAAAAAAA AAAAAAAAAA AAAAAAAGAG AACCCCTCCC CCCCCCCCCC GGAGGGGGGG GGGGGGGGGG GGTTTGGGAA CGGTCCGGCG AAAAGACCCC CGGGGGGGGC CCGAAGGGGG GGGGGTGATA GTGGCTACGA AAAAAAAAAG ACCCCCCCCC CTCCCCCCCC CCCCCCCCCC CCCCCCCCCC CCCCCCCCCC CCCCCCCCCC CCCCCCCCCC CCCCCCCCCC CCCCCCCCCC CCCCCCCCCC CCCCCCCGCC GCCCCCCGGG GGGGCCGGGG GGGGGGGGGG TTTCCCTTTC CTCTTTTTTT CGCACCCCAC CCCCCCCCCC GGGGGGGTTC GCGGGGGGGG GTCCCCGGGG T---AAAAGA CCCCCCGGGG GTCGCCGGGG CTGCCCGGGG GGGAAAAAAA AAGAAAAAGA CCCCTCCCCC CCCCCCCCCC CCCCCCCCCC CGCCAGGGGG GGGGGGGGGG GGGGGGGGGG GGGGGGGGGG GGGGGGGGGG GGGGGGGGGG GGGGGGGGGG GGGGGGGGGG GGGGGGGGGG GGGGGGCGGG GTTCTTGTGT TTTCCGGCTA AAACCCCCCC CCCTCCCCGG GGGGGGGGGG TTGACCCCCG CCCGGGGGTT GCGGAGGCCA TAACCCCCCC CCCCCCCTCG GGGGGTTTTT TCTTTTTTTT TTTTTTTTTT TTTTTTTTTT TTTTTTTTTT TTTTTTTTTT TTTTTTTTGT TT
SECCE2Rv1G0105930.1             AAAAAAAAAA AAAAAAAAAA AAAAAAAAAA AAAAAAAAAA AAAAAAAAAA AAAAAAAAAA AAAAAAAAAA AAAAAAAAAA AAAAAAAAAA AGAAACGGAA AAAACCCGGG AAAAAGAAAG AAGAAAAAAC ACCGGGGGGG GGGGGGTATA AACCCGTCAC CCCCCCCCCC CCCCCCCCCC CCCCCCCCCC CCCCCCCCCC CCCCCCCCCC CCCCCCCCCC CCCCCCCCCC CCCCCCCCCC CCCCCCCCCC CCTCCCCCCC CCCCTCCCCC CCCCCCCCCT CCCCCCCCCC CCCCCCCCCC CCCCCCCCCC CCCCCCCCCC CCCCCCCCCC GGGGCCTCCC CCCCCCCCCC CCCCCCCCCC GGGGAGGCGG GCCCCCCCCC TGGTAAAGGG GGCCCCCCCG CCGCGGGGGG CGACCCCCCC CCGGGTGGGG GGGGGGGGGG GGGGGGGGGG GGGGGCCGGG CGGGGGCGGG GGGGGGGGGG GGGGGGGGGG GGGGGGGGGG GGGGGGGGGG GGGGGGGGGG GGGGGGGGGG GGGGGGGGGG GGGGGGGGGG GGGGGGGGGG GGGGGGGGGG GGGGGGGGGG GGGCGGGCTA CCCCCCCCCC CACCACCCCC CCCCCCCCCC CCCTCTTTCT TTCCCTGTTC CGGGTTTCCC TGTTTTTTTT TTTTTTTTTT TTTTTTTTTT TTTTTTTTTT TTTTTTTTTT TTTTTTTTTT TTTTTTTTTT TTTTTTTTTT TTTTTTTTTT TT
Seita.5G128400.1                AAAAAAAAAA AACACGAAGA TAAAACGAAT AGGAATAAAA AAAAAAGGGG AGCACCGCCC CCCGCCCGGG AGATGCGGGG GGGGGAGCCG GGAGTGGGAA CCCGCCCCGC CAGCGGCCCC AGGGAGGGGC CCTGGGCGCG GGGGGCGATA TTGGCTACGC ACAGGCCCGC CCCGGCCCCC CTCCCCCCCT CCCCCCCCCT CCCCCCCCCC CCCCCCCCGG CCCCCCCCCC CTCCCCCCCC CCCCCCGCCC CCCCGCCCCG CCCCCCCCCC CCCGCCCGCG GCCCCCCGGC GGGACGCCGG GAGGGGGGGC ATCTCCCTCC CCCGCCTTTT CCGCGC-CAC CCCCCCCCCC CGGGGGGGCC CCGCGGGGGG GTCTCCGGGG T---AAAACG CCCCCCCCCG CTCCCCGGGG CGGCCACGGG GGGAGGAGAA AGGGGGGGGG CGCCCCCCCC CCGCCCCCCC GCGCCCCCCG CGGGGGCGGG AGGCGGGGGG TGGGCCGGGG GAGCGGGGGG GGCGGGGGGG GGGGGCGGGG GGGGGGGGGC GGGGGGGGGG GGGGGGGGGG GGGGGGAGGG GGCCCGGCGG CC-CCGGCTA GGCCCCCCCC CGCCCCCCGC GGCGGGGGGG CTCCCCCCCC CCCGCCGCCG CCGGCGGCCC CTA-CGCCCC CCCCCCCTTG TGGGGAGCTT TCTCTTTCCG TTTTTTTTTT TTTTTTTTTT TTTTTTTTTT TTCCTTTTTT GTTTCTTTTA TT
Seita.7G124300.1                AAAAAAAAAG ACCACGAAAA TAAAAAAAAA AAGAAAAAAA AAAAGAGGAG AACCCCGCCC CCCACGCGGG AAATGGGAGG GGGGGAGCGG CGAGTGGGAA CCCCCCGCGG CAGCGGCCCC AGGGGGGGGC CCGGTGCGGG GGGGGCCATA GTGGCGACGC ACAGACCCGG CCCGCCGCCC CCCCCCCCCT CCCCCCCCCC TCCCCCCCCC CCCCCCCCCC CCCCCCCCCC CCCCCCCCCC CCCCCCCCCC GCCCGCGCCG CCCCCCCCCC CCCCCTCGGC GCCCCCCCGC GGGCCCCCGG GCGGCGGGGT ACCCCCCTCC CCCGCGTTTT CCCCGC-GAG CCCCCCCCCC GGGGGGGGCC GCGGGCGGGG GACCCCGCGG T---AAAACG GCCCCCCCCG GTCCCCGGGG CGGCCCCGGC GGGACGAGAA ACGGGGGGGG CGGGCCCCCC CCGCCCCCCC CCGCCGCCCG GGGGGGCGGG GGGCGGGGGG GGGGCCGGGG GGGGGGGGGG GGGGGGGGGG GGGGGGGGGG GGGGGGGGGG GGGGGGGGGG GGGGGGGGTG GGGCGCCGGG GGCCCGGGCG CC-CCGTCGA GCCCCCCCCC CGCCCCCCTC GGGGGGGGGG CTGCCCCCCC CCCGGCGCTG GCAGCGGGCT TTA-CGCCCC CCCCCCCTTG GGGGGGGCTT TTTCTTCCCG TTTTTTTTTT TTTTTTTTTT TTTTTTTTTT TTTCTTTTTT TTTTCTTTTT TT
Seita.7G124400.1                AAAAAAAAAA AAAAAAAAAA AAAAAAAAAA AAAAAAAAAA AAAAAAGAAA AACAACAAAC AACAGGAGAG AAATAAAAGA AAAGGAAATC AAGAACTGAC CCGCCCGACC CAGGGGCGCG AGGCAGGGGG GGGGTGCGGG GGGGGGGGTA AAAGAGACCC AGCCCCCGCC CCCCGCCCCC CCCCCCCCCC CCCCCCCCCC CCCACCCCCC CCCCCCCCCC CCTTCCCCCC CCCCCCCCCC CCCCCCCCCC CCCCGCCGCC CCCCCCCTCC CCCGCCCCCC CGCCCCCCCC GCCCCCCCCC CCCCCGCCCC TCCCCCCACA CCCCCCCCCC CCGGCCCCGC CGGCGCGCGC GGCGCGCGCC GGGGGGGCGG GGCTCCCGCC TCCTAAAAGG AGCGCCCCCG CCCCCCGGGC CGGGCACGCG CCGGGGGGCC GGGGGGGGCG GGGGGGGGGA GGGGGCCCGT CGGGGGGCCG GGCGGGGGGG GGGGGGGGGG GGGGGGGGAG GGGGGCGGGG GGGGCGAGGG GGGGGGGGGG GGTGGGGGCG GGGGGGGGGG GGGGGGGGGG GGGGGGGGGG GGGGGGGGCG AGGGGGGCTA CCCCCCCCCC CCCCCCCCGC GCGCCTCGCC CCCCCCCCCC TTCCCCCCCC GGGGGTGTCC TTTCTTTTCC TTTGTTTTTT TCTTTTCTTT TTTTTTTTTT TTTTTTTTTT TTTTTTTTTT TTTTTCTTTT TCTTCTTTTT TTTTTTCCTT TT
Sobic.006G106700.1              AAAAAAAAAA AAAGGAAAAG AAAAAAAAAA AAGAAAAAAA AAAATGGAAA AAAAACAAAC AACAAGAGAA AAAAAAAAGA GAAGGAAGTC AAAAACGGAC CCGCCCCCCC GGGAGGGACC AGGGGAGGGG GGCGTGCGGG GGGGGGGGTA AAAGACCCGC CCCCCCCGCC ACCCGCCCCC CCCCCCCCCC CCCCCCCCCG CCCCCCCCCC CCCACCCCCC CCCCCCCCCC CCCCCCCCCC CCCCCCCCCC CCCCCCGCCC CCCCCCCCCC CCCCCCCCGC TCCCCCCCCC GCCCCCCCCG CCCCCCCCCC CCCCCCCACC CCCCCGCCCC CCCCCCCCGC CGGCGCCCCG GGCGCGCGCC CGCGGGGCGG GGCTCCCCCT TCCTAAAAGG AGCCCCCCTG CCACCCGGGC CCGGCCCGCG CCGGGGGGCG GGGGCGGGGG GGGGGGTGGC GGGGGCCGCG GGGGGGCCGG GGCGGGCGGG GGGGGGGGGG GGGGGCGGCG GGGGGGGGGG GGGGGGGGGG GGGGGGGGGG GGTGGGGGGG GGGGGGGGGG GGGGAGGGGG GGGGGCGGGG GGGAGGGGCG AGGGGGGCTA CCTCCCCCCC CCCCCCCCTC GCGCGGCCCC CTCCCCCCCC TTCCGCCCCC GGGGCTGTCC TTTTTTTTCG TTTGTTTTTT TTTTTTCTTT TTTTGTTTTT TTGTTTTTTT TTTATTTTTT TTTTTTTTTT TCTTCTTTTT TTTTTTCTTT TT
TraesCS1B02G058900.1            AAAAAAAAAA AAATAAAAAA AAAAAAAAAA AAAAAAAAAA AAAAAAAAAA AAAAAAAAAA GAAAAAAAAA AAAAAAAAAA AAAAAAAAAA AAAGACAAAA AAAACCCAAA AAAAAAAAAG AAAAAAAAAT AGAAAGAAAA GGGTGGAATA AACCCGTCCC CCCACCCCCC CCCCCCCCAC CCCCCCCCTC CCCCCCCCCC CCCCTCCCCC CCCCCCCCAC CCCCCCCCGC CCCCCCCTCC CCCCCCGCCT CCCCCCCCCC CCTCCCCCCC CCCTCCCCTC CCCCCCCCCC TCCCCCCCGC CCCCGCCCCC CCCCCCCCCC CCCCCCCCCC CCGGCCCCCC CGCCACCCCC CCCCCCGCCC GCGGGGGGGG GCCCCCCCTC CGGGAAGGGG GGCCTCACCG CCGGGAGGGG CAAGTGGGGG GCGGGAGGGG GGGGGGGGGG GGGGGCGGGA GGGGGGGGAG GGAGGGGGGA GGGGGGGGGG GGGGGGGGGG AGGGGGGGGG GGGGGGGAGG GGGGGGGGGG GGGGGGGGGG GGGGGGGGGA GGGGGGGGGG GGGGGCGGGG GGGGGAGGGG GCGGAGGGGG GGGGGGGTTA CCTTCCCTCT CTCTCCCCCC TTCCTTCCTG TCTTCTTTTT TTTTTTTTTT TGGGTTTTTT TTTTTTTTTT TTTTTTTTTT TTTTTCTTTT TTTTTTTTTT TTTTTTTTTT TTTTTTTTTT TTTTTTTTTT TTTTTTTTTT TTTTTTTTTT TT
TraesCS2A02G338600.1            AAAAAAAAAA AAAAAAAAAA AAAAAAAAAA AAAAAAAAAA AAAAAAAAAA AAAAAAAAAA AAAAAAAAAA AAAAAAAAGA AAAAAAAAAA AGAAACGGAA AAAACCCGGG AAAAAGAAAA AAGAAAAAAC ACCGGGGGGG GGGGGGTATA AACCCGCCCC CCCCCCCCCC CCTCCCCCCC CCCCCCCCCC CCCCCCCCCC CCCCCCCCCC CCCCCCCCCC CCCCCCCCCC CCCCCCCCCC CCCCCCCCCC CCCCCCCCCC CCCCCCCCCC CCCCCCCCCC CCCCCCCCCC CCCCCCCCCC CCCCCCCCCC CCCCCCCCCT CCCCCCCCCC CGGGCCCCCC CCCCCCCCCC CCCCCCCCCC GGGGGGGCGG GCCCCCCCCC TGGTAAAGGG GCCCCCCCCG CCGGGGGGGG CGACCCCCCC CGGGGGGGGG GGGGGGGGGG GGGGGGGGGG GGGGGCCCGG CGGGGGGGGG GGGGGGGGGG GCGGGGGGGG GGGCGGGGGG GGGGGGGGGG GGGGGGGGGG GGGGGGGGGG GGGGGGGGGG GGGGGGGGGG GGGGGGGGGG GGGGGGGGGG GGGGGGGGGG GGGCGGGCTA CTCCCCCCCC CACCCCCCCC CCCCCCCCCC CCCTCTTTTT TTCCCTTTTC CGGGTTTCCC CGTTTCTCTT TTTTTTTTTT TTTTGTTTTT TTTTTTTTTT TTTTTTTTTT TTTTTTTTTT TTTTTTTTTT TTTTTTTTTT TTTTTTTTTT TT
TraesCS2A02G338800.1            AAAAAAAAAA AAAAAAAAAA AAAAAAAAAA AAAAAAAAAA AAAAAAAGAG AACCCCCCCC CCCCCGCCCC GGAGGGGGGG GGGGGGGGGG GGTTTGGGAA CGGTCCGGCG AAAAGGCCCC CGGGGGGGGC CCGAAGGGGG GGGGGTGATA GTGGCTACGA AAAAAAAATA ACCCCCCCCC CTCCCCCCCC CCCCCCCCCC CCCCCCCCCC CCCCCCCCCC CCCCCCCCCC CCCCCCCCCC CCCCCCCCCC CCCCCCCCCC CCCCCCCCCC CCCCCCCGCC GCCCCCCGGG GGGGCCGGTG GGGGGGGGGG TTTCCTTTTC CTCTTTTTTT CGCGCCCCAC CCCCCCCCCC GGGGGGGCTT GCGGGGGGGG GTCCCCGGGG T---AAAAAA CCCCCCGGGG ATCGCCAGGG CTGCCCGGGG GGGAAAAAAA AAGAAAAGGG CCCCCCCCCC CCCCCCCCCC CCCCCCCCCC CGCCGGGGGG GGGGGGGGGG GGGGGGGGGG GGGGGGGGGG GGGGGGGGGG GGGGGGGGGG GGGGGGGGGG GGGGGGGGGG GGGGGGGGGG GGGGGGCGGG GTTCTTGTGC TTTCCGGCTA AAACCCCCCC CCCCCCCCGG GGGGGGGGGG GTGACCCCCC CCCGGGAGTT GCGGAGGCTC TTACCCCCCC CCCCCCCTCG GGGGGTTTTT TCTTTTTTTT TTTTTTTTTT TTTTTTTTTT TTTTTTTTTT TTTTTTTTTT TTTTTTTTTT TT
TraesCS2A02G339100.1            AAAAAAAAAA AAAAAAAAAA AAAAAAAAAA AAAAAAAAAA AAAAAAAGAG GGACCCCCCC CCCCCCCCCG AAACGGGGGG GGGGGGGGGG TTAGTGGGAC CCGTCCGAGG AAAAGGCCCC GGGGGGGGGC CTCGGCCGGG GGGGGCGATA GCAGCCACGA AAAAACCGAG AACCCCCCCC CCCCCCCCCC CCCCCCCCCC CCCCCCCCCC CCCCCCCCCC CCCCCCCCCC CCCCCCCCCC CCCCCCCCCC CCCCCCCCCC CCCCCCCCCC CCCCCCGGGG GGTTTTTACC GCGCCCCCGG CCGGGGGGGG ACCCCCCCCC CTGGTCTTTT CCCGCCGGGC CCCCCCCCCG GGGGGGCTCT GCCGGGGGGG GTCCCCGGGG T---AAAACG CCCCCCCCGG GTAGCCCGGG CGGCCCGGGG GGGAAAGAAA ACGGGGGGGT CCCCCCCCCC CCCCCCCCCC CCCCCCCCCG GCGGGAGACC CGCCGGGGGG GGGGGGGGGG GGGGGGGGGG GGGGGGGGGG GGGGGGGGGG GGGGGGGGCG GGGGGGGGGG GGGGGGGGGG GGGGGGGGGT TACCCGGGGT TCTCCCGCTA AAACCCCCCC CCCCCCCTGG GTGGGGGGGG CTGACCCCCC CCCGGGGGTT GCGGAGGCCT TTAGCCCCCC CCCCCCCTTG GGGGGTCCTG ATTTTTTCTT TTTTTTTTTT TTTTCTTTTT TTTTTTTTTT TTTTTTTTTT TTTTTTTTTT TT
TraesCS2B02G342900.1            AAAAAAAAAA AAAAAAAAAG AAAAAAAAAA AAAAAAAAAA AAAAAAAGAG GGCCCCCCCC CCCCCCCCCG AAACGGGGGG GGGGGGGGGG GTAGTGGGAC CCGTCCGAGG GAAAGGCCCC GGGGGGGGGC CTCGGCCGGG GGGGGCGATA GTAGCCACGA AAAAACCGAG AACCCCCCCC CCCCCCCCCC CCCCCCCCCC CCCCCCCCCC CCCCCCCCCC CCCCCCCCCC CCCCCCCCCC CCCCCCCCCC CCCCCCCCCC CCCCCCCCCC CCCCCCGCGG GGTTTTTACC CCGCCCCCGG CCGGGGGGGG ACCCCCCCCC CTGGTTTTTT CCCGCCCGGC CCCCCCCCCG GGGGGGCTCT GCCAGGGGGG GTCCCCGGGG T---AAAACG CCCCCCCCGG GTAGCCCGGG CGGCCCGGGG CGGAAAGAAA ACGGGGGGGT CCCCCCCCCC CACCCCCCCC CCCCCTCTGG CGAGGAGACC CGCCGGGGGG GGGGGGGGGG CGGGGGGGGG GGGGGGGGGG GGGGGGGGGG GGGGGGGGGG GGGGGGGGGG GGGGGGAGGG GGGGGGGGGT AACCCAGGGT TCTCCCGCTA AAACCCCCCC CCCCCCCTGG GGGGGGGGGG CTGACCCCCC CCCGGGGGTT GCGGAGGCCC TTAACCCCCC CCCCCCCTTG GGGGGTCCTG GTTTTTTCTT TTTTTTTTTT TTTTCTTTTT TTTTTTTTTT TTTTTTTTTT TTTTTTTTTT TT
TraesCS2B02G343200.1            AAAAAAAAAA AAAAAAAAAA AAAAAAAAAA AAAAAAAAAA AAAAAAAGAG AGCCCCCCCC CCCCCGCCCC GGAGGGGGGG GGGGGGGGGG GGTTTGGGAA CAGTCCGGCG AAAAGACCCC CGGGGGGGGC CCGAAGGGGG GGGGGTGATA GTGGCTACGA AAAAAAAAAA ACCCCCCCCC CTCCCCCCCC CCCCCCCCCC CCCCCCCCCC CCCCCCCCCC CCTCCCCCCC CCCCCCCCCC CCCCCCCCCC CCCCCCCCCC CCCCCCCCCC CCCCCCCGCC GCCCCCCGGG GGGGCCGGGG GGGGGGGGGG TTTCCTTTTC CTATTTTTTT CGTGCCTCAC CCCACCCACC GGGGGGGTTC GCGGGGGGGG GTCCCCGGGG T---AAAAAA CCCCTCGGGC GTCGCCGGGG CTGCCCGGGG GGGAAAAAAA AAAAAAAAGA CCCCCCCCCC CCCCCCCCCC CCCCCCCCCC CGCCGGGGGG GGGGGGGGGG GGGGGGGGGG GGGGGGGGGG GGGGGGGGGG GGGGGGGGGG GGGGGGGGGG GGGGGGGGGG GGGGGGGGGG GGGGGGCGGG GTTCTCGTGT TTTCCGGCTA AAATCCCCCC CCCCCCCCGG GGGGGGGGGG TTGACCCCCC CCCGGGGGTT GCGGAGGCCC TTACCCCCCC CCCCCCCTCG GGGGGTTTTT TCTTTTTTTT TTTTTTTTTT TTTTTTTTTT TTTTTTTTTT TTTTTTTTTT TTTTTTTTTT TT
TraesCS2B02G343300.1            AAAAAAAAAA AAAAAAAAAA AAAAAAAAAA AAAAAAAAAA AAAAAAAAAA AAAAAAAAAA AAAAAAAAAA AAAAAAAAAA AAAAAAAAAA AAAAACGGAA AAAAGCCGGG AAAAAGAAAA AAAAAAAAAC ACCGTGGGGA GGGGGGTATA AACCCGTCCC CCCCCCCCCC CCCCCCCCCC CCCCCCCCCC CCCCCCCCCC CCCCCCCCCC CCCCCCCCCC CCCCCCCTCC CCCCCCCCCC CCCCCCCCCC CCCCCCCCCC CCCCCCCCCC CCCCCCCCCC CCCCCCCCCC CCCCCCCCCC CCCCCCCCCC CCCCCCCCCC CCCCCCCCCC CGGGCCTCCC CCCCCCCCCC CCCCCCGCCC GGGGGGGGGG GGCCCCCCAC TGGTAAAGGG GCCCCCGCCC CCGCGGGGGG CGACCCCCCC CCGGGTGGGG GGGGGGGGGG GGGGGGGGGG GGGAGGCCGG GGGGGGGAGG GGGGGGGGGG GCGGGGGGGG GGGGGGGGGG GGGGGGGGGG GGGGGGGGGG GGGGGGGGGG GGGGGGGGGG GGGGGGGGGG GGGGGGGGGG GGGGGGGGGG GGGGGGGGGG GGGCGGGCTA CCCCCCCCCC CACCCCCCCC CCCCCCCCCC CCCTCTTTCT TTCCTTTTTC CGGGTTTCCC CGTTTTTTTT TTTTTTTTTT TTTTTTTTTT TTTTTTTTTT TTTTTTTTTT TTTTTTTTTT TTTTTTTTTT TTTTTTTTTT TTTTTTTTTT TT
TraesCS2D02G324000.1            AAAAAAAAAA AAAAAAAAAA AAAAAAAAAA AAAAAAAAAA AAAAAAGGAG GGACCCCCCC CCCCCCCCCG AAACGGGGGG GGGGGGGGGG TTAGTGGGAC CCGTCCGAGG GAAAGGCCCC GGGGGGGGGC CTCGGCCGGG GGGGGCGATA GCAGCCAGGA AAAGACCGAG AACCCCCCCC CCCCCCCCCC CCCCCCCCCC CCCCCCCCCC CCCCCCCCCC CCCCCCCCCC CCCCCCCCCC CCCCCCCCCC CCCCCCCCCC CCCCCCCCCC CCCGCCGGGG GGTTTTCACC CCGCCCCCGG GCGGGGGGGG ACCCCCCCCC CTGGTTTTTT CGCGCCGGGC CCCCCCCCGG GGGGGGCTCT GCCGGGGGGG GTCCCCGGGG T---AAAACG CCCCCCCCGG GTAGCCCGGG CGGCCCGGGG TGGAAAGAAA ACGGGGGGGT CCCCCCCCCC CCCCCCCCCC CCCCCCCTCG CGGGGGAGCC CGCCGGGGGG GGGGGGGGGG GGGGCGGGGG GGGGGGGGGG GGGGGGGGGG GGGGGGGGGG GGGGGGGGGG GGGGGGGGGG GGGTGGGGGT TACCCGGGGG TCTCCCGCTA AAACCCCCCC CCCCCCCTGG GGGGGGGGGG CTGACCCCCC CCCGGGGGTT GCGGCGGCCC TTAGCCCCCC CCCCCCCTTG GGGGGTCCTG GTTTTTTCCT TTTTTTTTTT TTTTTTTTTT TTTTTTTTTT TTTTTTTTTT TTTTTTTTTT TT
TraesCS2D02G324300.1            AAAAAAAAAA AAAAAAAAAA AAAAAAAAAA AAAAAAAAAA AAAAAAAGAG AACCCCCCCC CCCCCGCCCC GGAGGGGGGG GGGGGGGGGC GGTTTGGGAA CAGTCCGGCG AAAAGACCCC CGGGGGGGGC CCGAAGGGGG GGGGGTGATA GTGGCTACGA AAAAAAAAAA ACCCCCCCCC CTCCCCCCCC CCCCCCCCCC CCCCTCCCCC CCCCCCCCCC CCCCCCCCCC CCCCCCCCCC CCCCCCTCCC CCCCCCCCCC CCCCCCCCCC CCCCCCCGCA GCCCCCCGGG GGGGCCGGTG GGGGGGGGGG TTTCCTTTTC CTCTTTTTTT CGTACTCCAC TCCCCCCCCC GGGGGGGTTC GCGGGGGGGG GTCCCCGGGG T---AAAAAA CCCCCCGGGG GTCGCCGGGG CTGCCCGGGG GGGAAAAAAA AAGAAAAAGA CCCCCCCCCC CCCCCCCCCC CCCCCCCCCC CGCCGGGGGG GGGGGGGGGG GGGGGGGGGG GGGGGTGGGG GGGGGGGGGG GGGGAGGGGG GGGGGGGGGG GGGGGGGGGG GGGGGGGGGG GGGGGGCGGG GTTCTTGTGC TTTCCGGCTA AAACCCCCCC CCCCCCCCGG TGGGGGGGGG TTGACCCCCC CCCGGGGGTT GCGGAGGCCC TTACCCCCCC CCCCCCCTCG GTGGGTTTTT TCTTTTTTTT TTTTTTTTTT TTTTTTTTTT TTTTTTTTTT TTTTTTTTTT TTTTCTTTTT TT
TraesCS2D02G324400.1            AAAAAAAAAA AAAAAAAAAA AAAAAAAAAA AAAAAAAAAA AAAAAAGAAA AAAAAAAAAA AAAAAAAAAA AAAAAAAAAA AAAAAAAAAA AAAAACGGAA AAAACCCCGG AAAAAGAAAA AAAAAAAAAC ACCGAGGGGG GGGGGGTATA AACCCGCCCC CCCCCCCCCC CCCCCCCCCC CCCCCCCCCC CCCCCCCCCC CCCCCCCCCC CCCCCCCCCC CCCCCCCCCC CCCCCCCCCC CCCCCCCCCC CCCCCCCCCC CCCCCCCCCC CCCCCCCCCC CCCCCCCCCC CCCCCCCCCC CCCCCCCCCC CCCCCCCCCC CCCCCCCCCC CGGGCCTCCC CCCCCCCCCC CCCCCCGCCC GGGGGGGGGG GGCCCCCCTC TGGTAAAGGG GCCCCCGCCC CCGGGGGGGG CAACCCCCCC CCGGGTGGGG GGGGGGGGGG GGGGGGGGGG GGGGGCCGGG GGGGGGGGGG GGGGGGGGGG GCGGGGGGGG GGGGGGGGGG GGGGGCGGGG GGGGGGGGGG GGGGGGGGGG GGGGGGGGGG GGGGGGGGGG GGGGGGGGGG GGGGGGGGGG GGGGGGGGCG GGGCGGGTTA CCCCCCCCCC CGCCCCCCCC CCCCCCCCCC CCCTCTTTTT TTCCTTTTTC CGGGTTTCCC CGTTTTTTTT TTTTTTTTTT TTTTTTTTTT TTTTTTTTTT TTTTTTTTTT TTTTTTTTTT TTTTTTTTTT TTTTTTTTTT TTTTTTTTTT TT
TRIDC1BG007330.1                --------T- ---------- ------AAAA AAAAAAAAAA -----A--AA AAAAAA--AA ---AAA-AA- ------G--- -A---AAAAA -A------AA A----CC--A -AA-----AG A-----AAAT -G----A--- G-GTGG--TA ------TC-- CCC--CC-C- -C-----CA- ---------- ---G-A--T- -------CCC CCCCCCCCAC CCCCCCCCGC CCCCCCCTCC C-C-CCGCC- ---------C CCTCCCCCCC CCCT-CCC-- -CCC-----C T---C----- -C-CGC---- ----C-CCCC CC----CC-C -TGG-C--C- C-CCACC-CC C--C-C-CC- -C-----GGG -C--C--CT- CGGG------ ---CTCA-CG G-GG-AG-GG C--GTGG-GG G-GGGA---G ---G-GGGG- -------GGA GG---GGGAG GGAGG-GGGA -GGG-G-G-- --GG------ --GGGGGGGG -GGG-GGA-- ---------G ---------- -A------GA GGGGGGGGGG GGGGGCGGGG GGGG--GGGG ---GA---G- G--GG-GTT- C---TCC-CT -T-TCCC--C ---C----TG ---T-TT-TT --T------- -G-G--TT-- -TT-TTTT-- ---TTTT-TT T---T---T- -----T---- ---------- ---------- CT-------- -TTTTTTTTT TT-TTTTTTT TT
TRIDC2AG047460.1                AAAAAAAAAA AAAAAAAAAA AAAAAAAAAA AAAAAAAAAA AAAAAAAGAG GGACCCCCCC CCCCCCCCCG AAACGGGGGG GGGGGGGGGG TTAGTGGGAC CCGTCCGAGG AAAAGGCCCC GGGGGGGGGC CTCGGCCGGG GGGGGCGATA GCAGCCACGA AAAAACCGAG AACCCCCCCC CCCCCCCCCC CCCCCCCCCC CCCCCCCCCC CCCCCCCCCC CCCCCCCCCC CCCCCCCCCC CCCCCCCCCC CCCCCCCCCC CCCCCCCCCC CCCCCCGGGG GGTTTTTACC GCGCCCCCGG CCGGGGGGGG ACCCCCCCCC CTGGTCTTTT CCCGCCGGGC CCCCCCCCCG GGGGGGCTCT GCCGGGGGGG GTCCCCGGGG T---AAAACG CCCCCCCCGG GTAGCCTGGG CGGCCCGGGG GGGAAAGAAA ACGGGGGGGT CCCCCCCCCC CCCCCCCCCC CCCCCCCCCG GCGGGAGACC CGCCGGGGGG GGGGGGGGGG GGGGGGGGGG GGGGGGGGGG GGGGGGGGGG GGGGGGGGCG GGGGGGGGGG GGGGGGGGGG GGGGGGGGGT TACCCGGGGT TCTCCCGCTA AAACCCCCCC CCCCCCCTGG GTGGGGGGGG CTGACCCCCC CCCGGGGGTT GCGGAGGCCT TTAGCCCCCC CCCCCCCTTG GGGGGTCCTG GTTTTTTCTT TTTTTTTTTT TTTTCTTTTT TTTTTTTTTT TTTTTTTTTT TTTTTTTTTT TT
TRIDC2AG047500.3                AAAAAAAAAA AAAAAAA-AA AAAAAAAAAA AAAAAAAAAA AAAAAAAGAG AACCCCCCCC CCCCCGCCCC GGAGGGGGGG GGGGGGGGGG GGTTTGGGAA CGGTCCGGCG AAAAGGCCCC CGGGGGGGGC CCGAAGGGGG GGGGGTGATA GTGGCTACGA AAAAAAAATA ACCCCCCCCC CTCCCCCCCC CCCCCCCCCC CCCCCCCCCC CCCCCCCCCC CCCCCCCCCC CCCCCCCCCC CCCCCCCCCC CCCCCCCCCC CCCCCCCCCC CCCCCCCGCC GCCCCCCGGG GGGGCCGGTG GGGGGGGGGG TTTCCTTTTC CTCTTTTTTT CGCGCCCCAC CCCCCCCCCC GGGGGGGCTT GC-GGGGGGG GTCCCC-GGG T---AAAAAA CCCCCCGGGG ATCGCCAGGG CTGCCCGGGG GGGAAAAAAA AAGAAAAGGG CCCCCCCCCC CCCCCCCCCC CCCCCCCCCC CGCCGGGGG- GGGGGGGGGG GGGGGGGGGG GGGGGGGGGG GGGGGGGGGG GGGGGGGGGG GGGGGGGGGG GGGGGGGGGG GGGGGGGGGG GGGGGGCGGG GTTCTTGTGC TTTCCGGCTA AAACCCCCCC CCCCCCCCGG GGGGGGGGGG GTGACCCCCC CCCGGGAGTT GCGGAGGCTC TTACCCCCCC CCCCCCCTCG GGGGGTTTTT TCT-TTTTTT TTTTTTTTTT TTT-TTTTTT TTTTTTTTTT TTTTTTTTTT TTTTTTTTTT TT
TRIDC2AG047520.1                AAAAAAAAAA AAAAAAAAAA AAAAAAAAAA AAAAAAAAAA AAAAAAAAAA AAAAAAAAAA AAAAAAAAAA AAAAAAAAGA AAAAAAAAAA AGAAACGGAA AAAACCCGGG AAAAAGAAAA AAGAAAAAAC ACCGGGGGGG GGGGGGTATA AACCCGCCCC CCCCCCCCCC CCTCCCCCCC CCCCCCCCCC CCCCCCCCCC CCCCCCCCCC CCCCCCCCCC CCCCCCCCCC CCCCCCCCCC CCCCCCCCCC CACCCCCCCC CCCCCCCCCC CCCCCCCCCC CCCCCCCCCC CCCCCCCCCC CCCCCCCCCC CCCCCCCCCT CCCCCCCCCC CGGGCCCCCC CCCCCCCCCC CCCCCCCCCC GGGGGGGCGG GCCCCCCCCC TGGTAAAGGG GCCCCCCCCG CCGGGGGGGG CGACCCCCCC CGGGGGGGGG GGGGGGGGGG GGGGGGGGGG GGGGGCCCGG CGGGGGGGGG GGGGGGGGGG GCGGGGGGGG GGGCGGGGGG GGGGGGGGGG GGGGGGGGGG GGGGGGGGGG GGGGGGGGGG GGGGGGGGGG GGGGGGGGGG GGGGGGGGGG GGGGGGGGGG GGGCGGGCTA CTCCCCCCCC CACCCCCCCC CCCCCCCCCC CCCTCTTTTT TTCCCTTTTC CGGGTTTCCC CGTTTCTCTT TTTTTTTTTT TTTTGTTTTT TTTTTTTTTT TTTTTTTTTT TTTTTTTTTT TTTTTTTTTT TTTTTTTTTT TTTTTTTTTT TT
TRIDC2BG050000.1                AAAAAAAAAA AAAAAAAAAG AAAAAAAAAA AAAAAAAAAA AAAAAAAGAG GGCCCCCCCC CCCCCCCCCG AAACGGGGGG GGGGGGGGGG GTAGTGGGAC CCGTCCGAGG GAAAGGCCCC GGGGGGGGGC CTCGGCCGGG GGGGGCGATA GTAGCCACGA AAAAACCGAG AACCCCCCCC CCCCCCCCCC CCCCCCCCCC CCCCCCCCCC CCCCCCCCCC CCCCCCCCCC CCCCCCCCCC CCCCCCCCCC CCCCCCCCCC CCCCCCCCCC CCCCCCGCGG GGTTTTTACC CCGCCCCCGG CCGGGGGGGG ACCCCCCCCC CTGGTTTTTT CCCGCCCGGC CCCCCCCCCG GGGGGGCTCT GCCAGGGGGG GTCCCCGGGG T---AAAACG CCCCCCCCGG GTAGCCCGGG CGGCCCGGGG CGGAAAGAAA ACGGGGGGGT CCCCCCCCCC CACCCCCCCC CCCCCTCTGG CGGGGAGACC CGCCGGGGGG GGGGGGGGGG CGGGGGGGGG GGGGGGGGGG GGGGGGGGGG GGGGGGGGGG GGGGGGGGGG GGGGGGAGGG GGGGGGGGGT AACCCAGGGT TCTCCCGCTA AAACCCCCCC CCCCCCCTGG GGGGGGGGGG GTGACCCCCC CCCGGGGGTT GCGGAGGCCC TTAACCCCCC CCCCCCCTTG GGGGGTCCTG GTTTTTTCTT TTTTTTTTTT TTTTCTTTTT TTTTTTTTTT TTTTTTTTTT TTTTTTTTTT TT
TRIDC2BG050030.1                ---ACCGTAA AAATA-TCTA ATGAAAAAAA AAAAAAAAAA AGAACAAGAG AGCCCCCCCC CTTCCG-CCC GGAG-GGG-T GGGGGGGGGG AGTTGG-GAA CACT-CGC-G CAAA--CCCC C-GGA-GGGC -C-TAGGGGT GGGGGTAGTA GCTGCGACCA AAAAAAAAA- -CG-CA-CCC CTC-ACGTCG CC-CCCCTCC -T-CCCCCCC CCCCCCCCCC CCTCCCCCCC CCCCCCCCCC CCCCCCCCC- CCCCGCTCCC CCCCCCCCCC CCCCCCCGT- -CCCC-CC-G G-GGC-CGGG AGGGGGGTGA T--GCTTTTC CTAA-TTTGT CGTGACCCAC CCCACCC-CC G--G-G-TTG TCTGG-GGGG GTTCCCCGGG T---AAAATT CG-CTCG-GC GACGCCGTGG CTGCCCGGGG GGGAAATCAA AAAA-AAAG- CTGCCACCCC CCCGCCCCCC CCCCCCCCCC CGCCGGGGGG GAGGGGTGGG GTGGGGGGGG GGGG-GGGG- GA-CGGGGGG -G-GCC-ACG GGCGGAAGGG GGGGGGGGGG GGGGGGGGGG GGGGGGCGGG -TTCTTGCG- TACCCGGCTA AA-ACCCCCC ACACCCCCGG GG-GG-GAGG GTAATCCTCC CACGGGG--C GCCGA-GCT- TTAGCCCCC- CGCCCCCGCG G-CCGAT-T- TA-ACTCT-T TTC-T-TTC- TT-C--CGGT TTTTTTTTTT TTTTTTTTTT TTTTTTTTTT TT
TRITD1Av1G000090.1              AAAAAAAAAA AAAAAAAAAA AAAAAAAAAA AAAAAAAAAA AAAAAAAAAA AAAAAAAAAA AAAAAAAAGA AAAAAAAAAA GAAAAAGAAA AAAAACAACA AAAACAAAAA AAAAAAAAAG AAAAAAGAAA AGAAAGAAAA GAGGAAAAAA CCCCCCCCCC CCCCCACCCT CCCCTCCCCT CCCCCCCCCC CCCCCCCCCC CCCCCCCCCC CCCCCCCGTC CCCCCCCCTC CCCCCCCCCC CCCCCTCCCT CCCCCTCCCC CCCCCCCCCC CCCCCCCCTC CCCCCCCCCC CTCCCCCCCC CCCCGCCCCC CCCTCCCCCC CCCCCCCCCC CCGCCCCCCC CCCCCCCCCC CCCCCCCCCC CCTCGCCCCC CCCCCCCCCC CGGGAGGGGG GGGGCCGCGC CGGGGGAGGG TGGGGGGGGG GTAGGGGGGG GGGGTGGGGG GGGGGGGGGT GGGGGGGGAG AGGGGGGGTG GGGGGGGGGG GGGGGGGGGG GGGGGGGGGG GGGGAGGGGG GGGGGGAGGG GGGGGGGGGG GGGGGGGGGG GGGGTGCGGG GGGGGGGGGG GGGGGGGGGG GGGGGGTGGA AGGGGGGAGT TTTTCCTTTT CTTTTTCCCC TTCCTTTCTG TTTTCTTTTT TTTTTTTTTT TTTGTTGCTT TTTTTTTTTT TTTTTTTTTT TTTTTTTTTT TTTTTTTTTT TTTTTTTTTT TTTTTTTTTT TTTTTTTTTT TTTTTTTTTT TTTTTTTTTT TT
TRITD2Av1G199190.1              AAAAAAAAAA AAAAAAAAAA AAAAAAAAAA AAAAAAAAAA AAAAAAAGAG GGACCCCCCC CCCCCCCCCG AAACGGGGGG GGGGGGGGGG TTAGTGGGAC CCGTCCGAGG AAAAGGCCCC GGGGGGGGGC CTCGGCCGGG GGGGGCGATA GCAGCCACGA AAAAACCGAG AACCCCCCCC CCCCCCCCCC CCCCCCCCCC CCCCCCCCCC CCCCCCCCCC CCCCCCCCCC CCCCCCCCCC CCCCCCCCCC CCCCCCCCCC CCCCCCCCCC CCCCCCGGGG GGTTTTTACC GCGCCCCCGG CCGGGGGGGG ACCCCCCCCC CTGGTCTTTT CCCGCCGGGC CCCCCCCCCG GGGGGGCTCT GCCGGGGGGG GTCCCCGGGG T---AAAACG CCCCCCCCGG GTAGCCCGGG CGGCCCGGGG GGGAAAGAAA ACGGGGGGGT CCCCCCCCCC CCCCCCCCCC CCCCCCCCCG GCGGGAGACC CGCCGGGGGG GGGGGGGGGG GGGGGGGGGG GGGGGGGGGG GGGGGGGGGG GGGGGGGGCG GGGGGGGGGG GGGGGGGGGG GGGGGGGGGT TACCCGGGGT TCTCCCGCTA AAACCCCCCC CCCCCCCTGG GTGGGGGGGG CTGACCCCCC CCCGGGGGTT GCGGAGGCCT TTAGCCCCCC CCCCCCCTTG GGGGGTCCTG ATTTTTTCTT TTTTTTTTTT TTTTCTTTTT TTTTTTTTTT TTTTTTTTTT TTTTTTTTTT TT
TRITD2Av1G199310.1              AAAAAAAAAA AAAAAAAAAA AAAAAAAAAA AAAAAAAAAA AAAAAAAGAG AACCCCCCCC CCCCCGCCCC GGAGGGGGGG GGGGGGGGGG GGTTTGGGAA CGGTCCGGCG AAAAGGCCCC CGGGGGGGGC CCGAAGGGGG GGGGGTGATA GTGGCTACGA AAAAAAAATA ACCCCCCCCC CTCCCCCCCC CCCCCCCCCC CCCCCCCCCC CCCCCCCCCC CCCCCCCCCC CCCCCCCCCC CCCCCCCCCC CCCCCCCCCC CCCCCCCCCC CCCCCCCGCC GCCCCCCGGG GGGGCCGGTG GGGGGGGGGG TTTCCTTTTC CTCTTTTTTT CGCGCCCCAC CCCCCCCCCC GGGGGGGCTT GCGGGGGGGG GTCCCCGGGG T---AAAAAA CCCCCCGGGG ATCGCCAGGG CTGCCCGGGG GGGAAAAAAA AAGAAAAGGG CCCCCCCCCC CCCCCCCCCC CCCCCCCCCC CGCCGGGGGG GGGGGGGGGG GGGGGGGGGG GGGGGGGGGG GGGGGGGGGG GGGGGGGGGG GGGGGGGGGG GGGGGGGGGG GGGGGGGGGG GGGGGGCGGG GTTCTTGTGC TTTCCGGCTA AAACCCCCCC CCCCCCCCGG GGGGGGGGGG GTGACCCCCC CCCGGGAGTT GCGGAGGCTC TTACCCCCCC CCCCCCCTCG GGGGGTTTTT TCTTTTTTTT TTTTTTTTTT TTTTTTTTTT TTTTTTTTTT TTTTTTTTTT TTTTTTTTTT TT
TRITD2Av1G199330.1              -----G---- -------A-- ------AAAA AAAAAAAAAA ----CA--AA AAAAAA--AA ---AAA-AA- ---------- -A---AAAA- -G------AA A----CC--G -AA-----AA A-----AAAC -C----G--- G-GGGG-ATA ------CC-- CCC--CC-C- -C-----CC- ---------- ---------- -------CCC CCCCCCCCCC CCCCCCCCCC CCCCCCCCCC C-C-CCCCC- ---------C CCCCCCCCCC CCCC-CCC-- -CCC-----C C---C----- -C-CCC---- ----C-CCCT CC----CC-C --GG----C- C-CCCCC-CC C--C-C-CC- -GT----CGG -CA-C-ACC- TGGT------ ---CCCC-CG --GG-GG-GG C--CCCC-CC C-GGGG---G ---G-GGGG- -------GGG GG---CCCGG CGGGG-GGGG -GGG-G-G-A --GG------ --GCGGGGGG -GGG-GGG-- ---------- ---------- --------GG GGGGGGGGGG GGGGGGGGGG GGGG--GGGG ---GG---G- G--CG-GCT- C----CC-CC -A-CCCC--C ---C----CC ---T-TT-TT -CC------- -G-G--TCT- AGT-TCTC-- ---TTTT-TT T---G---T- ---C-TT--- ---------- ---A----T- ---------- -TTTTTTTTT TT-TTTTTTT TT
TRITD2Bv1G162470.1              AAAAAAAAAA AAAAAAAAAG AAAAAAAAAA AAAAAAAAAA AAAAAAAGAG GGCCCCCCCC CCCCCCCCCG AAACGGGGGG GGGGGGGGGG GTAGTGGGAC CCGTCCGAGG GAAAGGCCCC GGGGGGGGGC CTCGGCCGGG GGGGGCGATA GTAGCCACGA AAAAACCGAG AACCCCCCCC CCCCCCCCCC CCCCCCCCCC CCCCCCCCCC CCCCCCCCCC CCCCCCCCCC CCCCCCCCCC CCCCCCCCCC CCCCCCCCCC CCCCCCCCCC CCCCCCGCGG GGTTTTTACC CCGCCCCCGG CCGGGGGGGG ACCCCCCCCC CTGGTTTTTT CCCGCCCGGC CCCCCCCCCG GGGGGGCTCT GCCAGGGGGG GTCCCCGGGG T---AAAACG CCCCCCCCGG GTAGCCCGGG CGGCCCGGGG CGGAAAGAAA ACGGGGGGGT CCCCCCCCCC CACCCCCCCC CCCCCTCTGG CGAGGAGACC CGCCGGGGGG GGGGGGGGGG CGGGGGGGGG GGGGGGGGGG GGGGGGGGGG GGGGGGGGGG GGGGGGGGGG GGGGGGAGGG GGGGGGGGGT AACCCAGGGT TCTCCCGCTA AAACCCCCCC CCCCCCCTGG GGGGGGGGGG CTGACCCCCC CCCGGGGGTT GCGGAGGCCC TTAACCCCCC CCCCCCCTTG GGGGGTCCTG GTTTTTTCTT TTTTTTTTTT TTTTCTTTTT TTTTTTTTTT TTTTTTTTTT TTTTTTTTTT TT
TRITD2Bv1G162500.1              AAAAAAAAAA AAAAAAAAAA AAAAAAAAAA AAAAAAAAAA AAAAAAAGAG AGCCCCCCCC CCCCCGCCCC GGAGGGGGGG GGGGGGGGGG GGTTTGGGAA CAGTCCGGCG AAAAGACCCC CGGGGGGGGC CCGAAGGGGG GGGGGTGATA GTGGCTACGA AAAAAAAAAA ACCCCCCCCC CTCCCCCCCC CCCCCCCCCC CCCCCCCCCC CCCCCCCCCC CCTCCCCCCC CCCCCCCCCC CCCCCCCCCC CCCCCCCCCC CCCCCCCCCC CCCCCCCGCC GCCCCCCGGG GGGGCCGGGG GGGGGGGGGG TTTCCTTTTC CTATTTTTTT CGTGCCTCAC CCCACCCACC GGGGGGGTTC GCGGGGGGGG GTCCCCGGGG T---AAAAAA CCCCTCGGGC GTCGCCGGGG CTGCCCGGGG GGGAAAAAAA AAAAAAAAGA CCCCCCCCCC CCCCCCCCCC CCCCCCCCCC CGCCGGGGGG GGGGGGGGGG GGGGGGGGGG GGGGGGGGGG GGGGGGGGGG GGGGGGGGGG GGGGGGGGGG GGGGGGGGGG GGGGGGGGGG GGGGGGCGGG GTTCTCGTGT TTTCCGGCTA AAATCCCCCC CCCCCCCCGG GGGGGGGGGG TTGACCCCCC CCCGGGGGTT GCGGAGGCCC TTACCCCCCC CCCCCCCTCG GGGGGTTTTT TCTTTTTTTT TTTTTTTTTT TTTTTTTTTT TTTTTTTTTT TTTTTTTTTT TTTTTTTTTT TT
TRITD2Bv1G162510.1              ---------- ----A----- ------AAAA AAAAAAAAAA -----A--AA AAAAAA--AA ---AAA-AA- ---A-A---- -A--AAAAA- -A------AA A----CC--G -AA-----AA A-----AAAC -C--C-G--- G-GGGG--TA C-----TC-- CCC--CC-C- -C-----CC- ---------- ---------- -------CCC CCCCCCCCCC CCCCCCCTCC CCCCCCCCCC C-C-CCCCC- --------AC CCCCCCCCCC CCCC-CCC-- -CCC-----C C---C----- -C-CCC---- ----C-CCCC CC----CC-C --GG----C- C-CCCCC-CC C--C-C-CC- -G--A--GGG -G--C--CA- TGGT------ ---CCCG-CC --GC-GG-GG C--CCCC-CC C-GGGT---G GA-G-GGGG- -------GGG GG---GCCGG GGGGG-GAGG -GGG-G-G-- --GG------ --GGGGGGGG -GGG-GGG-- ---------- ---------- --------GG GGGGGGGGGG GGGGGGGGGG GGGG--GGGG ---GG---G- G--CG-GCT- C----CC-CC -A-CCCC--C -T-C--T-CC ---T-TT-CT --C------- -G-G--TC-- -GT-TTTT-- --CTTTT-TT T---T---T- -----T---- ---------- ---------- --------T- TTTTTTTTTT TT-TTTTTTT TT
TuG1812G0100000012.01.T02       AAAAAAAAAA AAAAAAAAAA AAAAAAAAAA AAAAAAAAAA AAAAAAAAAA AAAAAAAAAA AAAAAAAAGA AAAAAAAAAA GAAAAAGAAA AAAAACAACA AAAACAAAAA AAAAAAAAAG AAAAAAGAAA AGAAAGAAAA GAGGAAAAAA CCCCCCCCCC CCCCCACCCT CCCCTCCCCT CCCCCCCCCC CCCCCCCCCC CCCCCCCCCC CCCCCCCGTC CCCCCCCCTC CCCCCCCCCC CCCCCTCCCT CCCCCTCCCC CCCCCCCCCC CCCCCCCCTC CCCCCCCCCC CTCCCCCCCC CCCCGCCCCC CCCTCCCCCC CCCCCCCCCC CCGCCCCCCC CCCCCCCCCC CCCCCCCCCC CCTCGCCCCC CCCCCCCCCC CGGGAGGGGG GGGGCCGCGC CGGGGGAGGG TGGGGGGGGG GTAGGGGGGG GGGGTGGGGG GGGGGGGGGT GGGGGGGGAG AGGGGGGGTG GGGGGGGGGG GGGGGGGGGG GGGGGGGGGG GGGGAGGGGG GGGGGGAGGG GGGGGGGGGG GGGGGGGGGG GGGGTGCGGG GGGGGGGGGG GGGGGGGGGG GGGGGGTGGA AGGGGGGAGT TTTTCCTTTT CTTTTTCCCC TTCCTTTCTG TTTTCTTTTT TTTTTTTTTT TTTGTTGCTT TTTTTTTTTT TTTTTTTTTT TTTTTTTTTT TTTTTTTTTT TTTTTTTTTT TTTTTTTTTT TTTTTTTTTT TTTTTTTTTT TTTTTTTTTT TT
TuG1812G0200000917.01.T02       AAAAAAAAAA AAAAAAAAAA AAAAAAAAAA AAAAAAAAAA AAAAAAAAAA AAAAAAAAAA AAAAAAAAGA AAAAAAAAAA GAAAAAGAAA AAAAACAACA AAAACAAAAA AAAAAAAAAG AAAAAAGAAA AGAAAGAAAA GAGGAAAAAA CCCCCCCCCC CCCCCACCCT CCCCTCCCCT CCCCCCCCCC CCCCCCCCCC CCCCCCCCCC CCCCCCCGTC CCCCCCCCTC CCCCCCCCCC CCCCCTCCCT CCCCCTCCCC CCCCCCCCCC CCCCCCCCTC CCCCCCCCCC CTCCCCCCCC CCCCGCCCCC CCCTCCCCCC CCCCCCCCCC CCGCCCCCCC CCCCCCCCCC CCCCCCCCCC CCTCGCCCCC CCCCCCCCCC CGGGAGGGGG GGGGCCGCGC CGGGGGAGGG TGGGGGGGGG GTAGGGGGGG GGGGTGGGGG GGGGGGGGGT GGGGGGGGAG AGGGGGGGTG GGGGGGGGGG GGGGGGGGGG GGGGGGGGGG GGGGAGGGGG GGGGGGAGGG GGGGGGGGGG GGGGGGGGGG GGGGTGCGGG GGGGGGGGGG GGGGGGGGGG GGGGGGTGGA AGGGGGGAGT TTTTCCTTTT CTTTTTCCCC TTCCTTTCTG TTTTCTTTTT TTTTTTTTTT TTTGTTGCTT TTTTTTTTTT TTTTTTTTTT TTTTTTTTTT TTTTTTTTTT TTTTTTTTTT TTTTTTTTTT TTTTTTTTTT TTTTTTTTTT TTTTTTTTTT TT
TuG1812G0200003696.01.T01       AAAAAAAAAA AAAAAAAAAA AAAAAAAAAA AAAAAAAAAA AAAAAAAAAA AAAAAAAAAA AAAAAAAAAA AAAAAAAAGA AAAAAAAAAA AGAAACGGAA AAAACCCGGG AAAAAGAAAA AAGAAAAAAC ACCGGGGGGG GGGGGGTATA AACCCGCCCC CCCCCCCCCC CCTCCCCCCC CCCCCCCCCC CCCCCCCCCC CCCCCCCCCC CCCCCCCCCC CCCCCCCCCC CCCCCCCCCC CCCCCCCCCC CCCCCCCCCC CCCCCCCCCC CCCCCCCCCC CCCCCCCCCC CCCCCCCCCC CCCCCCCCCC CCCCCCCCCT CCCCCCCCCC CGGGCCCCCC CCCCCCCCCC CCCCCCCCCC GGGGGGGCGG GCCCCCCCCC TGGTAAAGGG GCCCCCCCCG CCGGGGGGGG CGACCCCCCC CGGGGGGGGG GGGGGGGGGG GGGGGGGGGG GGGGGCCCGG CGGGGGGGGG GGGGGGGGGG GCGGGGGGGG GGGCGGGGGG GGGGGGGGGG GGGGGGGGGG GGGGGGGGGG GGGGGGGGGG GGGGGGGGGG GGGGGGGGGG GGGGGGGGGG GGGGGGGGGG GGGCGGGCTA CTCCCCCCCC CACCCCCCCC CCCCCCCCCC CCCTCTTTTT TTCCCTTTTC CGGGTTTCCC CGTTTCTCTT TTTTTTTTTT TTTTGTTTTT TTTTTTTTTT TTTTTTTTTT TTTTTTTTTT TTTTTTTTTT TTTTTTTTTT TTTTTTTTTT TT
TuG1812S0002919500.01.T01       AAAAAAAAAA AAAAAAAAAA AAAAAAAAAA AAAAAAAAAA AAAAAAAGAG AACCCCCCCC CCCCCGCCCC GGAGGGGGGG GGGGGGGGGG GGTTTGGGAA CGGTCCGGCG AAAAGGCCCC CGGGGGGGGC CCGAAGGGGG GGGGGTGATA GTGGCTACGA AAAAAAAATA ACCCCCCCCC CTCCCCCCCC CCCCCCCCCC CCCCCCCCCC CCCCCCCCCC CCCCCCCCCC CCCCCCCCCC CCCCCCCCCC CCCCCCCCCC CCCCCCCCCC CCCCCCCGCC GCCCCCCGGG GGGGCCGGTG GGGGGGGGGG TTTCCTTTTC CTCTTTTTTT CGCGCCCCAC CCCCCCCCCC GGGGGGGCTT GCGGGGGGGG GTCCCCGGGG T---AAAAAA CCCCCCGGGG ATCGCCAGGG CTGCCCGGGG GGGAAAAAAA AAGAAAAGGG CCCCCCCCCC CCCCCCCCCC CCCCCCCCCC CGCCGGGGGG GGGGGGGGGG GGGGGGGGGG GGGGGGGGGG GGGGGGGGGG GGGGGGGGGG GGGGGGGGGG GGGGGGGGGG GGGGGGGGGG GGGGGGCGGG GTTCTTGTGC TTTCCGGCTA AAACCCCCCC CCCCCCCCGG GTGGGGGGGG GTGACCCCCC CCCGGGAGTT GCGGAGGCTC TTACCCCCCC CCCCCCCTCG GGGGGTTTTT TCTTTTTTTT TTTTTTTTTT TTTTTTTTTT TTTTTTTTTT TTTTTTTTTT TTTTTTTTTT TT
TVU14178.1                      ACGAAAAAAA AAAACCAAAA TAAAAAAAGA AAGAAAAAAG AACAGCAGGG AGCCCCGCCC CACCAGGGGG GGAGGCGGGG GGGGGAGGGG TGAGTGGGAA CCCCCCGCGG CAACGGCGGC CGGGGGGGGC CTCGGGCGGG GGGGGCGGTA GGGGCCACGC ACAGGCCGCC CCACGCGCCA CCCCCCCCCT CCCCCCCCCC CCCCCCCCAC CGCCCCTCCC CCCTCCCCCC TCCCCCCGCC CCCCGCCCCC GCCCCCGCCG CCCCCCCCCA CCCCCCCGCC GGCCCCCGGC GGCCCGCCGG CCCGCGGGGG ACCCCCCTGC CCCGAGTGTT CGACGC-CAC CCCCCGCCGC GGGGGGGGGC GCGCGGGCGG GACCCCCGGG T---AAAACG CCCCCCGCCG CTCCCCGGGG CCGGGCCGGG GGGAAGGGAA ACGGCGGGGG CGCGCCTCCC CCGCCCCCCC CCGCCGCCCG GACGCGGGGG GGGCGGGGGG CGTGGGGGGG GGGCGGGGGG GGGGGGGGGG GGGGGGGGGG GGGGGGGGGG GGGGAAGGGG GGGGGGGGGG GGGCGCCGGT GGCCCGGCGG TC-CCGGCTA GCCCCCCCCC CGCCCCCCGG GCGCGGGGGG CTGCCCCCCC CCCGTCGCTG GCGGCGGGCG TGA-CGCCGC CCCCCCCTTG GGGTGGCCTT TCTCGTTTCT TTTTTTTTCT TTTTTTTTTT TTTTTTTTTT TTCCTTTTTT TTTTTTTTTT TT
TVU14179.1                      AAAAAAAAAA AAAAGAAAAA AAAAACAAAA AAAAAAAAAC AAATAGGAAA AAAAACAAAC AAAAACAGAA AAAAAAAAAA GAAGGAAATT AAAAAAGAAC CCACCCCCCG AGAGGGCACG AGGAAGGGAG GGGGGGCGGG TGGGGGCCTA AAAAACCCGC CCCCTCCGCC CCCCGCCCCC CTCCCCCCCC CCCCCCCCCC CCCCCCCCCC CCCCCTCCCC CCCCCCCCCC CCCCCCCCTC CCCCCCCCCC CCCCCCCGCA CCCCCCCCCC CCCCCCCCCC CGCCCCCCCC GCCCCCCCCG CCCACGCGCC CCCCCCAACT CCCCCGCCCC CCCCCCCCGC CAGCGCCCGC GCCGCGCGCC GAGGGGGCGG GGCCCCCCTT TCCTAAAAAG AGCCCCCGCG CCCCCCGGCC CGGGCCCGCG CCCGGGGTAG GGGGGGGGGG CGGGAGGCAA GCGGGCCCCG GGGCGGCCCG GGGGGGGGGG GGGGCAGGGG GGTGGGGGCG AGGCGCGGGG GGGGGGCGGG GGGGGGGGGA GGTGGGGGGG GGGGGGGGGG GGGGAGGGGG GGAGGTGGGG CGGGCGGGGG AGGCGGGCTA CCCCCCCCCC CACCCCCCGC GCGCCTCCCC CCCCCCACCC TTCCGCCCCT GGGGATGTCC TATTTTTCCC TTTTTTTTTT TTTTTTCTTT TTTTTTTTTT TTTTTTTTTT TTTTTTTTTT TTTTTCTTTT TCTTTTTTTT TTTTTTCTTT TT
TVU14240.1                      ACGAAAAAAA AAAGCCAAAA TAAAAAAAGA AAGAAAAAAG AACAGCAGGG AGCACCGCCC CACCAGGGGG GGAGGCGGGG GGGGGAGGGG GGAGTGGGAA CCACCCGCGG CAACGGCGCC CGGGGGGGGC CTCGGGCGGG GGGGGCGGTA TGGGCCGTGC ACAGGCCGCC CCGCGCGCCA CCCCCCCCCT CCCCCCCCCC CCCCCCCCAC CGCCCCCCCC CCCCCCCCCC TCCCTCCGCC CCCCGCCCCC GCCCCCGCCG CTCCCCCTCA CGCCCCCGCC CGCCCCTGGC GGCCCGCCGG CCGGCGGGGG ACCCCCCTGT CCCGCGTGTT CGACGC-CAC CCCCCCCCGC GGGGGGGGGC GCGCGGGCGG GACCCCCGGG T---AAAACG GCCCCCGCCG GTCCCCGGGG CCGGGCGGAG GGGAAGGGAA ACGGCGGGGG CGCGCCACCC CCGTCCCCCC GCGCCGCCCG GGCGCGGGGG TGGCGGGGGG CGTGGGGGGG GGGCGGGGGG GGGGGGGGGG GGGGGGGGGG GGGGGGGGGG GGGGAGGGGG GGGGGGGGGG GGGCGCCGGT GGCCGGGCGG TC-CCGGCTA GCCCCCCCCC CGCCCCCCGG GCGCGGGAGC CTGCCCCCCC CCCGCCGCTG GCGGCGGGCA TGA-CGCCGC CCCCCCCTTG GGGCGGCCTT TCTCGTTTCC TTTTTTTTCT TTTTTTTTTT TTTTTTCTTT TTCCTTTTTT TTTTTTTTTT CT
TVU14241.1                      AAAAAAAAAA AAAAGAAAAA AAAAACAAAA AAAAAAAAAC AAATAGGAAA AAAAACAAAC AAAAACAGAA AAAAAAAAAA GAAGGAAATT AAAAAAGAAC CCACCCCCCG AGAGGGCACG AGGAAGGGAG GGGGGGCGGG TGGGGGCCTA AAAAACCCGC CCCCTCCGCC CCCCGCCCCC CTCCCCCCCC CCCCCCCCCC CCCCCCCCCC CCCCCTCCCC CCCCCCCCCC CCCCCCCCTC CCCCCCCCCC CCCCCCCGCA CCCCCCCCCC CCCCCCCCCC CGCCCCCCCC GCCCCCCCCG CCCACGCGCC CCCCCCAACT CCCCCGCCCC CCCCCCCCGC CAGCGCCCGC GCCGCGCGCC GAGGGGGCGG GGCCCCCCTT TCCTAAAAAG AGCCCCCGCG CCCCCCGGCC CGGGCCCGCG CCCGGGGTAG GGGGGGGGGG CGGGAGGCAA GCGGGCCCCG GGGCGGCCCG GGGGGGGGGG GGGGCAGGGG GGTGGGGGCG AGGCGCGGGG GGGGGGCGGG GGGGGGGGGA GGTGGGGGGG GGGGGGGGGG GGGGAGGGGG GGAGGTGGGG CGGGCGGGGG AGGCGGGCTA CCCCCCCCCC CACCCCCCGC GCGCCTCCCC CCCCCCACCC TTCCGCCCCT GGGGATGTCC TATTTTTCCC TTTTTTTTTT TTTTTTCTTT TTTTTTTTTT TTTTTTTTTT TTTTTTTTTT TTTTTCTTTT TCTTTTTTTT TTTTTTCTTT TT
Zm00001d003422_T001             AAGAAAAAAA AAAAGAAAAG AAAAAAAAAA AAGAAAAAAA AAAAAAGAAA AAAAACAATC GACAGGAGAA AAAAAGAAGA GAAAGAAGCC AAAAACGGAC CCGCCCCCCA GGGGGGGACC AGGAGAGGGG GGGGTGCGGG GGGGGGGGTA AAAGGCCCTC CCCCCCCGCC CCCCGCCCCC CCCCCCCCCT CCCCCCCCCG CCCCCCCCCC CCCCCCCCCC CCCCCCCCCC CCCCCCCCCC CCCCCCCCCT CCCCGCCCCC CCCCCCCCCC CCCCCCCCGC TCCCCCCCCC GCCCCCCCCG CCCCCCCCCC CCCCCCCACC CCCCCCCCCC CCGCCCCCGC CGGCGCCCCC CGCGCGGGCC TTTAGGGCGG GGCCCCCGCT TCGCAAAAGG AGCCCCCCCG CCACCCGGGC GCGGCCCGCG CCGGGGGGCG GTGGCGGGGG AGGGGGGGCC GGGGGCCGCG GGGGGGCCGG GGCGGGCGGG GGGGGGGGGG GGGCGCCGCG GGGGGGGGCG GGGGGGGGTG GGCGACGGGG GGTGGGGGCG GGGGGGAGGC GGGGAGGGGG GGAGGCGGGG GGGGGGGGGG AGGCGGGCTA CCTCCCCCCC CCCCCCCCCC GTGCGGGCCC CCCCCCCCCC TTCCGCCCCT GGGGTTGCGT TTTTTTTTCG TTTGTTTTTT TTTTTTTTTT TTTTGTTTTC TTTTTTTTTT TTTATTTTTT TTTTTCTTTT TCTTCTTTTT TTTTTTCTTT TT


    4    1    1   13    1    1    1    1    3    1    1    1    1    1    1
    1    1    1    1    1    1    1    1    1    1    1    1   24    1    1
    1    1    1    1    1    1    1    1    1    1    1    1    1    1    1
    1    1    1    1    1    1    1    1    1    1    1    1    1    1    1
    1    1    1    1    1    1    1    1    1    1    1    1    1    1    1
    1    1    1    1    1    1    1    1    1    1    1    1    1    1    1
    1    1    1    1    1    1    1    1    1    1    1    1    1    1    1
    1    1    1    1    1    1    1    1    1    1    1    1    1    1    1
    1    1    1    1    1    1    1    1    1    1    1    1    1    1    1
    1    1    1    1    1    1    1    1    1    1    1    1    1    1    1
    1    1    1    1    1    1    1    1    1    1    1    1    1    1    1
    1    1    1    1    1    1    1    1    1    1    1    1    1    1    1
    1    1    1    5    1   23    1    2    1    1    1    1    1    1    1
    1    1    1    1    1    1    1    1    1    1    1    1    1    1    1
    1    1    1    1   26    1    1    1    1    1    1    1    1    1    1
    2    1    1    1    1    1    1    1    2    1    1    1    1    1    1
    1    1    1    1    1    1    1    1    1    1    1    1    1    1    1
    1    1    1    1    1    1    1    1    1    1    1    1    1    1    1
    1    1    1    1    1    1    2    1    1    1    1    1    1    1    1
    1    1    1    1    1    1    1    1    1    1    1    1    1    1    1
    1    1    1    1    1    1    1    1    1    1    1    1    1    1    1
    1    1    1    1    1    1    1    1    1    1    1    1    1    1    1
    1    1    1    1    1    1    1    1    1    1    1    1    1    1    1
    1    1    1    1    1    1    1    1    1    1    1    1    1    1    1
    1    1    1    1    1    1    1    1    1    1    1    1    1    1    1
    1    1    1    1    1    1    1    1    1    1    1    1    1    1    1
    1    1    1    1    1    1    1    1    1    1    1    1    1    1    1
    1    1    1    1    1    1    1    1    1    1    1    1    1    1    1
    1    1    1    1    1    1    1    1    1    1    1    1    1    1    1
    1    1    1    1    1    1    1    1    1    1    1    1    1    1    1
    1    1    1    1    1    1    1    1    1    1    1    1    1    1    1
    1    1    1    1    1    1    1    1    1    1    1    1    1    1    1
    1    1    1    1    1    1    1    1    1    1    1    1    1    1    1
    1    1    1    1    1    1    1    1    1    1    1    1    1    1    2
    1    1    1    2    1    1    1    1    2    1    1    1    1    1    1
    1    4    1    3    1   13    2    1    1    1    1    1    1    1    1
    2    1    1    1    1    1    1    2    1    1    1    3    4    2    1
    1    1   31    2    2    1    1    1    1    1    1    1    1    1    1
    1    1    1    1    1    1    1    1    1    1    1    1    1    1    1
    1    1    1    1    1    1    1    1    1    1    1    1    1    1    1
    1    1    1    1    1    1    1    1    1    1    1    1    1    1    1
    1    1    1    1    1    1    1    1    1    1    1    1    1    1    1
    1    1    1    1    1    1    1    1    1    1    1    1    1    1    1
    1    1    1    1    1    1    1    1    1    1    1    1    1    1    1
    1    1    1    1    1    1    1    1    1    1    1    1    1    1    1
    1    1    1    1    1    1    1    1    1    1    1    1    1    1    1
    1    1    1    1    1    1    1    1    1    1    1    1    1    1    1
   15    9    2    1   23    1    5    1    1    1    1    1    1    1    1
    1    1    1    1    1    1    1    1    1    2    1    1    1    2    1
    1    1    1    1    1    1   57

AAML (in paml version 4.7, January 2013)  cds.fas
Model: Empirical_F for branches,  (c:/users/a1611149/paml4.7/dat/wag.dat) ns =  64  ls = 1005


Frequencies..
                                    A      R      N      D      C      Q      E      G      H      I      L      K      M      F      P      S      T      W      Y      V
Horvu_13821_1H01G536500.1      0.18806 0.00000 0.00000 0.00000 0.28557 0.00000 0.00000 0.26766 0.00000 0.00000 0.00000 0.00000 0.00000 0.00000 0.00000 0.00000 0.25871 0.00000 0.00000 0.00000
LOC_Os04g38680.1               0.15269 0.00000 0.00000 0.00000 0.31737 0.00000 0.00000 0.31138 0.00000 0.00000 0.00000 0.00000 0.00000 0.00000 0.00000 0.00000 0.21856 0.00000 0.00000 0.00000
Horvu_13821_2H01G457500.1      0.17413 0.00000 0.00000 0.00000 0.32338 0.00000 0.00000 0.27662 0.00000 0.00000 0.00000 0.00000 0.00000 0.00000 0.00000 0.00000 0.22587 0.00000 0.00000 0.00000
Horvu_13821_2H01G457300.1      0.15170 0.00000 0.00000 0.00000 0.31836 0.00000 0.00000 0.30140 0.00000 0.00000 0.00000 0.00000 0.00000 0.00000 0.00000 0.00000 0.22854 0.00000 0.00000 0.00000
Horvu_13821_2H01G457000.1      0.13673 0.00000 0.00000 0.00000 0.33832 0.00000 0.00000 0.31637 0.00000 0.00000 0.00000 0.00000 0.00000 0.00000 0.00000 0.00000 0.20858 0.00000 0.00000 0.00000
Aco001103.1                    0.21756 0.00000 0.00000 0.00000 0.23253 0.00000 0.00000 0.25449 0.00000 0.00000 0.00000 0.00000 0.00000 0.00000 0.00000 0.00000 0.29541 0.00000 0.00000 0.00000
Aco001105.1                    0.20958 0.00000 0.00000 0.00000 0.24052 0.00000 0.00000 0.25549 0.00000 0.00000 0.00000 0.00000 0.00000 0.00000 0.00000 0.00000 0.29441 0.00000 0.00000 0.00000
AET2Gv20735600.1               0.12069 0.00000 0.00000 0.00000 0.36973 0.00000 0.00000 0.30268 0.00000 0.00000 0.00000 0.00000 0.00000 0.00000 0.00000 0.00000 0.20690 0.00000 0.00000 0.00000
AET2Gv20736300.1               0.14706 0.00000 0.00000 0.00000 0.33922 0.00000 0.00000 0.29804 0.00000 0.00000 0.00000 0.00000 0.00000 0.00000 0.00000 0.00000 0.21569 0.00000 0.00000 0.00000
Bhyb26.D05G134200.1            0.16716 0.00000 0.00000 0.00000 0.33333 0.00000 0.00000 0.27761 0.00000 0.00000 0.00000 0.00000 0.00000 0.00000 0.00000 0.00000 0.22189 0.00000 0.00000 0.00000
Bhyb26.S09G092600.1            0.15721 0.00000 0.00000 0.00000 0.33433 0.00000 0.00000 0.28756 0.00000 0.00000 0.00000 0.00000 0.00000 0.00000 0.00000 0.00000 0.22090 0.00000 0.00000 0.00000
Bradi5g12390.1                 0.16716 0.00000 0.00000 0.00000 0.33433 0.00000 0.00000 0.27761 0.00000 0.00000 0.00000 0.00000 0.00000 0.00000 0.00000 0.00000 0.22090 0.00000 0.00000 0.00000
Brame.09PG123000.1             0.16716 0.00000 0.00000 0.00000 0.33532 0.00000 0.00000 0.27662 0.00000 0.00000 0.00000 0.00000 0.00000 0.00000 0.00000 0.00000 0.22090 0.00000 0.00000 0.00000
Brame.09UG119000.1             0.17125 0.00000 0.00000 0.00000 0.31906 0.00000 0.00000 0.27523 0.00000 0.00000 0.00000 0.00000 0.00000 0.00000 0.00000 0.00000 0.23445 0.00000 0.00000 0.00000
Brast09G106000.1               0.15721 0.00000 0.00000 0.00000 0.33333 0.00000 0.00000 0.28856 0.00000 0.00000 0.00000 0.00000 0.00000 0.00000 0.00000 0.00000 0.22090 0.00000 0.00000 0.00000
Brasy9G166700.1                0.15070 0.00000 0.00000 0.00000 0.34331 0.00000 0.00000 0.29242 0.00000 0.00000 0.00000 0.00000 0.00000 0.00000 0.00000 0.00000 0.21357 0.00000 0.00000 0.00000
GSMUA_Achr10G29730             0.23023 0.00000 0.00000 0.00000 0.25726 0.00000 0.00000 0.23824 0.00000 0.00000 0.00000 0.00000 0.00000 0.00000 0.00000 0.00000 0.27427 0.00000 0.00000 0.00000
Joasc.09G155200.1              0.20745 0.00000 0.00000 0.00000 0.26687 0.00000 0.00000 0.24471 0.00000 0.00000 0.00000 0.00000 0.00000 0.00000 0.00000 0.00000 0.28097 0.00000 0.00000 0.00000
Joasc.15G002800.1              0.15816 0.00000 0.00000 0.00000 0.30831 0.00000 0.00000 0.29930 0.00000 0.00000 0.00000 0.00000 0.00000 0.00000 0.00000 0.00000 0.23423 0.00000 0.00000 0.00000
Joasc.15G002900.1              0.20758 0.00000 0.00000 0.00000 0.26248 0.00000 0.00000 0.26148 0.00000 0.00000 0.00000 0.00000 0.00000 0.00000 0.00000 0.00000 0.26846 0.00000 0.00000 0.00000
LOC_Os04g38660_38670.1         0.14343 0.00000 0.00000 0.00000 0.32929 0.00000 0.00000 0.32727 0.00000 0.00000 0.00000 0.00000 0.00000 0.00000 0.00000 0.00000 0.20000 0.00000 0.00000 0.00000
Ola019279.1                    0.16766 0.00000 0.00000 0.00000 0.30439 0.00000 0.00000 0.29641 0.00000 0.00000 0.00000 0.00000 0.00000 0.00000 0.00000 0.00000 0.23154 0.00000 0.00000 0.00000
Ola019280.1                    0.13814 0.00000 0.00701 0.00000 0.33233 0.00000 0.00000 0.31532 0.00000 0.00000 0.00000 0.00000 0.00000 0.00000 0.00000 0.00000 0.20721 0.00000 0.00000 0.00000
Pahal.7G177700.1               0.10876 0.00000 0.00000 0.00000 0.36153 0.00000 0.00000 0.34542 0.00000 0.00000 0.00000 0.00000 0.00000 0.00000 0.00000 0.00000 0.18429 0.00000 0.00000 0.00000
Pahal.7G177800.1               0.13831 0.00000 0.00000 0.00000 0.33632 0.00000 0.00000 0.32040 0.00000 0.00000 0.00000 0.00000 0.00000 0.00000 0.00000 0.00000 0.20498 0.00000 0.00000 0.00000
SECCE2Rv1G0105890.1            0.13673 0.00000 0.00000 0.00000 0.33733 0.00000 0.00000 0.31936 0.00000 0.00000 0.00000 0.00000 0.00000 0.00000 0.00000 0.00000 0.20659 0.00000 0.00000 0.00000
SECCE2Rv1G0105920.1            0.14571 0.00000 0.00000 0.00000 0.32036 0.00000 0.00000 0.31437 0.00000 0.00000 0.00000 0.00000 0.00000 0.00000 0.00000 0.00000 0.21956 0.00000 0.00000 0.00000
SECCE2Rv1G0105930.1            0.16915 0.00000 0.00000 0.00000 0.33433 0.00000 0.00000 0.27562 0.00000 0.00000 0.00000 0.00000 0.00000 0.00000 0.00000 0.00000 0.22090 0.00000 0.00000 0.00000
Seita.5G128400.1               0.11211 0.00000 0.00000 0.00000 0.36637 0.00000 0.00000 0.32833 0.00000 0.00000 0.00000 0.00000 0.00000 0.00000 0.00000 0.00000 0.19319 0.00000 0.00000 0.00000
Seita.7G124300.1               0.11311 0.00000 0.00000 0.00000 0.36036 0.00000 0.00000 0.33433 0.00000 0.00000 0.00000 0.00000 0.00000 0.00000 0.00000 0.00000 0.19219 0.00000 0.00000 0.00000
Seita.7G124400.1               0.14428 0.00000 0.00000 0.00000 0.34328 0.00000 0.00000 0.30547 0.00000 0.00000 0.00000 0.00000 0.00000 0.00000 0.00000 0.00000 0.20697 0.00000 0.00000 0.00000
Sobic.006G106700.1             0.13930 0.00000 0.00000 0.00000 0.34826 0.00000 0.00000 0.30448 0.00000 0.00000 0.00000 0.00000 0.00000 0.00000 0.00000 0.00000 0.20796 0.00000 0.00000 0.00000
TraesCS1B02G058900.1           0.19403 0.00000 0.00000 0.00000 0.28657 0.00000 0.00000 0.26866 0.00000 0.00000 0.00000 0.00000 0.00000 0.00000 0.00000 0.00000 0.25075 0.00000 0.00000 0.00000
TraesCS2A02G338600.1           0.16617 0.00000 0.00000 0.00000 0.34229 0.00000 0.00000 0.27562 0.00000 0.00000 0.00000 0.00000 0.00000 0.00000 0.00000 0.00000 0.21592 0.00000 0.00000 0.00000
TraesCS2A02G338800.1           0.14271 0.00000 0.00000 0.00000 0.32335 0.00000 0.00000 0.31337 0.00000 0.00000 0.00000 0.00000 0.00000 0.00000 0.00000 0.00000 0.22056 0.00000 0.00000 0.00000
TraesCS2A02G339100.1           0.13673 0.00000 0.00000 0.00000 0.34431 0.00000 0.00000 0.31238 0.00000 0.00000 0.00000 0.00000 0.00000 0.00000 0.00000 0.00000 0.20659 0.00000 0.00000 0.00000
TraesCS2B02G342900.1           0.13972 0.00000 0.00000 0.00000 0.34431 0.00000 0.00000 0.30938 0.00000 0.00000 0.00000 0.00000 0.00000 0.00000 0.00000 0.00000 0.20659 0.00000 0.00000 0.00000
TraesCS2B02G343200.1           0.14770 0.00000 0.00000 0.00000 0.31737 0.00000 0.00000 0.31138 0.00000 0.00000 0.00000 0.00000 0.00000 0.00000 0.00000 0.00000 0.22355 0.00000 0.00000 0.00000
TraesCS2B02G343300.1           0.17313 0.00000 0.00000 0.00000 0.33433 0.00000 0.00000 0.27164 0.00000 0.00000 0.00000 0.00000 0.00000 0.00000 0.00000 0.00000 0.22090 0.00000 0.00000 0.00000
TraesCS2D02G324000.1           0.13074 0.00000 0.00000 0.00000 0.34132 0.00000 0.00000 0.32136 0.00000 0.00000 0.00000 0.00000 0.00000 0.00000 0.00000 0.00000 0.20659 0.00000 0.00000 0.00000
TraesCS2D02G324300.1           0.14770 0.00000 0.00000 0.00000 0.32036 0.00000 0.00000 0.30539 0.00000 0.00000 0.00000 0.00000 0.00000 0.00000 0.00000 0.00000 0.22655 0.00000 0.00000 0.00000
TraesCS2D02G324400.1           0.16915 0.00000 0.00000 0.00000 0.33731 0.00000 0.00000 0.27264 0.00000 0.00000 0.00000 0.00000 0.00000 0.00000 0.00000 0.00000 0.22090 0.00000 0.00000 0.00000
TRIDC1BG007330.1               0.17248 0.00000 0.00000 0.00000 0.27713 0.00000 0.00000 0.29845 0.00000 0.00000 0.00000 0.00000 0.00000 0.00000 0.00000 0.00000 0.25194 0.00000 0.00000 0.00000
TRIDC2AG047460.1               0.13573 0.00000 0.00000 0.00000 0.34331 0.00000 0.00000 0.31337 0.00000 0.00000 0.00000 0.00000 0.00000 0.00000 0.00000 0.00000 0.20758 0.00000 0.00000 0.00000
TRIDC2AG047500.3               0.14257 0.00000 0.00000 0.00000 0.32530 0.00000 0.00000 0.31225 0.00000 0.00000 0.00000 0.00000 0.00000 0.00000 0.00000 0.00000 0.21988 0.00000 0.00000 0.00000
TRIDC2AG047520.1               0.16716 0.00000 0.00000 0.00000 0.34129 0.00000 0.00000 0.27562 0.00000 0.00000 0.00000 0.00000 0.00000 0.00000 0.00000 0.00000 0.21592 0.00000 0.00000 0.00000
TRIDC2BG050000.1               0.13872 0.00000 0.00000 0.00000 0.34331 0.00000 0.00000 0.31138 0.00000 0.00000 0.00000 0.00000 0.00000 0.00000 0.00000 0.00000 0.20659 0.00000 0.00000 0.00000
TRIDC2BG050030.1               0.15563 0.00000 0.00000 0.00000 0.33775 0.00000 0.00000 0.29249 0.00000 0.00000 0.00000 0.00000 0.00000 0.00000 0.00000 0.00000 0.21413 0.00000 0.00000 0.00000
TRITD1Av1G000090.1             0.18706 0.00000 0.00000 0.00000 0.28856 0.00000 0.00000 0.26169 0.00000 0.00000 0.00000 0.00000 0.00000 0.00000 0.00000 0.00000 0.26269 0.00000 0.00000 0.00000
TRITD2Av1G199190.1             0.13673 0.00000 0.00000 0.00000 0.34431 0.00000 0.00000 0.31238 0.00000 0.00000 0.00000 0.00000 0.00000 0.00000 0.00000 0.00000 0.20659 0.00000 0.00000 0.00000
TRITD2Av1G199310.1             0.14271 0.00000 0.00000 0.00000 0.32335 0.00000 0.00000 0.31337 0.00000 0.00000 0.00000 0.00000 0.00000 0.00000 0.00000 0.00000 0.22056 0.00000 0.00000 0.00000
TRITD2Av1G199330.1             0.15294 0.00000 0.00000 0.00000 0.35098 0.00000 0.00000 0.29020 0.00000 0.00000 0.00000 0.00000 0.00000 0.00000 0.00000 0.00000 0.20588 0.00000 0.00000 0.00000
TRITD2Bv1G162470.1             0.13972 0.00000 0.00000 0.00000 0.34431 0.00000 0.00000 0.30938 0.00000 0.00000 0.00000 0.00000 0.00000 0.00000 0.00000 0.00000 0.20659 0.00000 0.00000 0.00000
TRITD2Bv1G162500.1             0.14770 0.00000 0.00000 0.00000 0.31737 0.00000 0.00000 0.31138 0.00000 0.00000 0.00000 0.00000 0.00000 0.00000 0.00000 0.00000 0.22355 0.00000 0.00000 0.00000
TRITD2Bv1G162510.1             0.15882 0.00000 0.00000 0.00000 0.33725 0.00000 0.00000 0.29020 0.00000 0.00000 0.00000 0.00000 0.00000 0.00000 0.00000 0.00000 0.21373 0.00000 0.00000 0.00000
TuG1812G0100000012.01.T02      0.18706 0.00000 0.00000 0.00000 0.28856 0.00000 0.00000 0.26169 0.00000 0.00000 0.00000 0.00000 0.00000 0.00000 0.00000 0.00000 0.26269 0.00000 0.00000 0.00000
TuG1812G0200000917.01.T02      0.18706 0.00000 0.00000 0.00000 0.28856 0.00000 0.00000 0.26169 0.00000 0.00000 0.00000 0.00000 0.00000 0.00000 0.00000 0.00000 0.26269 0.00000 0.00000 0.00000
TuG1812G0200003696.01.T01      0.16617 0.00000 0.00000 0.00000 0.34229 0.00000 0.00000 0.27562 0.00000 0.00000 0.00000 0.00000 0.00000 0.00000 0.00000 0.00000 0.21592 0.00000 0.00000 0.00000
TuG1812S0002919500.01.T01      0.14271 0.00000 0.00000 0.00000 0.32335 0.00000 0.00000 0.31238 0.00000 0.00000 0.00000 0.00000 0.00000 0.00000 0.00000 0.00000 0.22156 0.00000 0.00000 0.00000
TVU14178.1                     0.11311 0.00000 0.00000 0.00000 0.34935 0.00000 0.00000 0.34635 0.00000 0.00000 0.00000 0.00000 0.00000 0.00000 0.00000 0.00000 0.19119 0.00000 0.00000 0.00000
TVU14179.1                     0.16318 0.00000 0.00000 0.00000 0.34925 0.00000 0.00000 0.27264 0.00000 0.00000 0.00000 0.00000 0.00000 0.00000 0.00000 0.00000 0.21493 0.00000 0.00000 0.00000
TVU14240.1                     0.11311 0.00000 0.00000 0.00000 0.34535 0.00000 0.00000 0.35035 0.00000 0.00000 0.00000 0.00000 0.00000 0.00000 0.00000 0.00000 0.19119 0.00000 0.00000 0.00000
TVU14241.1                     0.16318 0.00000 0.00000 0.00000 0.34925 0.00000 0.00000 0.27264 0.00000 0.00000 0.00000 0.00000 0.00000 0.00000 0.00000 0.00000 0.21493 0.00000 0.00000 0.00000
Zm00001d003422_T001            0.14030 0.00000 0.00000 0.00000 0.35224 0.00000 0.00000 0.29453 0.00000 0.00000 0.00000 0.00000 0.00000 0.00000 0.00000 0.00000 0.21294 0.00000 0.00000 0.00000

Homogeneity statistic: X2 = 1.17725 G = 0.79042 

Average                        0.15646 0.00000 0.00011 0.00000 0.32494 0.00000 0.00000 0.29514 0.00000 0.00000 0.00000 0.00000 0.00000 0.00000 0.00000 0.00000 0.22335 0.00000 0.00000 0.00000
(Ambiguity characters are used to calculate freqs.)


# constant sites:    138 (13.73%)
AA distances (raw proportions of different sites)

Horvu_13821_1H01G536500.1
LOC_Os04g38680.1  0.1930
Horvu_13821_2H01G457500.1  0.1294  0.1413
Horvu_13821_2H01G457300.1  0.3483  0.3005  0.3085
Horvu_13821_2H01G457000.1  0.3483  0.2925  0.3045  0.1512
Aco001103.1      0.3343  0.3055  0.3184  0.3552  0.3572
Aco001105.1      0.3303  0.2985  0.3075  0.3453  0.3453  0.0338
AET2Gv20735600.1  0.6537  0.6219  0.6259  0.5552  0.5154  0.6537  0.6458
AET2Gv20736300.1  0.5642  0.5632  0.5114  0.6338  0.6338  0.6587  0.6537  0.1692
Bhyb26.D05G134200.1  0.1731  0.1473  0.1144  0.3194  0.3154  0.3323  0.3254  0.6299  0.5502
Bhyb26.S09G092600.1  0.1821  0.1463  0.1214  0.3134  0.3075  0.3383  0.3313  0.6249  0.5512  0.0358
Bradi5g12390.1   0.1701  0.1453  0.1154  0.3184  0.3144  0.3313  0.3244  0.6299  0.5502  0.0050  0.0328
Brame.09PG123000.1  0.1751  0.1473  0.1114  0.3124  0.3075  0.3274  0.3204  0.6269  0.5433  0.0438  0.0378  0.0408
Brame.09UG119000.1  0.2010  0.1841  0.1532  0.3423  0.3393  0.3443  0.3373  0.6517  0.5881  0.0975  0.0975  0.0925  0.0846
Brast09G106000.1  0.1791  0.1433  0.1184  0.3124  0.3045  0.3373  0.3303  0.6229  0.5493  0.0348  0.0030  0.0318  0.0368  0.0965
Brasy9G166700.1  0.1811  0.1313  0.1174  0.3005  0.2965  0.3303  0.3224  0.6199  0.5443  0.0388  0.0378  0.0358  0.0418  0.1025  0.0368
GSMUA_Achr10G29730  0.3841  0.3473  0.3582  0.3711  0.3801  0.3303  0.3303  0.6826  0.6627  0.3711  0.3721  0.3701  0.3682  0.3891  0.3731  0.3672
Joasc.09G155200.1  0.3910  0.3672  0.3711  0.3990  0.3910  0.3761  0.3731  0.6876  0.6886  0.3861  0.3801  0.3851  0.3881  0.4030  0.3801  0.3821  0.3711
Joasc.15G002800.1  0.3144  0.2726  0.2836  0.2448  0.2517  0.3095  0.3015  0.5940  0.6318  0.2915  0.2965  0.2896  0.2985  0.3075  0.2955  0.2886  0.3483  0.3652
Joasc.15G002900.1  0.2378  0.2050  0.2219  0.3244  0.3284  0.2587  0.2537  0.6388  0.6100  0.2318  0.2418  0.2299  0.2308  0.2527  0.2398  0.2378  0.3353  0.3672  0.2706
LOC_Os04g38660_38670.1  0.3522  0.2905  0.3204  0.2119  0.1960  0.3692  0.3592  0.5711  0.6438  0.3144  0.3114  0.3124  0.3114  0.3353  0.3095  0.2965  0.3930  0.4249  0.2597  0.3343
Ola019279.1      0.1811  0.1154  0.1373  0.3065  0.3114  0.2945  0.2866  0.6219  0.5672  0.1532  0.1522  0.1522  0.1512  0.1771  0.1493  0.1483  0.3373  0.3701  0.2706  0.1910  0.3055
Ola019280.1      0.3463  0.2826  0.2935  0.1811  0.1642  0.3592  0.3502  0.5612  0.6249  0.2955  0.2905  0.2945  0.2925  0.3214  0.2896  0.2796  0.3881  0.4060  0.2199  0.3244  0.1891  0.2915
Pahal.7G177700.1  0.3413  0.2756  0.2905  0.1881  0.1692  0.3741  0.3622  0.5592  0.6139  0.2846  0.2776  0.2836  0.2786  0.3144  0.2746  0.2647  0.3891  0.4040  0.2269  0.3274  0.1881  0.2955  0.1612
Pahal.7G177800.1  0.2368  0.1393  0.1761  0.2945  0.2746  0.3333  0.3224  0.6229  0.5821  0.1672  0.1592  0.1672  0.1592  0.2040  0.1562  0.1483  0.3592  0.3841  0.2816  0.2478  0.2776  0.1552  0.2547  0.2507
SECCE2Rv1G0105890.1  0.3413  0.2826  0.2955  0.1423  0.0418  0.3542  0.3383  0.5095  0.6279  0.3055  0.2985  0.3045  0.3015  0.3294  0.2955  0.2876  0.3721  0.3881  0.2398  0.3184  0.1900  0.2995  0.1572  0.1582  0.2697
SECCE2Rv1G0105920.1  0.3403  0.2965  0.3015  0.0488  0.1383  0.3552  0.3453  0.5473  0.6328  0.3124  0.3085  0.3114  0.3065  0.3313  0.3075  0.2945  0.3711  0.3881  0.2269  0.3194  0.1980  0.3035  0.1652  0.1731  0.2866  0.1303
SECCE2Rv1G0105930.1  0.1373  0.1393  0.0388  0.3005  0.2935  0.3214  0.3095  0.6229  0.5164  0.1095  0.1095  0.1085  0.1035  0.1493  0.1065  0.1055  0.3612  0.3721  0.2816  0.2239  0.3104  0.1483  0.2866  0.2816  0.1652  0.2905  0.2955
Seita.5G128400.1  0.3572  0.2866  0.3035  0.2000  0.1861  0.3692  0.3642  0.5721  0.6279  0.2945  0.2886  0.2945  0.2935  0.3254  0.2866  0.2766  0.3990  0.4090  0.2458  0.3313  0.2080  0.2975  0.1781  0.1095  0.2677  0.1801  0.1841  0.2925
Seita.7G124300.1  0.3343  0.2677  0.2866  0.1881  0.1662  0.3632  0.3582  0.5602  0.6159  0.2826  0.2756  0.2816  0.2756  0.3095  0.2726  0.2587  0.3861  0.4040  0.2269  0.3264  0.1831  0.2925  0.1562  0.0647  0.2488  0.1572  0.1711  0.2766  0.1095
Seita.7G124400.1  0.2328  0.1373  0.1711  0.2915  0.2826  0.3363  0.3254  0.6199  0.5841  0.1572  0.1522  0.1562  0.1502  0.1980  0.1493  0.1413  0.3592  0.3871  0.2836  0.2428  0.2826  0.1443  0.2567  0.2587  0.0667  0.2796  0.2866  0.1562  0.2687  0.2547
Sobic.006G106700.1  0.2229  0.1373  0.1692  0.2955  0.2746  0.3313  0.3234  0.6189  0.5711  0.1602  0.1502  0.1592  0.1562  0.2010  0.1473  0.1423  0.3562  0.3821  0.2756  0.2418  0.2935  0.1582  0.2587  0.2527  0.1025  0.2697  0.2876  0.1562  0.2716  0.2438  0.1005
TraesCS1B02G058900.1  0.1114  0.1711  0.1045  0.3313  0.3353  0.3224  0.3174  0.6428  0.5542  0.1473  0.1522  0.1443  0.1443  0.1692  0.1522  0.1532  0.3751  0.3861  0.3005  0.2239  0.3363  0.1572  0.3244  0.3224  0.2119  0.3284  0.3214  0.1124  0.3303  0.3194  0.2070  0.2060
TraesCS2A02G338600.1  0.1333  0.1403  0.0408  0.2935  0.2886  0.3284  0.3144  0.6179  0.5164  0.1095  0.1114  0.1085  0.1055  0.1483  0.1085  0.1065  0.3622  0.3672  0.2826  0.2269  0.3095  0.1423  0.2826  0.2776  0.1662  0.2846  0.2886  0.0279  0.2876  0.2736  0.1572  0.1612  0.1154
TraesCS2A02G338800.1  0.3413  0.2876  0.2995  0.0488  0.1393  0.3502  0.3413  0.5443  0.6289  0.3095  0.3035  0.3085  0.3015  0.3303  0.3025  0.2896  0.3672  0.3900  0.2269  0.3164  0.1900  0.2985  0.1622  0.1731  0.2806  0.1284  0.0259  0.2925  0.1811  0.1692  0.2806  0.2826  0.3214  0.2846
TraesCS2A02G339100.1  0.3353  0.2816  0.2965  0.1383  0.0428  0.3512  0.3353  0.5055  0.6328  0.3055  0.2975  0.3045  0.2975  0.3264  0.2945  0.2856  0.3731  0.3910  0.2368  0.3204  0.1871  0.2955  0.1572  0.1602  0.2667  0.0279  0.1274  0.2886  0.1851  0.1592  0.2726  0.2677  0.3214  0.2836  0.1264
TraesCS2B02G342900.1  0.3423  0.2856  0.2995  0.1403  0.0498  0.3582  0.3423  0.5075  0.6299  0.3124  0.3025  0.3114  0.3025  0.3353  0.2995  0.2905  0.3781  0.3940  0.2448  0.3264  0.1900  0.3035  0.1622  0.1711  0.2687  0.0348  0.1303  0.2915  0.1900  0.1682  0.2776  0.2667  0.3294  0.2856  0.1284  0.0269
TraesCS2B02G343200.1  0.3473  0.2985  0.3035  0.0468  0.1433  0.3552  0.3473  0.5473  0.6328  0.3184  0.3134  0.3174  0.3095  0.3383  0.3124  0.2995  0.3662  0.3940  0.2348  0.3244  0.2020  0.3045  0.1632  0.1811  0.2905  0.1313  0.0259  0.2995  0.1861  0.1761  0.2886  0.2935  0.3254  0.2945  0.0259  0.1294  0.1323
TraesCS2B02G343300.1  0.1343  0.1363  0.0348  0.3015  0.2965  0.3244  0.3154  0.6239  0.5104  0.1114  0.1144  0.1104  0.1005  0.1512  0.1114  0.1085  0.3622  0.3761  0.2876  0.2209  0.3124  0.1363  0.2856  0.2836  0.1682  0.2945  0.2965  0.0308  0.2945  0.2786  0.1612  0.1622  0.1065  0.0308  0.2925  0.2945  0.2975  0.2985
TraesCS2D02G324000.1  0.3433  0.2846  0.2975  0.1433  0.0468  0.3522  0.3363  0.4945  0.6318  0.3134  0.3045  0.3124  0.3045  0.3343  0.3015  0.2915  0.3781  0.3871  0.2418  0.3244  0.1861  0.3005  0.1512  0.1602  0.2706  0.0358  0.1313  0.2905  0.1781  0.1562  0.2746  0.2677  0.3303  0.2856  0.1284  0.0279  0.0338  0.1323  0.2965
TraesCS2D02G324300.1  0.3463  0.2985  0.3035  0.0517  0.1502  0.3542  0.3443  0.5493  0.6348  0.3124  0.3095  0.3134  0.3095  0.3343  0.3085  0.2965  0.3751  0.3970  0.2318  0.3214  0.2040  0.3025  0.1672  0.1821  0.2876  0.1383  0.0269  0.2985  0.1871  0.1771  0.2886  0.2905  0.3244  0.2925  0.0249  0.1363  0.1383  0.0249  0.3005  0.1383
TraesCS2D02G324400.1  0.1323  0.1333  0.0299  0.3045  0.2985  0.3224  0.3144  0.6259  0.4985  0.1065  0.1114  0.1055  0.0975  0.1483  0.1085  0.1015  0.3592  0.3751  0.2826  0.2189  0.3095  0.1353  0.2806  0.2836  0.1622  0.2965  0.2975  0.0338  0.2945  0.2776  0.1592  0.1572  0.1015  0.0299  0.2935  0.2965  0.2995  0.2995  0.0189  0.2965  0.3005
TRIDC1BG007330.1  0.5572  0.5821  0.5532  0.6527  0.6527  0.6607  0.6577  0.2000  0.0896  0.5801  0.5791  0.5791  0.5741  0.6020  0.5801  0.5781  0.6756  0.6896  0.6448  0.6129  0.6428  0.5751  0.6507  0.6388  0.6080  0.6468  0.6488  0.5572  0.6428  0.6428  0.6090  0.6000  0.4995  0.5602  0.6468  0.6478  0.6478  0.6498  0.5562  0.6478  0.6517  0.5532
TRIDC2AG047460.1  0.3353  0.2826  0.2965  0.1383  0.0428  0.3502  0.3363  0.5065  0.6328  0.3055  0.2975  0.3045  0.2975  0.3264  0.2945  0.2856  0.3741  0.3900  0.2368  0.3204  0.1891  0.2955  0.1572  0.1602  0.2667  0.0279  0.1274  0.2886  0.1851  0.1592  0.2726  0.2677  0.3214  0.2836  0.1264  0.0020  0.0269  0.1294  0.2945  0.0279  0.1363  0.2965  0.6478
TRIDC2AG047500.3  0.3453  0.2925  0.3045  0.0547  0.1433  0.3522  0.3443  0.5383  0.6229  0.3144  0.3085  0.3134  0.3065  0.3353  0.3075  0.2945  0.3692  0.3920  0.2328  0.3204  0.1960  0.3035  0.1672  0.1781  0.2856  0.1323  0.0318  0.2975  0.1861  0.1741  0.2856  0.2856  0.3264  0.2896  0.0060  0.1303  0.1323  0.0318  0.2975  0.1323  0.0308  0.2985  0.6408  0.1303
TRIDC2AG047520.1  0.1343  0.1413  0.0418  0.2945  0.2896  0.3284  0.3144  0.6179  0.5164  0.1104  0.1124  0.1095  0.1065  0.1493  0.1095  0.1075  0.3632  0.3682  0.2836  0.2279  0.3104  0.1433  0.2836  0.2786  0.1672  0.2856  0.2896  0.0289  0.2886  0.2746  0.1582  0.1622  0.1164  0.0010  0.2856  0.2846  0.2866  0.2955  0.0318  0.2866  0.2935  0.0308  0.5602  0.2846  0.2905
TRIDC2BG050000.1  0.3413  0.2856  0.2995  0.1403  0.0498  0.3572  0.3413  0.5065  0.6289  0.3114  0.3025  0.3104  0.3025  0.3353  0.2995  0.2905  0.3771  0.3950  0.2438  0.3254  0.1910  0.3035  0.1622  0.1692  0.2697  0.0348  0.1303  0.2915  0.1900  0.1682  0.2786  0.2677  0.3284  0.2856  0.1274  0.0269  0.0020  0.1323  0.2975  0.0338  0.1383  0.2995  0.6468  0.0269  0.1313  0.2866
TRIDC2BG050030.1  0.4607  0.4289  0.4328  0.2458  0.3124  0.4667  0.4617  0.4517  0.5373  0.4338  0.4269  0.4328  0.4249  0.4567  0.4279  0.4129  0.4776  0.5035  0.3871  0.4537  0.3602  0.4338  0.3284  0.3303  0.4249  0.3045  0.2348  0.4249  0.3413  0.3274  0.4179  0.4189  0.4438  0.4189  0.2299  0.3005  0.3065  0.2179  0.4249  0.3025  0.2328  0.4249  0.5542  0.3005  0.2308  0.4199  0.3055
TRITD1Av1G000090.1  0.0687  0.1980  0.1373  0.3423  0.3542  0.3303  0.3244  0.6498  0.5711  0.1791  0.1861  0.1761  0.1811  0.2050  0.1831  0.1851  0.3771  0.3841  0.3134  0.2488  0.3493  0.1900  0.3443  0.3423  0.2378  0.3433  0.3383  0.1443  0.3483  0.3353  0.2318  0.2249  0.1095  0.1423  0.3363  0.3373  0.3453  0.3433  0.1423  0.3453  0.3433  0.1393  0.5612  0.3373  0.3403  0.1433  0.3443  0.4537
TRITD2Av1G199190.1  0.3353  0.2816  0.2965  0.1383  0.0428  0.3512  0.3353  0.5055  0.6328  0.3055  0.2975  0.3045  0.2975  0.3264  0.2945  0.2856  0.3731  0.3910  0.2368  0.3204  0.1871  0.2955  0.1572  0.1602  0.2667  0.0279  0.1274  0.2886  0.1851  0.1592  0.2726  0.2677  0.3214  0.2836  0.1264  0.0000  0.0269  0.1294  0.2945  0.0279  0.1363  0.2965  0.6478  0.0020  0.1303  0.2846  0.0269  0.3005  0.3373
TRITD2Av1G199310.1  0.3413  0.2876  0.2995  0.0488  0.1393  0.3502  0.3413  0.5443  0.6289  0.3095  0.3035  0.3085  0.3015  0.3303  0.3025  0.2896  0.3672  0.3900  0.2269  0.3164  0.1900  0.2985  0.1622  0.1731  0.2806  0.1284  0.0259  0.2925  0.1811  0.1692  0.2806  0.2826  0.3214  0.2846  0.0000  0.1264  0.1284  0.0259  0.2925  0.1284  0.0249  0.2935  0.6468  0.1264  0.0060  0.2856  0.1274  0.2299  0.3363  0.1264
TRITD2Av1G199330.1  0.5672  0.5781  0.5234  0.6318  0.6308  0.6657  0.6577  0.1711  0.0478  0.5612  0.5602  0.5612  0.5582  0.5950  0.5582  0.5572  0.6697  0.6846  0.6378  0.6189  0.6279  0.5801  0.6308  0.6159  0.5930  0.6249  0.6308  0.5174  0.6259  0.6159  0.5891  0.5801  0.5632  0.5035  0.6259  0.6299  0.6269  0.6328  0.5224  0.6289  0.6328  0.5214  0.0965  0.6299  0.6269  0.5035  0.6259  0.5393  0.5741  0.6299  0.6259
TRITD2Bv1G162470.1  0.3423  0.2856  0.2995  0.1403  0.0498  0.3582  0.3423  0.5075  0.6299  0.3124  0.3025  0.3114  0.3025  0.3353  0.2995  0.2905  0.3781  0.3940  0.2448  0.3264  0.1900  0.3035  0.1622  0.1711  0.2687  0.0348  0.1303  0.2915  0.1900  0.1682  0.2776  0.2667  0.3294  0.2856  0.1284  0.0269  0.0000  0.1323  0.2975  0.0338  0.1383  0.2995  0.6478  0.0269  0.1323  0.2866  0.0020  0.3065  0.3453  0.0269  0.1284  0.6269
TRITD2Bv1G162500.1  0.3473  0.2985  0.3035  0.0468  0.1433  0.3552  0.3473  0.5473  0.6328  0.3184  0.3134  0.3174  0.3095  0.3383  0.3124  0.2995  0.3662  0.3940  0.2348  0.3244  0.2020  0.3045  0.1632  0.1811  0.2905  0.1313  0.0259  0.2995  0.1861  0.1761  0.2886  0.2935  0.3254  0.2945  0.0259  0.1294  0.1323  0.0000  0.2985  0.1323  0.0249  0.2995  0.6498  0.1294  0.0318  0.2955  0.1323  0.2179  0.3433  0.1294  0.0259  0.6328  0.1323
TRITD2Bv1G162510.1  0.5632  0.5682  0.5164  0.6358  0.6348  0.6627  0.6577  0.1612  0.0418  0.5572  0.5562  0.5572  0.5473  0.5920  0.5542  0.5522  0.6677  0.6935  0.6428  0.6149  0.6318  0.5721  0.6318  0.6189  0.5881  0.6308  0.6348  0.5144  0.6308  0.6219  0.5871  0.5771  0.5562  0.5194  0.6308  0.6348  0.6328  0.6348  0.5005  0.6348  0.6368  0.5124  0.0925  0.6348  0.6249  0.5194  0.6318  0.5393  0.5701  0.6348  0.6308  0.0488  0.6328  0.6348
TuG1812G0100000012.01.T02  0.0687  0.1980  0.1373  0.3423  0.3542  0.3303  0.3244  0.6498  0.5711  0.1791  0.1861  0.1761  0.1811  0.2050  0.1831  0.1851  0.3771  0.3841  0.3134  0.2488  0.3493  0.1900  0.3443  0.3423  0.2378  0.3433  0.3383  0.1443  0.3483  0.3353  0.2318  0.2249  0.1095  0.1423  0.3363  0.3373  0.3453  0.3433  0.1423  0.3453  0.3433  0.1393  0.5612  0.3373  0.3403  0.1433  0.3443  0.4537  0.0000  0.3373  0.3363  0.5741  0.3453  0.3433  0.5701
TuG1812G0200000917.01.T02  0.0687  0.1980  0.1373  0.3423  0.3542  0.3303  0.3244  0.6498  0.5711  0.1791  0.1861  0.1761  0.1811  0.2050  0.1831  0.1851  0.3771  0.3841  0.3134  0.2488  0.3493  0.1900  0.3443  0.3423  0.2378  0.3433  0.3383  0.1443  0.3483  0.3353  0.2318  0.2249  0.1095  0.1423  0.3363  0.3373  0.3453  0.3433  0.1423  0.3453  0.3433  0.1393  0.5612  0.3373  0.3403  0.1433  0.3443  0.4537  0.0000  0.3373  0.3363  0.5741  0.3453  0.3433  0.5701  0.0000
TuG1812G0200003696.01.T01  0.1333  0.1403  0.0408  0.2935  0.2886  0.3284  0.3144  0.6179  0.5164  0.1095  0.1114  0.1085  0.1055  0.1483  0.1085  0.1065  0.3622  0.3672  0.2826  0.2269  0.3095  0.1423  0.2826  0.2776  0.1662  0.2846  0.2886  0.0279  0.2876  0.2736  0.1572  0.1612  0.1154  0.0000  0.2846  0.2836  0.2856  0.2945  0.0308  0.2856  0.2925  0.0299  0.5602  0.2836  0.2896  0.0010  0.2856  0.4189  0.1423  0.2836  0.2846  0.5035  0.2856  0.2945  0.5194  0.1423  0.1423
TuG1812S0002919500.01.T01  0.3403  0.2876  0.2995  0.0498  0.1403  0.3502  0.3413  0.5443  0.6289  0.3095  0.3035  0.3085  0.3015  0.3303  0.3025  0.2896  0.3672  0.3900  0.2279  0.3164  0.1910  0.2985  0.1632  0.1741  0.2806  0.1294  0.0269  0.2925  0.1821  0.1701  0.2806  0.2826  0.3204  0.2846  0.0010  0.1254  0.1294  0.0269  0.2925  0.1294  0.0259  0.2935  0.6468  0.1254  0.0070  0.2856  0.1284  0.2308  0.3353  0.1254  0.0010  0.6259  0.1294  0.0269  0.6299  0.3353  0.3353  0.2846
TVU14178.1       0.3542  0.2806  0.3045  0.2070  0.1910  0.3602  0.3572  0.5701  0.6388  0.2965  0.2925  0.2955  0.2935  0.3224  0.2896  0.2746  0.3861  0.3990  0.2398  0.3274  0.2000  0.2975  0.1891  0.1294  0.2597  0.1871  0.1861  0.2935  0.1502  0.1264  0.2657  0.2567  0.3363  0.2896  0.1841  0.1811  0.1910  0.1891  0.2965  0.1801  0.1940  0.2975  0.6597  0.1811  0.1881  0.2905  0.1920  0.3383  0.3493  0.1811  0.1841  0.6358  0.1910  0.1891  0.6418  0.3493  0.3493  0.2896  0.1841
TVU14179.1       0.2338  0.1493  0.1741  0.2935  0.2866  0.3254  0.3114  0.6209  0.5821  0.1622  0.1642  0.1612  0.1612  0.2060  0.1612  0.1582  0.3602  0.3851  0.2716  0.2308  0.2806  0.1592  0.2657  0.2647  0.1224  0.2806  0.2886  0.1612  0.2766  0.2607  0.1164  0.1134  0.2129  0.1632  0.2856  0.2756  0.2816  0.2965  0.1672  0.2786  0.2935  0.1642  0.6100  0.2756  0.2905  0.1642  0.2816  0.4308  0.2368  0.2756  0.2856  0.5861  0.2816  0.2965  0.5851  0.2368  0.2368  0.1632  0.2856  0.2647
TVU14240.1       0.3562  0.2876  0.3085  0.2159  0.2040  0.3592  0.3552  0.5731  0.6378  0.3035  0.2965  0.3025  0.2995  0.3264  0.2935  0.2806  0.3940  0.4060  0.2448  0.3303  0.2129  0.3005  0.2000  0.1413  0.2617  0.1990  0.1970  0.2975  0.1582  0.1393  0.2716  0.2607  0.3413  0.2915  0.1970  0.1940  0.2010  0.2010  0.3005  0.1930  0.2060  0.3015  0.6597  0.1940  0.2010  0.2925  0.2020  0.3453  0.3552  0.1940  0.1970  0.6348  0.2010  0.2010  0.6408  0.3552  0.3552  0.2915  0.1970  0.0398  0.2677
TVU14241.1       0.2338  0.1493  0.1741  0.2935  0.2866  0.3254  0.3114  0.6209  0.5821  0.1622  0.1642  0.1612  0.1612  0.2060  0.1612  0.1582  0.3602  0.3851  0.2716  0.2308  0.2806  0.1592  0.2657  0.2647  0.1224  0.2806  0.2886  0.1612  0.2766  0.2607  0.1164  0.1134  0.2129  0.1632  0.2856  0.2756  0.2816  0.2965  0.1672  0.2786  0.2935  0.1642  0.6100  0.2756  0.2905  0.1642  0.2816  0.4308  0.2368  0.2756  0.2856  0.5861  0.2816  0.2965  0.5851  0.2368  0.2368  0.1632  0.2856  0.2647  0.0000  0.2677
Zm00001d003422_T001  0.2338  0.1542  0.1791  0.3065  0.2915  0.3373  0.3294  0.6219  0.5751  0.1731  0.1662  0.1711  0.1701  0.2060  0.1632  0.1582  0.3682  0.3990  0.2886  0.2617  0.3005  0.1771  0.2736  0.2597  0.1144  0.2905  0.2975  0.1692  0.2746  0.2567  0.1214  0.0687  0.2070  0.1721  0.2925  0.2816  0.2846  0.3035  0.1731  0.2886  0.2985  0.1701  0.6030  0.2816  0.2955  0.1731  0.2856  0.4219  0.2259  0.2816  0.2925  0.5791  0.2846  0.3035  0.5791  0.2259  0.2259  0.1721  0.2915  0.2726  0.1343  0.2756  0.1343


TREE #  1:  (17, (18, ((6, 7), ((19, ((21, (23, ((4, (27, ((41, (59, (45, (35, 51)))), (54, (38, 48))))), (((5, 26), ((44, (36, 50)), (47, (37, 53)))), (8, 40))))), ((29, (24, 30)), (60, 62)))), (20, (22, ((2, (((25, 31), (32, 64)), (61, 63))), ((14, (13, (16, ((10, 12), (11, 15))))), ((3, ((9, 42), ((28, ((34, 58), (46, 52))), (39, 55)))), ((33, 43), (1, (56, (49, 57)))))))))))));   MP score: -1
This is a rooted tree.  Please check!
check convergence..
lnL(ntime:126  np:126): -17343.042372      +0.000000
  65..17   65..66   66..18   66..67   67..68   68..6    68..7    67..69   69..70   70..19   70..71   71..72   72..21   72..73   73..23   73..74   74..75   75..4    75..76   76..27   76..77   77..78   78..41   78..79   79..59   79..80   80..45   80..81   81..35   81..51   77..82   82..54   82..83   83..38   83..48   74..84   84..85   85..86   86..5    86..26   85..87   87..88   88..44   88..89   89..36   89..50   87..90   90..47   90..91   91..37   91..53   84..92   92..8    92..40   71..93   93..94   94..29   94..95   95..24   95..30   93..96   96..60   96..62   69..97   97..20   97..98   98..22   98..99   99..100 100..2   100..101 101..102 102..103 103..25  103..31  102..104 104..32  104..64  101..105 105..61  105..63   99..106 106..107 107..14  107..108 108..13  108..109 109..16  109..110 110..111 111..10  111..12  110..112 112..11  112..15  106..113 113..114 114..3   114..115 115..116 116..9   116..42  115..117 117..118 118..28  118..119 119..120 120..34  120..58  119..121 121..46  121..52  117..122 122..39  122..55  113..123 123..124 124..33  124..43  123..125 125..1   125..126 126..56  126..127 127..49  127..57 
 0.130601 0.079789 0.290743 0.070162 0.147892 0.019428 0.012039 0.067248 0.126678 0.078225 0.121484 0.009292 0.126165 0.011310 0.092165 0.034267 0.069004 0.033918 0.005474 0.012863 0.001154 0.002044 0.012841 0.013032 0.001023 0.000004 0.000004 0.000004 0.000004 0.000004 0.012747 0.000004 0.000004 0.000004 0.161708 0.056443 0.006085 0.003271 0.031157 0.014275 0.002411 0.009183 0.001044 0.001034 0.000004 0.000004 0.017253 0.001045 0.001023 0.000004 0.000004 0.016210 0.036184 0.000004 0.036568 0.021635 0.086138 0.014935 0.033167 0.036099 0.091178 0.013587 0.031909 0.048040 0.088786 0.086729 0.049073 0.021684 0.017315 0.057699 0.048472 0.015700 0.025279 0.038488 0.035228 0.035339 0.025612 0.051217 0.071832 0.000004 0.000004 0.035620 0.040221 0.039746 0.015758 0.012450 0.009215 0.017972 0.005234 0.017321 0.003991 0.000935 0.013853 0.001990 0.001000 0.026727 0.026056 0.017800 0.006526 0.006964 0.012125 0.000004 0.002717 0.010120 0.015701 0.012354 0.000004 0.000004 0.000004 0.000972 0.000011 0.022418 0.010574 0.000004 0.015965 0.035016 0.037503 0.000004 0.024870 0.045450 0.034069 0.035894 0.000004 0.000004 0.000004 0.000004

tree length =   3.63686

(17: 0.13060, (18: 0.29074, ((6: 0.01943, 7: 0.01204): 0.14789, ((19: 0.07823, ((21: 0.12617, (23: 0.09217, ((4: 0.03392, (27: 0.01286, ((41: 0.01284, (59: 0.00102, (45: 0.00000, (35: 0.00000, 51: 0.00000): 0.00000): 0.00000): 0.01303): 0.00204, (54: 0.00000, (38: 0.00000, 48: 0.16171): 0.00000): 0.01275): 0.00115): 0.00547): 0.06900, (((5: 0.03116, 26: 0.01427): 0.00327, ((44: 0.00104, (36: 0.00000, 50: 0.00000): 0.00103): 0.00918, (47: 0.00105, (37: 0.00000, 53: 0.00000): 0.00102): 0.01725): 0.00241): 0.00609, (8: 0.03618, 40: 0.00000): 0.01621): 0.05644): 0.03427): 0.01131): 0.00929, ((29: 0.08614, (24: 0.03317, 30: 0.03610): 0.01493): 0.02163, (60: 0.01359, 62: 0.03191): 0.09118): 0.03657): 0.12148): 0.12668, (20: 0.08879, (22: 0.04907, ((2: 0.05770, (((25: 0.03849, 31: 0.03523): 0.02528, (32: 0.02561, 64: 0.05122): 0.03534): 0.01570, (61: 0.00000, 63: 0.00000): 0.07183): 0.04847): 0.01732, ((14: 0.03975, (13: 0.01245, (16: 0.01797, ((10: 0.00399, 12: 0.00094): 0.01732, (11: 0.00199, 15: 0.00100): 0.01385): 0.00523): 0.00921): 0.01576): 0.04022, ((3: 0.01780, ((9: 0.01212, 42: 0.00000): 0.00696, ((28: 0.01570, ((34: 0.00000, 58: 0.00000): 0.00000, (46: 0.00001, 52: 0.02242): 0.00097): 0.01235): 0.01012, (39: 0.00000, 55: 0.01596): 0.01057): 0.00272): 0.00653): 0.02606, ((33: 0.00000, 43: 0.02487): 0.03750, (1: 0.03407, (56: 0.00000, (49: 0.00000, 57: 0.00000): 0.00000): 0.03589): 0.04545): 0.03502): 0.02673): 0.03562): 0.02168): 0.08673): 0.04804): 0.06725): 0.07016): 0.07979);

(GSMUA_Achr10G29730: 0.13060, (Joasc.09G155200.1: 0.29074, ((Aco001103.1: 0.01943, Aco001105.1: 0.01204): 0.14789, ((Joasc.15G002800.1: 0.07823, ((LOC_Os04g38660_38670.1: 0.12617, (Ola019280.1: 0.09217, ((Horvu_13821_2H01G457300.1: 0.03392, (SECCE2Rv1G0105920.1: 0.01286, ((TraesCS2D02G324300.1: 0.01284, (TuG1812S0002919500.01.T01: 0.00102, (TRIDC2AG047500.3: 0.00000, (TraesCS2A02G338800.1: 0.00000, TRITD2Av1G199310.1: 0.00000): 0.00000): 0.00000): 0.01303): 0.00204, (TRITD2Bv1G162500.1: 0.00000, (TraesCS2B02G343200.1: 0.00000, TRIDC2BG050030.1: 0.16171): 0.00000): 0.01275): 0.00115): 0.00547): 0.06900, (((Horvu_13821_2H01G457000.1: 0.03116, SECCE2Rv1G0105890.1: 0.01427): 0.00327, ((TRIDC2AG047460.1: 0.00104, (TraesCS2A02G339100.1: 0.00000, TRITD2Av1G199190.1: 0.00000): 0.00103): 0.00918, (TRIDC2BG050000.1: 0.00105, (TraesCS2B02G342900.1: 0.00000, TRITD2Bv1G162470.1: 0.00000): 0.00102): 0.01725): 0.00241): 0.00609, (AET2Gv20735600.1: 0.03618, TraesCS2D02G324000.1: 0.00000): 0.01621): 0.05644): 0.03427): 0.01131): 0.00929, ((Seita.5G128400.1: 0.08614, (Pahal.7G177700.1: 0.03317, Seita.7G124300.1: 0.03610): 0.01493): 0.02163, (TVU14178.1: 0.01359, TVU14240.1: 0.03191): 0.09118): 0.03657): 0.12148): 0.12668, (Joasc.15G002900.1: 0.08879, (Ola019279.1: 0.04907, ((LOC_Os04g38680.1: 0.05770, (((Pahal.7G177800.1: 0.03849, Seita.7G124400.1: 0.03523): 0.02528, (Sobic.006G106700.1: 0.02561, Zm00001d003422_T001: 0.05122): 0.03534): 0.01570, (TVU14179.1: 0.00000, TVU14241.1: 0.00000): 0.07183): 0.04847): 0.01732, ((Brame.09UG119000.1: 0.03975, (Brame.09PG123000.1: 0.01245, (Brasy9G166700.1: 0.01797, ((Bhyb26.D05G134200.1: 0.00399, Bradi5g12390.1: 0.00094): 0.01732, (Bhyb26.S09G092600.1: 0.00199, Brast09G106000.1: 0.00100): 0.01385): 0.00523): 0.00921): 0.01576): 0.04022, ((Horvu_13821_2H01G457500.1: 0.01780, ((AET2Gv20736300.1: 0.01212, TraesCS2D02G324400.1: 0.00000): 0.00696, ((SECCE2Rv1G0105930.1: 0.01570, ((TraesCS2A02G338600.1: 0.00000, TuG1812G0200003696.01.T01: 0.00000): 0.00000, (TRIDC2AG047520.1: 0.00001, TRITD2Av1G199330.1: 0.02242): 0.00097): 0.01235): 0.01012, (TraesCS2B02G343300.1: 0.00000, TRITD2Bv1G162510.1: 0.01596): 0.01057): 0.00272): 0.00653): 0.02606, ((TraesCS1B02G058900.1: 0.00000, TRIDC1BG007330.1: 0.02487): 0.03750, (Horvu_13821_1H01G536500.1: 0.03407, (TuG1812G0100000012.01.T02: 0.00000, (TRITD1Av1G000090.1: 0.00000, TuG1812G0200000917.01.T02: 0.00000): 0.00000): 0.03589): 0.04545): 0.03502): 0.02673): 0.03562): 0.02168): 0.08673): 0.04804): 0.06725): 0.07016): 0.07979);

Time used: 16:35
