# Supplementary material for: Transcriptional convergence after repeated duplication of an amino acid transporter gene leads to the independent emergence of the black husk/pericarp trait in barley and rice
Source: Plant Biotechnol J. 2023 Dec 20;22(5):1282–98. doi: 10.1111/pbi.14264 (PMC11022822; doi:10.1111/pbi.14264)
Supplement: Supplementary file 7 — Data S2 The profiles of natural selection analysis. [file PBI-22-1282-s007.zip › natural_selection/ModelA_Blp2/rst]

Supplemental results for CODEML (seqf: cds.fas  treef: tree.phy)


dN/dS (w) for site classes (K=4)

site class             0        1       2a       2b
proportion       0.86308  0.12109  0.01388  0.00195
background w     0.09709  1.00000  0.09709  1.00000
foreground w     0.09709  1.00000  2.20359  2.20359

Naive Empirical Bayes (NEB) probabilities for 4 classes
(amino acids refer to 1st sequence: Horvu_13821_1H01G536500.1)

   1 M   0.99853 0.00000 0.00147 0.00000 ( 1)
   2 S   0.00003 0.98132 0.00002 0.01864 ( 2)
   3 A   0.99451 0.00000 0.00549 0.00000 ( 1)
   4 S   0.99712 0.00000 0.00288 0.00000 ( 1)
   5 P   0.98091 0.01671 0.00226 0.00012 ( 1)
   6 D   0.00875 0.97677 0.00026 0.01421 ( 2)
   7 V   0.99632 0.00000 0.00368 0.00000 ( 1)
   8 R   0.99282 0.00200 0.00516 0.00002 ( 1)
   9 G   0.99561 0.00000 0.00439 0.00000 ( 1)
  10 Y   0.99820 0.00000 0.00180 0.00000 ( 1)
  11 P   0.99769 0.00000 0.00231 0.00000 ( 1)
  12 E   0.99865 0.00000 0.00135 0.00000 ( 1)
  13 I   0.99778 0.00000 0.00222 0.00000 ( 1)
  14 G   0.99825 0.00000 0.00175 0.00000 ( 1)
  15 A   0.99828 0.00000 0.00172 0.00000 ( 1)
  16 L   0.99407 0.00000 0.00593 0.00000 ( 1)
  17 A   0.99628 0.00000 0.00372 0.00000 ( 1)
  18 F   0.99811 0.00000 0.00189 0.00000 ( 1)
  19 G   0.99803 0.00000 0.00197 0.00000 ( 1)
  20 A   0.00000 0.98886 0.00000 0.01114 ( 2)
  21 K   0.00000 0.96400 0.00000 0.03600 ( 2)
  22 G   0.99672 0.00000 0.00328 0.00000 ( 1)
  23 R   0.99740 0.00000 0.00260 0.00000 ( 1)
  24 F   0.99489 0.00001 0.00509 0.00000 ( 1)
  25 A   0.64968 0.00000 0.35032 0.00000 ( 1)
  26 V   0.99622 0.00000 0.00378 0.00000 ( 1)
  27 S   0.99764 0.00000 0.00236 0.00000 ( 1)
  28 A   0.99639 0.00005 0.00355 0.00000 ( 1)
  29 I   0.99847 0.00000 0.00153 0.00000 ( 1)
  30 M   0.99853 0.00000 0.00147 0.00000 ( 1)
  31 Y   0.99827 0.00000 0.00173 0.00000 ( 1)
  32 V   0.99485 0.00002 0.00513 0.00000 ( 1)
  33 E   0.99828 0.00000 0.00172 0.00000 ( 1)
  34 L   0.99774 0.00000 0.00226 0.00000 ( 1)
  35 Y   0.99827 0.00000 0.00173 0.00000 ( 1)
  36 L   0.99422 0.00000 0.00578 0.00000 ( 1)
  37 V   0.99635 0.00000 0.00365 0.00000 ( 1)
  38 A   0.99653 0.00000 0.00347 0.00000 ( 1)
  39 I   0.99816 0.00000 0.00184 0.00000 ( 1)
  40 G   0.99648 0.00000 0.00352 0.00000 ( 1)
  41 F   0.99847 0.00000 0.00153 0.00000 ( 1)
  42 L   0.99658 0.00000 0.00342 0.00000 ( 1)
  43 I   0.99668 0.00000 0.00332 0.00000 ( 1)
  44 L   0.99037 0.00000 0.00963 0.00000 ( 1)
  45 E   0.95277 0.00000 0.04723 0.00000 ( 1)
  46 G   0.99550 0.00000 0.00450 0.00000 ( 1)
  47 D   0.99865 0.00000 0.00135 0.00000 ( 1)
  48 N   0.99875 0.00000 0.00125 0.00000 ( 1)
  49 L   0.99605 0.00000 0.00395 0.00000 ( 1)
  50 E   0.99845 0.00000 0.00155 0.00000 ( 1)
  51 K   0.99797 0.00000 0.00203 0.00000 ( 1)
  52 L   0.99579 0.00000 0.00421 0.00000 ( 1)
  53 F   0.99807 0.00000 0.00193 0.00000 ( 1)
  54 P   0.99721 0.00000 0.00279 0.00000 ( 1)
  55 S   0.99539 0.00000 0.00461 0.00000 ( 1)
  56 T   0.96902 0.00001 0.03096 0.00000 ( 1)
  57 S   0.95535 0.04294 0.00144 0.00028 ( 1)
  58 L   0.98727 0.00001 0.01273 0.00000 ( 1)
  59 S   0.00000 0.99290 0.00000 0.00710 ( 2)
  60 L   0.99458 0.00001 0.00541 0.00000 ( 1)
  61 G   0.99518 0.00000 0.00482 0.00000 ( 1)
  62 A   0.00001 0.97999 0.00000 0.02001 ( 2)
  63 G   0.35453 0.62964 0.00570 0.01013 ( 2)
  64 L   0.99474 0.00021 0.00505 0.00000 ( 1)
  65 L   0.02414 0.95981 0.00062 0.01543 ( 2)
  66 I   0.99188 0.00002 0.00810 0.00000 ( 1)
  67 S   0.99471 0.00000 0.00529 0.00000 ( 1)
  68 G   0.99763 0.00000 0.00237 0.00000 ( 1)
  69 K   0.99798 0.00000 0.00202 0.00000 ( 1)
  70 H   0.58930 0.39993 0.00727 0.00350 ( 1)
  71 L   0.99611 0.00000 0.00389 0.00000 ( 1)
  72 F   0.99721 0.00000 0.00279 0.00000 ( 1)
  73 I   0.99636 0.00000 0.00364 0.00000 ( 1)
  74 V   0.99393 0.00000 0.00607 0.00000 ( 1)
  75 L   0.99684 0.00000 0.00316 0.00000 ( 1)
  76 S   0.99595 0.00000 0.00405 0.00000 ( 1)
  77 S   0.99746 0.00000 0.00254 0.00000 ( 1)
  78 I   0.99420 0.00050 0.00529 0.00001 ( 1)
  79 V   0.29754 0.69225 0.00117 0.00904 ( 2)
  80 I   0.97387 0.00000 0.02613 0.00000 ( 1)
  81 L   0.48827 0.00000 0.51173 0.00000 ( 3)
  82 P   0.99825 0.00000 0.00175 0.00000 ( 1)
  83 T   0.99783 0.00000 0.00217 0.00000 ( 1)
  84 T   0.99646 0.00000 0.00354 0.00000 ( 1)
  85 W   0.99709 0.00000 0.00291 0.00000 ( 1)
  86 L   0.99615 0.00000 0.00385 0.00000 ( 1)
  87 R   0.99739 0.00000 0.00261 0.00000 ( 1)
  88 N   0.99793 0.00004 0.00203 0.00000 ( 1)
  89 L   0.99764 0.00000 0.00236 0.00000 ( 1)
  90 G   0.99826 0.00000 0.00174 0.00000 ( 1)
  91 V   0.99355 0.00000 0.00645 0.00000 ( 1)
  92 L   0.99614 0.00000 0.00386 0.00000 ( 1)
  93 A   0.99702 0.00000 0.00298 0.00000 ( 1)
  94 Y   0.99782 0.00000 0.00218 0.00000 ( 1)
  95 V   0.99638 0.00000 0.00362 0.00000 ( 1)
  96 S   0.99762 0.00000 0.00238 0.00000 ( 1)
  97 A   0.99717 0.00000 0.00283 0.00000 ( 1)
  98 S   0.47126 0.00002 0.52872 0.00000 ( 3)
  99 G   0.99811 0.00000 0.00189 0.00000 ( 1)
 100 V   0.99625 0.00000 0.00375 0.00000 ( 1)
 101 L   0.97323 0.00000 0.02677 0.00000 ( 1)
 102 A   0.99697 0.00000 0.00303 0.00000 ( 1)
 103 S   0.99761 0.00000 0.00239 0.00000 ( 1)
 104 V   0.99599 0.00003 0.00398 0.00000 ( 1)
 105 V   0.99528 0.00000 0.00472 0.00000 ( 1)
 106 L   0.96008 0.00000 0.03992 0.00000 ( 1)
 107 V   0.99577 0.00000 0.00423 0.00000 ( 1)
 108 F   0.99769 0.00000 0.00231 0.00000 ( 1)
 109 C   0.99751 0.00000 0.00249 0.00000 ( 1)
 110 L   0.99622 0.00000 0.00378 0.00000 ( 1)
 111 L   0.99505 0.00000 0.00495 0.00000 ( 1)
 112 W   0.99709 0.00000 0.00291 0.00000 ( 1)
 113 A   0.98447 0.00000 0.01553 0.00000 ( 1)
 114 A   0.99660 0.00000 0.00340 0.00000 ( 1)
 115 V   0.99641 0.00000 0.00358 0.00000 ( 1)
 116 V   0.99628 0.00000 0.00372 0.00000 ( 1)
 117 D   0.99818 0.00000 0.00182 0.00000 ( 1)
 118 G   0.99818 0.00000 0.00182 0.00000 ( 1)
 119 V   0.99626 0.00000 0.00374 0.00000 ( 1)
 120 G   0.99743 0.00000 0.00257 0.00000 ( 1)
 121 F   0.99503 0.00000 0.00497 0.00000 ( 1)
 122 H   0.00000 0.97459 0.00000 0.02541 ( 2)
 123 G   0.99097 0.00323 0.00576 0.00003 ( 1)
 124 K   0.00010 0.98450 0.00000 0.01539 ( 2)
 125 G   0.99663 0.00000 0.00337 0.00000 ( 1)
 126 T   0.95868 0.00001 0.04131 0.00000 ( 1)
 127 M   0.87016 0.00050 0.12932 0.00001 ( 1)
 128 L   0.99642 0.00004 0.00355 0.00000 ( 1)
 129 N   0.91020 0.00110 0.08868 0.00002 ( 1)
 130 F   0.98479 0.00000 0.01521 0.00000 ( 1)
 131 S   0.82318 0.08963 0.08541 0.00178 ( 1)
 132 G   0.99660 0.00000 0.00340 0.00000 ( 1)
 133 L   0.99635 0.00000 0.00365 0.00000 ( 1)
 134 P   0.99567 0.00000 0.00433 0.00000 ( 1)
 135 T   0.99612 0.00000 0.00388 0.00000 ( 1)
 136 A   0.99088 0.00131 0.00780 0.00002 ( 1)
 137 L   0.99035 0.00000 0.00965 0.00000 ( 1)
 138 G   0.99762 0.00000 0.00238 0.00000 ( 1)
 139 L   0.99612 0.00000 0.00388 0.00000 ( 1)
 140 Y   0.99820 0.00000 0.00180 0.00000 ( 1)
 141 L   0.99779 0.00000 0.00220 0.00000 ( 1)
 142 F   0.99848 0.00000 0.00152 0.00000 ( 1)
 143 C   0.99836 0.00000 0.00164 0.00000 ( 1)
 144 Y   0.99687 0.00000 0.00313 0.00000 ( 1)
 145 G   0.99826 0.00017 0.00156 0.00000 ( 1)
 146 G   0.99815 0.00000 0.00185 0.00000 ( 1)
 147 H   0.99574 0.00000 0.00426 0.00000 ( 1)
 148 P   0.99656 0.00000 0.00344 0.00000 ( 1)
 149 I   0.99010 0.00001 0.00989 0.00000 ( 1)
 150 F   0.99721 0.00000 0.00279 0.00000 ( 1)
 151 P   0.99717 0.00000 0.00283 0.00000 ( 1)
 152 T   0.99201 0.00000 0.00799 0.00000 ( 1)
 153 L   0.99662 0.00000 0.00338 0.00000 ( 1)
 154 C   0.96265 0.00000 0.03735 0.00000 ( 1)
 155 N   0.99659 0.00000 0.00341 0.00000 ( 1)
 156 S   0.99126 0.00000 0.00874 0.00000 ( 1)
 157 M   0.99853 0.00000 0.00147 0.00000 ( 1)
 158 K   0.99797 0.00000 0.00203 0.00000 ( 1)
 159 E   0.01231 0.97822 0.00006 0.00942 ( 2)
 160 K   0.99777 0.00001 0.00221 0.00000 ( 1)
 161 D   0.00000 0.95233 0.00000 0.04767 ( 2)
 162 K   0.93128 0.00505 0.06360 0.00007 ( 1)
 163 F   0.99846 0.00000 0.00154 0.00000 ( 1)
 164 S   0.99377 0.00002 0.00621 0.00000 ( 1)
 165 K   0.98878 0.00916 0.00201 0.00005 ( 1)
 166 V   0.95141 0.00000 0.04859 0.00000 ( 1)
 167 L   0.99588 0.00000 0.00412 0.00000 ( 1)
 168 L   0.97952 0.01275 0.00755 0.00018 ( 1)
 169 V   0.05340 0.93756 0.00020 0.00883 ( 2)
 170 C   0.99839 0.00005 0.00156 0.00000 ( 1)
 171 F   0.99777 0.00000 0.00223 0.00000 ( 1)
 172 V   0.28440 0.70052 0.00427 0.01081 ( 2)
 173 V   0.00000 0.97986 0.00000 0.02014 ( 2)
 174 S   0.99844 0.00000 0.00156 0.00000 ( 1)
 175 T   0.99583 0.00018 0.00398 0.00000 ( 1)
 176 L   0.99756 0.00000 0.00244 0.00000 ( 1)
 177 N   0.99873 0.00000 0.00127 0.00000 ( 1)
 178 F   0.98960 0.00010 0.01030 0.00000 ( 1)
 179 G   0.95614 0.03838 0.00510 0.00039 ( 1)
 180 S   0.98999 0.00004 0.00997 0.00000 ( 1)
 181 V   0.99853 0.00000 0.00147 0.00000 ( 1)
 182 A   0.99707 0.00000 0.00293 0.00000 ( 1)
 183 I   0.90944 0.00000 0.09055 0.00000 ( 1)
 184 L   0.99752 0.00000 0.00248 0.00000 ( 1)
 185 G   0.99822 0.00000 0.00178 0.00000 ( 1)
 186 Y   0.99744 0.00000 0.00256 0.00000 ( 1)
 187 L   0.99553 0.00000 0.00447 0.00000 ( 1)
 188 M   0.99853 0.00000 0.00147 0.00000 ( 1)
 189 Y   0.99808 0.00000 0.00192 0.00000 ( 1)
 190 G   0.99721 0.00000 0.00279 0.00000 ( 1)
 191 G   0.99864 0.00000 0.00136 0.00000 ( 1)
 192 D   0.96874 0.00113 0.03012 0.00001 ( 1)
 193 V   0.99619 0.00000 0.00381 0.00000 ( 1)
 194 E   0.00010 0.97615 0.00002 0.02374 ( 2)
 195 S   0.99106 0.00000 0.00894 0.00000 ( 1)
 196 Q   0.99164 0.00000 0.00835 0.00000 ( 1)
 197 V   0.99622 0.00000 0.00378 0.00000 ( 1)
 198 T   0.99583 0.00000 0.00417 0.00000 ( 1)
 199 L   0.99558 0.00000 0.00442 0.00000 ( 1)
 200 N   0.99831 0.00000 0.00169 0.00000 ( 1)
 201 L   0.99773 0.00000 0.00227 0.00000 ( 1)
 202 P   0.99595 0.00000 0.00405 0.00000 ( 1)
 203 E   0.98755 0.00032 0.01213 0.00000 ( 1)
 204 G   0.88841 0.00000 0.11159 0.00000 ( 1)
 205 K   0.97413 0.00102 0.02483 0.00001 ( 1)
 206 L   0.96075 0.00000 0.03925 0.00000 ( 1)
 207 S   0.99872 0.00000 0.00128 0.00000 ( 1)
 208 S   0.99562 0.00000 0.00438 0.00000 ( 1)
 209 K   0.99798 0.00000 0.00202 0.00000 ( 1)
 210 L   0.98848 0.00112 0.01038 0.00002 ( 1)
 211 A   0.99534 0.00000 0.00466 0.00000 ( 1)
 212 I   0.99702 0.00000 0.00298 0.00000 ( 1)
 213 Y   0.99827 0.00000 0.00173 0.00000 ( 1)
 214 T   0.99804 0.00000 0.00196 0.00000 ( 1)
 215 A   0.99567 0.00000 0.00433 0.00000 ( 1)
 216 L   0.99466 0.00006 0.00528 0.00000 ( 1)
 217 I   0.99751 0.00000 0.00249 0.00000 ( 1)
 218 N   0.99524 0.00000 0.00476 0.00000 ( 1)
 219 P   0.99771 0.00000 0.00229 0.00000 ( 1)
 220 F   0.99845 0.00000 0.00155 0.00000 ( 1)
 221 S   0.99778 0.00001 0.00220 0.00000 ( 1)
 222 K   0.99619 0.00000 0.00381 0.00000 ( 1)
 223 Y   0.99725 0.00000 0.00275 0.00000 ( 1)
 224 A   0.99307 0.00000 0.00693 0.00000 ( 1)
 225 L   0.99478 0.00000 0.00522 0.00000 ( 1)
 226 M   0.96019 0.00000 0.03981 0.00000 ( 1)
 227 V   0.99495 0.00000 0.00505 0.00000 ( 1)
 228 T   0.99601 0.00001 0.00398 0.00000 ( 1)
 229 P   0.99771 0.00000 0.00229 0.00000 ( 1)
 230 V   0.98590 0.00000 0.01410 0.00000 ( 1)
 231 A   0.99688 0.00000 0.00312 0.00000 ( 1)
 232 T   0.88796 0.10901 0.00216 0.00088 ( 1)
 233 V   0.99448 0.00000 0.00552 0.00000 ( 1)
 234 I   0.99761 0.00000 0.00239 0.00000 ( 1)
 235 E   0.99417 0.00000 0.00583 0.00000 ( 1)
 236 E   0.99418 0.00000 0.00582 0.00000 ( 1)
 237 K   0.99237 0.00006 0.00757 0.00000 ( 1)
 238 L   0.94353 0.00000 0.05647 0.00000 ( 1)
 239 F   0.00000 0.98389 0.00000 0.01610 ( 2)
 240 A   0.00002 0.98523 0.00000 0.01475 ( 2)
 241 S   0.99412 0.00000 0.00588 0.00000 ( 1)
 242 N   0.00011 0.98429 0.00001 0.01558 ( 2)
 243 Q   0.00002 0.96172 0.00014 0.03812 ( 2)
 244 R   0.00002 0.95829 0.00010 0.04160 ( 2)
 245 F   0.89804 0.02159 0.07993 0.00044 ( 1)
 246 V   0.02302 0.96461 0.00008 0.01229 ( 2)
 247 H   0.00000 0.98390 0.00000 0.01609 ( 2)
 248 M   0.29523 0.67150 0.02154 0.01172 ( 2)
 249 L   0.93187 0.00012 0.06801 0.00000 ( 1)
 250 I   0.87800 0.08207 0.03860 0.00133 ( 1)
 251 R   0.99488 0.00003 0.00509 0.00000 ( 1)
 252 T   0.99264 0.00000 0.00736 0.00000 ( 1)
 253 F   0.98794 0.00000 0.01206 0.00000 ( 1)
 254 I   0.93342 0.00003 0.06655 0.00000 ( 1)
 255 V   0.99630 0.00000 0.00370 0.00000 ( 1)
 256 M   0.99580 0.00040 0.00379 0.00000 ( 1)
 257 S   0.99865 0.00000 0.00135 0.00000 ( 1)
 258 T   0.99736 0.00000 0.00264 0.00000 ( 1)
 259 V   0.99622 0.00000 0.00378 0.00000 ( 1)
 260 I   0.99068 0.00021 0.00911 0.00000 ( 1)
 261 I   0.90107 0.01491 0.08377 0.00025 ( 1)
 262 A   0.99663 0.00000 0.00337 0.00000 ( 1)
 263 L   0.99661 0.00000 0.00338 0.00000 ( 1)
 264 T   0.96811 0.00001 0.03188 0.00000 ( 1)
 265 V   0.99392 0.00010 0.00597 0.00000 ( 1)
 266 P   0.99764 0.00000 0.00236 0.00000 ( 1)
 267 F   0.99847 0.00000 0.00153 0.00000 ( 1)
 268 F   0.99738 0.00000 0.00262 0.00000 ( 1)
 269 A   0.99746 0.00000 0.00254 0.00000 ( 1)
 270 D   0.94471 0.05192 0.00289 0.00047 ( 1)
 271 L   0.99752 0.00000 0.00248 0.00000 ( 1)
 272 M   0.99853 0.00000 0.00147 0.00000 ( 1)
 273 A   0.99746 0.00000 0.00254 0.00000 ( 1)
 274 L   0.99685 0.00000 0.00315 0.00000 ( 1)
 275 V   0.99302 0.00000 0.00698 0.00000 ( 1)
 276 G   0.99798 0.00000 0.00202 0.00000 ( 1)
 277 S   0.99486 0.00000 0.00514 0.00000 ( 1)
 278 L   0.99593 0.00000 0.00407 0.00000 ( 1)
 279 L   0.99400 0.00000 0.00600 0.00000 ( 1)
 280 I   0.99867 0.00002 0.00131 0.00000 ( 1)
 281 V   0.99388 0.00000 0.00612 0.00000 ( 1)
 282 M   0.89460 0.02373 0.08115 0.00052 ( 1)
 283 A   0.97834 0.00000 0.02166 0.00000 ( 1)
 284 S   0.93113 0.00072 0.06813 0.00001 ( 1)
 285 M   0.99853 0.00000 0.00147 0.00000 ( 1)
 286 L   0.99261 0.00001 0.00738 0.00000 ( 1)
 287 L   0.99619 0.00000 0.00381 0.00000 ( 1)
 288 P   0.99742 0.00000 0.00258 0.00000 ( 1)
 289 C   0.99801 0.00000 0.00199 0.00000 ( 1)
 290 I   0.97892 0.01818 0.00268 0.00022 ( 1)
 291 C   0.99844 0.00000 0.00156 0.00000 ( 1)
 292 Y   0.99827 0.00000 0.00173 0.00000 ( 1)
 293 L   0.99452 0.00000 0.00548 0.00000 ( 1)
 294 K   0.99730 0.00000 0.00270 0.00000 ( 1)
 295 I   0.99324 0.00000 0.00676 0.00000 ( 1)
 296 F   0.99843 0.00000 0.00157 0.00000 ( 1)
 297 G   0.98919 0.00001 0.01080 0.00000 ( 1)
 298 T   0.00000 0.98778 0.00000 0.01222 ( 2)
 299 A   0.00007 0.98829 0.00000 0.01163 ( 2)
 300 S   0.00002 0.98206 0.00000 0.01792 ( 2)
 301 C   0.00000 0.97955 0.00000 0.02045 ( 2)
 302 S   0.99528 0.00163 0.00307 0.00001 ( 1)
 303 R   0.00003 0.98207 0.00000 0.01790 ( 2)
 304 A   0.00077 0.98876 0.00000 0.01047 ( 2)
 305 E   0.99828 0.00000 0.00172 0.00000 ( 1)
 306 V   0.12883 0.85502 0.00275 0.01340 ( 2)
 307 A   0.97340 0.00286 0.02371 0.00004 ( 1)
 308 L   0.47436 0.05776 0.46661 0.00127 ( 1)
 309 M   0.99642 0.00000 0.00358 0.00000 ( 1)
 310 V   0.00117 0.98681 0.00001 0.01202 ( 2)
 311 M   0.57264 0.42047 0.00236 0.00453 ( 1)
 312 I   0.99601 0.00000 0.00399 0.00000 ( 1)
 313 I   0.99311 0.00000 0.00689 0.00000 ( 1)
 314 I   0.00004 0.98667 0.00000 0.01329 ( 2)
 315 L   0.99219 0.00203 0.00576 0.00002 ( 1)
 316 G   0.98857 0.00000 0.01142 0.00000 ( 1)
 317 S   0.98699 0.00410 0.00887 0.00005 ( 1)
 318 L   0.99627 0.00075 0.00298 0.00001 ( 1)
 319 V   0.99307 0.00032 0.00661 0.00000 ( 1)
 320 A   0.20983 0.77993 0.00164 0.00860 ( 2)
 321 A   0.07686 0.90823 0.00073 0.01418 ( 2)
 322 S   0.76097 0.23074 0.00542 0.00287 ( 1)
 323 G   0.99751 0.00000 0.00249 0.00000 ( 1)
 324 T   0.99592 0.00000 0.00408 0.00000 ( 1)
 325 Y   0.99827 0.00000 0.00173 0.00000 ( 1)
 326 S   0.00000 0.98830 0.00000 0.01170 ( 2)
 327 S   0.98994 0.00088 0.00917 0.00001 ( 1)
 328 L   0.99136 0.00471 0.00389 0.00005 ( 1)
 329 Q   0.64042 0.32373 0.03136 0.00450 ( 1)
 330 K   0.00391 0.98643 0.00002 0.00963 ( 2)
 331 I   0.99475 0.00045 0.00480 0.00000 ( 1)
 332 I   0.00125 0.99026 0.00001 0.00848 ( 2)
 333 H   0.00000 0.99126 0.00000 0.00874 ( 2)
 334 D   0.00123 0.98585 0.00005 0.01287 ( 2)
 335 F   0.96432 0.00273 0.03291 0.00003 ( 1)


lnL = -15448.440558

Bayes Empirical Bayes (BEB) probabilities for 4 classes (class)
(amino acids refer to 1st sequence: Horvu_13821_1H01G536500.1)

   1 M   0.99688 0.00000 0.00312 0.00000 ( 1)
   2 S   0.00462 0.95414 0.00278 0.03847 ( 2)
   3 A   0.98700 0.00000 0.01300 0.00000 ( 1)
   4 S   0.99407 0.00000 0.00593 0.00000 ( 1)
   5 P   0.99306 0.00287 0.00404 0.00003 ( 1)
   6 D   0.25659 0.70889 0.01397 0.02055 ( 2)
   7 V   0.99163 0.00000 0.00837 0.00000 ( 1)
   8 R   0.99131 0.00093 0.00775 0.00001 ( 1)
   9 G   0.99066 0.00000 0.00934 0.00000 ( 1)
  10 Y   0.99699 0.00000 0.00301 0.00000 ( 1)
  11 P   0.99594 0.00000 0.00406 0.00000 ( 1)
  12 E   0.99718 0.00000 0.00282 0.00000 ( 1)
  13 I   0.99518 0.00000 0.00482 0.00000 ( 1)
  14 G   0.99638 0.00000 0.00362 0.00000 ( 1)
  15 A   0.99694 0.00000 0.00306 0.00000 ( 1)
  16 L   0.98751 0.00000 0.01249 0.00000 ( 1)
  17 A   0.99256 0.00000 0.00744 0.00000 ( 1)
  18 F   0.99603 0.00000 0.00397 0.00000 ( 1)
  19 G   0.99569 0.00000 0.00431 0.00000 ( 1)
  20 A   0.00006 0.98147 0.00000 0.01847 ( 2)
  21 K   0.00000 0.88791 0.00000 0.11209 ( 2)
  22 G   0.99385 0.00000 0.00615 0.00000 ( 1)
  23 R   0.99548 0.00000 0.00452 0.00000 ( 1)
  24 F   0.98852 0.00001 0.01148 0.00000 ( 1)
  25 A   0.66347 0.00000 0.33653 0.00000 ( 1)
  26 V   0.99204 0.00000 0.00796 0.00000 ( 1)
  27 S   0.99611 0.00000 0.00389 0.00000 ( 1)
  28 A   0.99218 0.00002 0.00780 0.00000 ( 1)
  29 I   0.99661 0.00000 0.00339 0.00000 ( 1)
  30 M   0.99687 0.00000 0.00313 0.00000 ( 1)
  31 Y   0.99711 0.00000 0.00289 0.00000 ( 1)
  32 V   0.98840 0.00000 0.01159 0.00000 ( 1)
  33 E   0.99694 0.00000 0.00306 0.00000 ( 1)
  34 L   0.99506 0.00000 0.00494 0.00000 ( 1)
  35 Y   0.99712 0.00000 0.00288 0.00000 ( 1)
  36 L   0.98846 0.00000 0.01154 0.00000 ( 1)
  37 V   0.99154 0.00000 0.00846 0.00000 ( 1)
  38 A   0.99316 0.00000 0.00684 0.00000 ( 1)
  39 I   0.99576 0.00000 0.00424 0.00000 ( 1)
  40 G   0.99290 0.00000 0.00710 0.00000 ( 1)
  41 F   0.99661 0.00000 0.00339 0.00000 ( 1)
  42 L   0.99342 0.00000 0.00658 0.00000 ( 1)
  43 I   0.99278 0.00000 0.00722 0.00000 ( 1)
  44 L   0.98453 0.00000 0.01547 0.00000 ( 1)
  45 E   0.94491 0.00000 0.05509 0.00000 ( 1)
  46 G   0.99245 0.00000 0.00755 0.00000 ( 1)
  47 D   0.99718 0.00000 0.00282 0.00000 ( 1)
  48 N   0.99759 0.00000 0.00241 0.00000 ( 1)
  49 L   0.99216 0.00000 0.00784 0.00000 ( 1)
  50 E   0.99682 0.00000 0.00318 0.00000 ( 1)
  51 K   0.99680 0.00000 0.00320 0.00000 ( 1)
  52 L   0.98976 0.00000 0.01024 0.00000 ( 1)
  53 F   0.99594 0.00000 0.00406 0.00000 ( 1)
  54 P   0.99472 0.00000 0.00528 0.00000 ( 1)
  55 S   0.99058 0.00000 0.00942 0.00000 ( 1)
  56 T   0.95197 0.00000 0.04802 0.00000 ( 1)
  57 S   0.99398 0.00309 0.00290 0.00003 ( 1)
  58 L   0.97351 0.00000 0.02649 0.00000 ( 1)
  59 S   0.00026 0.98795 0.00000 0.01179 ( 2)
  60 L   0.98748 0.00001 0.01251 0.00000 ( 1)
  61 G   0.99219 0.00000 0.00781 0.00000 ( 1)
  62 A   0.00118 0.95000 0.00015 0.04867 ( 2)
  63 G   0.62928 0.33625 0.02263 0.01184 ( 1)
  64 L   0.98972 0.00005 0.01023 0.00000 ( 1)
  65 L   0.43563 0.52538 0.02051 0.01848 ( 2)
  66 I   0.98310 0.00001 0.01690 0.00000 ( 1)
  67 S   0.98659 0.00000 0.01340 0.00000 ( 1)
  68 G   0.99580 0.00000 0.00420 0.00000 ( 1)
  69 K   0.99682 0.00000 0.00318 0.00000 ( 1)
  70 H   0.92616 0.06042 0.01270 0.00073 ( 1)
  71 L   0.99275 0.00000 0.00725 0.00000 ( 1)
  72 F   0.99477 0.00000 0.00523 0.00000 ( 1)
  73 I   0.99169 0.00000 0.00831 0.00000 ( 1)
  74 V   0.98586 0.00000 0.01413 0.00000 ( 1)
  75 L   0.99324 0.00000 0.00676 0.00000 ( 1)
  76 S   0.99128 0.00000 0.00872 0.00000 ( 1)
  77 S   0.99486 0.00000 0.00514 0.00000 ( 1)
  78 I   0.99057 0.00009 0.00934 0.00000 ( 1)
  79 V   0.87362 0.11487 0.00840 0.00311 ( 1)
  80 I   0.96241 0.00000 0.03759 0.00000 ( 1)
  81 L   0.51396 0.00000 0.48604 0.00000 ( 1)
  82 P   0.99620 0.00000 0.00380 0.00000 ( 1)
  83 T   0.99585 0.00000 0.00415 0.00000 ( 1)
  84 T   0.99370 0.00000 0.00630 0.00000 ( 1)
  85 W   0.99587 0.00000 0.00413 0.00000 ( 1)
  86 L   0.99292 0.00000 0.00708 0.00000 ( 1)
  87 R   0.99463 0.00000 0.00537 0.00000 ( 1)
  88 N   0.99629 0.00002 0.00369 0.00000 ( 1)
  89 L   0.99482 0.00000 0.00518 0.00000 ( 1)
  90 G   0.99641 0.00000 0.00359 0.00000 ( 1)
  91 V   0.98738 0.00000 0.01262 0.00000 ( 1)
  92 L   0.99297 0.00000 0.00703 0.00000 ( 1)
  93 A   0.99324 0.00000 0.00676 0.00000 ( 1)
  94 Y   0.99642 0.00000 0.00358 0.00000 ( 1)
  95 V   0.99150 0.00000 0.00850 0.00000 ( 1)
  96 S   0.99429 0.00000 0.00571 0.00000 ( 1)
  97 A   0.99332 0.00000 0.00668 0.00000 ( 1)
  98 S   0.43262 0.00001 0.56737 0.00000 ( 3)
  99 G   0.99602 0.00000 0.00398 0.00000 ( 1)
 100 V   0.99153 0.00000 0.00847 0.00000 ( 1)
 101 L   0.96255 0.00000 0.03745 0.00000 ( 1)
 102 A   0.99355 0.00000 0.00645 0.00000 ( 1)
 103 S   0.99606 0.00000 0.00394 0.00000 ( 1)
 104 V   0.99083 0.00001 0.00916 0.00000 ( 1)
 105 V   0.98993 0.00000 0.01007 0.00000 ( 1)
 106 L   0.93989 0.00000 0.06011 0.00000 ( 1)
 107 V   0.99121 0.00000 0.00879 0.00000 ( 1)
 108 F   0.99482 0.00000 0.00518 0.00000 ( 1)
 109 C   0.99534 0.00000 0.00466 0.00000 ( 1)
 110 L   0.99208 0.00000 0.00792 0.00000 ( 1)
 111 L   0.98850 0.00000 0.01150 0.00000 ( 1)
 112 W   0.99587 0.00000 0.00413 0.00000 ( 1)
 113 A   0.97074 0.00000 0.02926 0.00000 ( 1)
 114 A   0.99357 0.00000 0.00643 0.00000 ( 1)
 115 V   0.99303 0.00000 0.00697 0.00000 ( 1)
 116 V   0.99167 0.00000 0.00833 0.00000 ( 1)
 117 D   0.99638 0.00000 0.00362 0.00000 ( 1)
 118 G   0.99620 0.00000 0.00380 0.00000 ( 1)
 119 V   0.99167 0.00000 0.00833 0.00000 ( 1)
 120 G   0.99549 0.00000 0.00451 0.00000 ( 1)
 121 F   0.99300 0.00000 0.00700 0.00000 ( 1)
 122 H   0.00000 0.92549 0.00000 0.07451 ( 2)
 123 G   0.98932 0.00083 0.00983 0.00001 ( 1)
 124 K   0.00176 0.96477 0.00005 0.03343 ( 2)
 125 G   0.99427 0.00000 0.00573 0.00000 ( 1)
 126 T   0.94552 0.00001 0.05447 0.00000 ( 1)
 127 M   0.82469 0.00011 0.17520 0.00000 ( 1)
 128 L   0.99324 0.00002 0.00674 0.00000 ( 1)
 129 N   0.88922 0.00057 0.11019 0.00002 ( 1)
 130 F   0.97155 0.00000 0.02845 0.00000 ( 1)
 131 S   0.84013 0.01437 0.14480 0.00070 ( 1)
 132 G   0.99336 0.00000 0.00664 0.00000 ( 1)
 133 L   0.99119 0.00000 0.00881 0.00000 ( 1)
 134 P   0.99263 0.00000 0.00737 0.00000 ( 1)
 135 T   0.99253 0.00000 0.00747 0.00000 ( 1)
 136 A   0.98543 0.00117 0.01338 0.00002 ( 1)
 137 L   0.98450 0.00000 0.01550 0.00000 ( 1)
 138 G   0.99576 0.00000 0.00424 0.00000 ( 1)
 139 L   0.99280 0.00000 0.00720 0.00000 ( 1)
 140 Y   0.99700 0.00000 0.00300 0.00000 ( 1)
 141 L   0.99553 0.00000 0.00447 0.00000 ( 1)
 142 F   0.99661 0.00000 0.00339 0.00000 ( 1)
 143 C   0.99717 0.00000 0.00283 0.00000 ( 1)
 144 Y   0.99489 0.00000 0.00511 0.00000 ( 1)
 145 G   0.99723 0.00005 0.00272 0.00000 ( 1)
 146 G   0.99622 0.00000 0.00378 0.00000 ( 1)
 147 H   0.99336 0.00000 0.00664 0.00000 ( 1)
 148 P   0.99333 0.00000 0.00667 0.00000 ( 1)
 149 I   0.97929 0.00001 0.02070 0.00000 ( 1)
 150 F   0.99477 0.00000 0.00523 0.00000 ( 1)
 151 P   0.99490 0.00000 0.00510 0.00000 ( 1)
 152 T   0.98822 0.00000 0.01178 0.00000 ( 1)
 153 L   0.99368 0.00000 0.00632 0.00000 ( 1)
 154 C   0.95992 0.00000 0.04008 0.00000 ( 1)
 155 N   0.99265 0.00000 0.00734 0.00000 ( 1)
 156 S   0.98700 0.00000 0.01300 0.00000 ( 1)
 157 M   0.99688 0.00000 0.00312 0.00000 ( 1)
 158 K   0.99681 0.00000 0.00319 0.00000 ( 1)
 159 E   0.12559 0.86205 0.00100 0.01136 ( 2)
 160 K   0.99647 0.00001 0.00352 0.00000 ( 1)
 161 D   0.00015 0.80024 0.00058 0.19903 ( 2)
 162 K   0.92653 0.00121 0.07223 0.00003 ( 1)
 163 F   0.99659 0.00000 0.00341 0.00000 ( 1)
 164 S   0.98915 0.00003 0.01082 0.00000 ( 1)
 165 K   0.99521 0.00159 0.00318 0.00001 ( 1)
 166 V   0.93363 0.00000 0.06637 0.00000 ( 1)
 167 L   0.99187 0.00000 0.00812 0.00000 ( 1)
 168 L   0.98120 0.00139 0.01737 0.00004 ( 1)
 169 V   0.36325 0.62528 0.00230 0.00917 ( 2)
 170 C   0.99728 0.00002 0.00271 0.00000 ( 1)
 171 F   0.99552 0.00000 0.00448 0.00000 ( 1)
 172 V   0.84056 0.12617 0.02898 0.00429 ( 1)
 173 V   0.00004 0.95430 0.00001 0.04566 ( 2)
 174 S   0.99730 0.00000 0.00270 0.00000 ( 1)
 175 T   0.99227 0.00010 0.00763 0.00000 ( 1)
 176 L   0.99481 0.00000 0.00519 0.00000 ( 1)
 177 N   0.99756 0.00000 0.00244 0.00000 ( 1)
 178 F   0.98401 0.00008 0.01591 0.00000 ( 1)
 179 G   0.97620 0.01516 0.00842 0.00023 ( 1)
 180 S   0.98477 0.00004 0.01519 0.00000 ( 1)
 181 V   0.99688 0.00000 0.00312 0.00000 ( 1)
 182 A   0.99421 0.00000 0.00579 0.00000 ( 1)
 183 I   0.88231 0.00000 0.11769 0.00000 ( 1)
 184 L   0.99450 0.00000 0.00550 0.00000 ( 1)
 185 G   0.99629 0.00000 0.00371 0.00000 ( 1)
 186 Y   0.99587 0.00000 0.00413 0.00000 ( 1)
 187 L   0.99027 0.00000 0.00973 0.00000 ( 1)
 188 M   0.99688 0.00000 0.00312 0.00000 ( 1)
 189 Y   0.99679 0.00000 0.00321 0.00000 ( 1)
 190 G   0.99481 0.00000 0.00519 0.00000 ( 1)
 191 G   0.99714 0.00000 0.00286 0.00000 ( 1)
 192 D   0.96014 0.00014 0.03972 0.00000 ( 1)
 193 V   0.99147 0.00000 0.00853 0.00000 ( 1)
 194 E   0.00320 0.95075 0.00080 0.04526 ( 2)
 195 S   0.98680 0.00000 0.01320 0.00000 ( 1)
 196 Q   0.98841 0.00000 0.01158 0.00000 ( 1)
 197 V   0.99209 0.00000 0.00791 0.00000 ( 1)
 198 T   0.99267 0.00000 0.00733 0.00000 ( 1)
 199 L   0.99107 0.00000 0.00893 0.00000 ( 1)
 200 N   0.99689 0.00000 0.00311 0.00000 ( 1)
 201 L   0.99507 0.00000 0.00493 0.00000 ( 1)
 202 P   0.99317 0.00000 0.00683 0.00000 ( 1)
 203 E   0.97314 0.00014 0.02671 0.00000 ( 1)
 204 G   0.84024 0.00000 0.15976 0.00000 ( 1)
 205 K   0.96785 0.00028 0.03187 0.00001 ( 1)
 206 L   0.94457 0.00000 0.05543 0.00000 ( 1)
 207 S   0.99752 0.00000 0.00248 0.00000 ( 1)
 208 S   0.99168 0.00000 0.00832 0.00000 ( 1)
 209 K   0.99682 0.00000 0.00318 0.00000 ( 1)
 210 L   0.97418 0.00048 0.02531 0.00002 ( 1)
 211 A   0.99176 0.00000 0.00824 0.00000 ( 1)
 212 I   0.99558 0.00000 0.00442 0.00000 ( 1)
 213 Y   0.99712 0.00000 0.00288 0.00000 ( 1)
 214 T   0.99628 0.00000 0.00372 0.00000 ( 1)
 215 A   0.99267 0.00000 0.00733 0.00000 ( 1)
 216 L   0.99015 0.00005 0.00980 0.00000 ( 1)
 217 I   0.99429 0.00000 0.00571 0.00000 ( 1)
 218 N   0.99134 0.00000 0.00866 0.00000 ( 1)
 219 P   0.99597 0.00000 0.00403 0.00000 ( 1)
 220 F   0.99654 0.00000 0.00346 0.00000 ( 1)
 221 S   0.99599 0.00001 0.00401 0.00000 ( 1)
 222 K   0.99400 0.00000 0.00600 0.00000 ( 1)
 223 Y   0.99552 0.00000 0.00448 0.00000 ( 1)
 224 A   0.98899 0.00000 0.01101 0.00000 ( 1)
 225 L   0.99034 0.00000 0.00966 0.00000 ( 1)
 226 M   0.94311 0.00000 0.05689 0.00000 ( 1)
 227 V   0.98900 0.00000 0.01100 0.00000 ( 1)
 228 T   0.99192 0.00001 0.00808 0.00000 ( 1)
 229 P   0.99597 0.00000 0.00403 0.00000 ( 1)
 230 V   0.97698 0.00000 0.02302 0.00000 ( 1)
 231 A   0.99379 0.00000 0.00621 0.00000 ( 1)
 232 T   0.97593 0.01927 0.00453 0.00026 ( 1)
 233 V   0.98823 0.00000 0.01177 0.00000 ( 1)
 234 I   0.99452 0.00000 0.00548 0.00000 ( 1)
 235 E   0.99225 0.00000 0.00775 0.00000 ( 1)
 236 E   0.99226 0.00000 0.00774 0.00000 ( 1)
 237 K   0.98971 0.00005 0.01024 0.00000 ( 1)
 238 L   0.92300 0.00000 0.07700 0.00000 ( 1)
 239 F   0.00064 0.96432 0.00005 0.03499 ( 2)
 240 A   0.00225 0.96682 0.00017 0.03077 ( 2)
 241 S   0.98901 0.00000 0.01099 0.00000 ( 1)
 242 N   0.01079 0.95635 0.00113 0.03173 ( 2)
 243 Q   0.00146 0.87610 0.01122 0.11123 ( 2)
 244 R   0.00099 0.85375 0.00886 0.13640 ( 2)
 245 F   0.87090 0.00296 0.12599 0.00014 ( 1)
 246 V   0.43909 0.54368 0.00336 0.01386 ( 2)
 247 H   0.00052 0.95983 0.00003 0.03963 ( 2)
 248 M   0.79188 0.11260 0.09112 0.00440 ( 1)
 249 L   0.90804 0.00005 0.09191 0.00000 ( 1)
 250 I   0.92342 0.00569 0.07069 0.00020 ( 1)
 251 R   0.99103 0.00003 0.00893 0.00000 ( 1)
 252 T   0.98297 0.00000 0.01703 0.00000 ( 1)
 253 F   0.97789 0.00000 0.02211 0.00000 ( 1)
 254 I   0.90112 0.00002 0.09886 0.00000 ( 1)
 255 V   0.99136 0.00000 0.00864 0.00000 ( 1)
 256 M   0.99136 0.00011 0.00853 0.00000 ( 1)
 257 S   0.99738 0.00000 0.00262 0.00000 ( 1)
 258 T   0.99504 0.00000 0.00496 0.00000 ( 1)
 259 V   0.99196 0.00000 0.00804 0.00000 ( 1)
 260 I   0.97987 0.00004 0.02009 0.00000 ( 1)
 261 I   0.88192 0.00305 0.11492 0.00010 ( 1)
 262 A   0.99275 0.00000 0.00725 0.00000 ( 1)
 263 L   0.99239 0.00000 0.00761 0.00000 ( 1)
 264 T   0.95296 0.00001 0.04703 0.00000 ( 1)
 265 V   0.98662 0.00003 0.01334 0.00000 ( 1)
 266 P   0.99583 0.00000 0.00417 0.00000 ( 1)
 267 F   0.99661 0.00000 0.00339 0.00000 ( 1)
 268 F   0.99498 0.00000 0.00502 0.00000 ( 1)
 269 A   0.99394 0.00000 0.00606 0.00000 ( 1)
 270 D   0.98550 0.00938 0.00500 0.00012 ( 1)
 271 L   0.99474 0.00000 0.00526 0.00000 ( 1)
 272 M   0.99688 0.00000 0.00312 0.00000 ( 1)
 273 A   0.99490 0.00000 0.00510 0.00000 ( 1)
 274 L   0.99348 0.00000 0.00652 0.00000 ( 1)
 275 V   0.98555 0.00000 0.01445 0.00000 ( 1)
 276 G   0.99577 0.00000 0.00423 0.00000 ( 1)
 277 S   0.99196 0.00000 0.00804 0.00000 ( 1)
 278 L   0.99227 0.00000 0.00773 0.00000 ( 1)
 279 L   0.98900 0.00000 0.01100 0.00000 ( 1)
 280 I   0.99745 0.00001 0.00254 0.00000 ( 1)
 281 V   0.98702 0.00000 0.01298 0.00000 ( 1)
 282 M   0.86265 0.00191 0.13533 0.00011 ( 1)
 283 A   0.96613 0.00000 0.03387 0.00000 ( 1)
 284 S   0.89652 0.00021 0.10326 0.00001 ( 1)
 285 M   0.99687 0.00000 0.00313 0.00000 ( 1)
 286 L   0.98620 0.00001 0.01379 0.00000 ( 1)
 287 L   0.99276 0.00000 0.00724 0.00000 ( 1)
 288 P   0.99543 0.00000 0.00457 0.00000 ( 1)
 289 C   0.99663 0.00000 0.00337 0.00000 ( 1)
 290 I   0.99242 0.00127 0.00628 0.00003 ( 1)
 291 C   0.99730 0.00000 0.00270 0.00000 ( 1)
 292 Y   0.99712 0.00000 0.00288 0.00000 ( 1)
 293 L   0.98791 0.00000 0.01209 0.00000 ( 1)
 294 K   0.99574 0.00000 0.00426 0.00000 ( 1)
 295 I   0.98712 0.00000 0.01288 0.00000 ( 1)
 296 F   0.99654 0.00000 0.00346 0.00000 ( 1)
 297 G   0.97969 0.00001 0.02031 0.00000 ( 1)
 298 T   0.00010 0.97665 0.00000 0.02325 ( 2)
 299 A   0.00424 0.97473 0.00006 0.02097 ( 2)
 300 S   0.00072 0.96316 0.00002 0.03610 ( 2)
 301 C   0.00004 0.95096 0.00001 0.04899 ( 2)
 302 S   0.99353 0.00034 0.00612 0.00001 ( 1)
 303 R   0.00259 0.96105 0.00039 0.03597 ( 2)
 304 A   0.03030 0.95154 0.00022 0.01794 ( 2)
 305 E   0.99694 0.00000 0.00306 0.00000 ( 1)
 306 V   0.69313 0.26979 0.02876 0.00831 ( 1)
 307 A   0.96656 0.00048 0.03295 0.00001 ( 1)
 308 L   0.50597 0.00592 0.48784 0.00028 ( 1)
 309 M   0.99308 0.00000 0.00692 0.00000 ( 1)
 310 V   0.08073 0.89442 0.00103 0.02383 ( 2)
 311 M   0.93459 0.05685 0.00745 0.00111 ( 1)
 312 I   0.99358 0.00000 0.00642 0.00000 ( 1)
 313 I   0.98478 0.00000 0.01522 0.00000 ( 1)
 314 I   0.00233 0.97197 0.00004 0.02566 ( 2)
 315 L   0.98796 0.00119 0.01083 0.00002 ( 1)
 316 G   0.97926 0.00000 0.02074 0.00000 ( 1)
 317 S   0.98577 0.00103 0.01318 0.00002 ( 1)
 318 L   0.99421 0.00029 0.00550 0.00000 ( 1)
 319 V   0.98803 0.00027 0.01170 0.00000 ( 1)
 320 A   0.60636 0.38009 0.00739 0.00615 ( 1)
 321 A   0.41170 0.56207 0.00863 0.01760 ( 2)
 322 S   0.92045 0.06525 0.01302 0.00128 ( 1)
 323 G   0.99552 0.00000 0.00448 0.00000 ( 1)
 324 T   0.99230 0.00000 0.00770 0.00000 ( 1)
 325 Y   0.99712 0.00000 0.00288 0.00000 ( 1)
 326 S   0.00005 0.98302 0.00000 0.01692 ( 2)
 327 S   0.98550 0.00100 0.01348 0.00002 ( 1)
 328 L   0.99140 0.00128 0.00730 0.00002 ( 1)
 329 Q   0.90492 0.03623 0.05791 0.00095 ( 1)
 330 K   0.07641 0.90938 0.00079 0.01343 ( 2)
 331 I   0.99290 0.00032 0.00678 0.00000 ( 1)
 332 I   0.03957 0.94884 0.00028 0.01131 ( 2)
 333 H   0.00034 0.98676 0.00000 0.01290 ( 2)
 334 D   0.04321 0.93193 0.00224 0.02262 ( 2)
 335 F   0.95207 0.00041 0.04751 0.00001 ( 1)
