# Supplementary material for: Transcriptional convergence after repeated duplication of an amino acid transporter gene leads to the independent emergence of the black husk/pericarp trait in barley and rice
Source: Plant Biotechnol J. 2023 Dec 20;22(5):1282–98. doi: 10.1111/pbi.14264 (PMC11022822; doi:10.1111/pbi.14264)
Supplement: Supplementary file 7 — Data S2 The profiles of natural selection analysis. [file PBI-22-1282-s007.zip › natural_selection/ModelA_Blp2/lnf]

    -1    335    334


 1

     1      1   -29.3970869926   0.000000000000       0.0000  AAA (K) AAG (K) AAA (K) AGA (R) AGG (R) AAG (K) AAG (K) --- (-) --- (-) AAG (K) AAG (K) AAG (K) AAG (K) AAG (K) AAG (K) AAG (K) AAG (K) AAG (K) AAG (K) AAA (K) AGG (R) AAG (K) AGG (R) AGG (R) AAG (K) AGG (R) AGG (R) AAA (K) AGG (R) AGG (R) AAG (K) AAG (K) AAA (K) AAA (K) AGG (R) AGG (R) AGG (R) AGG (R) AAA (K) AGG (R) AGG (R) AAA (K) --- (-) AGG (R) AGG (R) AAA (K) AGG (R) --- (-) AAA (K) AGG (R) AGG (R) --- (-) AGG (R) AGG (R) --- (-) AAA (K) AAA (K) AAA (K) AGG (R) CGG (R) AAG (K) CGG (R) AAG (K) AAG (K) 
     2      1   -87.2633371379   0.000000000000       0.0000  AAA (K) AAG (K) AAA (K) CGA (R) CGA (R) AGA (R) AGA (R) AGA (R) AAA (K) AAG (K) AAG (K) AAG (K) AAG (K) CGC (R) AAG (K) AAG (K) AGG (R) AAC (N) CGA (R) GGA (G) CGA (R) AAG (K) CGA (R) CCG (P) CAG (Q) CGA (R) CGA (R) AAA (K) CCG (P) CCG (P) CAG (Q) AGG (R) AAA (K) AAA (K) CGA (R) AGA (R) CGA (R) CGA (R) AAA (K) AGA (R) CGA (R) AAA (K) AAA (K) AGA (R) CGA (R) AAA (K) CGA (R) CGA (R) AAA (K) AGA (R) CGA (R) AAA (K) CGA (R) CGA (R) AAA (K) AAA (K) AAA (K) AAA (K) CGA (R) CGA (R) AAA (K) CGA (R) AAA (K) AGG (R) 
     3      1   -90.8573329268   0.000000000000       0.0000  AAA (K) AAG (K) AAG (K) CCG (P) CCC (P) TTG (L) TCG (S) CCC (P) AAG (K) AAA (K) AAA (K) AAA (K) AAA (K) AAA (K) AAA (K) AAG (K) AAG (K) GTC (V) CGC (R) AAA (K) ACG (T) AAA (K) GGC (G) GGC (G) GGC (G) CCC (P) CCG (P) AAG (K) GCC (A) GGC (G) GGC (G) GGC (G) AAA (K) AAG (K) CGG (R) CCC (P) CCC (P) CGG (R) AAG (K) CCC (P) CGG (R) AAG (K) AAA (K) CCC (P) CGG (R) AAG (K) CCC (P) CGG (R) AAA (K) CCC (P) CGG (R) AAG (K) CCC (P) CGG (R) AAG (K) AAA (K) AAA (K) AAG (K) CGG (R) GGC (G) GCC (A) GGC (G) GCC (A) GGC (G) 
     4      1   -61.9860021821   0.000000000000       0.0000  AAA (K) AGG (R) AAG (K) AAG (K) AAG (K) AAG (K) AAG (K) AAG (K) AAG (K) AAG (K) AGG (R) AAG (K) AAG (K) AGG (R) AGG (R) AGG (R) AAG (K) CAG (Q) AAG (K) AAG (K) AAG (K) AGA (R) AAG (K) AAG (K) CGG (R) AAG (K) AAG (K) AAG (K) AAG (K) AAG (K) AAG (K) AGG (R) AAT (N) AAG (K) AAG (K) AAG (K) AAG (K) AAG (K) AAG (K) AAG (K) AAG (K) AAG (K) AAT (N) AAG (K) AAG (K) AAG (K) AAG (K) AAG (K) AAG (K) AAG (K) AAG (K) AAG (K) AAG (K) AAG (K) AAG (K) AAG (K) AAG (K) AAG (K) AAG (K) AAG (K) AGG (R) AAG (K) AGG (R) AGG (R) 
     5      1   -24.3782468462   0.000000000026       0.0000  AAC (N) AAC (N) AAC (N) AAC (N) AAC (N) AAC (N) AAC (N) --- (-) AGG (R) AAC (N) AAC (N) AAC (N) AAC (N) AAC (N) AAC (N) AAC (N) AAT (N) AAC (N) AAC (N) AAC (N) --- (-) AAC (N) AAC (N) AAC (N) AAC (N) AAC (N) AAC (N) AAC (N) AAC (N) AAC (N) AAC (N) AAC (N) AAC (N) AAC (N) AAC (N) AAC (N) AAC (N) AAC (N) AAC (N) AAC (N) AAC (N) AAC (N) --- (-) AAC (N) AAC (N) AAC (N) AAC (N) AAC (N) AAC (N) AAC (N) AAC (N) --- (-) AAC (N) AAC (N) --- (-) AAC (N) AAC (N) AAC (N) AAC (N) AAC (N) AAC (N) AAC (N) AAC (N) AAC (N) 
     6      1   -12.2409412393   0.000004828662       0.0016  AAC (N) AAC (N) AAC (N) AAC (N) AAC (N) AAC (N) AAC (N) AAC (N) AAC (N) AAC (N) AAC (N) AAC (N) AAC (N) AAC (N) AAC (N) AAC (N) AAC (N) AAC (N) AAC (N) AAC (N) AAC (N) AAC (N) AAT (N) AAC (N) AAC (N) AAC (N) AAC (N) AAC (N) AAC (N) AAC (N) AAC (N) AAC (N) AAC (N) AAC (N) AAC (N) AAC (N) AAC (N) AAC (N) AAC (N) AAC (N) AAC (N) AAC (N) AAC (N) AAC (N) AAC (N) AAC (N) AAC (N) AAC (N) AAC (N) AAC (N) AAC (N) AAC (N) AAC (N) AAC (N) AAC (N) AAC (N) AAC (N) AAC (N) AAC (N) AAC (N) AAC (N) AAC (N) AAC (N) AAC (N) 
     7      1   -18.2082544088   0.000000012367       0.0000  AAC (N) AAC (N) AAC (N) AAC (N) AAC (N) AAT (N) AAT (N) --- (-) --- (-) AAC (N) AAC (N) AAC (N) AAC (N) AAC (N) AAC (N) AAC (N) AAT (N) AAC (N) AAC (N) AAC (N) AAC (N) AAC (N) AAC (N) AAC (N) AAC (N) AAC (N) AAC (N) AAT (N) AAC (N) AAC (N) AAC (N) AAC (N) AAC (N) AAC (N) AAC (N) AAC (N) AAC (N) AAC (N) AAC (N) AAC (N) AAC (N) AAC (N) --- (-) AAC (N) AAC (N) AAC (N) AAC (N) AAC (N) AAC (N) AAC (N) AAC (N) --- (-) AAC (N) AAC (N) --- (-) AAC (N) AAC (N) AAC (N) AAC (N) AAC (N) AAC (N) AAC (N) AAC (N) AAC (N) 
     8      1   -35.4500515881   0.000000000000       0.0000  AAC (N) AAC (N) AAC (N) ATG (M) AAC (N) AAT (N) AAT (N) --- (-) --- (-) AAC (N) AAC (N) AAC (N) AAC (N) AAC (N) AAC (N) AAC (N) AAT (N) AAC (N) ACC (T) AAT (N) AAC (N) AAT (N) AAC (N) AAC (N) AAC (N) AAC (N) ATG (M) AAC (N) AAC (N) AAC (N) AGC (S) AAC (N) AAC (N) AAC (N) ATG (M) AAC (N) AAC (N) ATG (M) AAC (N) AAC (N) ATG (M) AAC (N) --- (-) AAC (N) ATG (M) AAC (N) AAC (N) ATG (M) AAC (N) AAC (N) ATG (M) --- (-) AAC (N) ATG (M) --- (-) AAC (N) AAC (N) AAC (N) ATG (M) AAC (N) AAC (N) AAC (N) AAC (N) AAC (N) 
     9      1   -65.5239257581   0.000000000000       0.0000  AAC (N) AAT (N) AAC (N) CAG (Q) CGG (R) AAC (N) AAC (N) CGG (R) AAT (N) AAT (N) AAT (N) AAT (N) AAT (N) --- (-) AAT (N) AAT (N) AAC (N) AAC (N) AAG (K) AAT (N) CGG (R) AAC (N) CGG (R) CGG (R) AAT (N) CGG (R) CGG (R) AAC (N) AGG (R) CGG (R) AAC (N) AAC (N) AAT (N) AAC (N) CGG (R) CGG (R) CGG (R) CGG (R) AAA (K) CGG (R) CGG (R) AAT (N) AAT (N) CGG (R) CGG (R) AAC (N) CGG (R) CGG (R) AAC (N) CGG (R) CGG (R) AAC (N) CGG (R) CGG (R) AAA (K) AAC (N) AAC (N) AAC (N) CGG (R) CGG (R) AAT (N) AGG (R) AAT (N) AAC (N) 
    10      1   -47.9291966332   0.000000000000       0.0000  AAC (N) AGC (S) AAC (N) AGT (S) AGC (S) AGT (S) AGT (S) AGT (S) AAC (N) AAC (N) AAC (N) AAC (N) AAC (N) AAC (N) AAC (N) AGC (S) AGT (S) AAC (N) AGC (S) AAC (N) AGC (S) AGT (S) AGC (S) AGC (S) AGC (S) AGT (S) AGT (S) AAC (N) AGC (S) AGC (S) AGC (S) AGC (S) AAC (N) AAC (N) AGT (S) AGT (S) AGT (S) AGT (S) AAC (N) AGT (S) AGT (S) AAC (N) AAC (N) AGT (S) AGT (S) AAC (N) AGT (S) AGT (S) AAC (N) AGT (S) AGT (S) AAC (N) AGT (S) AGT (S) AAC (N) AAC (N) AAC (N) AAC (N) AGT (S) GGC (G) AGC (S) GGC (G) AGC (S) AGC (S) 
    11      1   -26.5604988176   0.000000000003       0.0000  AAG (K) AAG (K) AAG (K) AAA (K) AAG (K) AAG (K) AAG (K) AAG (K) AAG (K) AAG (K) AAG (K) AAG (K) AAG (K) AAG (K) AAG (K) AAG (K) AAG (K) AAG (K) AAG (K) AAG (K) AAG (K) AAG (K) AAG (K) AGG (R) AAG (K) AAG (K) AAA (K) AAG (K) AGG (R) AAG (K) AAG (K) AAG (K) AAG (K) AAG (K) AAG (K) AAG (K) AAG (K) AAA (K) AAG (K) AAG (K) AAA (K) AAG (K) AAG (K) AAG (K) AAG (K) AAG (K) AAG (K) AAA (K) AAG (K) AAG (K) AAG (K) AAG (K) AAG (K) AAA (K) AAG (K) AAG (K) AAG (K) AAG (K) AAG (K) AAG (K) AAG (K) AAG (K) AAG (K) AAG (K) 
    12      1   -31.0475102131   0.000000000000       0.0000  AAG (K) AAG (K) AAG (K) AAA (K) AAG (K) AAG (K) AAG (K) AAG (K) AAG (K) AAG (K) AAG (K) AAG (K) AAG (K) AAG (K) AAG (K) AAG (K) TCC (S) AGA (R) AAG (K) AAA (K) AAG (K) AAG (K) AAG (K) AAG (K) AAG (K) AAG (K) AAA (K) AAG (K) AAG (K) AAG (K) AAG (K) AAG (K) AAG (K) AAG (K) AAA (K) AAG (K) AAG (K) AAA (K) AAG (K) AAG (K) AAA (K) AAG (K) AAG (K) AAG (K) AAA (K) AAG (K) AAG (K) AAA (K) AAG (K) AAG (K) AAA (K) AAG (K) AAG (K) AAA (K) AAG (K) AAG (K) AAG (K) AAG (K) AAA (K) AAG (K) AAG (K) AAG (K) AAG (K) AAG (K) 
    13      1   -24.5545428489   0.000000000022       0.0000  AAG (K) AAG (K) AAG (K) AAG (K) AAA (K) AAG (K) AAG (K) AAG (K) AAG (K) AAG (K) AAG (K) AAG (K) AAG (K) AAG (K) AAG (K) AAG (K) AAC (N) AAA (K) AAG (K) AAG (K) AAG (K) AAG (K) AAG (K) AAG (K) AAG (K) AAG (K) AAG (K) AAG (K) AAG (K) AAG (K) AAG (K) AAG (K) AAG (K) AAG (K) AAG (K) AAA (K) AAA (K) AAG (K) AAG (K) AAG (K) AAG (K) AAG (K) AAG (K) AAA (K) AAG (K) AAG (K) AAA (K) AAG (K) AAG (K) AAA (K) AAG (K) AAG (K) AAA (K) AAG (K) AAG (K) AAG (K) AAG (K) AAG (K) AAG (K) AAG (K) AAG (K) AAG (K) AAG (K) AAG (K) 
    14      1   -14.4192471981   0.000000546765       0.0002  AAG (K) AAG (K) AAG (K) AAG (K) AAG (K) AAG (K) AAG (K) --- (-) --- (-) AAG (K) AAG (K) AAG (K) AAG (K) AAG (K) AAG (K) AAG (K) AAA (K) AAA (K) AAG (K) AAA (K) AAG (K) AAG (K) AAG (K) AAG (K) AAG (K) AAG (K) AAG (K) AAG (K) AAG (K) AAG (K) AAG (K) AAG (K) AAG (K) AAG (K) AAG (K) AAG (K) AAG (K) AAG (K) AAG (K) AAG (K) AAG (K) AAG (K) --- (-) AAG (K) AAG (K) AAG (K) AAG (K) AAG (K) AAG (K) AAG (K) AAG (K) --- (-) AAG (K) AAG (K) --- (-) AAG (K) AAG (K) AAG (K) AAG (K) AAG (K) AAG (K) AAG (K) AAG (K) AAG (K) 
    15      1   -46.5519476792   0.000000000000       0.0000  AAG (K) AAG (K) AAG (K) AAG (K) AGG (R) AAG (K) AAG (K) --- (-) --- (-) AAG (K) AAG (K) AAG (K) AAG (K) AAG (K) AAG (K) AAG (K) AAC (N) AAG (K) CAG (Q) AAG (K) AGG (R) AAG (K) CGG (R) CGG (R) AGG (R) AGG (R) AGG (R) AAG (K) CGG (R) CGG (R) AAC (N) AAG (K) AAG (K) AAG (K) AGG (R) AGG (R) AGG (R) AGG (R) AAG (K) AGG (R) AGG (R) AAG (K) --- (-) AGG (R) AGG (R) AAG (K) AGG (R) AGG (R) AAG (K) AGG (R) AGG (R) --- (-) AGG (R) AGG (R) --- (-) AAG (K) AAG (K) AAG (K) AGG (R) AGG (R) AAG (K) AGG (R) AAG (K) AAG (K) 
    16      1   -28.3858830972   0.000000000000       0.0000  AAG (K) AAG (K) AAG (K) AGG (R) AAG (K) AAG (K) AAG (K) --- (-) --- (-) AGG (R) AGG (R) AGG (R) AGG (R) AGG (R) AGG (R) AGG (R) AAG (K) AAG (K) AAG (K) AAG (K) AAG (K) AAG (K) AAG (K) AGG (R) AAG (K) AAG (K) AAG (K) AAG (K) AAG (K) AAG (K) AAG (K) AAG (K) AAG (K) AAG (K) AAG (K) AAG (K) AAG (K) AAG (K) AAG (K) AAG (K) AAG (K) AAG (K) --- (-) AAG (K) AAG (K) AAG (K) AAG (K) AAG (K) AAG (K) AAG (K) AAG (K) --- (-) AAG (K) AAG (K) --- (-) AAG (K) AAG (K) AAG (K) AAG (K) AAG (K) AAA (K) AAG (K) AAA (K) AAG (K) 
    17      1   -31.4738385829   0.000000000000       0.0000  AAG (K) AAG (K) AAG (K) AGG (R) AGG (R) AGA (R) AGA (R) --- (-) --- (-) AGG (R) AGG (R) AGG (R) AGG (R) AGG (R) AGG (R) AGG (R) AGA (R) AGG (R) AGA (R) AGA (R) AGG (R) AGG (R) AGG (R) AGG (R) AGG (R) AGG (R) AGG (R) AAG (K) AGG (R) AGG (R) AGG (R) AGG (R) AAG (K) AAG (K) AGG (R) AGG (R) AGG (R) AGG (R) AAG (K) AGG (R) AGG (R) AAG (K) --- (-) AGG (R) AGG (R) AAG (K) AGG (R) AGG (R) AAG (K) AGG (R) AGG (R) --- (-) AGG (R) AGG (R) --- (-) AAG (K) AAG (K) AAG (K) AGG (R) AGG (R) AGG (R) AGG (R) AGG (R) AAG (K) 
    18      1   -58.5973917371   0.000000000000       0.0000  AAG (K) AAG (K) AAG (K) CAA (Q) CAA (Q) GAG (E) GAG (E) --- (-) --- (-) AAG (K) AAG (K) AAG (K) AAG (K) AAG (K) AAG (K) AAG (K) GAG (E) CAG (Q) CAA (Q) CAG (Q) AAA (K) AAG (K) CAC (H) CAG (Q) AAG (K) CAA (Q) CAA (Q) AAG (K) CAG (Q) CAG (Q) AAG (K) AAG (K) AAG (K) AAG (K) CAA (Q) CAA (Q) CAA (Q) CAA (Q) AAG (K) CAA (Q) CAA (Q) AAG (K) --- (-) CAA (Q) CAA (Q) AAG (K) CAA (Q) TCC (S) AAG (K) CAA (Q) CAA (Q) --- (-) CAA (Q) CAA (Q) --- (-) AAG (K) AAG (K) AAG (K) CAA (Q) AAG (K) AAT (N) AAG (K) AAT (N) AAG (K) 
    19      1   -43.8083986618   0.000000000000       0.0000  AAG (K) AAG (K) AAG (K) CAG (Q) CAG (Q) AAG (K) AAG (K) CAG (Q) AAG (K) AAG (K) AAG (K) AAG (K) AAG (K) AAG (K) AAG (K) AAG (K) AAA (K) CAC (H) CAG (Q) AAG (K) CAG (Q) AAG (K) CGG (R) CGG (R) AAG (K) CAG (Q) CAG (Q) AAG (K) CGG (R) CGG (R) AAG (K) AGG (R) AAG (K) AAG (K) CAG (Q) CAG (Q) CAG (Q) CAG (Q) AAG (K) CAG (Q) CAG (Q) AAG (K) AAG (K) CAG (Q) CAG (Q) AAG (K) CAG (Q) CAG (Q) AAG (K) CAG (Q) CAG (Q) AAG (K) CAG (Q) CAG (Q) AAG (K) AAG (K) AAG (K) AAG (K) CAG (Q) CGA (R) AAG (K) CGG (R) AAG (K) AGG (R) 
    20      1   -33.1157418601   0.000000000000       0.0000  AAG (K) CAG (Q) AAG (K) AAG (K) AAG (K) AAG (K) AAG (K) AAG (K) AAG (K) AAG (K) AAG (K) AAG (K) AAG (K) AAG (K) AAG (K) AAG (K) AAA (K) AAG (K) AAG (K) AAG (K) AAG (K) AAG (K) AAG (K) AAG (K) AAG (K) AAG (K) AAG (K) AAG (K) AAG (K) AAG (K) AAG (K) AAG (K) AAG (K) AAG (K) AAG (K) AAG (K) AAG (K) AAG (K) AAG (K) AAG (K) AAG (K) AAG (K) AAG (K) AAG (K) AAG (K) AAG (K) AAG (K) AAG (K) CAC (H) AAG (K) AAG (K) AAG (K) AAG (K) AAG (K) AAG (K) CAC (H) CAC (H) AAG (K) AAG (K) AAG (K) AAG (K) AAG (K) AAG (K) AAA (K) 
    21      1   -98.2128983181   0.000000000000       0.0000  AAT (N) AAC (N) AAC (N) GAG (E) CAG (Q) AAC (N) AAC (N) --- (-) --- (-) AAC (N) AAC (N) AAC (N) AAC (N) AAC (N) AAC (N) GAC (D) CAC (H) AAC (N) AGG (R) AAC (N) AAG (K) AAC (N) AAG (K) TCG (S) AGC (S) CAG (Q) GAG (E) AAC (N) TCG (S) TCG (S) TAC (Y) AGC (S) AAT (N) AAC (N) GAG (E) CAT (H) CAG (Q) GAG (E) AAC (N) CAG (Q) GAG (E) AAC (N) --- (-) CAT (H) GAG (E) AAC (N) CAG (Q) GAG (E) AAT (N) CAT (H) GAG (E) --- (-) CAG (Q) GAG (E) AAT (N) AAT (N) AAT (N) AAC (N) GAT (D) GCC (A) AGC (S) GCC (A) AGC (S) AGT (S) 
    22      1   -42.0861357209   0.000000000000       0.0000  AAT (N) AAC (N) AAT (N) ACA (T) ACA (T) ACT (T) ACT (T) ACA (T) AAT (N) AAC (N) AAC (N) AAC (N) AAC (N) AAC (N) AAC (N) AAC (N) ACC (T) ACG (T) ACC (T) AAC (N) ACA (T) AAT (N) ACC (T) ACC (T) AAC (N) ACA (T) ACA (T) AAT (N) ACC (T) ACC (T) AAC (N) AAC (N) AAT (N) AAT (N) ACA (T) ACA (T) ACA (T) ACA (T) AAT (N) ACA (T) ACA (T) AAT (N) AAT (N) ACA (T) ACA (T) AAT (N) ACA (T) ACA (T) AAT (N) ACA (T) ACA (T) AAT (N) ACA (T) ACA (T) AAT (N) AAT (N) AAT (N) AAT (N) ACA (T) ACC (T) AAC (N) ACC (T) AAC (N) ATC (I) 
    23      1   -65.6363761150   0.000000000000       0.0000  ACA (T) ACC (T) ACC (T) GCC (A) TCC (S) ACT (T) ACT (T) TCC (S) ACC (T) ACC (T) GCC (A) ACC (T) ACC (T) ACT (T) GCC (A) ACC (T) GCC (A) GCG (A) GCC (A) ACA (T) GCC (A) ACG (T) ACC (T) GCC (A) ACC (T) ACC (T) GCC (A) GCC (A) GCC (A) GCC (A) ACC (T) ACC (T) ACC (T) GCC (A) GCC (A) TCC (S) TCC (S) GCC (A) ACC (T) TCC (S) GCC (A) ACC (T) ACC (T) TCC (S) GCC (A) GCC (A) TCC (S) GCC (A) ACA (T) TCC (S) GCC (A) GCC (A) TCC (S) GCC (A) ACC (T) ACA (T) ACA (T) GCC (A) GCC (A) GCC (A) ACC (T) GCC (A) ACC (T) ACC (T) 
    24      1   -28.2413921949   0.000000000001       0.0000  ACA (T) ACG (T) ACA (T) ACG (T) ACG (T) ACG (T) ACG (T) ACG (T) ACA (T) ACG (T) ACG (T) ACG (T) ACA (T) ACA (T) ACG (T) ACG (T) ACC (T) ACG (T) ACA (T) ACA (T) ACG (T) ACA (T) ACG (T) ACG (T) ACG (T) ACG (T) ACG (T) ACA (T) ACG (T) ACG (T) ACG (T) ACG (T) ACA (T) ACA (T) ACG (T) ACG (T) ACG (T) ACG (T) ACA (T) ACG (T) ACG (T) ACA (T) ACA (T) ACG (T) ACG (T) ACA (T) ACG (T) ACG (T) ACA (T) ACG (T) ACG (T) ACA (T) ACG (T) ACG (T) ACA (T) ACA (T) ACA (T) ACA (T) ACG (T) ACG (T) ACA (T) ACG (T) ACA (T) ACG (T) 
    25      1   -65.0188882676   0.000000000000       0.0000  ACA (T) ACG (T) ACC (T) GCG (A) GCC (A) ACC (T) ACC (T) --- (-) --- (-) ACG (T) ACG (T) ACG (T) ACG (T) ACG (T) ACG (T) ACG (T) GCG (A) ACA (T) GCC (A) ACC (T) GCG (A) GCA (A) GCG (A) GCG (A) GCC (A) GCC (A) GCG (A) ACC (T) GCT (A) GCG (A) GCG (A) GCC (A) ACA (T) GCC (A) GCG (A) GCC (A) GCC (A) GCG (A) ACC (T) GCC (A) GCG (A) ACC (T) --- (-) GCC (A) GCG (A) GCC (A) GCC (A) --- (-) ACA (T) GCC (A) GCG (A) --- (-) GCC (A) GCG (A) --- (-) ACA (T) ACA (T) GCC (A) GCG (A) GCC (A) ACG (T) GCC (A) ACG (T) GCG (A) 
    26      1   -51.6174608394   0.000000000000       0.0000  ACA (T) ACG (T) ACT (T) ACA (T) ACG (T) ACT (T) ACT (T) --- (-) --- (-) ACT (T) ACT (T) ACT (T) ACT (T) ACT (T) ACT (T) ACT (T) ACT (T) ACT (T) ACG (T) ACT (T) ACT (T) ACC (T) ACG (T) ACG (T) ACG (T) ACG (T) ACG (T) ACT (T) ACG (T) ACC (T) ACG (T) ACG (T) ACA (T) ACT (T) ACG (T) ACG (T) ACG (T) ACG (T) ACT (T) ACG (T) ACG (T) ACT (T) --- (-) ACG (T) ACG (T) ACT (T) ACG (T) TCA (S) ACA (T) ACG (T) ACG (T) --- (-) ACG (T) ACG (T) --- (-) ACA (T) ACA (T) ACT (T) ACG (T) ACG (T) ACC (T) ACG (T) ACC (T) ACG (T) 
    27      1   -31.6764661797   0.000000000000       0.0000  ACC (T) ACA (T) ACC (T) ACA (T) ACG (T) ACT (T) ACT (T) --- (-) --- (-) ACC (T) ACC (T) ACC (T) ACC (T) ACC (T) ACC (T) ACC (T) ACG (T) ACG (T) ACC (T) ACA (T) ACG (T) ACA (T) ACG (T) ACG (T) ACG (T) ACG (T) ACG (T) ACC (T) ACG (T) ACG (T) ACG (T) ACG (T) ACC (T) ACC (T) ACG (T) ACG (T) ACG (T) ACG (T) ACC (T) ACG (T) ACG (T) ACC (T) --- (-) ACG (T) ACG (T) ACC (T) ACG (T) ACG (T) ACC (T) ACG (T) ACG (T) --- (-) ACG (T) ACG (T) --- (-) ACC (T) ACC (T) ACC (T) ACG (T) ACG (T) ACA (T) ACG (T) ACA (T) ACG (T) 
    28      1   -59.6217824300   0.000000000000       0.0000  ACC (T) ACC (T) ACA (T) ACG (T) ACG (T) AGC (S) AGC (S) --- (-) --- (-) ACC (T) ACC (T) ACC (T) ACC (T) ACC (T) ACC (T) ACC (T) ACA (T) ACC (T) GCA (A) ACC (T) ACG (T) GCC (A) ACG (T) ACG (T) ACC (T) ACG (T) ACG (T) ACA (T) ACG (T) ACG (T) ACC (T) ACG (T) ACC (T) ACC (T) ACG (T) ACG (T) ACG (T) ACG (T) ACC (T) ACG (T) ACG (T) ACC (T) --- (-) ACG (T) ACG (T) ACC (T) ACG (T) TCC (S) ACC (T) ACG (T) ACG (T) --- (-) ACG (T) ACG (T) --- (-) ACC (T) ACC (T) ACC (T) ACG (T) ACG (T) ACG (T) ACG (T) ACG (T) ACT (T) 
    29      1   -71.4926371976   0.000000000000       0.0000  ACC (T) ACT (T) ACC (T) ACT (T) ACG (T) ACT (T) ACT (T) TGC (C) ATT (I) ACC (T) ACT (T) ACC (T) ACC (T) ACC (T) ACT (T) ACC (T) ACT (T) AGT (S) ACG (T) ACC (T) --- (-) ACT (T) ACT (T) ACG (T) ACC (T) ACG (T) ACG (T) ACC (T) ACG (T) ACG (T) ACC (T) ACT (T) ACC (T) ACC (T) ACG (T) ACG (T) ACG (T) ACG (T) ACC (T) ACG (T) ACG (T) ACC (T) --- (-) ACG (T) ACG (T) ACC (T) ACG (T) ACG (T) ACC (T) ACG (T) ACG (T) --- (-) ACG (T) ACG (T) --- (-) ACC (T) ACC (T) ACC (T) ACG (T) ACG (T) ACT (T) ACG (T) ACT (T) ACT (T) 
    30      1   -42.4054798135   0.000000000000       0.0000  ACC (T) AGG (R) ACC (T) ACG (T) ACT (T) AGG (R) AGG (R) ACT (T) ACC (T) ACC (T) ACC (T) ACC (T) ACC (T) --- (-) ACC (T) ACC (T) AGA (R) --- (-) --- (-) AGG (R) ACG (T) AGG (R) --- (-) ACG (T) AGG (R) ACT (T) ACT (T) ACC (T) GCG (A) ACG (T) AGG (R) AGG (R) ACC (T) ACC (T) ACC (T) ACT (T) ACT (T) ACT (T) ACC (T) ACT (T) ACT (T) ACC (T) ACC (T) ACT (T) ACC (T) ACC (T) ACT (T) ACT (T) ACC (T) ACT (T) ACC (T) ACC (T) ACT (T) ACT (T) ACC (T) ACC (T) ACC (T) ACC (T) ACC (T) ACG (T) AGG (R) ACG (T) AGG (R) AGG (R) 
    31      1   -57.9927608132   0.000000000000       0.0000  ACG (T) ACG (T) ACA (T) GCG (A) ACG (T) ACT (T) ACT (T) --- (-) --- (-) ACA (T) ACA (T) ACA (T) ACA (T) ACA (T) ACA (T) ACA (T) AAC (N) ACT (T) ACG (T) ACG (T) GCC (A) ACA (T) ACG (T) ACG (T) ACG (T) ACG (T) GTG (V) ACA (T) ATG (M) ACG (T) ACG (T) ACG (T) ACA (T) ACA (T) GTG (V) ACG (T) ACG (T) GTG (V) ACA (T) ACG (T) GTG (V) ACA (T) --- (-) ACG (T) GTG (V) ACA (T) ACG (T) GTG (V) ACG (T) ACG (T) GTG (V) --- (-) ACG (T) GTG (V) --- (-) ACG (T) ACG (T) ACA (T) GTG (V) GCG (A) ATG (M) GCG (A) ATG (M) ACG (T) 
    32      1   -40.5264118844   0.000000000000       0.0000  ACG (T) ACG (T) ACC (T) ACG (T) ACC (T) ACT (T) ACT (T) ACG (T) ACC (T) ACC (T) ACC (T) ACC (T) ACC (T) ACG (T) ACC (T) ACC (T) ACC (T) ACT (T) ACG (T) ACG (T) ACG (T) ACG (T) ACC (T) ACC (T) ACC (T) ACG (T) ACG (T) ACC (T) ACC (T) ACC (T) ACC (T) ACC (T) ACG (T) ACC (T) ACG (T) ACG (T) ACG (T) ACG (T) ACC (T) ACG (T) ACG (T) ACC (T) ACG (T) ACG (T) ACG (T) ACC (T) ACG (T) ACG (T) ACG (T) ACG (T) ACG (T) ACC (T) ACG (T) ACG (T) ACC (T) ACG (T) ACG (T) ACC (T) ACG (T) ACC (T) ACC (T) ACG (T) ACC (T) ACC (T) 
    33      1   -33.2191718507   0.000000000000       0.0000  ACG (T) ACG (T) ACC (T) ACG (T) ACG (T) ACT (T) ACT (T) ACG (T) ACG (T) ACG (T) ACG (T) ACG (T) ACG (T) ACG (T) ACG (T) ACG (T) ACA (T) ACT (T) ACG (T) ACA (T) ACG (T) ACG (T) ACG (T) ACG (T) ACG (T) ACG (T) ACG (T) ACG (T) ACG (T) ACG (T) ACG (T) ACG (T) ACG (T) ACG (T) ACG (T) ACG (T) ACG (T) ACG (T) ACG (T) ACG (T) ACG (T) ACG (T) ACG (T) ACG (T) ACG (T) ACG (T) ACG (T) ACG (T) ACA (T) ACG (T) ACG (T) ACG (T) ACG (T) ACG (T) ACG (T) ACA (T) ACA (T) ACG (T) ACG (T) ACG (T) ACC (T) ACG (T) ACC (T) ACG (T) 
    34      1   -33.0770055796   0.000000000000       0.0000  ACG (T) ACG (T) ACG (T) ACG (T) ACA (T) ACC (T) ACC (T) --- (-) --- (-) ACG (T) ACG (T) ACG (T) ACG (T) ACG (T) ACG (T) ACG (T) ACG (T) ACT (T) ACG (T) ACG (T) ACG (T) ACG (T) ACG (T) ACC (T) ACG (T) ACG (T) ACG (T) ACG (T) ACC (T) ACC (T) ACG (T) ACC (T) ACG (T) ACG (T) ACG (T) ACG (T) ACG (T) ACG (T) ACG (T) ACA (T) ACG (T) ACG (T) --- (-) ACG (T) ACG (T) ACG (T) ACG (T) ACG (T) ACG (T) ACG (T) ACG (T) --- (-) ACG (T) ACG (T) --- (-) ACG (T) ACG (T) ACG (T) ACG (T) ACG (T) ACG (T) ACG (T) ACG (T) ACC (T) 
    35      1   -37.6537628543   0.000000000000       0.0000  ACG (T) ACG (T) ACG (T) ACG (T) ACG (T) ACC (T) ACC (T) --- (-) --- (-) ACG (T) ACG (T) ACG (T) ACG (T) ACG (T) ACG (T) ACG (T) ATG (M) ACT (T) ACG (T) ACA (T) ACG (T) ACC (T) ACG (T) ACG (T) ACG (T) ACG (T) ACG (T) ACG (T) ACG (T) ATG (M) ACG (T) ACG (T) ACG (T) ACG (T) ACG (T) ACG (T) ACG (T) ACG (T) ACG (T) ACC (T) ACG (T) ACG (T) --- (-) ACG (T) ACG (T) ACG (T) ACG (T) --- (-) ACA (T) ACG (T) ACG (T) --- (-) ACG (T) ACG (T) --- (-) ACA (T) ACA (T) ACG (T) ACG (T) ACG (T) ACG (T) ACG (T) ACG (T) ACG (T) 
    36      1   -88.6611438062   0.000000000000       0.0000  ACG (T) CTG (L) ACG (T) GCT (A) GCG (A) GCG (A) GCG (A) --- (-) --- (-) CTG (L) CTG (L) CTG (L) CTG (L) GTG (V) CTG (L) CTG (L) CCC (P) ACT (T) GCG (A) GTG (V) GCG (A) GTG (V) GCG (A) CCG (P) GTG (V) GTG (V) GCT (A) ACG (T) CTG (L) CCG (P) GTG (V) GTG (V) ACG (T) ACG (T) GCT (A) GCG (A) GCA (A) GCC (A) ACG (T) GCG (A) GCT (A) ACG (T) --- (-) GCG (A) GCT (A) ACG (T) GCA (A) CCT (P) ACG (T) GCG (A) GCT (A) --- (-) GCA (A) GCC (A) --- (-) ACG (T) ACG (T) ACG (T) GCT (A) CCG (P) ACG (T) ACG (T) ACG (T) GCG (A) 
    37      1   -55.3653722193   0.000000000000       0.0000  ACT (T) ACC (T) ACC (T) ACG (T) ACG (T) GCC (A) GCC (A) --- (-) --- (-) ACC (T) ACC (T) ACC (T) ACC (T) ACC (T) ACC (T) ACC (T) ACA (T) TCG (S) ACG (T) TCA (S) ACG (T) ACT (T) ACG (T) ACG (T) ACG (T) ACG (T) ACG (T) ACC (T) ACG (T) ACG (T) ACG (T) ACG (T) ACT (T) ACC (T) ACG (T) ACG (T) ACG (T) ACG (T) ACC (T) ACG (T) ACT (T) ACC (T) --- (-) ACG (T) ACG (T) ACC (T) ACG (T) ACG (T) ACT (T) ACG (T) ACG (T) --- (-) ACG (T) ACG (T) --- (-) ACT (T) ACT (T) ACC (T) ACG (T) ACG (T) TCG (S) ACG (T) TCG (S) ACG (T) 
    38      1   -37.0595385522   0.000000000000       0.0000  ACT (T) ACT (T) ACT (T) ACC (T) ACC (T) ACC (T) ACC (T) ACC (T) ACT (T) ACT (T) ACT (T) ACT (T) ACT (T) ACT (T) ACT (T) ACT (T) ACT (T) ACA (T) ACG (T) ACT (T) ACG (T) ACT (T) ACG (T) ACG (T) ACG (T) ACC (T) ACC (T) ACT (T) ACG (T) ACG (T) ACT (T) ACT (T) ACT (T) ACC (T) ACC (T) ACC (T) ACC (T) ACC (T) ACT (T) ACC (T) ACC (T) ACT (T) ACT (T) ACC (T) ACC (T) ACC (T) ACC (T) ACC (T) ACT (T) ACC (T) ACC (T) ACC (T) ACC (T) ACC (T) ACT (T) ACT (T) ACT (T) ACC (T) ACC (T) ACG (T) ATT (I) ACG (T) ATT (I) ACT (T) 
    39      1   -48.4172255214   0.000000000000       0.0000  AGA (R) AGG (R) AGG (R) AGG (R) AGG (R) CGA (R) CGA (R) --- (-) --- (-) AGG (R) AGG (R) AGG (R) AGG (R) AGG (R) AGG (R) AGG (R) AGA (R) AGA (R) CGG (R) AGA (R) AGG (R) AGA (R) AGG (R) AGG (R) AGG (R) AGG (R) AGG (R) AGG (R) AGG (R) AGG (R) AGG (R) AGG (R) AGA (R) AGG (R) AGG (R) AGG (R) AGG (R) AGG (R) AGA (R) AGG (R) AGG (R) AGG (R) --- (-) AGG (R) AGG (R) AGG (R) AGG (R) AAT (N) AGA (R) AGG (R) AGG (R) --- (-) AGG (R) AGG (R) --- (-) AGA (R) AGA (R) AGG (R) AGG (R) CGG (R) AGG (R) CGG (R) AGG (R) AGG (R) 
    40      1   -22.6436667910   0.000000000147       0.0000  AGC (S) AGC (S) AGC (S) AGC (S) AGC (S) AGC (S) AGC (S) --- (-) --- (-) AGC (S) AGC (S) AGC (S) AGC (S) AGC (S) AGC (S) AGC (S) AGC (S) AGC (S) AGC (S) ACT (T) AGC (S) AGC (S) AGC (S) AGC (S) AGC (S) AGC (S) AGC (S) AGC (S) AGC (S) AGC (S) AGC (S) AGC (S) AGC (S) AGC (S) AGC (S) AGC (S) AGC (S) AGC (S) AGC (S) AGC (S) AGC (S) AGC (S) --- (-) AGC (S) AGC (S) AGC (S) AGC (S) --- (-) AGC (S) AGC (S) AGC (S) --- (-) AGC (S) AGC (S) --- (-) AGC (S) AGC (S) AGC (S) AGC (S) AGC (S) AGC (S) AGC (S) AGC (S) ACC (T) 
    41      1   -33.9923489274   0.000000000000       0.0000  AGC (S) AGC (S) AGC (S) AGC (S) AGC (S) AGC (S) AGC (S) --- (-) --- (-) AGC (S) AGC (S) AGC (S) AGC (S) AGC (S) AGC (S) AGC (S) AGC (S) TAC (Y) AGC (S) AGC (S) AGC (S) AGC (S) AGC (S) AGC (S) AGC (S) AGC (S) AGC (S) AGC (S) AGC (S) AGC (S) AGC (S) GGC (G) AGT (S) AGC (S) AGC (S) AGC (S) GGC (G) AGC (S) AGC (S) AGC (S) AGC (S) AGC (S) --- (-) AGC (S) AGC (S) AGC (S) GGC (G) AGC (S) AGC (S) AGC (S) AGC (S) --- (-) GGC (G) AGC (S) --- (-) AGC (S) AGC (S) AGC (S) AGC (S) AGC (S) AGC (S) AGC (S) AGC (S) GTC (V) 
    42      1   -57.7738459451   0.000000000000       0.0000  AGC (S) AGC (S) AGC (S) AGC (S) GGC (G) AAG (K) AGG (R) AGC (S) AGC (S) AGC (S) AGC (S) AGC (S) AGC (S) AGC (S) AGC (S) AGC (S) AGT (S) AGG (R) AGC (S) AGC (S) AGA (R) AGC (S) AGC (S) AGC (S) AGC (S) AGC (S) AGC (S) AGC (S) GCC (A) AGC (S) AGC (S) AGC (S) AGC (S) AGC (S) AGC (S) AGC (S) AGC (S) AGC (S) AGC (S) AGC (S) AGC (S) AGC (S) AGC (S) AGC (S) AGC (S) AGC (S) AGC (S) AGC (S) AGC (S) AGC (S) AGC (S) AGC (S) AGC (S) AGC (S) AGC (S) AGC (S) AGC (S) AGC (S) AGC (S) GCC (A) ACC (T) GCC (A) ACC (T) AGC (S) 
    43      1   -98.0877508087   0.000000000000       0.0000  AGC (S) CGA (R) AGG (R) TCT (S) TCG (S) CAA (Q) CAA (Q) --- (-) --- (-) AGG (R) AGG (R) AGG (R) AGG (R) AGG (R) AGG (R) AGG (R) TGC (C) GGA (G) CGA (R) CAA (Q) TCG (S) CGG (R) GCG (A) CGG (R) CGG (R) TCC (S) TCT (S) AGG (R) GCT (A) CGG (R) CGG (R) CGC (R) AGG (R) AGG (R) TCT (S) TCC (S) TCC (S) TCT (S) AGG (R) TCC (S) TCT (S) AGG (R) --- (-) TCC (S) TCT (S) AGG (R) TCC (S) TCG (S) AGC (S) TCC (S) TCT (S) --- (-) TCC (S) TCT (S) --- (-) AGC (S) AGC (S) AGG (R) TCT (S) CGC (R) CGC (R) CGC (R) CGC (R) CGC (R) 
    44      1   -84.2526104626   0.000000000000       0.0000  AGC (S) GCC (A) AGC (S) CGC (R) GCC (A) ATC (I) ACC (T) GCC (A) AGC (S) AGA (R) AGC (S) AGA (R) AGC (S) AGC (S) AGC (S) AGC (S) CGG (R) GAG (E) AGC (S) AGT (S) ACC (T) AGC (S) AGC (S) AGC (S) GGC (G) GCC (A) CGC (R) AGC (S) AGC (S) AGC (S) AGC (S) AGC (S) AGC (S) AGC (S) CAC (H) GCC (A) GCC (A) CGC (R) AGC (S) GCC (A) CGC (R) AGC (S) AGC (S) GTC (V) CAC (H) AGC (S) GCC (A) CGC (R) AAC (N) GCC (A) CAC (H) AGC (S) GCC (A) CGC (R) AGC (S) AAC (N) AAC (N) AGC (S) CAC (H) CGC (R) AGC (S) CGC (R) AGC (S) AGC (S) 
    45      1   -82.3727582431   0.000000000000       0.0000  AGC (S) GCC (A) GGC (G) GCC (A) GAC (D) AAA (K) AAC (N) GAC (D) GGC (G) GGC (G) GGC (G) GGC (G) GGC (G) GGC (G) GGC (G) GGC (G) CAG (Q) CGC (R) GCC (A) AAC (N) GAC (D) GGC (G) GCC (A) GCC (A) GAC (D) AAC (N) GCC (A) GGC (G) GCC (A) GCC (A) GCC (A) GAC (D) GGA (G) GGC (G) GCC (A) GAC (D) GAC (D) GCC (A) GGC (G) GAC (D) GCC (A) GGC (G) GGA (G) GAC (D) GCC (A) GGC (G) GAC (D) GCC (A) GGC (G) GAC (D) GCC (A) GGC (G) GAC (D) GCC (A) GGC (G) GGC (G) GGC (G) GGC (G) GCC (A) GCC (A) TCC (S) GCC (A) TCC (S) GAC (D) 
    46      1   -60.8011530470   0.000000000000       0.0000  AGC (S) GGC (G) AGC (S) ACG (T) ACC (T) CGG (R) CGG (R) --- (-) --- (-) AGC (S) AGC (S) AGC (S) AGC (S) AGC (S) AGC (S) AGC (S) CAT (H) CGC (R) CGG (R) AGC (S) AGC (S) AGC (S) GCC (A) CGC (R) GGC (G) ACC (T) ACG (T) AGC (S) CGC (R) CGC (R) GGC (G) AGC (S) AGC (S) AGC (S) ACG (T) ACC (T) ACC (T) ACG (T) AGC (S) ACC (T) ACG (T) AGC (S) --- (-) ACC (T) ACG (T) AGC (S) ACC (T) ACC (T) AGC (S) ACC (T) ACG (T) --- (-) ACC (T) ACG (T) --- (-) AGC (S) AGC (S) AGC (S) ACG (T) CGC (R) GGC (G) CGC (R) GGC (G) GGC (G) 
    47      1   -41.8035302485   0.000000000000       0.0000  AGC (S) GGC (G) GGC (G) GGC (G) GAC (D) GAC (D) GAC (D) GGC (G) GGC (G) GGC (G) GGC (G) GGC (G) GGC (G) GGC (G) GGC (G) GGC (G) GGC (G) GGT (G) GGC (G) AAC (N) GGA (G) GGC (G) GGC (G) GGC (G) GGC (G) GAC (D) GGC (G) GGC (G) GGC (G) GGC (G) GGC (G) GGC (G) GGC (G) GGC (G) GGC (G) GAC (D) GAC (D) GGC (G) GGC (G) GGC (G) GGC (G) GGC (G) GGC (G) GAC (D) GGC (G) GGC (G) GAC (D) GGC (G) GGC (G) GAC (D) GGC (G) GGC (G) GAC (D) GGC (G) GGC (G) GGC (G) GGC (G) GGC (G) GGC (G) GGC (G) GGC (G) GGC (G) GGC (G) GGC (G) 
    48      1   -43.4340020140   0.000000000000       0.0000  AGC (S) GGC (G) GGC (G) GGC (G) GGG (G) GTC (V) GTC (V) --- (-) --- (-) GGC (G) GGC (G) GGC (G) GGC (G) GGC (G) GGC (G) GGC (G) TAC (Y) GGC (G) GAT (D) GGC (G) GGC (G) GGC (G) GGT (G) GGC (G) GGC (G) GGG (G) GGC (G) GGC (G) GGC (G) GGC (G) GGC (G) GGC (G) GGC (G) GGC (G) GGC (G) GGC (G) GGC (G) GGC (G) GGC (G) GGC (G) GGC (G) GGC (G) --- (-) GGC (G) GGC (G) GGC (G) GGC (G) GGC (G) AGC (S) GGC (G) GGC (G) --- (-) GGC (G) GGC (G) --- (-) AGC (S) AGC (S) GGC (G) GGC (G) GGC (G) GGC (G) GGC (G) GGC (G) GGC (G) 
    49      1   -34.4242288680   0.000000000000       0.0000  AGG (R) AGG (R) AGG (R) CGC (R) CGC (R) CGG (R) CGG (R) CGC (R) AGG (R) AGG (R) AGG (R) AGG (R) CGG (R) CGG (R) AGG (R) AGG (R) CGG (R) AGG (R) CGC (R) CGC (R) CGC (R) AGG (R) CGC (R) CGC (R) CGG (R) CGC (R) CGC (R) AGG (R) CGC (R) CGC (R) CGG (R) CGG (R) AGG (R) AGG (R) CGC (R) CGC (R) CGC (R) CGC (R) AGG (R) CGC (R) CGC (R) AGG (R) AGG (R) CGC (R) CGC (R) AGG (R) CGC (R) CGC (R) AGG (R) CGC (R) CGC (R) AGG (R) CGC (R) CGC (R) AGG (R) AGG (R) AGG (R) AGG (R) CGC (R) CGC (R) CGC (R) CGC (R) CGC (R) CGG (R) 
    50      1   -75.9488978091   0.000000000000       0.0000  AGG (R) AGG (R) AGG (R) GCC (A) TCC (S) AGA (R) AGA (R) --- (-) --- (-) AGG (R) AGG (R) AGG (R) AGG (R) AGG (R) AGG (R) AGG (R) AGC (S) --- (-) GCC (A) AGA (R) GCG (A) AGA (R) GTG (V) CCG (P) AGG (R) TCC (S) GCC (A) AGG (R) GCC (A) CCG (P) AGG (R) AGG (R) AGG (R) AGG (R) GCC (A) TCC (S) GCC (A) GCC (A) AAG (K) TCC (S) GCC (A) AGG (R) --- (-) TCC (S) GCC (A) AGG (R) GCC (A) AGG (R) AGG (R) TCC (S) GCC (A) --- (-) GCC (A) GCC (A) --- (-) AGG (R) AGG (R) AGG (R) GCC (A) TCC (S) AGG (R) GTC (V) AGG (R) AGG (R) 
    51      1   -76.1451293563   0.000000000000       0.0000  AGG (R) AGG (R) AGG (R) GCT (A) GCT (A) AAG (K) AAG (K) --- (-) --- (-) AGG (R) AGG (R) AGG (R) AGG (R) AGG (R) AGG (R) AGG (R) GTG (V) CGT (R) ACG (T) GAG (E) AGC (S) AAG (K) GCC (A) GCC (A) GGG (G) GCC (A) GTT (V) AGG (R) GCC (A) GCC (A) AGG (R) AGG (R) AGG (R) AGG (R) GCT (A) GCC (A) GCC (A) GCT (A) AGG (R) GCC (A) GCT (A) AGG (R) --- (-) GCC (A) GCT (A) AGG (R) GCC (A) TCA (S) AGG (R) GCC (A) GCT (A) --- (-) GCC (A) GCT (A) --- (-) AGG (R) AGG (R) AGG (R) GCT (A) GCC (A) AAG (K) GCC (A) AAG (K) AGG (R) 
    52      1   -98.7291405271   0.000000000000       0.0000  AGT (S) ACG (T) AGT (S) ACA (T) ACT (T) ACC (T) ACC (T) --- (-) --- (-) AGC (S) AGT (S) AGC (S) AGT (S) AGT (S) AGT (S) AGC (S) ACA (T) ACG (T) GCA (A) ACC (T) ACG (T) ACT (T) ACC (T) ACG (T) ACG (T) ACA (T) ACA (T) AGT (S) ACC (T) ACC (T) ACG (T) GCC (A) TGT (C) AGT (S) ACA (T) ACA (T) ACA (T) ACA (T) AGT (S) ACC (T) ACA (T) AGT (S) --- (-) ACA (T) ACA (T) AGT (S) ACA (T) TCA (S) AGT (S) ACA (T) ACA (T) --- (-) ACA (T) ACA (T) --- (-) AGT (S) AGT (S) AGT (S) ACA (T) ACC (T) ACA (T) GCC (A) ACA (T) ACT (T) 
    53      1   -45.8573370500   0.000000000000       0.0000  AGT (S) AGC (S) AGC (S) GCA (A) GCA (A) GGA (G) GGA (G) GCA (A) AGC (S) AGC (S) AGC (S) AGC (S) AGC (S) AGC (S) AGC (S) AGC (S) GGC (G) GTC (V) ACT (T) GGC (G) ACG (T) AGC (S) ACG (T) ACG (T) AGC (S) GCA (A) GCA (A) AGC (S) ACG (T) ACG (T) AGC (S) AGC (S) AGC (S) AGC (S) GCA (A) GCA (A) GCA (A) GCA (A) AGC (S) GCA (A) GCA (A) AGC (S) AGC (S) GCA (A) GCA (A) AGC (S) GCA (A) GCA (A) AGT (S) GCA (A) GCA (A) AGC (S) GCA (A) GCA (A) AGC (S) AGT (S) AGT (S) AGC (S) GCA (A) ACG (T) AGC (S) ACG (T) AGC (S) AGC (S) 
    54      1   -63.3703419891   0.000000000000       0.0000  AGT (S) AGT (S) AGC (S) ACC (T) GCC (A) AGC (S) AGC (S) GCC (A) AGC (S) CGT (R) CGT (R) CGT (R) CGT (R) --- (-) CGT (R) CGT (R) AGT (S) AGT (S) ACC (T) AGT (S) GCG (A) AGT (S) ACC (T) ACG (T) AGT (S) GCC (A) ACC (T) AGC (S) GCC (A) ACG (T) AGT (S) AGT (S) AGT (S) AGC (S) ACC (T) GCC (A) GCC (A) GCC (A) AGC (S) GCC (A) ACC (T) AGC (S) AGT (S) GCC (A) ACC (T) AGC (S) GCC (A) GCC (A) AGC (S) GCC (A) ACC (T) AGC (S) GCC (A) GCC (A) AGC (S) AGC (S) AGC (S) AGC (S) ACC (T) GCG (A) AGT (S) GCG (A) AGT (S) AGC (S) 
    55      1   -19.7932179298   0.000000002535       0.0000  ATA (I) ATA (I) ATA (I) ATC (I) ATC (I) ATA (I) ATA (I) ATC (I) ATA (I) ATC (I) ATC (I) ATC (I) ATC (I) ATC (I) ATC (I) ATC (I) ATA (I) ATA (I) ATC (I) ATA (I) ATC (I) ATA (I) ATC (I) ATC (I) ATC (I) ATC (I) ATC (I) ATA (I) ATC (I) ATC (I) ATC (I) ATC (I) ATA (I) ATA (I) ATC (I) ATC (I) ATC (I) ATC (I) ATA (I) ATC (I) ATC (I) ATA (I) ATA (I) ATC (I) ATC (I) ATA (I) ATC (I) ATC (I) ATA (I) ATC (I) ATC (I) ATA (I) ATC (I) ATC (I) ATA (I) ATA (I) ATA (I) ATA (I) ATC (I) ATC (I) ATC (I) ATC (I) ATC (I) ATC (I) 
    56      1   -46.0543433858   0.000000000000       0.0000  ATA (I) ATA (I) ATA (I) GTG (V) GTG (V) ATT (I) ATT (I) --- (-) --- (-) ATA (I) ATA (I) ATA (I) ATA (I) ATA (I) ATA (I) ATA (I) ATC (I) GTT (V) GTT (V) ATT (I) GTG (V) ATA (I) GTC (V) GTG (V) ATC (I) GTG (V) GTG (V) ATA (I) GTG (V) GTG (V) ATC (I) ATC (I) ATA (I) ATA (I) GTG (V) GTG (V) GTG (V) GTG (V) ATA (I) GTG (V) GTC (V) ATA (I) GTA (V) GTG (V) GTG (V) ATA (I) GTG (V) GTG (V) ATA (I) GTG (V) GTG (V) --- (-) GTG (V) GTG (V) --- (-) ATA (I) ATA (I) ATA (I) GTG (V) GTG (V) ATT (I) GTG (V) ATT (I) ATC (I) 
    57      1   -50.2258111658   0.000000000000       0.0000  ATA (I) ATA (I) ATA (I) GTG (V) GTG (V) GTG (V) GTG (V) GTG (V) ATA (I) ATA (I) ATT (I) ATA (I) ATA (I) ATA (I) ATT (I) ATA (I) GTG (V) GTT (V) GTG (V) ATA (I) ATG (M) ATA (I) GTG (V) GTG (V) ATC (I) GTG (V) GTG (V) ATA (I) GTC (V) GTG (V) ATT (I) ATT (I) ATA (I) ATA (I) GTG (V) GTG (V) GTG (V) GTG (V) ATA (I) GTG (V) GTG (V) ATA (I) ATA (I) GTG (V) GTG (V) ATA (I) GTG (V) GTG (V) GTA (V) GTG (V) GTG (V) ATA (I) GTG (V) GTG (V) ATA (I) GTA (V) GTA (V) ATA (I) GTG (V) GTG (V) ATT (I) GTG (V) ATT (I) ATC (I) 
    58      1   -59.1430145762   0.000000000000       0.0000  ATA (I) ATC (I) GTG (V) GTG (V) GTG (V) ATA (I) ATA (I) --- (-) --- (-) ATA (I) ATA (I) ATA (I) ATA (I) ATA (I) ATA (I) GTA (V) GTA (V) GTA (V) GTC (V) ATA (I) GTG (V) ATA (I) GTG (V) GTG (V) GTC (V) GTG (V) GTC (V) GTG (V) GTG (V) GTG (V) TTC (F) GTC (V) ATA (I) GTG (V) GTC (V) GTG (V) GTG (V) GTC (V) GTG (V) GTG (V) GTC (V) GTG (V) --- (-) GTG (V) GTC (V) GTG (V) GTG (V) --- (-) ATA (I) GTG (V) GTC (V) --- (-) GTG (V) GTC (V) --- (-) ATA (I) ATA (I) GTG (V) GTC (V) GTG (V) GTC (V) GTG (V) GTC (V) GTC (V) 
    59      1   -54.0503351006   0.000000000000       0.0000  ATC (I) AGC (S) AGC (S) AGT (S) AGC (S) AGC (S) AGC (S) --- (-) --- (-) AGC (S) AGC (S) AGC (S) AGC (S) AGC (S) AGC (S) AGC (S) GGT (G) AGT (S) AGC (S) AGC (S) AAC (N) AGC (S) AGC (S) AGC (S) AGC (S) AGC (S) AGC (S) AGC (S) AGT (S) AAC (N) AGC (S) AGC (S) AGC (S) AGC (S) AGC (S) AGC (S) AGC (S) AGC (S) AGC (S) AGC (S) AGC (S) AGC (S) --- (-) AGC (S) AGC (S) AGC (S) AGC (S) TCG (S) ATT (I) AGC (S) AGC (S) --- (-) AGC (S) AGC (S) --- (-) ATT (I) ATT (I) AGC (S) AGC (S) AGC (S) AGC (S) AGC (S) AGC (S) AGC (S) 
    60      1   -28.4032159540   0.000000000000       0.0000  ATC (I) ATC (I) ATC (I) ATA (I) ATA (I) ATA (I) ATA (I) --- (-) --- (-) ATA (I) ATT (I) ATA (I) ATA (I) ATA (I) ATT (I) ATA (I) ATA (I) ATA (I) ATA (I) ATC (I) ATA (I) ATC (I) NNN (-) ATC (I) ATC (I) ATA (I) ATA (I) ATC (I) ATC (I) ATC (I) ATC (I) ATC (I) ATC (I) ATC (I) ATA (I) ATA (I) ATA (I) ATA (I) ATC (I) ATA (I) ATA (I) ATC (I) --- (-) ATA (I) ATA (I) ATC (I) ATA (I) ATA (I) ATC (I) ATA (I) ATA (I) --- (-) ATA (I) ATA (I) --- (-) ATC (I) ATC (I) ATC (I) ATA (I) ATC (I) ATC (I) ATC (I) ATC (I) ATC (I) 
    61      1   -20.0257362866   0.000000002009       0.0000  ATC (I) ATC (I) ATC (I) ATC (I) ATA (I) ATC (I) ATC (I) ATA (I) ATC (I) ATC (I) ATC (I) ATC (I) ATC (I) ATC (I) ATC (I) ATC (I) ATC (I) ATA (I) ATC (I) ATT (I) ATC (I) ATC (I) ATC (I) ATC (I) ATC (I) ATA (I) ATC (I) ATC (I) ATC (I) ATC (I) ATC (I) ATC (I) ATC (I) ATC (I) ATC (I) ATA (I) ATA (I) ATC (I) ATC (I) ATA (I) ATC (I) ATC (I) ATC (I) ATA (I) ATC (I) ATC (I) ATA (I) ATC (I) ATC (I) ATA (I) ATC (I) ATC (I) ATA (I) ATC (I) ATC (I) ATC (I) ATC (I) ATC (I) ATC (I) ATC (I) ATC (I) ATC (I) ATC (I) ATC (I) 
    62      1   -34.2538354911   0.000000000000       0.0000  ATC (I) ATC (I) ATC (I) ATC (I) ATC (I) ATA (I) ATA (I) --- (-) --- (-) ATC (I) ATC (I) ATC (I) ATC (I) ATC (I) ATC (I) ATC (I) ATC (I) ATC (I) GTC (V) ATC (I) ATC (I) ATC (I) ATC (I) GTG (V) ATC (I) ATG (M) ATC (I) ATC (I) GTG (V) GTG (V) ATC (I) ATC (I) ATC (I) ATC (I) ATC (I) ATC (I) ATC (I) ATC (I) ATC (I) ATC (I) ATC (I) ATC (I) --- (-) ATC (I) ATC (I) ATC (I) ATC (I) --- (-) ATC (I) ATC (I) ATC (I) --- (-) ATC (I) ATC (I) --- (-) ATC (I) ATC (I) ATC (I) ATC (I) CTC (L) ATC (I) CTC (L) ATC (I) ATC (I) 
    63      1   -57.5852809979   0.000000000000       0.0000  ATC (I) ATC (I) ATC (I) ATC (I) GTC (V) ATC (I) ATC (I) --- (-) --- (-) ATC (I) ATC (I) ATC (I) ATC (I) ATC (I) ATC (I) ATC (I) ATT (I) ATA (I) ATC (I) ATC (I) GTC (V) ATC (I) GCA (A) GTC (V) GTC (V) ATC (I) ATC (I) ATC (I) GTT (V) GTC (V) GTC (V) GTG (V) ATC (I) ATC (I) ATC (I) ATC (I) ATC (I) ATC (I) ATC (I) GTC (V) ATC (I) GTC (V) --- (-) ATC (I) ATC (I) ATC (I) ATC (I) ATC (I) ATC (I) ATC (I) ATC (I) --- (-) ATC (I) ATC (I) --- (-) ATC (I) ATC (I) ATC (I) ATC (I) ATC (I) GTC (V) ATC (I) GTC (V) GTG (V) 
    64      1   -30.8077076085   0.000000000000       0.0000  ATC (I) ATC (I) ATC (I) ATC (I) GTC (V) ATC (I) ATC (I) GTC (V) ATC (I) ATC (I) ATC (I) ATC (I) ATC (I) ATC (I) ATC (I) ATC (I) ATC (I) ATC (I) ATC (I) ATC (I) ACC (T) ATC (I) ATT (I) ATC (I) ATC (I) GTC (V) ATC (I) ATC (I) ATC (I) ATC (I) ATT (I) ATC (I) ATC (I) ATC (I) ATC (I) GTC (V) GTC (V) ATT (I) ATC (I) GTC (V) ATC (I) ATC (I) ATC (I) GTC (V) ATC (I) ATC (I) GTC (V) ATT (I) ATC (I) GTC (V) ATC (I) ATC (I) GTC (V) ATT (I) ATC (I) ATC (I) ATC (I) ATC (I) ATC (I) ATC (I) ATC (I) ATC (I) ATC (I) ATC (I) 
    65      1   -43.0106924006   0.000000000000       0.0000  ATC (I) ATC (I) ATC (I) CTC (L) CTG (L) TTG (L) TTG (L) --- (-) --- (-) ATC (I) ATC (I) ATC (I) ATC (I) ATC (I) ATC (I) ATC (I) CTG (L) TTG (L) TTG (L) ATC (I) CTG (L) ATC (I) CTG (L) CTG (L) CTC (L) CTG (L) CTG (L) ATC (I) CTG (L) CTG (L) ATC (I) ATT (I) ATC (I) ATC (I) CTG (L) CTG (L) CTG (L) CTG (L) ATC (I) CTG (L) CTG (L) ATC (I) --- (-) CTG (L) CTG (L) ATC (I) CTG (L) --- (-) ATC (I) CTG (L) CTG (L) --- (-) CTG (L) CTG (L) --- (-) ATC (I) ATC (I) ATC (I) CTG (L) GTG (V) ATC (I) GTC (V) ATC (I) ATT (I) 
    66      1   -71.2434085942   0.000000000000       0.0000  ATC (I) ATC (I) ATC (I) CTC (L) GTC (V) ATA (I) ATA (I) --- (-) --- (-) ATC (I) GTC (V) ATC (I) ATC (I) GTC (V) GTC (V) GTC (V) CTC (L) CTC (L) ATC (I) ATC (I) GCC (A) GTC (V) GTC (V) GTC (V) GTC (V) GTC (V) CTC (L) ATC (I) GTC (V) GTC (V) GTC (V) ATC (I) ATC (I) ATT (I) CTC (L) GTC (V) GTC (V) CTC (L) ATC (I) GTC (V) CTC (L) ATC (I) --- (-) GTC (V) CTC (L) ATT (I) GTC (V) CCG (P) ATC (I) GTC (V) CTC (L) --- (-) GTC (V) CTC (L) --- (-) ATC (I) ATC (I) ATT (I) CTC (L) GCA (A) ATC (I) GCG (A) ATC (I) ATC (I) 
    67      1   -65.1054774899   0.000000000000       0.0000  ATC (I) ATC (I) ATC (I) GCG (A) GTG (V) ATT (I) ATT (I) --- (-) --- (-) ATC (I) GTC (V) ATC (I) ATC (I) ATC (I) GTC (V) GTC (V) ACG (T) ATC (I) ACG (T) ATC (I) GTG (V) ATC (I) GTG (V) GTG (V) ATC (I) GTG (V) GTG (V) ATC (I) GTG (V) GTG (V) ATC (I) GTC (V) ATC (I) ATC (I) GTG (V) GTG (V) GTG (V) GTG (V) ATC (I) GTG (V) GTG (V) ATC (I) --- (-) GTG (V) GTG (V) ATC (I) GTG (V) GGT (G) GTC (V) GTG (V) GTG (V) --- (-) GTG (V) GTG (V) --- (-) GTC (V) GTC (V) ATC (I) GTG (V) GTG (V) GTG (V) GTG (V) GTG (V) GTC (V) 
    68      1   -25.9939641927   0.000000000005       0.0000  ATC (I) ATC (I) ATC (I) GTT (V) GTC (V) ATC (I) ATC (I) GTC (V) ATC (I) ATC (I) ATC (I) ATC (I) ATC (I) ATC (I) ATC (I) ATC (I) GTC (V) ATC (I) GTC (V) ATC (I) GTG (V) ATC (I) ATC (I) GTC (V) ATC (I) GTC (V) GTC (V) ATC (I) GTC (V) GTC (V) ATC (I) ATC (I) ATC (I) ATC (I) GTC (V) GTC (V) GTC (V) GTC (V) ATC (I) GTC (V) GTC (V) ATC (I) ATC (I) GTC (V) GTC (V) ATC (I) GTC (V) GTC (V) ATC (I) GTC (V) GTC (V) ATC (I) GTC (V) GTC (V) ATC (I) ATC (I) ATC (I) ATC (I) GTC (V) GTC (V) ATC (I) GTC (V) ATC (I) ATC (I) 
    69      1   -45.4414700867   0.000000000000       0.0000  ATC (I) ATC (I) ATC (I) GTT (V) GTG (V) ATC (I) ATC (I) --- (-) --- (-) ATC (I) ATC (I) ATC (I) ATC (I) ATC (I) ATC (I) ATC (I) GTG (V) ATC (I) ATC (I) ATC (I) CTC (L) ATC (I) CTG (L) ATC (I) ATC (I) GTG (V) GTC (V) ATC (I) GTC (V) ATC (I) ATC (I) ATC (I) ATC (I) ATC (I) GTC (V) GTG (V) GTG (V) GTA (V) ATC (I) GTG (V) GTC (V) ATC (I) --- (-) GTG (V) GTC (V) ATC (I) GTG (V) GTA (V) ATC (I) GTG (V) GTC (V) --- (-) GTG (V) GTA (V) --- (-) ATC (I) ATC (I) ATC (I) GTC (V) GTC (V) ATC (I) GTC (V) ATC (I) ATC (I) 
    70      1   -34.2349831469   0.000000000000       0.0000  ATC (I) GTC (V) ATC (I) GTC (V) GTC (V) GTC (V) GTC (V) GTC (V) ATC (I) ATC (I) ATC (I) ATC (I) ATC (I) ATC (I) ATC (I) ATC (I) GTC (V) ATA (I) GTC (V) GTC (V) GTC (V) GTC (V) GTG (V) GTC (V) GTG (V) GTC (V) GTC (V) ATC (I) GTC (V) GTC (V) GTC (V) GTC (V) ATC (I) ATC (I) GTC (V) GTC (V) GTC (V) GTC (V) ATC (I) GTC (V) GTC (V) ATC (I) ATC (I) GTC (V) GTC (V) ATC (I) GTC (V) GTC (V) GTC (V) GTC (V) GTC (V) ATC (I) GTC (V) GTC (V) ATC (I) GTC (V) GTC (V) ATC (I) GTC (V) GTG (V) GTC (V) GTG (V) GTC (V) GTC (V) 
    71      1   -59.3382728141   0.000000000000       0.0000  ATC (I) GTG (V) ATC (I) CTC (L) GTC (V) GTT (V) GTT (V) --- (-) --- (-) ATC (I) ATC (I) ATC (I) ATC (I) ATC (I) ATC (I) ATC (I) ACC (T) ATA (I) CTC (L) GTC (V) GCC (A) GTC (V) GTG (V) GCC (A) GTC (V) GTC (V) GTC (V) ATC (I) GCC (A) GCC (A) GTC (V) GTC (V) ATC (I) ATC (I) GTC (V) GTC (V) GTC (V) GTA (V) ATC (I) GCC (A) GTC (V) ATC (I) --- (-) GTC (V) GTC (V) ATC (I) GTC (V) --- (-) ATC (I) GTC (V) GTC (V) --- (-) GTC (V) GTA (V) --- (-) ATC (I) ATC (I) ATC (I) GTC (V) GCC (A) GTC (V) GCC (A) GTC (V) GTC (V) 
    72      1   -53.7152620796   0.000000000000       0.0000  ATC (I) GTG (V) CTC (L) CTT (L) CTC (L) ATC (I) ATC (I) CTC (L) CTC (L) GTC (V) GTC (V) GTC (V) GTC (V) GTC (V) GTC (V) GTC (V) ATA (I) ATG (M) GTC (V) GTT (V) CTC (L) GTC (V) CTC (L) CTC (L) ATC (I) CTC (L) CTT (L) CTC (L) CTC (L) CTC (L) GTC (V) GTC (V) TTC (F) CTC (L) CTT (L) CTC (L) CTC (L) CTT (L) CTC (L) CTC (L) CTT (L) CTC (L) TTC (F) CTC (L) CTT (L) CTC (L) CTC (L) CTT (L) ATC (I) CTC (L) CTT (L) CTC (L) CTC (L) CTT (L) CTC (L) ATC (I) ATC (I) CTC (L) CTT (L) CTG (L) GTC (V) CTG (L) GTC (V) GTC (V) 
    73      1   -19.1668049700   0.000000004742       0.0000  ATC (I) TTC (F) TTC (F) TTC (F) TTC (F) TTC (F) TTC (F) TTC (F) TTC (F) TTC (F) TTC (F) TTC (F) TTC (F) TTC (F) TTC (F) TTC (F) TTC (F) TTC (F) TTC (F) TTC (F) TTC (F) TTC (F) TTG (L) TTC (F) TTC (F) TTC (F) TTC (F) TTC (F) TTC (F) TTC (F) TTC (F) TTC (F) TTC (F) TTC (F) TTC (F) TTC (F) TTC (F) TTC (F) TTC (F) TTC (F) TTC (F) TTC (F) TTC (F) TTC (F) TTC (F) TTC (F) TTC (F) TTC (F) ATC (I) TTC (F) TTC (F) TTC (F) TTC (F) TTC (F) TTC (F) ATC (I) ATC (I) TTC (F) TTC (F) TTC (F) TTC (F) TTC (F) TTC (F) TTC (F) 
    74      1   -36.3939669077   0.000000000000       0.0000  ATG (M) ATC (I) ATC (I) ATC (I) ATC (I) ATC (I) ATC (I) --- (-) --- (-) ATC (I) ATC (I) ATC (I) ATT (I) ATT (I) ATC (I) ATC (I) ATT (I) ATC (I) ATA (I) ATT (I) ATC (I) ATC (I) ATC (I) ATC (I) ATC (I) ATC (I) ATC (I) ATC (I) ATC (I) ATC (I) ATC (I) ATC (I) ATC (I) ATC (I) ATC (I) ATC (I) ATC (I) ATC (I) ATC (I) ATC (I) ATC (I) ATC (I) --- (-) ATC (I) ATC (I) ATC (I) ATC (I) --- (-) ATG (M) ATC (I) ATC (I) --- (-) ATC (I) ATC (I) --- (-) ATG (M) ATG (M) ATC (I) ATC (I) GTC (V) ATC (I) GTC (V) ATC (I) GTC (V) 
    75      1   -17.5581617762   0.000000023691       0.0000  ATG (M) ATG (M) ATG (M) ATG (M) ATG (M) ATG (M) ATG (M) --- (-) --- (-) ATG (M) ATG (M) ATG (M) ATG (M) ATG (M) ATG (M) ATG (M) ATG (M) ATA (I) ATG (M) ATG (M) ATG (M) ATG (M) ATG (M) ATG (M) ATG (M) ATG (M) ATG (M) ATG (M) ATG (M) ATG (M) ATG (M) ATG (M) ATG (M) ATG (M) ATG (M) ATG (M) ATG (M) ATG (M) ATG (M) ATG (M) ATG (M) ATG (M) TTG (L) ATG (M) ATG (M) ATG (M) ATG (M) ATG (M) ATG (M) ATG (M) ATG (M) --- (-) ATG (M) ATG (M) --- (-) ATG (M) ATG (M) ATG (M) ATG (M) ATG (M) ATG (M) ATG (M) ATG (M) ATG (M) 
    76      1   -11.4549547832   0.000010596839       0.0035  ATG (M) ATG (M) ATG (M) ATG (M) ATG (M) ATG (M) ATG (M) --- (-) --- (-) ATG (M) ATG (M) ATG (M) ATG (M) ATG (M) ATG (M) ATG (M) ATG (M) ATG (M) ATG (M) ATG (M) ATG (M) ATG (M) ATG (M) ATG (M) ATG (M) ATG (M) ATG (M) ATG (M) ATG (M) ATG (M) ATG (M) ATG (M) ATG (M) ATG (M) ATG (M) ATG (M) ATG (M) ATG (M) ATG (M) ATG (M) ATG (M) ATG (M) --- (-) ATG (M) ATG (M) ATG (M) ATG (M) ACG (T) ATG (M) ATG (M) ATG (M) --- (-) ATG (M) ATG (M) --- (-) ATG (M) ATG (M) ATG (M) ATG (M) ATG (M) ATG (M) ATG (M) ATG (M) ATG (M) 
    77      1   -30.0416543757   0.000000000000       0.0000  ATG (M) ATG (M) ATG (M) ATG (M) ATG (M) ATG (M) ATG (M) --- (-) --- (-) ATG (M) ATG (M) ATG (M) ATG (M) ATG (M) ATG (M) ATG (M) ATT (I) GTG (V) ATG (M) ATG (M) ATG (M) ATG (M) ATG (M) ATG (M) ATG (M) ATG (M) ATG (M) ATG (M) GTG (V) ATG (M) ATG (M) ATG (M) ATG (M) ATG (M) ATG (M) ATG (M) ATG (M) ATG (M) ATG (M) ATG (M) ATG (M) ATG (M) --- (-) ATG (M) ATG (M) ATG (M) ATG (M) TCA (S) ATG (M) ATG (M) ATG (M) --- (-) ATG (M) ATG (M) --- (-) ATG (M) ATG (M) ATG (M) ATG (M) ATG (M) ATG (M) ATG (M) ATG (M) ATG (M) 
    78      2    -7.9216786674   0.000362792807       0.1215  ATG (M) ATG (M) ATG (M) ATG (M) ATG (M) ATG (M) ATG (M) ATG (M) ATG (M) ATG (M) ATG (M) ATG (M) ATG (M) ATG (M) ATG (M) ATG (M) ATG (M) ATG (M) ATG (M) ATG (M) ATG (M) ATG (M) ATG (M) ATG (M) ATG (M) ATG (M) ATG (M) ATG (M) ATG (M) ATG (M) ATG (M) ATG (M) ATG (M) ATG (M) ATG (M) ATG (M) ATG (M) ATG (M) ATG (M) ATG (M) ATG (M) ATG (M) ATG (M) ATG (M) ATG (M) ATG (M) ATG (M) ATG (M) ATG (M) ATG (M) ATG (M) ATG (M) ATG (M) ATG (M) ATG (M) ATG (M) ATG (M) ATG (M) ATG (M) ATG (M) ATG (M) ATG (M) ATG (M) ATG (M) 
    79      1   -51.8768565252   0.000000000000       0.0000  ATG (M) ATG (M) ATG (M) CCA (P) CCG (P) TTC (F) TTC (F) CCG (P) ATG (M) TTG (L) TTG (L) TTG (L) ATG (M) --- (-) TTG (L) TTG (L) CTT (L) GTC (V) CCG (P) ATG (M) CCG (P) ATG (M) CCA (P) GCG (A) ATG (M) CCG (P) CCA (P) ATG (M) GCG (A) GCG (A) ATG (M) ATG (M) ATG (M) ATG (M) CCA (P) CCG (P) CCG (P) CCA (P) ATG (M) CCG (P) CCA (P) ATG (M) ATG (M) CCG (P) CCA (P) ATG (M) CCG (P) CCA (P) GTG (V) CCG (P) CCA (P) ATG (M) CCG (P) CCA (P) ATG (M) GTG (V) GTG (V) ATG (M) CCA (P) GCG (A) ATG (M) GCG (A) ATG (M) ATG (M) 
    80      1   -27.3005369368   0.000000000001       0.0000  ATG (M) ATG (M) ATG (M) GTG (V) ATG (M) ATG (M) ATG (M) --- (-) --- (-) ATG (M) ATG (M) ATG (M) ATG (M) ATG (M) ATG (M) ATG (M) ATG (M) CTG (L) GTC (V) ATG (M) GTG (V) ATG (M) GTG (V) GTG (V) ATG (M) ATG (M) GTG (V) ATG (M) GTG (V) ATG (M) ATG (M) ATG (M) ATG (M) ATG (M) GTG (V) ATG (M) ATG (M) GTG (V) ATG (M) ATG (M) GTG (V) ATG (M) --- (-) ATG (M) GTG (V) ATG (M) ATG (M) GTG (V) ATG (M) ATG (M) GTG (V) --- (-) ATG (M) GTG (V) --- (-) ATG (M) ATG (M) ATG (M) GTG (V) GTG (V) ATG (M) GTG (V) ATG (M) ATG (M) 
    81      1   -64.1928436166   0.000000000000       0.0000  ATG (M) ATG (M) ATG (M) TGC (C) GGC (G) ATA (I) ATA (I) --- (-) --- (-) ATG (M) ATG (M) ATG (M) ATG (M) ATG (M) ATG (M) ATG (M) GTT (V) ATG (M) AGT (S) ATC (I) GCC (A) ATG (M) GGC (G) GTC (V) ATG (M) GGC (G) TGC (C) ATG (M) GGC (G) GGC (G) ATG (M) ATG (M) GTC (V) ATG (M) TGC (C) GGC (G) GGC (G) TGC (C) ATG (M) GGC (G) TGC (C) ATG (M) --- (-) GGC (G) TGC (C) ATG (M) GGC (G) TCA (S) ATG (M) GGC (G) TGC (C) --- (-) GGC (G) TGC (C) --- (-) ATG (M) ATG (M) ATG (M) TGC (C) GGC (G) ATG (M) GGC (G) ATG (M) ATG (M) 
    82      1   -31.2777849356   0.000000000000       0.0000  ATG (M) CTC (L) ATG (M) ATG (M) CTG (L) ATG (M) ATG (M) CTG (L) ATG (M) ATG (M) ATG (M) ATG (M) ATG (M) ATG (M) ATG (M) ATG (M) ATG (M) ATG (M) ATG (M) ATG (M) ACG (T) CTG (L) ATG (M) ATG (M) CTC (L) CTG (L) ATG (M) ATG (M) ATG (M) ATG (M) CTC (L) CTC (L) ATG (M) ATG (M) ATG (M) CTG (L) CTG (L) ATG (M) ATG (M) CTG (L) ATG (M) ATG (M) ATG (M) CTG (L) ATG (M) ATG (M) CTG (L) ATG (M) ATG (M) CTG (L) ATG (M) ATG (M) CTG (L) ATG (M) ATG (M) ATG (M) ATG (M) ATG (M) ATG (M) ATG (M) CTC (L) ATG (M) CTC (L) CTC (L) 
    83      1   -71.1600309711   0.000000000000       0.0000  ATG (M) GCG (A) ATG (M) GGA (G) GGG (G) GGG (G) GGG (G) --- (-) --- (-) GCC (A) GCC (A) GCC (A) GCC (A) GCC (A) GCC (A) GCC (A) TGT (C) GTC (V) GGG (G) GTA (V) GGG (G) GCG (A) GGG (G) GCG (A) GCG (A) GGG (G) GGA (G) ATG (M) GCG (A) GCG (A) GCG (A) ACC (T) ATG (M) ATG (M) GGA (G) GGG (G) GGG (G) GGA (G) ATG (M) GGG (G) GGA (G) ATG (M) --- (-) GGG (G) GGA (G) ATG (M) GGG (G) --- (-) ATT (I) GGG (G) GGA (G) --- (-) GGG (G) GGA (G) --- (-) ATT (I) ATT (I) ATG (M) GGA (G) GCC (A) GCG (A) GCC (A) GCG (A) ACC (T) 
    84      1   -61.9875547505   0.000000000000       0.0000  ATG (M) GTC (V) CTC (L) CTG (L) CTC (L) CTT (L) CTT (L) --- (-) --- (-) CTC (L) CTC (L) CTC (L) CTC (L) CTC (L) CTC (L) CTC (L) CTC (L) GTC (V) CTC (L) TTA (L) CTC (L) GTG (V) CTG (L) TTC (F) GTC (V) CTC (L) CTG (L) ATC (I) CTC (L) CTC (L) GTC (V) GTC (V) ATC (I) ATC (I) CTG (L) CTC (L) CTC (L) CTG (L) ATC (I) CTC (L) CTG (L) ATC (I) --- (-) CTC (L) CTG (L) ATC (I) CTC (L) --- (-) ATC (I) CTC (L) CTG (L) --- (-) CTC (L) CTG (L) --- (-) ATC (I) ATC (I) ATC (I) CTG (L) CTC (L) GTG (V) CTC (L) GTG (V) GTC (V) 
    85      1   -70.9321156528   0.000000000000       0.0000  ATG (M) GTG (V) ATG (M) GTG (V) GTG (V) CTG (L) CTG (L) --- (-) --- (-) ATG (M) ATG (M) ATG (M) ATG (M) ATG (M) ATG (M) ATG (M) TGC (C) CTT (L) GTC (V) CTA (L) GTG (V) GTA (V) GTG (V) GTG (V) GTA (V) GTG (V) GTG (V) ATG (M) ATG (M) GTG (V) ATA (I) GTG (V) ATG (M) ATG (M) GTG (V) GTG (V) GTG (V) GTG (V) ATG (M) GTG (V) GTG (V) ATG (M) --- (-) GTG (V) GTG (V) ATG (M) GTG (V) ATG (M) ATA (I) GTG (V) GTG (V) --- (-) GTG (V) GTG (V) --- (-) ATA (I) ATA (I) ATG (M) GTG (V) GTG (V) ATC (I) GTG (V) ATC (I) GTG (V) 
    86      1   -29.1214765678   0.000000000000       0.0000  ATT (I) ATC (I) ATC (I) ATA (I) ATA (I) ATT (I) ATT (I) --- (-) --- (-) ATC (I) ATC (I) ATC (I) ATC (I) ATC (I) ATC (I) ATC (I) ATT (I) ATC (I) ATT (I) ATC (I) ATA (I) ATC (I) ATA (I) ATC (I) ATC (I) ATA (I) ATA (I) ATC (I) ATC (I) ATC (I) ATC (I) ATT (I) ATT (I) ATC (I) ATA (I) ATA (I) ATA (I) ATA (I) ATC (I) ATA (I) ATA (I) ATC (I) --- (-) ATA (I) ATA (I) ATC (I) ATA (I) --- (-) ATT (I) ATA (I) ATA (I) --- (-) ATA (I) ATA (I) --- (-) ATT (I) ATT (I) ATC (I) ATA (I) ATC (I) ATC (I) ATC (I) ATC (I) ATT (I) 
    87      1   -51.2955597330   0.000000000000       0.0000  ATT (I) ATC (I) ATC (I) CTG (L) CTG (L) GTG (V) GTG (V) --- (-) --- (-) ATC (I) ATC (I) ATC (I) ATC (I) ATC (I) ATC (I) CTC (L) CTA (L) GTT (V) CTG (L) GTC (V) CTG (L) ATC (I) CTG (L) CTG (L) CTC (L) CTG (L) CTG (L) ATC (I) CTG (L) CTG (L) CTC (L) CTG (L) ATT (I) ATC (I) CTG (L) CTG (L) CTG (L) CTG (L) ATC (I) CTG (L) CTG (L) ATC (I) --- (-) CTG (L) CTG (L) ATC (I) CTG (L) TTG (L) ATT (I) CTG (L) CTG (L) --- (-) CTG (L) CTG (L) --- (-) ATT (I) ATT (I) ATC (I) CTG (L) CTG (L) ATC (I) CTG (L) ATC (I) CTG (L) 
    88      1   -51.7980153700   0.000000000000       0.0000  ATT (I) ATT (I) ATC (I) ATT (I) ATT (I) ATT (I) ATT (I) --- (-) --- (-) ATT (I) ATT (I) ATT (I) ATT (I) ATT (I) ATT (I) ATT (I) ATC (I) ATT (I) ATT (I) ATT (I) ATT (I) ATC (I) ATT (I) ATT (I) ATT (I) ATT (I) ATT (I) ATT (I) ATC (I) ATT (I) ATT (I) ATT (I) ATT (I) ATC (I) ATT (I) ATT (I) ATT (I) ATT (I) ATC (I) ATT (I) ATT (I) ATC (I) --- (-) ATT (I) ATT (I) ATC (I) ATT (I) CGT (R) ATT (I) ATT (I) ATT (I) GTA (V) ATT (I) ATT (I) --- (-) ATT (I) ATT (I) ATC (I) ATT (I) ATT (I) ATT (I) ATT (I) ATT (I) ATT (I) 
    89      1   -66.5857864037   0.000000000000       0.0000  ATT (I) GTC (V) ATC (I) CTC (L) CTC (L) CTT (L) CTT (L) CTC (L) ATC (I) GTC (V) CTC (L) GTC (V) ATC (I) ATC (I) CTC (L) GTC (V) CTC (L) GCT (A) CTA (L) CTT (L) CTC (L) GTC (V) CTC (L) CTC (L) CTC (L) CTC (L) CTC (L) ATA (I) CTC (L) CTC (L) CTC (L) CTC (L) ATC (I) ATC (I) CTC (L) CTC (L) CTC (L) CTC (L) ATC (I) CTC (L) CTC (L) ATC (I) ATC (I) CTC (L) CTC (L) ATC (I) CTC (L) CTC (L) ATT (I) CTC (L) CTC (L) ATC (I) CTC (L) CTC (L) ATC (I) ATT (I) ATT (I) ATC (I) CTC (L) GTC (V) CTC (L) CTC (L) CTC (L) CTC (L) 
    90      1   -70.8093622277   0.000000000000       0.0000  ATT (I) GTG (V) ATT (I) ATG (M) GCG (A) TTG (L) TTG (L) --- (-) --- (-) GTT (V) GTC (V) GTT (V) GTT (V) TTT (F) GTC (V) GTT (V) ATG (M) TTC (F) GTG (V) GGG (G) GTG (V) GTT (V) GCG (A) GCG (A) GTC (V) GCG (A) ATG (M) GTT (V) GCG (A) GCG (A) GTT (V) GTT (V) ATT (I) GTT (V) GTG (V) GCG (A) GCG (A) ATG (M) GTT (V) GCG (A) ATG (M) GTT (V) --- (-) GCG (A) GTG (V) GTT (V) GCG (A) --- (-) ATT (I) GCG (A) GTG (V) --- (-) GCG (A) ATG (M) --- (-) ATT (I) ATT (I) GTT (V) GTG (V) GCG (A) GTT (V) GCG (A) GTT (V) GTT (V) 
    91      1   -72.5482319352   0.000000000000       0.0000  ATT (I) TTC (F) ATT (I) ATC (I) ATC (I) ATT (I) ATT (I) --- (-) --- (-) ATT (I) ATT (I) ATT (I) ATT (I) ATT (I) ATT (I) ATT (I) TAT (Y) TTC (F) ATT (I) ATT (I) ATC (I) GTT (V) ATC (I) GCC (A) GTT (V) ATC (I) ATC (I) ATT (I) ATC (I) ACC (T) GTT (V) GTT (V) ATT (I) ATT (I) ATC (I) ATC (I) ATC (I) ATC (I) ATT (I) ATC (I) ATC (I) ATT (I) --- (-) ATC (I) ATC (I) ATT (I) ATC (I) GCA (A) ATT (I) ATC (I) ATC (I) ATC (I) ATC (I) ATC (I) --- (-) ATT (I) ATT (I) ATT (I) ATC (I) GTC (V) CTT (L) GTC (V) CTT (L) GTT (V) 
    92      1   -97.2408339819   0.000000000000       0.0000  CAC (H) AAC (N) AAT (N) TCC (S) CCA (P) ACG (T) ATG (M) --- (-) --- (-) AAC (N) AAC (N) AAC (N) AAC (N) AAC (N) AAC (N) AAC (N) CCG (P) AGT (S) GCC (A) ACG (T) TCC (S) AAC (N) TCC (S) CCG (P) AGC (S) CCG (P) TCC (S) AAC (N) TCG (S) TCG (S) AAC (N) AAC (N) AGC (S) AAC (N) TCC (S) CCC (P) TCC (S) TCC (S) AAC (N) CCC (P) TCC (S) AAC (N) --- (-) CCC (P) TCC (S) AAC (N) TCC (S) CCA (P) CAC (H) CCC (P) TCC (S) --- (-) TCC (S) TCC (S) --- (-) CAC (H) CAC (H) AAC (N) TCC (S) GCG (A) AAC (N) GCG (A) AAC (N) AGC (S) 
    93      1  -101.3927593914   0.000000000000       0.0000  CAC (H) CAC (H) CAG (Q) TCT (S) TCC (S) GGT (G) GGT (G) TCC (S) CAG (Q) CAG (Q) CAG (Q) CAG (Q) CAG (Q) CCG (P) CAG (Q) CAG (Q) CAT (H) CAC (H) AGC (S) CAT (H) TCC (S) CAG (Q) TCT (S) TCC (S) AGG (R) TCC (S) TCC (S) CAG (Q) TCG (S) TCC (S) CGG (R) CAC (H) CAG (Q) CAG (Q) TCC (S) TCC (S) TCC (S) TCT (S) CAG (Q) TCC (S) TCT (S) CAG (Q) CAG (Q) TCC (S) TCC (S) CAG (Q) TCC (S) TCT (S) CAG (Q) TCC (S) TCC (S) CAG (Q) TCC (S) TCT (S) CAG (Q) CAG (Q) CAG (Q) CAG (Q) TCC (S) GAA (E) CAC (H) GAA (E) CAC (H) CGG (R) 
    94      1   -59.4075607690   0.000000000000       0.0000  CAC (H) CAG (Q) CAC (H) CAG (Q) CAG (Q) CAG (Q) CAG (Q) CAG (Q) CAC (H) CCC (P) CCG (P) CCC (P) CCC (P) CCC (P) CCG (P) CCC (P) CAG (Q) CAG (Q) CGG (R) CAG (Q) CGG (R) CAG (Q) CAG (Q) CGC (R) CAG (Q) CAG (Q) CAG (Q) CAC (H) CAG (Q) CAG (Q) CAG (Q) AAG (K) CAC (H) CAC (H) CAG (Q) CAG (Q) CAG (Q) CAG (Q) CAC (H) CAG (Q) CAG (Q) CAC (H) CAC (H) CAG (Q) CAG (Q) CAC (H) CAG (Q) CAG (Q) CAC (H) CAG (Q) CAG (Q) CAC (H) CAG (Q) CAG (Q) CAC (H) CAC (H) CAC (H) CAC (H) CAG (Q) CGG (R) CCG (P) CGG (R) CCG (P) CAG (Q) 
    95      1   -90.1568633976   0.000000000000       0.0000  CAG (Q) AAG (K) AAG (K) GGA (G) GGC (G) AAG (K) AAG (K) --- (-) --- (-) AAG (K) AAG (K) AAG (K) AAG (K) AAG (K) AAG (K) AAG (K) AAA (K) AGA (R) TGC (C) AAG (K) GGA (G) AAG (K) GGC (G) GGT (G) AAG (K) GGC (G) GGA (G) AAG (K) TCG (S) GGC (G) AAG (K) AAG (K) AAG (K) AAG (K) GGA (G) GGC (G) GGC (G) GGA (G) AAG (K) GGC (G) GGA (G) AAG (K) --- (-) GGC (G) GGA (G) AAG (K) GGC (G) GGA (G) CAG (Q) GGC (G) GGA (G) --- (-) GGC (G) GGA (G) CAA (Q) CAG (Q) CAG (Q) AAG (K) GGA (G) GCC (A) AAG (K) TCC (S) AAG (K) AGT (S) 
    96      1   -55.7869644582   0.000000000000       0.0000  CAG (Q) AAG (K) CAG (Q) ATG (M) ATG (M) AAG (K) AAG (K) --- (-) --- (-) AAG (K) AAG (K) AAG (K) AAG (K) AAG (K) AAG (K) AAG (K) AGA (R) CAG (Q) ATG (M) ACG (T) ATG (M) AAG (K) ATG (M) GTG (V) AAG (K) ATG (M) GTG (V) CAG (Q) GTG (V) GTG (V) AAG (K) AAG (K) CAG (Q) CAG (Q) GTG (V) ATG (M) ATG (M) GTG (V) CAG (Q) ATG (M) GTG (V) CAG (Q) --- (-) ATG (M) GTG (V) CAG (Q) ATG (M) TGC (C) CAG (Q) ATG (M) GTG (V) --- (-) ATG (M) GTG (V) --- (-) CAG (Q) CAG (Q) CAG (Q) GTG (V) GTG (V) AAG (K) GTG (V) AAG (K) AAG (K) 
    97      1   -19.5739321754   0.000000003156       0.0000  CAG (Q) CAG (Q) CAG (Q) CAG (Q) CAG (Q) CAA (Q) CAA (Q) --- (-) --- (-) CAG (Q) CAG (Q) CAG (Q) CAG (Q) CAG (Q) CAG (Q) CAG (Q) CAA (Q) CAA (Q) CAA (Q) CAA (Q) CAG (Q) CAA (Q) CAG (Q) CAG (Q) CAG (Q) CAG (Q) CAG (Q) CAG (Q) CAG (Q) CAG (Q) CAG (Q) CAG (Q) CAG (Q) CAG (Q) CAG (Q) CAG (Q) CAG (Q) CAG (Q) CAG (Q) CAG (Q) CAG (Q) CAG (Q) --- (-) CAG (Q) CAG (Q) CAG (Q) CAG (Q) CAG (Q) CAG (Q) CAG (Q) CAG (Q) --- (-) CAG (Q) CAG (Q) --- (-) CAG (Q) CAG (Q) CAG (Q) CAG (Q) CAG (Q) CAA (Q) CAG (Q) CAA (Q) CAG (Q) 
    98      1   -23.1466054782   0.000000000089       0.0000  CAT (H) CAT (H) CAT (H) CAC (H) CAC (H) CAT (H) CAC (H) CAC (H) CAT (H) CAT (H) CAT (H) CAT (H) CAT (H) CAT (H) CAT (H) CAT (H) CAT (H) CAC (H) CAC (H) CAT (H) CAC (H) CAT (H) CAC (H) CAC (H) CAT (H) CAC (H) CAC (H) CAT (H) CAC (H) CAC (H) CAT (H) CAT (H) CAT (H) CAC (H) CAC (H) CAC (H) CAC (H) CAC (H) CAT (H) CAC (H) CAC (H) CAT (H) CAT (H) CAC (H) CAC (H) CAC (H) CAC (H) CAC (H) CAT (H) CAC (H) CAC (H) CAC (H) CAC (H) CAC (H) CAT (H) CAT (H) CAT (H) CAC (H) CAC (H) CAC (H) CAC (H) CAC (H) CAC (H) CAT (H) 
    99      1  -100.7899320473   0.000000000000       0.0000  CAT (H) TAT (Y) CAC (H) CAC (H) CAC (H) CTT (L) CAT (H) --- (-) --- (-) GAC (D) GAC (D) GAC (D) GAC (D) GAC (D) GAC (D) GAC (D) CAC (H) GGC (G) CAC (H) CAT (H) CGT (R) CAC (H) CAC (H) CAC (H) CAC (H) CAC (H) CAC (H) CAC (H) CAC (H) CGC (R) CAC (H) CTC (L) CAT (H) CAC (H) CAT (H) CAC (H) CAC (H) CAC (H) CAC (H) CAC (H) CAC (H) CAC (H) --- (-) CAC (H) CAT (H) CAC (H) CAC (H) TCT (S) CAT (H) CAC (H) CAT (H) ACT (T) CAC (H) CAC (H) --- (-) CAT (H) CAT (H) CAC (H) CAT (H) CGC (R) CAC (H) CGC (R) CAC (H) CAG (Q) 
   100      1   -53.9956198000   0.000000000000       0.0000  CCA (P) CCC (P) CCG (P) CCG (P) CCA (P) CCC (P) CCC (P) --- (-) --- (-) CCG (P) CCG (P) CCG (P) CCG (P) CCG (P) CCG (P) CCC (P) CCA (P) CCA (P) CCG (P) CCG (P) CCC (P) CCG (P) CCG (P) CCG (P) CCC (P) CCA (P) CCG (P) CCG (P) CCC (P) CCC (P) CCA (P) CCC (P) CCA (P) CCG (P) CCG (P) CCA (P) CCA (P) CCG (P) CCG (P) CCA (P) CCG (P) CCC (P) --- (-) CCA (P) CCG (P) CCG (P) CCA (P) CCC (P) CCA (P) CCA (P) CCG (P) --- (-) CCA (P) CCG (P) --- (-) CCA (P) CCA (P) CCG (P) CCG (P) CCC (P) CCC (P) CCC (P) CCC (P) CCC (P) 
   101      1   -40.2933663513   0.000000000000       0.0000  CCA (P) CCC (P) CCG (P) CCG (P) CCG (P) CCG (P) CCG (P) CCG (P) CCG (P) CCA (P) CCA (P) CCA (P) CCA (P) CCA (P) CCA (P) CCA (P) CCC (P) CCG (P) CCG (P) CCT (P) CCG (P) CCC (P) CCG (P) CCG (P) CCA (P) CCG (P) CCG (P) CCG (P) CCC (P) CCG (P) CCC (P) CCC (P) CCA (P) CCG (P) CCG (P) CCG (P) CCG (P) CCG (P) CCG (P) CCG (P) CCG (P) CCG (P) CCA (P) CCG (P) CCG (P) CCG (P) CCG (P) CCG (P) CCA (P) CCG (P) CCG (P) CCG (P) CCG (P) CCG (P) CCG (P) CCA (P) CCA (P) CCG (P) CCG (P) CCG (P) CCG (P) CCG (P) CCG (P) CCA (P) 
   102      1   -43.0367028367   0.000000000000       0.0000  CCC (P) CCC (P) CCC (P) CCC (P) CCG (P) CCG (P) CCA (P) --- (-) --- (-) CCT (P) CCT (P) CCT (P) CCT (P) CCT (P) CCT (P) CCT (P) CCG (P) CCG (P) CCG (P) CCG (P) CCG (P) CCC (P) CCG (P) CCC (P) CCC (P) CCG (P) CCC (P) CCT (P) CCG (P) CCC (P) CCC (P) CCC (P) CCC (P) CCC (P) CCC (P) CCG (P) CCG (P) CCC (P) CCC (P) CCG (P) CCA (P) CCC (P) --- (-) CCG (P) CCC (P) CCC (P) CCG (P) --- (-) CCC (P) CCG (P) CCC (P) --- (-) CCG (P) CCC (P) --- (-) CCC (P) CCC (P) CCC (P) CCC (P) CCC (P) CCC (P) CCC (P) CCC (P) CCC (P) 
   103      1   -34.7597590217   0.000000000000       0.0000  CCC (P) CCG (P) CCC (P) CCC (P) CCC (P) CCG (P) CCG (P) CCC (P) CCC (P) CCT (P) CCC (P) CCT (P) CCC (P) CCT (P) CCC (P) CCC (P) CCG (P) CCC (P) CCC (P) CCC (P) CCC (P) CCG (P) CCC (P) CCC (P) CCC (P) CCC (P) CCC (P) CCC (P) CCC (P) CCC (P) CCC (P) CCC (P) CCC (P) CCC (P) CCC (P) CCC (P) CCC (P) CCC (P) CCC (P) CCC (P) CCC (P) CCC (P) CCC (P) CCC (P) CCC (P) CCC (P) CCC (P) CCC (P) CCC (P) CCC (P) CCC (P) CCC (P) CCC (P) CCC (P) CCC (P) CCC (P) CCC (P) CCC (P) CCC (P) CCG (P) CCC (P) CCC (P) CCC (P) CCC (P) 
   104      1   -43.8089339777   0.000000000000       0.0000  CCC (P) GCC (A) GCC (A) GCG (A) GCG (A) GCC (A) GCT (A) GCC (A) GCC (A) GCC (A) GCC (A) GCC (A) GCC (A) GCC (A) GCC (A) GCC (A) GCA (A) GCA (A) GCC (A) GCT (A) CCC (P) GCC (A) GCC (A) GCC (A) GCC (A) GCC (A) GCG (A) GCC (A) GCA (A) GCC (A) GCC (A) GCC (A) GCC (A) GCC (A) GCG (A) GCC (A) GCC (A) GCG (A) GCC (A) GCC (A) GCG (A) GCC (A) GCC (A) GCC (A) GCG (A) GCC (A) GCC (A) GCG (A) CCC (P) GCC (A) GCG (A) GCC (A) GCC (A) GCG (A) GCC (A) CCC (P) CCC (P) GCC (A) GCG (A) GCC (A) GCC (A) GCC (A) GCC (A) GCC (A) 
   105      1   -45.4259896795   0.000000000000       0.0000  CCG (P) CCG (P) CCA (P) CCG (P) CCG (P) CCG (P) CCG (P) --- (-) --- (-) CCG (P) CCG (P) CCG (P) CCG (P) CCG (P) CCG (P) CCG (P) CCT (P) CCG (P) CCG (P) CCG (P) CCG (P) CCC (P) CCC (P) CCG (P) CCG (P) CCG (P) CCT (P) CCG (P) CCG (P) CCG (P) CCG (P) CCC (P) CCA (P) CCG (P) CCT (P) CCG (P) CCG (P) CCT (P) CCG (P) CCG (P) CCT (P) CCA (P) --- (-) CCG (P) CCT (P) CCG (P) CCG (P) CCT (P) CCG (P) CCG (P) CCT (P) --- (-) CCG (P) CCT (P) --- (-) CCG (P) CCG (P) CCG (P) CCT (P) CCC (P) CCG (P) CCC (P) CCG (P) CCC (P) 
   106      1   -72.5550080884   0.000000000000       0.0000  CCG (P) CCG (P) CCG (P) CAG (Q) CCG (P) CCG (P) CCG (P) CCG (P) CCG (P) CCT (P) CCT (P) CCT (P) CCA (P) CCG (P) CCT (P) CCG (P) CCA (P) GAC (D) CCG (P) CCG (P) GAC (D) CCG (P) CCG (P) CCC (P) CCG (P) CCG (P) CAG (Q) CCG (P) CCG (P) CCG (P) CCG (P) CCG (P) GCG (A) CCG (P) CAG (Q) CCG (P) CCG (P) CAG (Q) CCG (P) CCG (P) CAG (Q) CCG (P) GCG (A) CCG (P) CAG (Q) CCG (P) CCG (P) CAG (Q) TCG (S) CCG (P) CAG (Q) CCG (P) CCG (P) CAG (Q) CCG (P) TCG (S) TCG (S) CCG (P) CAG (Q) CCG (P) CCA (P) CCG (P) CCA (P) CCA (P) 
   107      1   -41.1353521998   0.000000000000       0.0000  CCG (P) CCG (P) CCG (P) CCC (P) CCG (P) CCC (P) CCC (P) CCG (P) CCG (P) CCC (P) CCC (P) CCC (P) CCC (P) CCC (P) CCG (P) CCC (P) CCC (P) CCC (P) CCC (P) CCT (P) CCA (P) CCG (P) CCC (P) CCG (P) CCG (P) CCG (P) CCC (P) CCG (P) CCG (P) CCG (P) CCG (P) CCG (P) CCA (P) CCG (P) CCC (P) CCG (P) CCG (P) CCC (P) CCG (P) CCG (P) CCC (P) CCG (P) CCA (P) CCG (P) CCC (P) CCG (P) CCG (P) CCC (P) CCG (P) CCG (P) CCC (P) CCG (P) CCG (P) CCC (P) CCG (P) CCG (P) CCG (P) CCG (P) CCC (P) CCG (P) CCG (P) CCG (P) CCG (P) CCG (P) 
   108      1   -35.3450129850   0.000000000000       0.0000  CCG (P) CCG (P) CCG (P) CCG (P) CCG (P) CCG (P) CCG (P) CCG (P) CCG (P) CCG (P) CCA (P) CCG (P) CCG (P) CCG (P) CCG (P) CCG (P) CCA (P) CCT (P) CCG (P) CCG (P) CCG (P) CCG (P) CCG (P) CCG (P) CCG (P) CCG (P) CCG (P) CCG (P) GCC (A) CCG (P) CCG (P) CCG (P) CCA (P) CCG (P) CCG (P) CCG (P) CCG (P) CCG (P) CCG (P) CCG (P) CCG (P) CCG (P) CCA (P) CCG (P) CCG (P) CCG (P) CCG (P) CCG (P) CCG (P) CCG (P) CCG (P) CCG (P) CCG (P) CCG (P) CCG (P) CCG (P) CCG (P) CCG (P) CCG (P) CCG (P) CCG (P) CCG (P) CCG (P) CCG (P) 
   109      1   -45.3568090365   0.000000000000       0.0000  CCG (P) CCG (P) CCG (P) CCG (P) CCG (P) CCT (P) CCT (P) --- (-) --- (-) CCG (P) CCG (P) CCG (P) CCG (P) CCG (P) CCG (P) CCG (P) CCC (P) CCC (P) CCC (P) CCT (P) CCG (P) CCG (P) CCC (P) CCC (P) CCG (P) CAG (Q) CCG (P) CCG (P) CCG (P) CCC (P) CCG (P) CCC (P) CCA (P) CCG (P) CCG (P) CCG (P) CCG (P) CCG (P) CCG (P) CCG (P) CCG (P) CCG (P) --- (-) CCG (P) CCG (P) CCG (P) CCG (P) CCG (P) CCG (P) CCG (P) CCG (P) --- (-) CCG (P) CCG (P) --- (-) CCG (P) CCG (P) CCG (P) CCG (P) CCC (P) CCT (P) CCC (P) CCT (P) CCC (P) 
   110      1   -45.7673873713   0.000000000000       0.0000  CCG (P) CCT (P) CCT (P) CCC (P) CCC (P) CCG (P) CCG (P) CCC (P) CCT (P) CCC (P) CCC (P) CCC (P) CCC (P) CCC (P) CCC (P) CCC (P) CCA (P) CCT (P) CCG (P) CCT (P) CCG (P) CCT (P) CCC (P) CCC (P) CCA (P) CCC (P) CCC (P) CCC (P) CCC (P) CCC (P) CCC (P) CCC (P) CCT (P) CCC (P) CCC (P) CCC (P) CCC (P) CCC (P) CCC (P) CCC (P) CCC (P) CCT (P) CCT (P) CCC (P) CCC (P) CCC (P) CCC (P) CCC (P) CCA (P) CCC (P) CCC (P) CCC (P) CCC (P) CCC (P) CCC (P) CCA (P) CCA (P) CCC (P) CCC (P) CCC (P) CCC (P) CCC (P) CCC (P) CCC (P) 
   111      1   -31.1118510276   0.000000000000       0.0000  CCT (P) CCG (P) CCC (P) CCG (P) CCG (P) CCG (P) CCG (P) --- (-) --- (-) CCC (P) CCT (P) CCT (P) CCT (P) CCT (P) CCT (P) CCT (P) CCC (P) CCG (P) CCG (P) CCG (P) CCG (P) CCC (P) CCG (P) CCG (P) CCG (P) CCG (P) CCG (P) CCC (P) CCC (P) CCG (P) CCG (P) CCG (P) CCT (P) CCC (P) CCG (P) CCG (P) CCG (P) CCG (P) CCC (P) CCG (P) CCG (P) CCC (P) --- (-) CCG (P) CCG (P) CCC (P) CCG (P) CCG (P) CCT (P) CCG (P) CCG (P) --- (-) CCG (P) CCG (P) --- (-) CCT (P) CCT (P) CCC (P) CCG (P) CCG (P) CCG (P) CCG (P) CCG (P) CCG (P) 
   112      1   -63.6307800026   0.000000000000       0.0000  CGC (R) CGG (R) CGC (R) CGG (R) CGG (R) CGA (R) CGA (R) CGG (R) CGC (R) CGC (R) CGC (R) CGC (R) CGC (R) CGC (R) CGC (R) CGG (R) AAA (K) AAC (N) AGA (R) AGG (R) CGG (R) CGG (R) CGG (R) CGG (R) CGG (R) CGG (R) CGG (R) CGC (R) CGC (R) CGG (R) CGG (R) CGG (R) CGC (R) CGC (R) CGG (R) CGG (R) CGG (R) CGG (R) CGC (R) CGG (R) CGG (R) CGC (R) CGC (R) CGG (R) CGG (R) CGC (R) CGG (R) CGG (R) CTC (L) CGG (R) CGG (R) CGC (R) CGG (R) CGG (R) CGC (R) CTC (L) CTC (L) CGC (R) CGG (R) AAG (K) CGG (R) AAG (K) CGG (R) CGC (R) 
   113      1   -40.7329509893   0.000000000000       0.0000  CGG (R) CGG (R) CGC (R) CGC (R) CGC (R) AGG (R) AGG (R) CGC (R) CGC (R) CGC (R) CGC (R) CGC (R) CGC (R) CGG (R) CGC (R) CGC (R) AGG (R) AGG (R) AGG (R) AGG (R) CGC (R) CGG (R) CGC (R) CGC (R) CGC (R) CGC (R) CGC (R) CGC (R) CGA (R) CGC (R) CGA (R) CGC (R) CGG (R) CGC (R) CGC (R) CGC (R) CGC (R) CGC (R) CGC (R) CGC (R) CGC (R) CGC (R) CGG (R) CGC (R) CGC (R) CGC (R) CGC (R) CGC (R) CGG (R) CGC (R) CGC (R) CGC (R) CGC (R) CGC (R) CGC (R) CGG (R) CGG (R) CGC (R) CGC (R) CGC (R) CGC (R) CGC (R) CGC (R) CGC (R) 
   114      1   -44.2182303771   0.000000000000       0.0000  CTA (L) CTC (L) CTC (L) GTC (V) CTC (L) ATC (I) ATC (I) --- (-) --- (-) CTC (L) CTC (L) CTC (L) CTC (L) CTC (L) CTC (L) CTC (L) CTC (L) CTT (L) CTC (L) ATC (I) GTC (V) CTC (L) CTC (L) GTC (V) CTC (L) CTC (L) GTC (V) CTC (L) GTC (V) GTC (V) CTC (L) CTC (L) CTC (L) CTC (L) GTC (V) CTC (L) CTC (L) GTC (V) CTG (L) CTC (L) GTC (V) CTC (L) --- (-) CTC (L) GTC (V) CTC (L) CTC (L) --- (-) CTC (L) CTC (L) GTC (V) --- (-) CTC (L) GTC (V) --- (-) CTC (L) CTC (L) CTC (L) GTC (V) GTC (V) CTC (L) GTC (V) CTC (L) CTC (L) 
   115      1   -58.9008117359   0.000000000000       0.0000  CTA (L) CTG (L) CTA (L) ATC (I) ATC (I) GTA (V) GTA (V) --- (-) --- (-) CTG (L) CTG (L) CTG (L) CTG (L) CTA (L) CTG (L) CTG (L) ATT (I) ATT (I) ATC (I) TTA (L) GTC (V) CTA (L) ATC (I) GTC (V) CTG (L) ATC (I) ATC (I) CTA (L) GTC (V) ATC (I) CTG (L) CTA (L) CTA (L) CTA (L) ATC (I) ATC (I) ATC (I) ATC (I) CTA (L) ATC (I) ATC (I) CTA (L) --- (-) ATC (I) ATC (I) CTA (L) ATC (I) ATC (I) CTA (L) ATC (I) ATC (I) --- (-) ATC (I) ATC (I) --- (-) CTA (L) CTA (L) CTA (L) ATC (I) GTG (V) TTA (L) GTG (V) TTA (L) CTA (L) 
   116      1   -42.3883294588   0.000000000000       0.0000  CTA (L) CTG (L) CTA (L) CTC (L) CTC (L) CTG (L) CTG (L) CTC (L) CTA (L) CTG (L) CTG (L) CTG (L) TTG (L) CTG (L) CTG (L) CTG (L) TTG (L) TTG (L) CTC (L) CTG (L) CTC (L) CTG (L) CTA (L) CTC (L) CTG (L) CTC (L) CTC (L) CTG (L) CTC (L) CTC (L) CTG (L) CTC (L) CTG (L) CTA (L) CTC (L) CTC (L) CTC (L) CTC (L) CTA (L) CTC (L) CTC (L) CTA (L) CTG (L) CTC (L) CTC (L) CTA (L) CTC (L) CTC (L) CTG (L) CTC (L) CTC (L) CTA (L) CTC (L) CTC (L) CTA (L) CTG (L) CTG (L) CTA (L) CTC (L) CTC (L) TTG (L) CTC (L) TTG (L) CTC (L) 
   117      1   -74.3104903672   0.000000000000       0.0000  CTA (L) CTG (L) CTG (L) CTA (L) CTG (L) TTA (L) TTG (L) CTC (L) --- (-) CTG (L) CTG (L) CTG (L) CTG (L) CTG (L) CTG (L) CTG (L) CTG (L) TTG (L) CTG (L) TTG (L) TTG (L) CTT (L) CTC (L) CTG (L) CTT (L) CTG (L) CTA (L) CTG (L) CTG (L) CTT (L) CTT (L) CTT (L) CTA (L) CTG (L) CTA (L) CTG (L) CTG (L) CTA (L) CTT (L) CTG (L) CTA (L) CTA (L) --- (-) CTG (L) CTA (L) CTG (L) CTG (L) CTA (L) CTA (L) CTG (L) CTA (L) --- (-) CTG (L) CTA (L) ATC (I) CTA (L) CTA (L) CTG (L) CTA (L) CTG (L) CTG (L) CTG (L) CTG (L) CTT (L) 
   118      1   -44.7388388872   0.000000000000       0.0000  CTA (L) CTG (L) CTG (L) CTC (L) CTC (L) TTG (L) TTG (L) --- (-) --- (-) CTG (L) CTG (L) CTG (L) CTG (L) CTG (L) CTG (L) CTG (L) CTG (L) CTG (L) CTT (L) CTA (L) CTG (L) CTG (L) CTG (L) CTG (L) CTG (L) CTC (L) CTG (L) CTG (L) CTG (L) CTG (L) CTG (L) CTG (L) CTG (L) CTG (L) CTG (L) CTC (L) CTC (L) CTG (L) CTG (L) CTC (L) CTG (L) CTG (L) --- (-) CTC (L) CTG (L) ATG (M) CTC (L) CTG (L) CTG (L) CTC (L) CTG (L) --- (-) CTC (L) CTG (L) --- (-) CTG (L) CTG (L) CTG (L) CTG (L) CTG (L) CTG (L) CTG (L) CTG (L) CTG (L) 
   119      1   -46.2692315948   0.000000000000       0.0000  CTA (L) CTG (L) CTG (L) GTG (V) CTG (L) CTA (L) CTA (L) --- (-) --- (-) CTC (L) CTC (L) CTC (L) CTC (L) CTC (L) CTC (L) CTC (L) GTG (V) CTG (L) CTG (L) TTA (L) CTG (L) CTG (L) CTG (L) CTG (L) CTG (L) CTG (L) GTG (V) CTG (L) ATC (I) CTG (L) CTG (L) CTG (L) CTA (L) CTG (L) GTG (V) CTG (L) CTG (L) GTG (V) CTG (L) CTG (L) GTG (V) CTG (L) --- (-) CTG (L) GTG (V) CTG (L) CTG (L) GTG (V) CTA (L) CTG (L) GTG (V) --- (-) CTG (L) GTG (V) --- (-) CTA (L) CTA (L) CTG (L) GTG (V) CTG (L) CTG (L) CTG (L) CTG (L) CTG (L) 
   120      1   -56.1436861681   0.000000000000       0.0000  CTA (L) GTC (V) CTC (L) CTG (L) CTG (L) GTC (V) GTC (V) CTG (L) CTC (L) CTC (L) CTC (L) CTC (L) CTC (L) CTC (L) CTC (L) CTC (L) ATC (I) TTC (F) GTC (V) GTG (V) CTG (L) GTC (V) CTG (L) CTG (L) CTC (L) CTC (L) CTG (L) CTC (L) CTC (L) CTG (L) CTG (L) CTC (L) CTC (L) CTC (L) CTG (L) CTG (L) CTG (L) ATG (M) CTC (L) CTG (L) CTG (L) CTC (L) CTC (L) CTG (L) CTG (L) CTC (L) CTG (L) ATG (M) CTA (L) CTG (L) CTG (L) CTC (L) CTG (L) ATG (M) CTC (L) CTA (L) CTA (L) CTC (L) CTG (L) CTG (L) CTC (L) CTG (L) CTC (L) CTC (L) 
   121      1   -30.7017225733   0.000000000000       0.0000  CTA (L) GTG (V) GTG (V) GTG (V) GTG (V) GTG (V) GTG (V) GTG (V) GTG (V) GTG (V) GTG (V) GTG (V) GTG (V) GTG (V) GTG (V) GTG (V) GTG (V) CTG (L) GTG (V) GTG (V) GTG (V) GTG (V) GTG (V) GTG (V) GTG (V) GTG (V) GTG (V) GTG (V) GTG (V) GTG (V) GTG (V) GTG (V) GTG (V) GTG (V) GTG (V) GTG (V) GTG (V) GTG (V) GTG (V) GTG (V) GTG (V) GTG (V) GTG (V) GTG (V) GTG (V) GTG (V) GTG (V) GTG (V) CTA (L) GTG (V) GTG (V) GTG (V) GTG (V) GTG (V) GTG (V) CTA (L) CTA (L) GTG (V) GTG (V) GTG (V) GTG (V) GTG (V) GTG (V) GTG (V) 
   122      1   -43.0274649615   0.000000000000       0.0000  CTC (L) ATC (I) CTC (L) CTC (L) CTC (L) CTT (L) CTT (L) --- (-) --- (-) CTC (L) CTC (L) CTC (L) CTC (L) CTC (L) CTC (L) CTC (L) ATA (I) ATC (I) CTC (L) ATC (I) CTC (L) ATC (I) CTC (L) CTC (L) GTC (V) CTC (L) CTC (L) CTC (L) CTC (L) CTG (L) ATC (I) ATC (I) CTC (L) CTC (L) CTC (L) CTC (L) CTC (L) CTC (L) CTC (L) CTC (L) CTC (L) CTC (L) --- (-) CTC (L) CTC (L) CTC (L) CTC (L) CTC (L) CTC (L) CTC (L) CTC (L) --- (-) CTC (L) CTC (L) --- (-) CTC (L) CTC (L) CTC (L) CTC (L) CTG (L) ATC (I) CTG (L) ATC (I) GTC (V) 
   123      1   -51.9621570734   0.000000000000       0.0000  CTC (L) CTC (L) CTC (L) ATC (I) GTC (V) TTA (L) TTA (L) --- (-) --- (-) CTG (L) CTG (L) CTG (L) CTG (L) CTG (L) CTG (L) CTG (L) TTA (L) TCC (S) CTC (L) CTC (L) CTT (L) CTC (L) ATC (I) CTC (L) CTC (L) ATC (I) ATC (I) CTC (L) CTC (L) CTG (L) CTC (L) ATC (I) CTC (L) CTC (L) ATC (I) ATC (I) ATC (I) ATC (I) CTC (L) ATC (I) ATC (I) CTC (L) --- (-) ATC (I) ATC (I) CTC (L) ATC (I) --- (-) CTC (L) ATC (I) ATC (I) --- (-) ATC (I) ATC (I) --- (-) CTC (L) CTC (L) CTC (L) ATC (I) CTG (L) CTC (L) CTG (L) CTC (L) CTC (L) 
   124      1   -32.7921410278   0.000000000000       0.0000  CTC (L) CTC (L) CTC (L) CTA (L) CTG (L) CTC (L) CTC (L) --- (-) --- (-) CTC (L) CTC (L) CTC (L) CTC (L) CTC (L) CTC (L) CTC (L) CTC (L) CTT (L) CTC (L) CTC (L) CTC (L) CTC (L) CTC (L) CTC (L) CTG (L) CTA (L) CTA (L) CTC (L) CTC (L) CTC (L) CTG (L) CTG (L) CTC (L) CTC (L) CTA (L) CTG (L) CTG (L) CTA (L) CTC (L) CTG (L) CTA (L) CTC (L) --- (-) CTG (L) CTA (L) CTC (L) CTG (L) CTA (L) CTC (L) CTG (L) CTA (L) --- (-) CTG (L) CTA (L) --- (-) CTC (L) CTC (L) CTC (L) CTA (L) CTG (L) CTG (L) CTG (L) CTG (L) CTG (L) 
   125      1   -31.0583406075   0.000000000000       0.0000  CTC (L) CTC (L) CTC (L) CTC (L) CTC (L) CTA (L) CTA (L) --- (-) --- (-) CTC (L) CTC (L) CTC (L) CTC (L) CTC (L) CTC (L) CTC (L) CTG (L) CTC (L) CTA (L) CTC (L) CTC (L) CTC (L) CTC (L) CTC (L) CTC (L) CTC (L) CTC (L) CTC (L) CTC (L) CTC (L) CTC (L) CTC (L) CTC (L) CTC (L) CTC (L) CTC (L) CTC (L) CTC (L) CTC (L) CTC (L) CTC (L) CTC (L) --- (-) CTC (L) CTC (L) CTC (L) CTC (L) TCA (S) CTC (L) CTC (L) CTC (L) --- (-) CTC (L) CTC (L) --- (-) CTC (L) CTC (L) CTC (L) CTC (L) CTC (L) CTC (L) CTC (L) CTC (L) CTC (L) 
   126      1   -31.8100903544   0.000000000000       0.0000  CTC (L) CTC (L) CTC (L) CTC (L) CTC (L) CTC (L) CTC (L) --- (-) --- (-) CTC (L) CTC (L) CTC (L) CTC (L) CTC (L) CTC (L) CTC (L) CTC (L) TTG (L) TTG (L) CTT (L) CTC (L) CTC (L) CTC (L) CTC (L) CTC (L) CTC (L) CTC (L) CTC (L) CTC (L) CTC (L) CTC (L) CTC (L) CTC (L) CTC (L) CTC (L) CTC (L) CTC (L) CTC (L) CTC (L) CTC (L) CTC (L) CTC (L) TTA (L) CTC (L) CTC (L) CTC (L) CTC (L) CTC (L) CTC (L) CTC (L) CTC (L) --- (-) CTC (L) CTC (L) --- (-) CTC (L) CTC (L) CTC (L) CTC (L) CTC (L) CTC (L) CTC (L) CTC (L) CTC (L) 
   127      1   -35.2227721235   0.000000000000       0.0000  CTC (L) CTC (L) CTC (L) CTC (L) CTC (L) CTC (L) CTC (L) CTC (L) CTC (L) CTC (L) CTC (L) CTC (L) CTC (L) CTT (L) CTC (L) CTC (L) CTC (L) CTC (L) TTC (F) CTT (L) CTC (L) CTC (L) CTC (L) CTA (L) CTC (L) CTC (L) CTC (L) CTC (L) CTC (L) CTC (L) CTC (L) CTC (L) CTT (L) CTC (L) CTC (L) CTC (L) CTC (L) CTC (L) CTC (L) CTC (L) CTC (L) CTC (L) CTT (L) CTC (L) CTC (L) CTC (L) CTC (L) CTC (L) CTC (L) CTC (L) CTC (L) CTC (L) CTC (L) CTC (L) CTC (L) CTC (L) CTC (L) CTC (L) CTC (L) CTG (L) CTC (L) CTG (L) CTC (L) CTC (L) 
   128      1   -40.5202566981   0.000000000000       0.0000  CTC (L) CTC (L) CTC (L) CTC (L) CTC (L) CTT (L) CTT (L) --- (-) --- (-) CTG (L) CTA (L) CTG (L) CTA (L) CTA (L) CTA (L) CTG (L) CTC (L) CTC (L) CTC (L) CTC (L) CTC (L) CTC (L) CTC (L) CTG (L) CTG (L) CTC (L) CTC (L) CTC (L) CTG (L) CTG (L) CTG (L) CTC (L) CTC (L) CTC (L) CTC (L) CTC (L) CTC (L) CTC (L) CTC (L) CTC (L) CTC (L) CTC (L) --- (-) CTC (L) CTC (L) CTC (L) CTC (L) TTG (L) CTC (L) CTC (L) CTC (L) --- (-) CTC (L) CTC (L) --- (-) CTC (L) CTC (L) CTC (L) CTC (L) CTC (L) CTC (L) CTC (L) CTC (L) CTG (L) 
   129      1   -22.4776850373   0.000000000173       0.0000  CTC (L) CTC (L) CTC (L) CTC (L) CTC (L) CTT (L) CTT (L) CTC (L) CTC (L) CTC (L) CTC (L) CTC (L) CTC (L) CTC (L) CTC (L) CTC (L) CTC (L) CTT (L) CTC (L) CTT (L) CTC (L) CTC (L) CTC (L) CTG (L) CTC (L) CTC (L) CTC (L) CTC (L) CTC (L) CTC (L) CTC (L) CTC (L) CTC (L) CTC (L) CTC (L) CTC (L) CTC (L) CTC (L) CTC (L) CTC (L) CTC (L) CTC (L) CTC (L) CTC (L) CTC (L) CTC (L) CTC (L) CTC (L) CTC (L) CTC (L) CTC (L) CTC (L) CTC (L) CTC (L) CTC (L) CTC (L) CTC (L) CTC (L) CTC (L) CTC (L) CTC (L) CTC (L) CTC (L) CTC (L) 
   130      1   -37.1671335564   0.000000000000       0.0000  CTC (L) CTC (L) CTC (L) CTG (L) CTA (L) CTC (L) CTC (L) --- (-) --- (-) CTC (L) CTC (L) CTC (L) CTC (L) CTC (L) CTC (L) CTC (L) TTC (F) TTT (F) CTC (L) CTT (L) CTG (L) CTC (L) CTC (L) CTG (L) CTC (L) CTA (L) CTG (L) CTC (L) CTG (L) CTC (L) CTC (L) CTC (L) CTC (L) CTC (L) CTG (L) CTA (L) CTA (L) CTG (L) CTC (L) CTA (L) CTG (L) CTC (L) --- (-) CTA (L) CTG (L) CTC (L) CTA (L) TTC (F) CTC (L) CTA (L) CTG (L) --- (-) CTA (L) CTG (L) --- (-) CTC (L) CTC (L) CTC (L) CTG (L) CTG (L) CTC (L) CTG (L) CTC (L) CTC (L) 
   131      1   -35.6947253022   0.000000000000       0.0000  CTC (L) CTC (L) CTC (L) CTG (L) CTG (L) CTG (L) CTG (L) --- (-) --- (-) CTC (L) CTC (L) CTC (L) CTC (L) CTC (L) CTC (L) CTC (L) CTC (L) TTT (F) CTG (L) CTG (L) CTG (L) CTC (L) CTC (L) CTG (L) CTC (L) CTG (L) CTG (L) CTC (L) CTG (L) CTG (L) CTC (L) CTC (L) CTC (L) CTC (L) CTG (L) CTG (L) CTG (L) CTG (L) CTC (L) CTG (L) CTG (L) CTC (L) --- (-) CTG (L) CTG (L) CTC (L) CTG (L) TGG (W) CTC (L) CTG (L) CTG (L) --- (-) CTG (L) CTG (L) --- (-) CTC (L) CTC (L) CTC (L) CTG (L) CTC (L) CTC (L) CTG (L) CTC (L) CTC (L) 
   132      1   -51.3345403916   0.000000000000       0.0000  CTC (L) CTC (L) CTC (L) CTT (L) GTC (V) CTT (L) CTT (L) GTC (V) CTC (L) CTC (L) CTC (L) CTC (L) CTC (L) GTC (V) CTC (L) CTC (L) ATC (I) GTG (V) GTC (V) GTC (V) GTC (V) CTC (L) GTC (V) GTC (V) CTC (L) GTC (V) GTT (V) CTC (L) GTC (V) GTC (V) CTC (L) CTC (L) CTC (L) CTC (L) GTT (V) GTC (V) CTC (L) GTT (V) CTC (L) GTC (V) GTT (V) CTC (L) CTC (L) GTC (V) GTT (V) CTC (L) CTC (L) GTT (V) CTC (L) GTC (V) GTT (V) CTC (L) CTC (L) GTT (V) CTC (L) CTC (L) CTC (L) CTC (L) GTT (V) GTG (V) CTC (L) GTG (V) CTC (L) CTC (L) 
   133      1   -20.6593877828   0.000000001066       0.0000  CTC (L) CTC (L) CTC (L) TTC (F) TTC (F) CTT (L) CTT (L) TTC (F) CTC (L) CTC (L) CTC (L) CTC (L) CTC (L) CTC (L) CTC (L) CTC (L) CTG (L) ATC (I) TTC (F) CTC (L) TTC (F) CTC (L) TTC (F) TTC (F) CTC (L) TTC (F) TTC (F) CTC (L) TTC (F) TTC (F) CTC (L) CTC (L) CTC (L) CTC (L) TTC (F) TTC (F) TTC (F) TTC (F) CTC (L) TTC (F) TTC (F) CTC (L) CTC (L) TTC (F) TTC (F) CTC (L) TTC (F) TTC (F) CTC (L) TTC (F) TTC (F) CTC (L) TTC (F) TTC (F) CTC (L) CTC (L) CTC (L) CTC (L) TTC (F) TTC (F) CTC (L) TTC (F) CTC (L) CTC (L) 
   134      1   -55.3876283927   0.000000000000       0.0000  CTC (L) CTC (L) CTG (L) CTT (L) CTG (L) CTC (L) CTC (L) CTG (L) CTG (L) CTC (L) CTG (L) CTC (L) CTG (L) TTG (L) CTG (L) CTG (L) ATG (M) CTC (L) CTC (L) CTC (L) CTC (L) CTG (L) CTG (L) CTC (L) CTG (L) CTG (L) CTA (L) CTG (L) CTC (L) CTC (L) CTG (L) CTC (L) CTG (L) CTG (L) CTG (L) CTG (L) CTG (L) CTG (L) CTG (L) CTG (L) CTA (L) CTG (L) CTG (L) CTG (L) CTG (L) CTG (L) CTG (L) CTG (L) CTC (L) CTG (L) CTG (L) CTG (L) CTG (L) CTG (L) CTG (L) CTC (L) CTC (L) CTG (L) CTG (L) CTC (L) CTC (L) CTC (L) CTC (L) CTC (L) 
   135      1   -59.7476043656   0.000000000000       0.0000  CTC (L) CTC (L) TTG (L) CTG (L) CTT (L) TTG (L) TTG (L) --- (-) --- (-) TTC (F) CTC (L) CTC (L) CTC (L) CTC (L) CTC (L) CTC (L) ATT (I) CTG (L) CTC (L) CTC (L) CTC (L) CTC (L) CTG (L) CTC (L) CTC (L) CTC (L) CTG (L) CTG (L) CTC (L) CTC (L) CTC (L) CTC (L) CTC (L) CTG (L) CTG (L) CTC (L) CTC (L) CTG (L) CTG (L) CTG (L) TTG (L) CTG (L) CTT (L) CTC (L) CTG (L) CTG (L) CTC (L) CTG (L) CTC (L) CTC (L) CTG (L) --- (-) CTC (L) CTG (L) --- (-) CTC (L) CTC (L) CTG (L) CTG (L) CTG (L) CTC (L) CTG (L) CTC (L) CTC (L) 
   136      1   -39.0046748230   0.000000000000       0.0000  CTC (L) CTG (L) CTC (L) CTC (L) CTC (L) CTG (L) CTG (L) CTC (L) CTC (L) CTC (L) CTC (L) CTC (L) CTC (L) CTC (L) CTC (L) CTC (L) CTT (L) ATA (I) CTC (L) TTA (L) CTG (L) CTG (L) CTC (L) CTC (L) CTG (L) CTC (L) CTC (L) CTC (L) CTC (L) CTC (L) CTG (L) CTG (L) CTA (L) CTC (L) CTC (L) CTC (L) CTC (L) CTC (L) CTC (L) CTC (L) CTC (L) CTC (L) CTA (L) CTC (L) CTC (L) CTC (L) CTC (L) CTC (L) CTC (L) CTC (L) CTC (L) CTC (L) CTC (L) CTC (L) CTC (L) CTC (L) CTC (L) CTC (L) CTC (L) CTC (L) CTG (L) CTC (L) CTG (L) CTG (L) 
   137      1   -39.0083676958   0.000000000000       0.0000  CTC (L) CTG (L) CTC (L) CTC (L) CTC (L) CTT (L) CTT (L) CTG (L) CTC (L) CTC (L) CTC (L) CTC (L) CTC (L) CTC (L) CTC (L) CTC (L) TTG (L) CTG (L) CTG (L) CTG (L) CTG (L) CTG (L) CTG (L) CTC (L) CTG (L) CTC (L) CTC (L) CTC (L) CTC (L) CTC (L) CTG (L) CTC (L) CTC (L) CTC (L) CTC (L) CTC (L) CTC (L) CTC (L) CTC (L) CTG (L) CTC (L) CTC (L) CTC (L) CTC (L) CTC (L) CTC (L) CTC (L) CTC (L) CTC (L) CTC (L) CTC (L) CTC (L) CTC (L) CTC (L) CTC (L) CTC (L) CTC (L) CTC (L) CTC (L) CTG (L) CTG (L) TTG (L) CTG (L) CTC (L) 
   138      1   -57.3790113027   0.000000000000       0.0000  CTC (L) CTG (L) CTC (L) CTG (L) TTT (F) TTA (L) TTA (L) --- (-) --- (-) CTC (L) CTC (L) CTC (L) CTC (L) CTC (L) CTC (L) CTC (L) TTG (L) TTC (F) CTG (L) CTG (L) ATG (M) CTG (L) CTG (L) CTG (L) CTC (L) TTT (F) CTG (L) CTC (L) CTG (L) CTG (L) CTC (L) CTC (L) CTG (L) CTC (L) CTG (L) TTC (F) TTC (F) CTG (L) CTG (L) TTC (F) CTG (L) CTG (L) --- (-) TTC (F) CTG (L) CTC (L) TTC (F) --- (-) CTC (L) TTC (F) CTG (L) --- (-) TTC (F) CTG (L) --- (-) CTC (L) CTC (L) CTC (L) CTG (L) CTG (L) CTC (L) CTG (L) CTC (L) CTG (L) 
   139      1   -40.4550910759   0.000000000000       0.0000  CTC (L) CTG (L) CTG (L) CTG (L) CTG (L) CTG (L) CTG (L) CTG (L) CTG (L) CTC (L) CTC (L) CTC (L) CTG (L) CTG (L) CTC (L) CTC (L) ATG (M) CTC (L) CTG (L) CTG (L) CTG (L) CTG (L) CTA (L) CTG (L) CTC (L) CTG (L) CTG (L) CTC (L) CTG (L) CTG (L) CTC (L) CTC (L) CTG (L) CTC (L) CTG (L) CTG (L) CTG (L) CTG (L) CTG (L) CTG (L) CTG (L) CTG (L) CTG (L) CTG (L) CTG (L) CTC (L) CTG (L) CTG (L) CTC (L) CTG (L) CTG (L) CTC (L) CTG (L) CTG (L) CTG (L) CTC (L) CTC (L) CTC (L) CTG (L) CTC (L) CTC (L) CTC (L) CTC (L) CTC (L) 
   140      1   -77.6182082665   0.000000000000       0.0000  CTC (L) CTG (L) CTG (L) GCA (A) GCC (A) CTC (L) CTC (L) --- (-) --- (-) CTC (L) CTC (L) CTC (L) CTC (L) CTC (L) CTC (L) CTC (L) ATT (I) GCC (A) ACG (T) CTG (L) GCG (A) CTG (L) GAG (E) GCG (A) CTG (L) GCG (A) GCG (A) CTG (L) GCC (A) GCG (A) CTG (L) CTC (L) GTG (V) CTG (L) TCG (S) GCG (A) GCG (A) GCG (A) CTG (L) GCG (A) TCG (S) CTG (L) --- (-) GCG (A) TCG (S) CTG (L) GCG (A) GCT (A) CTC (L) GCG (A) TCG (S) --- (-) GCG (A) GCG (A) --- (-) CTC (L) CTC (L) CTG (L) TCG (S) GCG (A) CTG (L) GCG (A) CTG (L) CTT (L) 
   141      1   -57.1247429953   0.000000000000       0.0000  CTC (L) GTC (V) CTC (L) CTC (L) CTC (L) CTT (L) CTT (L) --- (-) GAC (D) CTC (L) CTC (L) CTC (L) CTA (L) TTC (F) CTC (L) CTC (L) ATC (I) CTG (L) CTC (L) CTC (L) --- (-) CTC (L) CTC (L) CTC (L) CTG (L) CTC (L) CTC (L) CTC (L) CTC (L) GTC (V) CTG (L) CTC (L) CTC (L) CTC (L) CTC (L) CTC (L) CTC (L) CTC (L) CTC (L) CTC (L) CTC (L) CTC (L) --- (-) CTC (L) CTC (L) CTC (L) CTC (L) CTC (L) CTC (L) CTC (L) CTC (L) --- (-) CTC (L) CTC (L) --- (-) CTC (L) CTC (L) CTC (L) CTC (L) CTC (L) CTG (L) CTC (L) CTG (L) CTC (L) 
   142      1   -30.3456163430   0.000000000000       0.0000  CTC (L) GTC (V) CTC (L) CTG (L) CTC (L) CTA (L) CTA (L) CTC (L) CTC (L) CTC (L) CTC (L) CTC (L) CTC (L) CTC (L) CTC (L) CTC (L) CTC (L) CTG (L) CTG (L) CTC (L) CTC (L) CTC (L) CTC (L) CTC (L) CTC (L) CTC (L) CTG (L) CTC (L) CTC (L) CTC (L) CTC (L) CTC (L) CTC (L) CTC (L) CTG (L) CTC (L) CTC (L) CTG (L) CTC (L) CTC (L) TTG (L) CTC (L) CTC (L) CTC (L) CTG (L) CTC (L) CTC (L) CTG (L) CTC (L) CTC (L) CTG (L) CTC (L) CTC (L) CTG (L) CTC (L) CTC (L) CTC (L) CTC (L) CTG (L) CTC (L) CTC (L) CTC (L) CTC (L) CTC (L) 
   143      1   -54.9944132935   0.000000000000       0.0000  CTG (L) CTG (L) CTA (L) CGC (R) CGC (R) TTC (F) TTC (F) CGC (R) CTC (L) CTG (L) CTG (L) CTG (L) CTC (L) CTC (L) CTG (L) CTG (L) TTT (F) TTT (F) CTC (L) CTT (L) CGC (R) CTC (L) CGC (R) CGC (R) CTC (L) CGC (R) CGC (R) CTC (L) CGC (R) CGC (R) CTC (L) CTC (L) CTC (L) CGC (R) CGC (R) CGC (R) CGC (R) CGC (R) CTC (L) CGC (R) CGC (R) CTC (L) CTC (L) CGC (R) CGC (R) CGC (R) CGC (R) CGC (R) CTT (L) CGC (R) CGC (R) CGC (R) CGC (R) CGC (R) CTC (L) CTT (L) CTT (L) CGC (R) CGC (R) CGC (R) CTC (L) CGC (R) CTC (L) CTG (L) 
   144      1   -40.6075129648   0.000000000000       0.0000  CTG (L) CTG (L) CTC (L) CTG (L) CTG (L) TTG (L) TTG (L) CTT (L) CTC (L) CTC (L) CTC (L) CTC (L) CTC (L) CTG (L) CTC (L) CTC (L) CTG (L) CTG (L) CTG (L) CTG (L) CTG (L) CTG (L) CTG (L) CTG (L) CTC (L) CTG (L) CTG (L) CTC (L) CTG (L) CTG (L) CTC (L) CTC (L) TTG (L) CTC (L) CTG (L) CTG (L) CTC (L) CTG (L) CTC (L) CTT (L) CTG (L) CTC (L) TTG (L) CTG (L) CTG (L) CTC (L) CTC (L) CTG (L) CTG (L) CTG (L) CTG (L) CTC (L) CTC (L) CTG (L) CTC (L) CTG (L) CTG (L) CTC (L) CTG (L) CTG (L) CTC (L) CTG (L) CTC (L) CTC (L) 
   145      1   -63.0344314411   0.000000000000       0.0000  CTG (L) CTG (L) CTC (L) TTG (L) CTG (L) TTG (L) TCC (S) CTG (L) CTC (L) CTC (L) CTC (L) CTC (L) CTC (L) --- (-) CTC (L) CTC (L) GTG (V) TTG (L) TTG (L) CTG (L) CTA (L) CTG (L) CTT (L) CTG (L) ATC (I) CTG (L) TTG (L) CTC (L) CTG (L) CTG (L) CTC (L) CTC (L) CTG (L) CTC (L) TTG (L) CTG (L) CTG (L) TTG (L) CTC (L) CTG (L) TTG (L) CTC (L) CTG (L) CTG (L) TTG (L) CTC (L) CTG (L) TTG (L) CTG (L) CTG (L) TTG (L) CTC (L) CTG (L) TTG (L) CTC (L) CTG (L) CTG (L) CTC (L) TTG (L) CTG (L) ATC (I) CTA (L) ATC (I) CTC (L) 
   146      1   -38.7502305181   0.000000000000       0.0000  CTG (L) CTG (L) CTG (L) CTC (L) CTC (L) CTA (L) CTA (L) CTC (L) CTG (L) CTC (L) CTC (L) CTC (L) CTC (L) CTC (L) CTC (L) CTC (L) CTG (L) CTC (L) CTA (L) CTA (L) CTC (L) CTG (L) CTC (L) CTC (L) CTG (L) CTC (L) CTC (L) CTG (L) GTC (V) CTC (L) CTG (L) CTG (L) ATG (M) CTG (L) CTC (L) CTC (L) CTC (L) CTC (L) CTG (L) CTC (L) CTC (L) CTG (L) ATG (M) CTC (L) CTC (L) CTG (L) CTC (L) CTC (L) TTG (L) CTC (L) CTC (L) CTG (L) CTC (L) CTC (L) CTG (L) TTG (L) TTG (L) CTG (L) CTC (L) CTC (L) CTC (L) CTC (L) CTC (L) CTG (L) 
   147      1   -40.1357288327   0.000000000000       0.0000  CTG (L) CTG (L) CTG (L) CTC (L) CTC (L) TTG (L) TTG (L) CTC (L) CTG (L) CTC (L) CTC (L) CTC (L) CTC (L) CTG (L) CTC (L) CTC (L) TTA (L) CTG (L) CTG (L) CTC (L) CTC (L) CTG (L) CTC (L) CTC (L) CTG (L) CTC (L) CTC (L) CTG (L) CTC (L) CTC (L) CTC (L) CTG (L) CTG (L) CTC (L) CTC (L) CTC (L) CTC (L) CTC (L) CTC (L) CTC (L) CTC (L) CTG (L) CTG (L) CTC (L) CTC (L) CTC (L) CTC (L) CTC (L) CTG (L) CTC (L) CTC (L) CTC (L) CTC (L) CTC (L) CTC (L) CTG (L) CTG (L) CTC (L) CTC (L) CTC (L) CTC (L) CTC (L) CTC (L) CTG (L) 
   148      1   -33.5849902194   0.000000000000       0.0000  CTG (L) CTG (L) CTG (L) CTC (L) CTG (L) TTG (L) TTG (L) --- (-) --- (-) CTG (L) CTG (L) CTG (L) CTG (L) CTG (L) CTG (L) CTG (L) TTG (L) CTG (L) CTG (L) TTG (L) CTC (L) CTG (L) CTC (L) CTG (L) CTG (L) CTG (L) CTC (L) CTG (L) CTC (L) CTG (L) CTG (L) CTG (L) CTG (L) CTG (L) CTC (L) CTG (L) CTC (L) CTC (L) CTG (L) CTC (L) CTC (L) CTG (L) --- (-) CTG (L) CTC (L) CTG (L) CTC (L) CTC (L) CTG (L) CTG (L) CTC (L) --- (-) CTC (L) CTC (L) --- (-) CTG (L) CTG (L) CTG (L) CTC (L) CTG (L) CTG (L) CTG (L) CTG (L) CTG (L) 
   149      1   -36.6272767099   0.000000000000       0.0000  CTG (L) CTG (L) CTG (L) CTT (L) CTC (L) TTG (L) TTG (L) CTC (L) CTG (L) CTG (L) CTG (L) CTG (L) TTG (L) CTG (L) CTG (L) CTG (L) CTG (L) TTG (L) CTC (L) CTG (L) CTC (L) CTG (L) CTC (L) CTC (L) CTG (L) CTC (L) CTT (L) CTG (L) CTC (L) CTC (L) CTG (L) CTG (L) CTA (L) CTG (L) CTT (L) CTC (L) CTC (L) CTT (L) CTG (L) CTC (L) CTT (L) CTG (L) CTA (L) CTC (L) CTT (L) CTG (L) CTC (L) CTT (L) CTG (L) CTC (L) CTT (L) CTG (L) CTC (L) CTT (L) CTG (L) CTG (L) CTG (L) CTG (L) CTT (L) CTC (L) CTC (L) CTG (L) CTC (L) CTG (L) 
   150      1   -64.1495609696   0.000000000000       0.0000  CTG (L) CTG (L) CTG (L) CTT (L) GTG (V) CTG (L) TTG (L) --- (-) --- (-) GTG (V) GTG (V) GTG (V) GTG (V) GTG (V) GTG (V) GTG (V) TTG (L) TTG (L) CTG (L) CTG (L) CTG (L) CTG (L) CTG (L) GTG (V) CTG (L) GTG (V) CTT (L) CTG (L) CTC (L) GTG (V) CTG (L) GTG (V) TTG (L) CTG (L) CTT (L) GTG (V) GTG (V) CTT (L) CTG (L) GTG (V) CTT (L) CTG (L) --- (-) GTG (V) CTT (L) CTG (L) GTG (V) TGC (C) TTG (L) GTG (V) CTT (L) --- (-) GTG (V) CTT (L) --- (-) TTG (L) TTG (L) CTG (L) CTT (L) CTC (L) CTG (L) CTC (L) CTG (L) GTG (V) 
   151      1   -56.1114702485   0.000000000000       0.0000  CTG (L) CTG (L) CTG (L) GCG (A) GCC (A) TTG (L) TTG (L) --- (-) --- (-) CTG (L) CTG (L) CTG (L) CTG (L) CTG (L) CTG (L) CTG (L) CTT (L) GTT (V) ATG (M) CTG (L) GCG (A) CTG (L) GCA (A) GCG (A) CTG (L) GCG (A) GCG (A) CTG (L) GCG (A) GCG (A) CTG (L) CTG (L) CTG (L) CTC (L) GCG (A) GCG (A) GCG (A) GCG (A) CTC (L) GCG (A) GCG (A) CTC (L) --- (-) GCG (A) GCG (A) CTC (L) GCG (A) GGA (G) CTG (L) GCG (A) GCG (A) --- (-) GCG (A) GCG (A) --- (-) CTG (L) CTG (L) CTC (L) GCG (A) GCG (A) CTG (L) GCG (A) CTG (L) CTG (L) 
   152      1   -40.1387796071   0.000000000000       0.0000  CTG (L) CTG (L) CTG (L) TTT (F) ATC (I) TTG (L) TTG (L) --- (-) --- (-) CTG (L) CTG (L) CTG (L) CTG (L) CTG (L) CTG (L) CTG (L) TTG (L) CTG (L) ATG (M) TTG (L) ATC (I) ATG (M) ATC (I) ATC (I) CTG (L) ATC (I) TTT (F) CTG (L) ATC (I) ATC (I) TTG (L) CTG (L) CTG (L) CTG (L) TTT (F) ATC (I) ATC (I) TTT (F) CTG (L) ATC (I) TTT (F) CTG (L) --- (-) ATC (I) TTT (F) CTG (L) ATC (I) TTT (F) CTG (L) ATC (I) TTT (F) --- (-) ATC (I) TTT (F) --- (-) CTG (L) CTG (L) CTG (L) TTT (F) ATC (I) CTG (L) ATC (I) CTG (L) CTG (L) 
   153      1   -41.3329474781   0.000000000000       0.0000  CTG (L) CTT (L) CTC (L) CTC (L) CTC (L) CTA (L) CTG (L) CTC (L) CTC (L) CTC (L) CTC (L) CTC (L) CTC (L) CTC (L) CTC (L) CTC (L) TTA (L) CTA (L) CTA (L) CTA (L) CTC (L) CTG (L) CTC (L) CTC (L) CTG (L) CTC (L) CTC (L) CTC (L) CTC (L) CTC (L) CTG (L) CTG (L) CTG (L) CTC (L) CTC (L) CTC (L) CTC (L) CTC (L) CTC (L) CTC (L) CTC (L) CTC (L) CTG (L) CTC (L) CTC (L) CTC (L) CTC (L) CTC (L) CTG (L) CTC (L) CTC (L) CTC (L) CTC (L) CTC (L) CTC (L) CTG (L) CTG (L) CTC (L) CTC (L) CTC (L) CTC (L) CTC (L) CTC (L) CTC (L) 
   154      1   -48.1230117194   0.000000000000       0.0000  CTG (L) GTG (V) CTG (L) ATC (I) GTC (V) GTT (V) GTT (V) GTC (V) CTG (L) CTG (L) CTG (L) CTG (L) CTG (L) CTG (L) CTG (L) CTG (L) ATG (M) TTG (L) ATC (I) GTA (V) ATC (I) GTG (V) GTC (V) ATC (I) GTG (V) GTC (V) ATC (I) CTC (L) ATC (I) ATC (I) GTG (V) GTC (V) CTG (L) CTG (L) ATC (I) GTC (V) GTC (V) ATC (I) CTG (L) GTC (V) ATC (I) CTG (L) CTG (L) GTC (V) ATC (I) CTG (L) GTC (V) ATC (I) CTG (L) GTC (V) ATC (I) CTG (L) GTC (V) ATC (I) CTG (L) CTG (L) CTG (L) CTG (L) ATC (I) ATC (I) GTC (V) ATC (I) GTC (V) GTC (V) 
   155      1   -91.3487366907   0.000000000000       0.0000  CTG (L) GTG (V) GTG (V) TCG (S) TCG (S) AGC (S) AGC (S) TCG (S) GTC (V) GTC (V) GTG (V) GTC (V) GTG (V) GTG (V) GTG (V) GTC (V) AAC (N) CAG (Q) ACC (T) ATG (M) TCC (S) GAG (E) TCC (S) ACG (T) GTC (V) TCG (S) TCG (S) CTG (L) TCG (S) ACG (T) GTC (V) GTG (V) CTG (L) CTG (L) TCG (S) TCG (S) TCG (S) TCG (S) GTG (V) TCG (S) TCT (S) GTC (V) CTG (L) TCG (S) TCG (S) CTG (L) TCG (S) TCG (S) CTG (L) TCG (S) TCG (S) CTG (L) TCG (S) TCG (S) GTG (V) CTG (L) CTG (L) CTG (L) TCG (S) ACG (T) GTC (V) ACG (T) GTC (V) GTG (V) 
   156      1   -50.1697765562   0.000000000000       0.0000  CTT (L) ACC (T) ACT (T) ACC (T) ACC (T) ACA (T) ACA (T) ACC (T) ACT (T) ACC (T) ACC (T) ACC (T) ACC (T) ACC (T) ACC (T) ACC (T) GCC (A) TTC (F) ACC (T) ACT (T) ATC (I) ACC (T) ACT (T) ACC (T) ACC (T) ACC (T) ACC (T) ACT (T) ACC (T) ACC (T) ACC (T) ACC (T) ACT (T) ACT (T) ACC (T) ACC (T) ACC (T) ACC (T) ACT (T) ACC (T) ACC (T) ACT (T) ACT (T) ACC (T) ACC (T) ACT (T) ACC (T) ACC (T) ATT (I) ACC (T) ACC (T) ACT (T) ACC (T) ACC (T) ACT (T) ATT (I) ATT (I) ACT (T) ACC (T) ACC (T) ACC (T) ACC (T) ACC (T) ACC (T) 
   157      1   -29.5931545974   0.000000000000       0.0000  CTT (L) CTC (L) CTC (L) CTC (L) GTG (V) CTG (L) CTC (L) GTC (V) CTC (L) CTC (L) CTC (L) CTC (L) CTC (L) CTC (L) CTC (L) CTC (L) CTC (L) CTG (L) CTC (L) CTC (L) CTC (L) CTC (L) CTC (L) CTC (L) CTC (L) GTC (V) CTC (L) CTC (L) CTC (L) CTC (L) CTC (L) CTC (L) CTC (L) CTC (L) CTC (L) GTC (V) GTC (V) CTC (L) CTC (L) GTC (V) CTC (L) CTC (L) CTC (L) GTC (V) CTC (L) CTC (L) GTC (V) CTC (L) CTC (L) GTC (V) CTC (L) CTC (L) GTC (V) CTC (L) CTC (L) CTC (L) CTC (L) CTC (L) CTC (L) CTC (L) CTC (L) CTC (L) CTC (L) CTC (L) 
   158      1   -63.1091717797   0.000000000000       0.0000  CTT (L) CTC (L) CTC (L) GTG (V) GTG (V) GTC (V) GTC (V) GTG (V) CTC (L) ATC (I) CTC (L) CTC (L) CTC (L) CTC (L) CTC (L) CTC (L) CTT (L) CTG (L) CTG (L) CTG (L) GTG (V) CTG (L) GTG (V) GCG (A) GTC (V) GTG (V) GTG (V) CTC (L) GCG (A) GCG (A) CTC (L) CTC (L) CTC (L) CTC (L) GTG (V) GTG (V) GTG (V) GTG (V) CTC (L) GTG (V) GCG (A) CTC (L) CTC (L) GTG (V) GTG (V) CTC (L) GTG (V) GTG (V) CTC (L) GTG (V) GTG (V) CTC (L) GTG (V) GTG (V) CTC (L) CTC (L) CTC (L) CTC (L) GTG (V) GTC (V) ATC (I) GTC (V) ATC (I) CTC (L) 
   159      1   -49.0984175966   0.000000000000       0.0000  CTT (L) CTC (L) CTC (L) TTG (L) TTG (L) ACG (T) ACG (T) --- (-) --- (-) CTT (L) CTT (L) CTT (L) CTT (L) CTT (L) CTT (L) CTT (L) ATG (M) ATC (I) CTT (L) CTC (L) CTG (L) CTT (L) CTG (L) CTG (L) CTT (L) TTG (L) TTG (L) CTC (L) CTG (L) CTG (L) CTT (L) CTG (L) CTT (L) CTC (L) TTG (L) TTG (L) TTG (L) TTG (L) CTC (L) TTG (L) TTG (L) CTC (L) --- (-) TTG (L) TTG (L) CTC (L) TTG (L) --- (-) CTT (L) TTG (L) TTG (L) --- (-) TTG (L) TTG (L) --- (-) CTT (L) CTT (L) CTC (L) TTG (L) ATG (M) CTT (L) CTG (L) CTT (L) CTG (L) 
   160      1   -76.8400878013   0.000000000000       0.0000  CTT (L) GTC (V) GTC (V) GCG (A) GCG (A) CTG (L) CTG (L) GCC (A) --- (-) GTC (V) GTC (V) GTC (V) GTC (V) GTC (V) GTC (V) GTC (V) ATC (I) CTG (L) GTG (V) GTC (V) ACC (T) GTC (V) GCG (A) GCG (A) GGC (G) GCG (A) GCG (A) ATC (I) GCG (A) GCG (A) GTC (V) GTC (V) GTC (V) GTC (V) GCG (A) GCG (A) GCG (A) GCG (A) GTC (V) GCG (A) GCG (A) GTC (V) --- (-) GCG (A) GCG (A) GTC (V) GCG (A) GCG (A) GTT (V) GCG (A) GCG (A) --- (-) GCG (A) GCG (A) ACT (T) GTT (V) GTT (V) GTC (V) GCG (A) GCG (A) GTC (V) GCG (A) GTC (V) GTG (V) 
   161      1   -73.6964682965   0.000000000000       0.0000  GAA (E) AAA (K) GAG (E) CAG (Q) CAG (Q) AAC (N) AAC (N) --- (-) --- (-) GAA (E) GAG (E) GAA (E) GAG (E) AAA (K) GAG (E) GAG (E) AAA (K) GAG (E) CAA (Q) AAA (K) CTG (L) AAA (K) CTG (L) CAG (Q) AAG (K) CAG (Q) CAG (Q) GAG (E) CAG (Q) GCG (A) AAG (K) AAG (K) GAA (E) GAG (E) CAG (Q) CAG (Q) CAG (Q) CAG (Q) GAG (E) CAG (Q) CAG (Q) GAG (E) --- (-) CAG (Q) CAG (Q) GAG (E) CAG (Q) CAG (Q) GAA (E) CAG (Q) CAG (Q) --- (-) CAG (Q) CAG (Q) --- (-) GAA (E) GAA (E) GAG (E) CAG (Q) CAG (Q) AAA (K) GAG (E) AAA (K) AAG (K) 
   162      1   -61.3080780228   0.000000000000       0.0000  GAA (E) GAA (E) GAA (E) CAA (Q) CAA (Q) GAT (D) GAT (D) CAA (Q) GAA (E) GAA (E) GAA (E) GAA (E) GAA (E) GAA (E) GAA (E) GAA (E) GAC (D) AAC (N) GAC (D) GAG (E) AGG (R) GAG (E) GAA (E) GAA (E) GAA (E) CAA (Q) CAA (Q) GAA (E) GAA (E) GAA (E) GAA (E) GAG (E) AAA (K) GAA (E) CAA (Q) CAA (Q) CAA (Q) CAA (Q) GAA (E) CAA (Q) CAA (Q) GAA (E) AAA (K) CAA (Q) CAA (Q) GAA (E) CAA (Q) CAA (Q) GAA (E) CAA (Q) CAA (Q) GAA (E) CAA (Q) CAA (Q) GAA (E) GAA (E) GAA (E) GAA (E) CAA (Q) GAC (D) GAG (E) GAC (D) GAG (E) GAA (E) 
   163      1   -23.9147619542   0.000000000041       0.0000  GAA (E) GAG (E) GAA (E) GAG (E) GAG (E) GAA (E) GAA (E) --- (-) --- (-) GAA (E) GAA (E) GAA (E) GAA (E) GAA (E) GAA (E) GAG (E) GAA (E) GAA (E) GAA (E) GAA (E) GAG (E) GAA (E) GAG (E) GAG (E) GAG (E) GAG (E) GAG (E) GAG (E) GAG (E) GAG (E) GAG (E) GAG (E) GAA (E) GAG (E) GAG (E) GAG (E) GAG (E) GAG (E) GAA (E) GAG (E) GAG (E) GAA (E) --- (-) GAG (E) GAG (E) GAG (E) GAG (E) GAG (E) GAA (E) GAG (E) GAG (E) --- (-) GAG (E) GAG (E) --- (-) GAA (E) GAA (E) GAG (E) GAG (E) GAG (E) GAG (E) GAG (E) GAG (E) GAG (E) 
   164      1   -45.8791807678   0.000000000000       0.0000  GAA (E) GAG (E) GAG (E) GCG (A) GCG (A) ACA (T) ACA (T) --- (-) --- (-) GAA (E) GAA (E) GAA (E) GAA (E) GAA (E) GAA (E) GAA (E) ATC (I) ACG (T) GGC (G) GAG (E) TCG (S) GAG (E) GCG (A) GCG (A) GAG (E) GCG (A) GCG (A) GAG (E) GCG (A) GCG (A) GAG (E) GAG (E) GAA (E) GAG (E) GCG (A) GCG (A) GCG (A) GCG (A) GAG (E) GCG (A) GCG (A) GAG (E) --- (-) GCG (A) GCG (A) GAG (E) GCG (A) GCG (A) GAA (E) GCG (A) GCG (A) --- (-) GCG (A) GCG (A) --- (-) GAA (E) GAA (E) GAG (E) GCG (A) GCG (A) GAG (E) GCG (A) GAG (E) GAG (E) 
   165      1   -65.9139831735   0.000000000000       0.0000  GAC (D) GAC (D) GAC (D) AGC (S) GGC (G) AGT (S) AGT (S) --- (-) --- (-) GAG (E) GAG (E) GAG (E) GGC (G) GAC (D) GAG (E) GAC (D) AAC (N) GAT (D) GAC (D) AAC (N) GGC (G) GAC (D) GGC (G) GGC (G) GAC (D) GGG (G) GGC (G) GAC (D) GGC (G) GGC (G) GAC (D) GAC (D) GAC (D) GAC (D) GGC (G) GGC (G) GGC (G) AGC (S) GAC (D) GGC (G) GGC (G) GAC (D) --- (-) GGC (G) GGC (G) GAC (D) GGC (G) AGC (S) GAT (D) GGC (G) GGC (G) --- (-) GGC (G) AGC (S) --- (-) GAT (D) GAT (D) GAC (D) GGC (G) GGC (G) GAC (D) GGC (G) GAC (D) GAC (D) 
   166      1    -8.7896300510   0.000152304302       0.0510  GAC (D) GAC (D) GAC (D) GAC (D) GAC (D) GAC (D) GAC (D) GAC (D) GAC (D) GAC (D) GAC (D) GAC (D) GAC (D) GAC (D) GAC (D) GAC (D) GAC (D) GAC (D) GAC (D) GAC (D) GAC (D) GAC (D) GAC (D) GAC (D) GAC (D) GAC (D) GAC (D) GAC (D) GAC (D) GAC (D) GAC (D) GAC (D) GAC (D) GAC (D) GAC (D) GAC (D) GAC (D) GAC (D) GAC (D) GAC (D) GAC (D) GAC (D) GAC (D) GAC (D) GAC (D) GAC (D) GAC (D) GAC (D) GAC (D) GAC (D) GAC (D) GAC (D) GAC (D) GAC (D) GAC (D) GAC (D) GAC (D) GAC (D) GAC (D) GAC (D) GAC (D) GAC (D) GAC (D) GAC (D) 
   167      1   -39.2568022232   0.000000000000       0.0000  GAC (D) GAC (D) GAC (D) GAC (D) GAC (D) GAT (D) GAT (D) GAC (D) GAC (D) GAC (D) GAC (D) GAC (D) GAC (D) CTC (L) GAC (D) GAC (D) GAG (E) GAG (E) GAC (D) GAC (D) GAC (D) GAT (D) GAC (D) GAC (D) GAC (D) GAC (D) GAC (D) GAC (D) GAC (D) GAC (D) GAT (D) GAC (D) GAC (D) GAC (D) GAC (D) GAC (D) GAC (D) GAC (D) GAC (D) GAC (D) GAC (D) GAC (D) GAC (D) GAC (D) GAC (D) GAC (D) GAC (D) GAC (D) GAC (D) GAC (D) GAC (D) GAC (D) GAC (D) GAC (D) GAC (D) GAC (D) GAC (D) GAC (D) GAC (D) GAC (D) GAC (D) GAT (D) GAC (D) GAC (D) 
   168      1   -83.9403263322   0.000000000000       0.0000  GAC (D) GAC (D) GAC (D) TCT (S) TCC (S) AGT (S) AGT (S) TCC (S) GAC (D) GAC (D) GAC (D) GAC (D) GAC (D) GAC (D) GAC (D) GAC (D) ACC (T) AAA (K) TCC (S) AAT (N) TCT (S) GAC (D) TCT (S) TCT (S) AAG (K) TCC (S) TCT (S) GAC (D) CGT (R) CAT (H) AAA (K) AAA (K) GAC (D) GAC (D) TCT (S) TCC (S) TCC (S) TCT (S) GAC (D) TCC (S) TCT (S) GAC (D) GAC (D) TCC (S) TCT (S) GAC (D) TCC (S) TCT (S) AAC (N) TCC (S) TCT (S) GAC (D) TCC (S) TCT (S) GAC (D) AAC (N) AAC (N) GAC (D) TCT (S) TCT (S) AAA (K) TCT (S) AAA (K) AAA (K) 
   169      1   -83.6343141504   0.000000000000       0.0000  GAC (D) GAG (E) GAG (E) GAG (E) CAC (H) CAA (Q) CAA (Q) --- (-) --- (-) GAG (E) GAG (E) GAG (E) GAG (E) GAG (E) GAG (E) GAG (E) AAA (K) ACT (T) GAG (E) CAG (Q) GAG (E) GAG (E) GAA (E) GAG (E) GAG (E) CAC (H) GAG (E) GAG (E) GAG (E) GAG (E) GAG (E) GAC (D) GAG (E) GAG (E) GAG (E) CAC (H) CAC (H) GAG (E) GAG (E) CAC (H) GAG (E) GAG (E) --- (-) CAC (H) --- (-) GAG (E) CAC (H) GCT (A) GAT (D) CAC (H) GAG (E) AAT (N) CAC (H) GAG (E) --- (-) GAT (D) GAT (D) GAG (E) GAG (E) GAG (E) GAG (E) GAG (E) GAG (E) GAT (D) 
   170      1   -72.0819265538   0.000000000000       0.0000  GAC (D) GCC (A) GAC (D) GCA (A) GCA (A) AGA (R) AGA (R) GCA (A) GAC (D) GCC (A) GCC (A) GCC (A) ACC (T) GCC (A) GCC (A) GCC (A) GAC (D) TCG (S) GGC (G) AAC (N) GCC (A) GCC (A) GCC (A) GCC (A) GCC (A) GCA (A) GCA (A) GAC (D) GCC (A) GCC (A) GCG (A) GCC (A) GAC (D) GAC (D) GCA (A) GCA (A) GCA (A) GCA (A) GAC (D) GCA (A) GCA (A) GAC (D) GAC (D) GCA (A) GCA (A) GAC (D) GCA (A) GCA (A) GAC (D) GCA (A) GCA (A) GAC (D) GCA (A) GCA (A) GAC (D) GAC (D) GAC (D) GAC (D) GCA (A) TCC (S) TCC (S) TCC (S) TCC (S) GCC (A) 
   171      1   -20.8141818904   0.000000000913       0.0000  GAG (E) GAC (D) GAC (D) GAC (D) GAC (D) GAC (D) GAC (D) GAC (D) GAC (D) GAC (D) GAC (D) GAC (D) GAC (D) GAC (D) GAC (D) GAC (D) GAC (D) GAC (D) GAC (D) GAC (D) GAC (D) GAC (D) GAC (D) GAC (D) GAG (E) GAC (D) GAC (D) GAC (D) GAC (D) GAC (D) GAG (E) GAC (D) GAC (D) GAC (D) GAC (D) GAC (D) GAC (D) GAC (D) GAC (D) GAC (D) GAC (D) GAC (D) GAC (D) GAC (D) GAC (D) GAC (D) GAC (D) GAC (D) GAG (E) GAC (D) GAC (D) GAC (D) GAC (D) GAC (D) GAC (D) GAG (E) GAG (E) GAC (D) GAC (D) GAC (D) GAC (D) GAC (D) GAC (D) GAC (D) 
   172      1   -33.8347167480   0.000000000000       0.0000  GAG (E) GAC (D) GAC (D) GAC (D) GAC (D) GAT (D) GAT (D) GAC (D) GAC (D) GAC (D) GAC (D) GAC (D) GAC (D) GAC (D) GAC (D) GAC (D) GAA (E) GAC (D) GAC (D) GAC (D) GAC (D) GAC (D) GAC (D) GCC (A) GAC (D) GGC (G) GAC (D) GAC (D) GAC (D) GAC (D) GAC (D) GAC (D) GAC (D) GAC (D) GAC (D) GAC (D) GAC (D) GAC (D) GAC (D) GAC (D) GAC (D) GAC (D) GAC (D) GAC (D) GAC (D) GAC (D) GAC (D) GAC (D) GAC (D) GAC (D) GAC (D) GAC (D) GAC (D) GAC (D) GAC (D) GAC (D) GAC (D) GAC (D) GAC (D) GAC (D) GAC (D) GAC (D) GAC (D) GAC (D) 
   173      1   -40.0253279544   0.000000000000       0.0000  GAG (E) GAG (E) GAG (E) GAG (E) GAA (E) GAA (E) GAA (E) --- (-) --- (-) GAG (E) GAG (E) GAG (E) GAG (E) GAG (E) GAG (E) GAG (E) GAA (E) GAA (E) GAA (E) GAA (E) GAG (E) GAG (E) GAG (E) GAC (D) GAG (E) GAG (E) GAA (E) GAG (E) GAG (E) GGG (G) GAG (E) GAG (E) GAG (E) GAG (E) GAG (E) GAG (E) GAG (E) GAG (E) GAG (E) GAG (E) GAG (E) GAG (E) --- (-) GAG (E) GAG (E) GAG (E) GAG (E) GAG (E) GAG (E) GAG (E) GAG (E) --- (-) GAG (E) GAG (E) --- (-) GAG (E) GAG (E) GAG (E) GAG (E) GAC (D) GAG (E) GAC (D) GAG (E) GAG (E) 
   174      1   -33.0594976022   0.000000000000       0.0000  GAG (E) GAG (E) GAG (E) GAG (E) GAG (E) GAG (E) GAG (E) --- (-) --- (-) GAG (E) GAG (E) GAG (E) GAG (E) GAG (E) GAG (E) GAG (E) GAG (E) GAG (E) GAG (E) GAG (E) GAG (E) GAG (E) GAG (E) GAG (E) GAA (E) GAG (E) GAG (E) GAG (E) GAG (E) GAG (E) GAG (E) GAG (E) GAG (E) GAG (E) GAG (E) GAG (E) GAG (E) GAG (E) GAG (E) GAG (E) GAA (E) GAG (E) --- (-) GAG (E) GAG (E) GAG (E) GAG (E) CGC (R) GAG (E) GAG (E) GAG (E) --- (-) GAG (E) GAG (E) --- (-) GAG (E) GAG (E) GAG (E) GAG (E) GAG (E) GAG (E) GAG (E) GAG (E) GAA (E) 
   175      1   -13.3976149364   0.000001518762       0.0005  GAG (E) GAG (E) GAG (E) GAG (E) GAG (E) GAG (E) GAG (E) GAG (E) GAG (E) GAG (E) GAG (E) GAG (E) GAG (E) GAG (E) GAG (E) GAG (E) GAG (E) GAG (E) GAG (E) GAG (E) GAG (E) GAG (E) GAG (E) GAG (E) GAG (E) GAG (E) GAG (E) GAG (E) GAG (E) GAG (E) GAG (E) GAG (E) GAG (E) GAG (E) GAG (E) GAG (E) GAA (E) GAG (E) GAG (E) GAG (E) GAG (E) GAG (E) GAG (E) GAG (E) GAG (E) GAG (E) GAA (E) GAG (E) GAG (E) GAG (E) GAG (E) GAG (E) GAA (E) GAG (E) GAG (E) GAG (E) GAG (E) GAG (E) GAG (E) GAG (E) GAG (E) GAG (E) GAG (E) GAG (E) 
   176      1   -41.4832738607   0.000000000000       0.0000  GAG (E) GAG (E) GAG (E) GAT (D) GAC (D) GAG (E) GAG (E) GAC (D) GAG (E) GAG (E) GAG (E) GAG (E) GAG (E) GAA (E) GAG (E) GAG (E) CAA (Q) GAA (E) GAC (D) GAA (E) GAG (E) GAG (E) GAC (D) GAC (D) GAG (E) GAC (D) GAC (D) GAG (E) GAC (D) GAC (D) GAG (E) GAA (E) GAG (E) GAG (E) GAC (D) GAC (D) GAC (D) GAC (D) GAG (E) GAC (D) GAC (D) GAG (E) GAG (E) GAC (D) GAC (D) GAG (E) GAC (D) GAC (D) GAG (E) GAC (D) GAC (D) GAG (E) GAC (D) GAC (D) GAG (E) GAG (E) GAG (E) GAG (E) GAC (D) GAC (D) GAG (E) GAC (D) GAG (E) GAG (E) 
   177      1   -59.0510785123   0.000000000000       0.0000  GAT (D) CAC (H) CAC (H) TAC (Y) TAC (Y) TCG (S) TCG (S) --- (-) --- (-) CAC (H) CAC (H) CAC (H) CAC (H) CAC (H) CAC (H) CAC (H) TAC (Y) TAT (Y) TAC (Y) TAT (Y) GAC (D) CAT (H) TAC (Y) TAC (Y) CAC (H) TAC (Y) TAC (Y) CAC (H) TAC (Y) TAC (Y) CAC (H) CAC (H) CAC (H) CAC (H) TAC (Y) TAC (Y) TAC (Y) TAC (Y) CAC (H) TAC (Y) TAC (Y) CAC (H) --- (-) TAC (Y) TAC (Y) CAC (H) TAC (Y) AGA (R) GAC (D) TAC (Y) TAC (Y) --- (-) TAC (Y) TAC (Y) --- (-) GAC (D) GAC (D) CAC (H) TAC (Y) TAC (Y) CAC (H) TAC (Y) CAC (H) CAC (H) 
   178      1   -75.7484389973   0.000000000000       0.0000  GCA (A) ACG (T) GCG (A) ACA (T) CCG (P) TCA (S) TCA (S) --- (-) --- (-) GCG (A) GCG (A) GCG (A) GCG (A) GCG (A) GCG (A) GCG (A) CAC (H) CAA (Q) TCG (S) ATG (M) CCG (P) GCG (A) CCG (P) CCG (P) GCG (A) CCG (P) GCA (A) GCG (A) CCG (P) CCG (P) GCG (A) GCG (A) GCA (A) GCG (A) ACA (T) CCG (P) CCG (P) ACA (T) GCG (A) CCG (P) ACA (T) GCG (A) --- (-) CCG (P) ACA (T) GCG (A) CCG (P) TCT (S) GCA (A) CCG (P) ACA (T) --- (-) CCG (P) ACA (T) --- (-) GCA (A) GCA (A) GCG (A) ACA (T) CCG (P) ACG (T) CCG (P) ACG (T) GCG (A) 
   179      1   -85.3230916720   0.000000000000       0.0000  GCA (A) GCG (A) GCA (A) ATA (I) ATA (I) ATA (I) GTA (V) --- (-) --- (-) GCA (A) GCG (A) GCA (A) GCG (A) GCG (A) GCG (A) GCG (A) GTC (V) GTC (V) GTC (V) GCA (A) GTC (V) GCG (A) GTA (V) GTC (V) GCC (A) GTA (V) ATA (I) GCA (A) ATC (I) ATC (I) GCC (A) GCG (A) GCA (A) GCA (A) ATA (I) GTA (V) GTG (V) ATA (I) GCA (A) GTG (V) ATA (I) GCA (A) --- (-) GTA (V) ATA (I) GCA (A) GTG (V) TGC (C) GCA (A) GTA (V) ATA (I) --- (-) GTG (V) ATA (I) --- (-) GCA (A) GCA (A) GCA (A) ATA (I) GTC (V) GCA (A) GTC (V) GCA (A) GCG (A) 
   180      1   -30.5577109021   0.000000000000       0.0000  GCA (A) GCG (A) GCA (A) GCC (A) GCC (A) GCA (A) GCA (A) --- (-) --- (-) GCA (A) GCA (A) GCA (A) GCA (A) GCA (A) GCA (A) GCG (A) GCG (A) GCA (A) GCG (A) GCA (A) GCC (A) GCA (A) NNN (-) GCC (A) GCC (A) GCC (A) GCC (A) GCA (A) GCC (A) GCC (A) GCC (A) GCG (A) GCA (A) GCA (A) GCC (A) GCC (A) GCC (A) GCC (A) GCA (A) GCC (A) GCC (A) GCA (A) --- (-) GCC (A) GCC (A) GCA (A) GCC (A) GCC (A) GCA (A) GCC (A) GCC (A) --- (-) GCC (A) GCC (A) --- (-) GCA (A) GCA (A) GCA (A) GCC (A) GCC (A) GCC (A) GCC (A) GCC (A) GCG (A) 
   181      1   -67.5172723161   0.000000000000       0.0000  GCA (A) GCG (A) GCC (A) GCC (A) TCT (S) GTC (V) ATC (I) TCT (S) GCC (A) GCA (A) GCA (A) GCA (A) GCA (A) GCA (A) GCA (A) GCA (A) GTC (V) TTC (F) GCC (A) GCC (A) GCC (A) GCC (A) GCA (A) GCC (A) GCG (A) TCT (S) GCC (A) GCC (A) GCC (A) GCC (A) GCG (A) GCG (A) GCG (A) GCC (A) GCC (A) TCT (S) TCT (S) GCC (A) GCC (A) TCT (S) GCC (A) GCC (A) GCG (A) TCT (S) GCC (A) GCC (A) TCT (S) GCC (A) GCG (A) TCT (S) GCC (A) GCC (A) TCT (S) GCC (A) GCC (A) GCG (A) GCG (A) GCC (A) GCC (A) TAT (Y) GCG (A) TAT (Y) GCG (A) GCG (A) 
   182      1   -43.3503375660   0.000000000000       0.0000  GCA (A) GCG (A) GCG (A) GCT (A) GCC (A) GCC (A) GCC (A) GCC (A) GCG (A) GCG (A) GCG (A) GCG (A) GCG (A) GCG (A) GCG (A) GCG (A) AGG (R) GCT (A) GTC (V) GCG (A) GCC (A) GCT (A) GCC (A) GCC (A) GCG (A) GCC (A) GCT (A) GCG (A) GTC (V) GCC (A) GCG (A) GCG (A) GCG (A) GCG (A) GCT (A) GCC (A) GCC (A) GCT (A) GCG (A) GCC (A) GCT (A) GCG (A) GCG (A) GCC (A) GCT (A) GCG (A) GCC (A) GCT (A) GCA (A) GCC (A) GCT (A) GCG (A) GCC (A) GCT (A) GCG (A) GCA (A) GCA (A) GCG (A) GCT (A) GCC (A) GCG (A) GCC (A) GCG (A) GCG (A) 
   183      1   -88.4657355006   0.000000000000       0.0000  GCC (A) GCC (A) GCC (A) CGC (R) CCG (P) TAC (Y) TAC (Y) TCC (S) GCC (A) CGC (R) CGC (R) CGC (R) CGC (R) GGC (G) CGC (R) CGC (R) CAC (H) TCT (S) TGC (C) TAC (Y) CGC (R) CGC (R) CGC (R) CGC (R) CGC (R) CCC (P) CGC (R) GCC (A) CGC (R) CGT (R) CGC (R) CGC (R) GTC (V) GCC (A) CGC (R) CGC (R) TCC (S) CGC (R) ACC (T) TCC (S) CGC (R) GCC (A) GTC (V) CGC (R) CGC (R) GCC (A) TCC (S) CGC (R) GCC (A) CGC (R) CGC (R) GCC (A) TCC (S) CGC (R) ACC (T) GCC (A) GCC (A) GCC (A) CGC (R) CGC (R) CGC (R) CGC (R) CGC (R) CGC (R) 
   184      1   -32.5663347521   0.000000000000       0.0000  GCC (A) GCC (A) GCC (A) GCA (A) GCG (A) GCC (A) GCC (A) GCA (A) GCC (A) GCC (A) GCC (A) GCC (A) GCC (A) GCC (A) GCC (A) GCC (A) GCC (A) GCG (A) GCG (A) GCC (A) GCC (A) GCC (A) GCA (A) GCG (A) GCC (A) GCA (A) GCA (A) GCC (A) GCG (A) GCG (A) GCC (A) GCC (A) GCC (A) GCC (A) GCT (A) GCA (A) GCA (A) GCA (A) GCC (A) GCA (A) GCA (A) GCC (A) GCC (A) GCA (A) GCT (A) GCC (A) GCA (A) GCA (A) GCC (A) GCA (A) GCT (A) GCC (A) GCA (A) GCA (A) GCC (A) GCC (A) GCC (A) GCC (A) GCT (A) GCC (A) GCC (A) GCC (A) GCC (A) GCC (A) 
   185      1   -35.8276638582   0.000000000000       0.0000  GCC (A) GCC (A) GCC (A) GCC (A) GCC (A) GCA (A) GCA (A) --- (-) --- (-) GCC (A) GCC (A) GCC (A) GCC (A) GCC (A) GCC (A) GCC (A) GCG (A) GCA (A) GCG (A) GCG (A) GCG (A) GCT (A) GCG (A) GCC (A) GCG (A) GCC (A) GCC (A) GCC (A) GCG (A) GCC (A) GCG (A) GCG (A) GCC (A) GCC (A) GCC (A) GCC (A) GCC (A) GCC (A) GCC (A) GCC (A) GCC (A) GCC (A) --- (-) GCC (A) GCC (A) GCC (A) GCC (A) GCC (A) GCT (A) GCC (A) GCC (A) --- (-) GCC (A) GCC (A) --- (-) GCT (A) GCT (A) GCC (A) GCC (A) GCG (A) GCG (A) GCG (A) GCG (A) GCG (A) 
   186      1   -27.2122329092   0.000000000002       0.0000  GCC (A) GCC (A) GCC (A) GCC (A) GCC (A) GCG (A) GCG (A) GCC (A) GCC (A) GCC (A) GCC (A) GCC (A) GCC (A) GCC (A) GCC (A) GCC (A) GCT (A) GCC (A) GCG (A) GCA (A) GCC (A) GCC (A) GCC (A) GCC (A) GCC (A) GCC (A) GCC (A) GCC (A) GCC (A) GCC (A) GCC (A) GCC (A) CCC (P) GCC (A) GCC (A) GCC (A) GCC (A) GCC (A) GCC (A) GCC (A) GCC (A) GCC (A) CCC (P) GCC (A) GCC (A) GCC (A) GCC (A) GCC (A) GCC (A) GCC (A) GCC (A) GCC (A) GCC (A) GCC (A) GCC (A) GCC (A) GCC (A) GCC (A) GCC (A) GCC (A) GCC (A) GCC (A) GCC (A) GCC (A) 
   187      1   -37.9593894349   0.000000000000       0.0000  GCC (A) GCC (A) GCC (A) GCC (A) GCG (A) GCT (A) GCT (A) GCG (A) GCC (A) GCC (A) GCC (A) GCC (A) GCC (A) GCC (A) GCC (A) GCC (A) GCT (A) GCC (A) GCG (A) GCC (A) GCG (A) GCG (A) GCG (A) GCC (A) GCG (A) GCG (A) GCC (A) GCC (A) GCC (A) TCC (S) GCG (A) GCC (A) GCC (A) GCC (A) GCC (A) GCG (A) GCG (A) GCC (A) GCC (A) GCG (A) GCC (A) GCC (A) GCC (A) GCG (A) GCC (A) GCC (A) GCG (A) GCC (A) GCC (A) GCG (A) GCC (A) GCC (A) GCG (A) GCC (A) GCC (A) GCC (A) GCC (A) GCC (A) GCC (A) GCG (A) GCG (A) GCG (A) GCG (A) GCC (A) 
   188      1   -63.5242054471   0.000000000000       0.0000  GCC (A) GCG (A) GCC (A) GCC (A) GTG (V) GCT (A) GCC (A) GTG (V) GCC (A) GCT (A) GCG (A) GCT (A) GCC (A) GCC (A) GCG (A) GCC (A) GCT (A) GCT (A) ACT (T) GCT (A) GCC (A) GCC (A) GCA (A) GCC (A) ACC (T) GTG (V) GCC (A) GCC (A) GCC (A) GCC (A) GCC (A) ACG (T) GCC (A) GCC (A) GCC (A) GTG (V) GTG (V) GCC (A) GCC (A) GTG (V) GCC (A) GCC (A) GCC (A) GTG (V) GCC (A) GCC (A) GTG (V) GCC (A) GCC (A) GTG (V) GCC (A) GCC (A) GTG (V) GCC (A) GCC (A) GCC (A) GCC (A) GCC (A) GCC (A) GCC (A) ACC (T) GCC (A) ACC (T) ACC (T) 
   189      1   -52.4784390232   0.000000000000       0.0000  GCC (A) GCG (A) GCG (A) GCG (A) GCG (A) GCA (A) GCA (A) --- (-) --- (-) GCG (A) GCG (A) GCG (A) GCG (A) GCG (A) GCG (A) GCG (A) GCA (A) ACG (T) GCG (A) GCC (A) GCT (A) GCG (A) GCG (A) GCG (A) GCT (A) GCG (A) GCG (A) GCG (A) GCC (A) GCG (A) GCG (A) GCG (A) GCG (A) GCG (A) GCG (A) GCG (A) GCA (A) GCG (A) GCG (A) GCG (A) GCG (A) GCG (A) --- (-) GCG (A) GCG (A) GCG (A) GCA (A) GCG (A) GCC (A) GCG (A) GCG (A) --- (-) GCA (A) GCG (A) --- (-) GCC (A) GCC (A) GCG (A) GCG (A) GCC (A) GCG (A) GCC (A) GCG (A) TCA (S) 
   190      1   -46.6984448265   0.000000000000       0.0000  GCC (A) GGC (G) GGC (G) GGG (G) GGC (G) GGC (G) GGC (G) --- (-) --- (-) GGC (G) GGC (G) GGC (G) GGC (G) GGC (G) GGC (G) GGC (G) GGA (G) GGC (G) GGG (G) GGC (G) GCG (A) GGC (G) GCA (A) GCG (A) GGC (G) GGC (G) GGG (G) GGC (G) GGG (G) GCG (A) GGC (G) GGC (G) GGC (G) GGC (G) GGG (G) GGC (G) GGC (G) GGG (G) GGC (G) GGC (G) GGG (G) GGC (G) --- (-) GGC (G) GGG (G) GGC (G) GGC (G) --- (-) GCT (A) GGC (G) GGG (G) --- (-) GGC (G) GGG (G) --- (-) GCT (A) GCT (A) GGC (G) GGG (G) GGG (G) GGC (G) GGG (G) GGC (G) GGC (G) 
   191      1  -100.4370702838   0.000000000000       0.0000  GCC (A) GGG (G) GGC (G) CCC (P) CCC (P) ACT (T) ACC (T) CCC (P) GGC (G) GAC (D) GGC (G) AAC (N) GGC (G) AAC (N) GGC (G) GGC (G) ATG (M) GGC (G) CCT (P) GCA (A) ACG (T) GGG (G) CCA (P) CCC (P) GGG (G) CCC (P) CCC (P) GGC (G) CCC (P) CCC (P) GGG (G) GGC (G) GCC (A) GGC (G) CCC (P) CCC (P) CCC (P) CCC (P) GGC (G) CCC (P) CCC (P) GGC (G) GCC (A) CCC (P) CCC (P) GGC (G) CCC (P) CCC (P) GCC (A) CCC (P) CCC (P) GGC (G) CCC (P) CCC (P) GGC (G) GCC (A) GCC (A) GGC (G) CCC (P) CCC (P) AAC (N) CCC (P) AAC (N) CTC (L) 
   192      1   -31.7980084139   0.000000000000       0.0000  GCG (A) ACG (T) GCG (A) ACG (T) ACG (T) ACA (T) ACA (T) --- (-) --- (-) GCC (A) GCC (A) GCC (A) GCC (A) GCC (A) GCC (A) GCC (A) ACC (T) ACT (T) ACG (T) ACA (T) ACG (T) ACA (T) ACG (T) ACG (T) ACG (T) ACG (T) ACG (T) GCG (A) ACG (T) ACG (T) ACG (T) ACG (T) GCG (A) GCG (A) ACG (T) ACG (T) ACG (T) ACG (T) GCG (A) ACG (T) ACG (T) GCG (A) --- (-) ACG (T) ACG (T) GCG (A) ACG (T) ACG (T) GCG (A) ACG (T) ACG (T) --- (-) ACG (T) ACG (T) --- (-) GCG (A) GCG (A) GCG (A) ACG (T) ACG (T) ACC (T) ACG (T) ACC (T) ACG (T) 
   193      1   -53.1159047466   0.000000000000       0.0000  GCG (A) CTG (L) GCG (A) GCG (A) GGC (G) GTA (V) GTA (V) --- (-) --- (-) GCG (A) GCG (A) GCG (A) GCG (A) GCG (A) GCG (A) GCG (A) GTG (V) GCG (A) GCG (A) GTG (V) GTG (V) GCG (A) GCA (A) GCG (A) GCG (A) GCC (A) GCG (A) GCG (A) GCG (A) GCG (A) GCG (A) GCG (A) GCG (A) GCG (A) GCG (A) GCC (A) GCC (A) GCG (A) GCG (A) GCC (A) GCG (A) GCG (A) --- (-) GCC (A) GCG (A) GCG (A) GCC (A) TCG (S) GCG (A) GCC (A) GCG (A) --- (-) GCC (A) GCG (A) --- (-) GCG (A) GCG (A) GCG (A) GCG (A) GCG (A) GCG (A) GCG (A) GCG (A) GCG (A) 
   194      1   -26.9987476517   0.000000000002       0.0000  GCG (A) GCG (A) GCC (A) GCC (A) GCC (A) GCA (A) GCA (A) GCC (A) GCC (A) GCG (A) GCG (A) GCG (A) GCG (A) GCG (A) GCG (A) GCG (A) GCA (A) GCC (A) GCC (A) GCA (A) GCG (A) GCG (A) GCC (A) GCC (A) GCG (A) GCC (A) GCC (A) GCC (A) GCC (A) GCC (A) GCG (A) GCG (A) GCG (A) GCC (A) GCC (A) GCC (A) GCC (A) GCC (A) GCC (A) GCC (A) GCC (A) GCC (A) GCG (A) GCC (A) GCC (A) GCC (A) GCC (A) GCC (A) GCG (A) GCC (A) GCC (A) GCC (A) GCC (A) GCC (A) GCC (A) GCG (A) GCG (A) GCC (A) GCC (A) GCG (A) GCG (A) GCG (A) GCG (A) GCG (A) 
   195      1   -53.3914078578   0.000000000000       0.0000  GCG (A) GCG (A) GCG (A) GAG (E) CAG (Q) GAG (E) GAG (E) CAG (Q) GCG (A) GCC (A) GCC (A) GCC (A) GCC (A) GCC (A) GCC (A) GCC (A) GAG (E) CAG (Q) GAG (E) GAG (E) GAG (E) GCT (A) GAG (E) GAG (E) GAG (E) CAG (Q) GAG (E) GCG (A) GAG (E) GAG (E) GAC (D) GCG (A) GCG (A) GCG (A) GAG (E) CAC (H) CAG (Q) GAG (E) GCG (A) CAG (Q) GAG (E) GCG (A) GCG (A) CAC (H) GAG (E) GCG (A) CAG (Q) GAG (E) GCG (A) CAC (H) GAG (E) GCG (A) CAG (Q) GAG (E) GCG (A) GCG (A) GCG (A) GCG (A) GAG (E) GAG (E) GCG (A) GAG (E) GCG (A) GCC (A) 
   196      1   -33.3517886441   0.000000000000       0.0000  GCG (A) GCG (A) GCG (A) GCG (A) GCG (A) GCC (A) GCC (A) GCG (A) GCG (A) GCG (A) GCG (A) GCG (A) GCG (A) GCG (A) GCG (A) GCG (A) GTT (V) GCA (A) GCG (A) GCT (A) GCG (A) GCG (A) GCG (A) GCA (A) GCG (A) GCG (A) GCG (A) GCG (A) GCG (A) GCG (A) GCG (A) GCG (A) GCA (A) GCG (A) GCG (A) GCG (A) GCG (A) GCG (A) GCG (A) GCG (A) GCG (A) GCG (A) GCA (A) GCG (A) GCG (A) GCG (A) GCG (A) GCG (A) GCG (A) GCG (A) GCG (A) GCG (A) GCG (A) GCG (A) GCG (A) GCG (A) GCG (A) GCG (A) GCG (A) GCG (A) GCG (A) GCG (A) GCG (A) GCG (A) 
   197      1   -29.8159167288   0.000000000000       0.0000  GCG (A) GCG (A) GCG (A) GCG (A) GCG (A) GCG (A) GCG (A) --- (-) --- (-) GCG (A) GCG (A) GCG (A) GCG (A) GCG (A) GCG (A) GCG (A) GCA (A) TCG (S) GCG (A) GCG (A) GCG (A) GCG (A) GCG (A) GCG (A) GCG (A) GCG (A) GCG (A) GCG (A) GCG (A) GCG (A) GCG (A) GCG (A) GCG (A) GCG (A) GCG (A) GCG (A) GCG (A) GCG (A) GCG (A) GCG (A) GCG (A) GCG (A) --- (-) GCG (A) GCG (A) GCG (A) GCG (A) AAC (N) GCG (A) GCG (A) GCG (A) --- (-) GCG (A) GCG (A) --- (-) GCG (A) GCG (A) GCG (A) GCG (A) GCG (A) GCG (A) GCG (A) GCG (A) GCG (A) 
   198      1   -51.8905988877   0.000000000000       0.0000  GCG (A) GCG (A) GCG (A) GCT (A) GCG (A) GCG (A) GCG (A) GCG (A) GCC (A) GCG (A) GCC (A) GCG (A) GCC (A) GCG (A) GCC (A) GCC (A) GCC (A) GGT (G) GCA (A) GCG (A) GCG (A) GCG (A) GCC (A) GCC (A) GCC (A) GCG (A) GCG (A) GCG (A) GCG (A) GCC (A) GCC (A) GCC (A) GCG (A) GCG (A) GCG (A) GCG (A) GCG (A) GCG (A) GCG (A) GCG (A) GCG (A) GCC (A) GCG (A) GCG (A) GCG (A) GCG (A) GCG (A) GCG (A) GCG (A) GCG (A) GCG (A) GCG (A) GCG (A) GCG (A) GCG (A) GCG (A) GCG (A) GCG (A) GCG (A) GCG (A) GCG (A) GCG (A) GCG (A) GCG (A) 
   199      1   -29.6482311462   0.000000000000       0.0000  GCT (A) GCC (A) GCC (A) GCG (A) GCG (A) GCC (A) GCC (A) --- (-) --- (-) GCC (A) GCC (A) GCC (A) GCC (A) GCC (A) GCC (A) GCC (A) GCT (A) GCC (A) GCG (A) GCT (A) GCG (A) GCC (A) GCC (A) GCG (A) GCG (A) GCG (A) GCG (A) GCC (A) GCC (A) GCG (A) GCG (A) GCG (A) GCC (A) GCC (A) GCG (A) GCG (A) GCG (A) GCG (A) GCC (A) GCG (A) GCG (A) GCC (A) --- (-) GCG (A) GCG (A) GCC (A) GCG (A) --- (-) GCC (A) GCG (A) GCG (A) --- (-) GCG (A) GCG (A) --- (-) GCC (A) GCC (A) GCC (A) GCG (A) GCG (A) GCG (A) GCG (A) GCG (A) GCG (A) 
   200      1   -93.8890619168   0.000000000000       0.0000  GCT (A) GCC (A) GCC (A) GTA (V) GTA (V) ACG (T) ACG (T) --- (-) --- (-) GCC (A) GCG (A) GCC (A) GCC (A) GCC (A) GCG (A) GCC (A) GAA (E) CTT (L) GGC (G) GCC (A) GCC (A) GCC (A) GTC (V) --- (-) GCC (A) GTA (V) GTA (V) GCC (A) TCG (S) GGC (G) GCC (A) GGC (G) ACC (T) GCT (A) GTA (V) GCA (A) GTA (V) GTA (V) GCC (A) GTA (V) GTA (V) GCC (A) --- (-) GCA (A) GTA (V) GCT (A) GTA (V) GTA (V) GCT (A) GCA (A) GTA (V) --- (-) GTA (V) GTA (V) --- (-) GCT (A) GCT (A) GCT (A) GTA (V) CGC (R) GGC (G) CGC (R) GGC (G) GCC (A) 
   201      1   -40.0084279088   0.000000000000       0.0000  GCT (A) GCC (A) GCC (A) GTC (V) CTC (L) TTC (F) TTC (F) CTC (L) GCC (A) GCC (A) GCC (A) GCC (A) GCC (A) GCC (A) GCC (A) GCC (A) GCC (A) ACC (T) CTC (L) GCA (A) CTC (L) GCC (A) CTC (L) CTC (L) GCC (A) CTC (L) GTC (V) GCC (A) CTC (L) CTC (L) GCC (A) GCC (A) GCC (A) GCC (A) GTC (V) CTC (L) CTC (L) GTC (V) GCC (A) CTC (L) GTC (V) GCC (A) GCC (A) CTC (L) GTC (V) GCC (A) CTC (L) GTC (V) GCC (A) CTC (L) GTC (V) GCC (A) CTC (L) GTC (V) GCC (A) GCC (A) GCC (A) GCC (A) GTC (V) CTC (L) GCC (A) CTC (L) GCC (A) GCC (A) 
   202      1   -46.6923059203   0.000000000000       0.0000  GCT (A) GCC (A) GCG (A) GCG (A) GTC (V) GTG (V) GTG (V) --- (-) --- (-) GCC (A) GCC (A) GCC (A) GCC (A) GCC (A) GCC (A) GCC (A) GTC (V) GCG (A) GCG (A) GTC (V) GTC (V) GCC (A) GCG (A) GCG (A) GCC (A) GTG (V) GCG (A) GCC (A) GCC (A) GCG (A) GCC (A) GCC (A) GCT (A) GCC (A) GCG (A) GTG (V) GTG (V) GCG (A) GCC (A) GTG (V) GCG (A) GCC (A) --- (-) GTG (V) GCG (A) GCC (A) GTG (V) GCA (A) GCT (A) GTG (V) GCG (A) --- (-) GTG (V) GCG (A) --- (-) GCT (A) GCT (A) GCC (A) GCG (A) GCG (A) GCC (A) GCG (A) GCC (A) GCC (A) 
   203      1   -44.3961700792   0.000000000000       0.0000  GCT (A) GCC (A) GCT (A) GCG (A) GCG (A) GCC (A) GCC (A) --- (-) --- (-) GCT (A) GCC (A) GCT (A) GCC (A) GCT (A) GCC (A) GCC (A) GCA (A) GCG (A) GCT (A) GCT (A) GCA (A) GCT (A) GCG (A) GCG (A) GCC (A) GCG (A) GCG (A) GCG (A) GCG (A) GCG (A) GCC (A) GCC (A) GCT (A) GCT (A) GCA (A) GCG (A) GCG (A) GCG (A) GCT (A) GCG (A) GCG (A) GCT (A) --- (-) GCG (A) GCA (A) GCT (A) GCG (A) GCG (A) GCT (A) GCG (A) GCA (A) --- (-) GCG (A) GCG (A) --- (-) GCT (A) GCT (A) GCT (A) GCA (A) GCG (A) GCC (A) GCG (A) GCC (A) GCC (A) 
   204      1   -71.5238138951   0.000000000000       0.0000  GCT (A) GCC (A) GCT (A) GCT (A) GCT (A) GCT (A) GCT (A) --- (-) --- (-) GCC (A) GCC (A) GCC (A) GCC (A) GCT (A) GCC (A) GCC (A) GCA (A) GCT (A) GCT (A) GCT (A) GCT (A) GCT (A) GCC (A) GTG (V) GCT (A) GCT (A) GCT (A) GCC (A) CTG (L) GTG (V) GCC (A) GCC (A) GCT (A) GCC (A) GCT (A) GCT (A) GCT (A) GCT (A) GCC (A) GCT (A) GCT (A) GCC (A) --- (-) GCT (A) GCT (A) GCC (A) GCT (A) CGC (R) GCT (A) GCT (A) GCT (A) --- (-) GCT (A) GCT (A) --- (-) GCT (A) GCT (A) GCC (A) GCT (A) GTG (V) GCT (A) GTG (V) GCT (A) CTT (L) 
   205      1   -57.3661053759   0.000000000000       0.0000  GCT (A) GCT (A) GCG (A) GCT (A) GCA (A) GCT (A) GCT (A) GCT (A) GCG (A) GCT (A) GCT (A) GCT (A) GCT (A) GCT (A) GCT (A) GCT (A) GCG (A) TCT (S) GTG (V) GCT (A) GCT (A) GCT (A) GCT (A) GCG (A) GCT (A) GCT (A) GCA (A) GCG (A) GCT (A) GCT (A) GCT (A) GCT (A) GCT (A) GCG (A) GCT (A) GCT (A) GCT (A) GCT (A) GCG (A) GCT (A) GCT (A) GCG (A) GCT (A) GCT (A) GCT (A) GCG (A) GCT (A) GCT (A) GCT (A) GCT (A) GCT (A) GCG (A) GCT (A) GCT (A) GCG (A) GCT (A) GCT (A) GCG (A) GCT (A) GCG (A) GCA (A) GCG (A) GCA (A) GCT (A) 
   206      1   -90.4282028335   0.000000000000       0.0000  GCT (A) GGC (G) GCT (A) TTG (L) ATG (M) GTC (V) GTC (V) --- (-) --- (-) GCA (A) GCA (A) GCA (A) GCA (A) GCA (A) GCA (A) GCA (A) GTG (V) TCT (S) GCC (A) GCT (A) GTG (V) GCC (A) GCG (A) GCG (A) GCG (A) ATG (M) TCG (S) GCC (A) GCC (A) GCG (A) GCC (A) GCG (A) CCT (P) GCC (A) TTG (L) ATG (M) ATG (M) TCG (S) GCT (A) ATG (M) TCG (S) GCT (A) --- (-) ATG (M) TTG (L) GCC (A) ATG (M) TGG (W) GCT (A) ATG (M) TTG (L) --- (-) ATG (M) TCG (S) --- (-) GCT (A) GCT (A) GCC (A) TTG (L) GCT (A) GCG (A) GCC (A) GCG (A) GCG (A) 
   207      1   -60.4903759738   0.000000000000       0.0000  GGA (G) GGA (G) GGA (G) GGC (G) GGC (G) GGA (G) GGC (G) --- (-) --- (-) GGA (G) GGA (G) GGA (G) GGA (G) GCA (A) GGA (G) GGA (G) GGA (G) GGA (G) GGG (G) GGA (G) CCT (P) GGA (G) GGT (G) GGG (G) GGA (G) GGC (G) GGT (G) GGA (G) GGG (G) GGG (G) GGA (G) GGA (G) GGA (G) GGA (G) GGC (G) GGC (G) GGC (G) GGC (G) GGA (G) GGC (G) GGC (G) GGA (G) --- (-) GGC (G) GGC (G) GGA (G) GGC (G) GGC (G) GGA (G) GGC (G) GGC (G) --- (-) GGC (G) GGC (G) --- (-) GGA (G) GGA (G) GGA (G) GGC (G) GGG (G) GGA (G) GGG (G) GGA (G) GCA (A) 
   208      1   -40.9456695386   0.000000000000       0.0000  GGA (G) GGA (G) GGC (G) GCG (A) GCG (A) GGA (G) GGA (G) --- (-) --- (-) GGA (G) GGA (G) GGA (G) GGA (G) GGA (G) GGA (G) GGG (G) GGA (G) GGG (G) GCG (A) GGA (G) GCG (A) GGA (G) GCG (A) GCG (A) GGG (G) GCG (A) GCG (A) GGC (G) GCG (A) GCG (A) GGC (G) GGC (G) GGC (G) GGC (G) GCG (A) GCG (A) GCG (A) GCG (A) GGC (G) GCG (A) GCG (A) GGC (G) --- (-) GCG (A) GCG (A) GGC (G) GCG (A) GCG (A) GGC (G) GCG (A) GCG (A) --- (-) GCG (A) GCG (A) --- (-) GGC (G) GGC (G) GGC (G) GCG (A) GCG (A) GGA (G) GCG (A) GGA (G) GGC (G) 
   209      1   -24.3245965800   0.000000000027       0.0000  GGC (G) GAC (D) GAC (D) GAC (D) GAC (D) GAC (D) GAC (D) --- (-) --- (-) GAC (D) GAC (D) GAC (D) GAC (D) GAC (D) GAC (D) GAC (D) GAC (D) GAG (E) GAC (D) GAC (D) GAC (D) GAT (D) GAT (D) GAC (D) GAC (D) GAC (D) GAC (D) GAC (D) GAC (D) GAC (D) GAC (D) GAC (D) GAC (D) GAC (D) GAC (D) GAC (D) GAC (D) GAC (D) GAC (D) GAC (D) GAC (D) GAC (D) --- (-) GAC (D) GAC (D) GAC (D) GAC (D) GAC (D) GAC (D) GAC (D) GAC (D) --- (-) GAC (D) GAC (D) --- (-) GAC (D) GAC (D) GAC (D) GAC (D) GAC (D) GAC (D) GAC (D) GAC (D) GAC (D) 
   210      1   -41.5292530701   0.000000000000       0.0000  GGC (G) GCC (A) GGC (G) GGG (G) GGC (G) AGC (S) GGC (G) GGC (G) GGC (G) GGC (G) GGC (G) GGC (G) GGC (G) GGC (G) GGC (G) GGC (G) GGG (G) GGC (G) GGC (G) GGC (G) GGC (G) GCC (A) CGC (R) GGC (G) GGC (G) GGC (G) GGC (G) GGC (G) GGC (G) GGC (G) GGC (G) GGC (G) GGC (G) GGC (G) GGC (G) GGC (G) GGC (G) GGC (G) GGC (G) GGC (G) GGC (G) GGC (G) GGC (G) GGC (G) GGC (G) GGC (G) GGC (G) GGC (G) GGC (G) GGC (G) GGC (G) GGC (G) GGC (G) GGC (G) GGC (G) GGC (G) GGC (G) GGC (G) GGC (G) GGC (G) GCC (A) GGC (G) GCC (A) GGC (G) 
   211      1   -47.0706883682   0.000000000000       0.0000  GGC (G) GGC (G) GGA (G) GGC (G) GGC (G) GGG (G) GGG (G) GGG (G) GGC (G) GGC (G) GGC (G) GGC (G) GGC (G) CAT (H) GGC (G) GGC (G) --- (-) --- (-) GGC (G) GGC (G) GGC (G) GGC (G) GGT (G) GGC (G) GGC (G) GGC (G) GGC (G) GGC (G) GGC (G) GGC (G) GGC (G) GGC (G) GGC (G) GGC (G) GGC (G) GGC (G) GGC (G) GGC (G) GGC (G) GGG (G) GGC (G) GGC (G) GGC (G) GGC (G) GGC (G) GGC (G) GGC (G) GGC (G) GGC (G) GGC (G) GGC (G) GGC (G) GGC (G) GGC (G) GGC (G) GGC (G) GGC (G) GGC (G) GGC (G) GGC (G) GGC (G) GGT (G) GGC (G) GGC (G) 
   212      1   -31.9960815961   0.000000000000       0.0000  GGC (G) GGC (G) GGC (G) GGA (G) GGC (G) GGA (G) GGA (G) GGC (G) GGC (G) GGC (G) GGC (G) GGC (G) GGC (G) GGC (G) GGC (G) GGC (G) GGA (G) GGG (G) GGG (G) GGC (G) GGC (G) GGC (G) GGT (G) GGC (G) GGC (G) GGC (G) GGA (G) GGC (G) GGC (G) GGC (G) GGC (G) GGC (G) GGC (G) GGC (G) GGA (G) GGC (G) GGC (G) GGA (G) GGC (G) GGC (G) GGA (G) GGC (G) GGC (G) GGC (G) GGA (G) GGC (G) GGC (G) GGA (G) GGA (G) GGC (G) GGA (G) GGC (G) GGC (G) GGA (G) GGC (G) GGA (G) GGA (G) GGC (G) GGA (G) GGC (G) GGC (G) GGC (G) GGC (G) GGC (G) 
   213      1   -53.8725493909   0.000000000000       0.0000  GGC (G) GGC (G) GGC (G) GGA (G) GGG (G) GGC (G) GGG (G) --- (-) --- (-) GGC (G) GGC (G) GGC (G) GGC (G) GGC (G) GGC (G) GGC (G) AAA (K) AAG (K) AAG (K) GGC (G) GGG (G) GGC (G) GGG (G) GGG (G) GGC (G) GGG (G) GGG (G) GGC (G) GGC (G) GGG (G) GGC (G) GGC (G) GGC (G) GGC (G) GGA (G) GGG (G) GGG (G) GGA (G) GGC (G) GGG (G) GGA (G) GGC (G) --- (-) GGG (G) GGA (G) GGC (G) GGG (G) --- (-) GGT (G) GGG (G) GGA (G) --- (-) GGG (G) GGA (G) --- (-) GGT (G) GGT (G) GGC (G) GGA (G) GGC (G) GGC (G) GGC (G) GGC (G) GGC (G) 
   214      1   -44.3726282686   0.000000000000       0.0000  GGC (G) GGC (G) GGC (G) GGC (G) GGC (G) AGT (S) GGT (G) GGC (G) GGC (G) GGC (G) GGC (G) GGC (G) GGC (G) --- (-) GGC (G) GGC (G) GGA (G) GGA (G) GGG (G) GGC (G) GGG (G) GGA (G) GGG (G) GGG (G) GGC (G) GGC (G) GGC (G) GGC (G) AGG (R) GGG (G) GGC (G) GGC (G) GGC (G) GGC (G) GGC (G) GGC (G) GGC (G) GGC (G) GGC (G) GGC (G) GGC (G) GGC (G) GGC (G) GGC (G) GGC (G) GGC (G) GGC (G) GGC (G) GGC (G) GGC (G) GGC (G) GGC (G) GGC (G) GGC (G) GGC (G) GGC (G) GGC (G) GGC (G) GGC (G) GGG (G) GGA (G) GGG (G) GGA (G) GGC (G) 
   215      1   -31.5593984752   0.000000000000       0.0000  GGC (G) GGC (G) GGC (G) GGC (G) GGC (G) GGC (G) GGC (G) --- (-) --- (-) GGG (G) GGT (G) GGG (G) GGG (G) GGG (G) GGT (G) GGG (G) GGC (G) GGA (G) GGT (G) GGC (G) GGC (G) GGC (G) GGC (G) GGC (G) GGC (G) GGC (G) GGC (G) GGC (G) GGC (G) GGC (G) GGA (G) GGC (G) GGC (G) GGC (G) GGC (G) GGC (G) GGC (G) GGC (G) GGC (G) GGC (G) GGC (G) GGC (G) --- (-) GGC (G) GGC (G) GGC (G) GGC (G) GGC (G) GGC (G) GGC (G) GGC (G) --- (-) GGC (G) GGC (G) --- (-) GGC (G) GGC (G) GGC (G) GGC (G) GGC (G) GGC (G) GGC (G) GGC (G) GGC (G) 
   216      1   -20.3227806295   0.000000001493       0.0000  GGC (G) GGC (G) GGC (G) GGC (G) GGC (G) GGG (G) GGG (G) GGC (G) GGC (G) GGC (G) GGC (G) GGC (G) GGC (G) GGC (G) GGC (G) GGC (G) GGA (G) GGG (G) GGC (G) GGC (G) GGC (G) GGC (G) GGC (G) GGC (G) GGC (G) GGC (G) GGC (G) GGC (G) GGC (G) GGC (G) GGC (G) GGC (G) GGC (G) GGC (G) GGC (G) GGC (G) GGC (G) GGC (G) GGC (G) GGC (G) GGC (G) GGC (G) GGC (G) GGC (G) GGC (G) GGC (G) GGC (G) GGC (G) GGT (G) GGC (G) GGC (G) GGC (G) GGC (G) GGC (G) GGC (G) GGT (G) GGT (G) GGC (G) GGC (G) GGC (G) GGC (G) GGC (G) GGC (G) GGC (G) 
   217      1   -33.4064606248   0.000000000000       0.0000  GGC (G) GGC (G) GGC (G) GGT (G) GGG (G) GGC (G) GGC (G) --- (-) --- (-) GGC (G) GGC (G) GGC (G) GGC (G) GGT (G) GGC (G) GGC (G) GGA (G) GGA (G) GGC (G) GGC (G) GGA (G) GGC (G) GGG (G) GGG (G) GGC (G) GGG (G) GGT (G) GGC (G) GGG (G) GGG (G) GGC (G) GGC (G) GGC (G) GGC (G) GGT (G) GGG (G) GGG (G) GGT (G) GGC (G) GGG (G) GGT (G) GGC (G) --- (-) GGG (G) GGT (G) GGC (G) GGG (G) GGA (G) GGC (G) GGG (G) GGT (G) --- (-) GGG (G) GGT (G) --- (-) GGC (G) GGC (G) GGC (G) GGT (G) GGG (G) GGC (G) GGG (G) GGC (G) GGC (G) 
   218      1   -32.4268471800   0.000000000000       0.0000  GGC (G) GGG (G) GGC (G) GGG (G) GGG (G) AGT (S) AGT (S) GGG (G) GGC (G) GGG (G) GGG (G) GGG (G) GGG (G) GGG (G) GGG (G) GGG (G) GCG (A) GGG (G) GGG (G) GGG (G) GGG (G) GGG (G) GGT (G) GGG (G) GGG (G) GGG (G) GGG (G) GGC (G) GGG (G) GGG (G) GGG (G) GGG (G) GGC (G) GGC (G) GGG (G) GGG (G) GGG (G) GGG (G) GGC (G) GGG (G) GGG (G) GGC (G) GGC (G) GGG (G) GGG (G) GGC (G) GGG (G) GGG (G) GGC (G) GGG (G) GGG (G) GGC (G) GGG (G) GGG (G) GGC (G) GGC (G) GGC (G) GGC (G) GGG (G) GGG (G) GGG (G) GGG (G) GGG (G) GGG (G) 
   219      1   -43.0633438874   0.000000000000       0.0000  GGC (G) GGT (G) GGC (G) ACC (T) GGC (G) GGC (G) GGC (G) GGC (G) GGC (G) GGC (G) GGC (G) GGC (G) GGC (G) GGC (G) GGC (G) GGC (G) GGT (G) GGT (G) GGC (G) GGC (G) GGA (G) GGC (G) GGG (G) GGG (G) GGT (G) GGC (G) ACC (T) GGC (G) GGC (G) GGC (G) GGC (G) GGC (G) GGC (G) GGC (G) ACC (T) GGC (G) GGC (G) ACC (T) GGC (G) GGC (G) ACC (T) GGC (G) GGC (G) GGC (G) ACC (T) GGC (G) GGC (G) ACC (T) GGC (G) GGC (G) ACC (T) GGC (G) GGC (G) ACC (T) GGC (G) GGC (G) GGC (G) GGC (G) ACC (T) GGC (G) GGC (G) GGC (G) GGC (G) GGC (G) 
   220      1   -59.3134890218   0.000000000000       0.0000  GGC (G) GGT (G) GGC (G) ACG (T) ACG (T) ACC (T) ACC (T) ACG (T) GGC (G) GGT (G) GGG (G) GGT (G) GGG (G) GGG (G) GGG (G) GGT (G) ACC (T) AGC (S) AGC (S) GGC (G) ACG (T) GGG (G) ACG (T) ACG (T) GGG (G) ACG (T) ACG (T) GGC (G) ACG (T) ACC (T) GGG (G) GGC (G) GGC (G) GGC (G) ACG (T) ACG (T) ACG (T) ACG (T) GGC (G) ACG (T) ACG (T) GGC (G) GGC (G) ACG (T) ACG (T) GGC (G) ACG (T) ACG (T) GGC (G) ACG (T) ACG (T) GGC (G) ACG (T) ACG (T) GGC (G) GGC (G) GGC (G) GGC (G) ACG (T) ACG (T) GGC (G) ACG (T) GGC (G) GGG (G) 
   221      1   -54.2165149357   0.000000000000       0.0000  GGC (G) TGC (C) TGC (C) TGC (C) TGC (C) GGC (G) TGC (C) TGC (C) TGC (C) TGT (C) TGT (C) TGT (C) TGT (C) TGT (C) TGT (C) TGC (C) TGT (C) ACC (T) TGC (C) TGC (C) GGG (G) TGC (C) TGT (C) TGC (C) TGC (C) TGC (C) TGC (C) TGC (C) TGC (C) GGC (G) TGC (C) TGC (C) TGC (C) TGC (C) TGC (C) TGC (C) TGC (C) TGC (C) TGC (C) TGC (C) TGC (C) TGC (C) TGC (C) TGC (C) TGC (C) TGC (C) TGC (C) TGC (C) GGC (G) TGC (C) TGC (C) TGC (C) TGC (C) TGC (C) TGC (C) GGC (G) GGC (G) TGC (C) TGC (C) TGC (C) TGC (C) TGC (C) TGC (C) TGC (C) 
   222      1   -28.1590404854   0.000000000001       0.0000  GGG (G) --- (-) GTG (V) --- (-) --- (-) --- (-) --- (-) --- (-) GTG (V) CTC (L) CTC (L) CTC (L) CTC (L) CTC (L) CTC (L) --- (-) --- (-) --- (-) --- (-) --- (-) --- (-) --- (-) --- (-) --- (-) CTC (L) --- (-) --- (-) GTG (V) --- (-) --- (-) CTC (L) CTC (L) GGG (G) GTG (V) --- (-) --- (-) --- (-) --- (-) GTG (V) --- (-) --- (-) GTG (V) GGG (G) --- (-) --- (-) GTG (V) --- (-) --- (-) GGG (G) --- (-) --- (-) GTG (V) --- (-) --- (-) GTG (V) GGG (G) GGG (G) GTG (V) --- (-) --- (-) CTC (L) --- (-) CTC (L) GCC (A) 
   223      1   -28.6591621502   0.000000000000       0.0000  GGG (G) GGC (G) GGC (G) GGC (G) GGC (G) GGC (G) GGC (G) GGC (G) GGC (G) GGC (G) GGC (G) GGC (G) GGC (G) GGC (G) GGC (G) GGC (G) GGG (G) GGA (G) GGC (G) GGC (G) GGC (G) GGC (G) GGC (G) GGC (G) GGC (G) GGC (G) GGC (G) GGC (G) GGC (G) GGC (G) GGC (G) GGC (G) GGT (G) GGC (G) GGC (G) GGC (G) GGC (G) GGT (G) GGC (G) GGC (G) GGC (G) GGC (G) GGT (G) GGC (G) GGC (G) GGC (G) GGC (G) GGT (G) GGC (G) GGC (G) GGC (G) GGC (G) GGC (G) GGT (G) GGC (G) GGC (G) GGC (G) GGC (G) GGC (G) GGC (G) GGC (G) GGC (G) GGC (G) GGC (G) 
   224      1   -43.9512146961   0.000000000000       0.0000  GGG (G) GGC (G) GGC (G) GGG (G) GGG (G) GGA (G) GGA (G) GGG (G) GGC (G) GGC (G) GGC (G) GGC (G) GGC (G) GGC (G) GGC (G) GGC (G) GCA (A) TCA (S) GGG (G) GGA (G) GGG (G) GGC (G) GGG (G) GGG (G) GGC (G) GGG (G) GGG (G) GGC (G) GGC (G) GGC (G) GGC (G) GGT (G) GGC (G) GGC (G) GGG (G) GGG (G) GGG (G) GGG (G) GGC (G) GGG (G) GGG (G) GGC (G) GGC (G) GGG (G) GGG (G) GGC (G) GGG (G) GGG (G) GGG (G) GGG (G) GGG (G) GGC (G) GGG (G) GGG (G) GGC (G) GGG (G) GGG (G) GGC (G) GGG (G) GGC (G) GGC (G) GGC (G) GGC (G) GGC (G) 
   225      1   -51.5044186611   0.000000000000       0.0000  GGG (G) GGC (G) GGC (G) GGG (G) GGG (G) GGC (G) GGC (G) --- (-) --- (-) GGC (G) GGC (G) GGC (G) GGC (G) GGC (G) GGC (G) GGC (G) GGA (G) GGC (G) GGC (G) GGC (G) GGC (G) GGC (G) GGC (G) GGG (G) GGC (G) GGG (G) GGG (G) GGC (G) GGC (G) GGG (G) GGC (G) GGC (G) GGC (G) GGC (G) GGA (G) GGG (G) GGG (G) GGG (G) GGC (G) GGG (G) GGG (G) GGC (G) AAG (K) GGG (G) GGA (G) GGC (G) GGG (G) GGG (G) GGC (G) GGG (G) GGA (G) --- (-) GGG (G) GGG (G) --- (-) GGC (G) GGC (G) GGC (G) GGA (G) GGC (G) GGC (G) GGG (G) GGC (G) GGC (G) 
   226      1   -57.8190117637   0.000000000000       0.0000  GGG (G) GGG (G) GGG (G) GCC (A) GGC (G) GGG (G) GGG (G) GGC (G) GGG (G) GGG (G) GGG (G) GGG (G) GGG (G) --- (-) GGG (G) GGG (G) GGC (G) GGC (G) GGA (G) GGG (G) GGG (G) GGG (G) GGG (G) GGG (G) GGG (G) GGC (G) GGC (G) GGC (G) GGG (G) GGC (G) GGC (G) GGG (G) GGG (G) GGC (G) GGC (G) GCC (A) GGC (G) GGC (G) GGG (G) GGC (G) GGC (G) GGG (G) GGG (G) GCC (A) GGC (G) GGC (G) GGC (G) GGC (G) GGA (G) GCC (A) GGC (G) GGC (G) GGC (G) GGC (G) GGG (G) GGA (G) GGA (G) GGC (G) GGC (G) GAC (D) GGG (G) GGG (G) GGG (G) GGG (G) 
   227      1   -36.3327876096   0.000000000000       0.0000  GGG (G) GGG (G) GGG (G) GGC (G) GGC (G) GGG (G) GGG (G) GGC (G) GGC (G) GGC (G) GGC (G) GGC (G) GGC (G) GGC (G) GGC (G) GGC (G) GGA (G) AGC (S) GGC (G) GGA (G) GGC (G) GGG (G) GGC (G) GGC (G) GGC (G) GGC (G) GGC (G) GGC (G) GGC (G) GGC (G) GGC (G) GGC (G) GGG (G) GGC (G) GGC (G) GGC (G) GGC (G) GGC (G) GGG (G) GGC (G) GGC (G) GGC (G) GGG (G) GGC (G) GGC (G) GGC (G) GGC (G) GGC (G) GGG (G) GGC (G) GGC (G) GGC (G) GGC (G) GGC (G) GGG (G) GGG (G) GGG (G) GGC (G) GGC (G) GGC (G) GGC (G) GGC (G) GGC (G) GGC (G) 
   228      1   -37.3430139522   0.000000000000       0.0000  GGG (G) GGG (G) GGG (G) GGC (G) GGG (G) GGC (G) GGC (G) GGC (G) GGG (G) GGG (G) GGG (G) GGG (G) GGG (G) GGG (G) GGG (G) GGG (G) GGC (G) GGC (G) GGC (G) GGG (G) GGC (G) GGC (G) GGC (G) GGC (G) GGC (G) GGG (G) GGC (G) GGG (G) GGC (G) GGC (G) GGC (G) GGG (G) GGG (G) GGG (G) GGC (G) GGC (G) GGG (G) GGC (G) GGG (G) GGC (G) GGC (G) GGG (G) GGG (G) GGC (G) GGC (G) GGG (G) GGG (G) GGC (G) GGT (G) GGC (G) GGC (G) GGG (G) GGG (G) GGC (G) GGG (G) GGT (G) GGT (G) GGG (G) GGC (G) GGC (G) GGC (G) GGC (G) GGC (G) GGG (G) 
   229      1   -61.5961595389   0.000000000000       0.0000  GGG (G) GGG (G) GGG (G) GGG (G) GGG (G) GAA (E) GAA (E) GGG (G) GGG (G) GGG (G) GGG (G) GGG (G) GGG (G) TGG (W) GGG (G) GGG (G) GAA (E) AAG (K) GGG (G) GGA (G) GGA (G) GGG (G) GGG (G) GCG (A) GCG (A) GGG (G) GGG (G) GGG (G) GCG (A) GCG (A) GGA (G) GCC (A) GGG (G) GGG (G) GGG (G) GGG (G) GGG (G) GGG (G) GGG (G) GGG (G) GGG (G) GGG (G) GGG (G) GGG (G) GGG (G) GGG (G) GGG (G) GGG (G) GGG (G) GGG (G) GGG (G) GGG (G) GGG (G) GGG (G) GGG (G) GGG (G) GGG (G) GGG (G) GGG (G) GGG (G) GGC (G) GGG (G) GGC (G) GCC (A) 
   230      1   -44.3224824767   0.000000000000       0.0000  GGG (G) GGG (G) GGG (G) GGG (G) GGG (G) GGA (G) GGA (G) GGG (G) GGG (G) GGG (G) GGG (G) GGG (G) GTG (V) GAA (E) GGG (G) GGG (G) GGC (G) GGT (G) GGG (G) GGG (G) GGA (G) GGG (G) GGG (G) GGG (G) GGG (G) GGG (G) GGG (G) GGG (G) GGG (G) GGG (G) GGG (G) GGG (G) GGG (G) GGC (G) GGG (G) GGG (G) GGG (G) GGG (G) GGG (G) GGG (G) GGG (G) GGG (G) GGG (G) GGG (G) GGG (G) GGC (G) GGG (G) GGG (G) GGG (G) GGG (G) GGG (G) GGC (G) GGG (G) GGG (G) GGG (G) GGG (G) GGG (G) GGC (G) GGG (G) GGG (G) GGG (G) GGG (G) GGG (G) GGC (G) 
   231      1   -40.3360793946   0.000000000000       0.0000  GGG (G) GGG (G) GGG (G) GGG (G) GGG (G) GGT (G) GGT (G) GGG (G) GGG (G) GGC (G) GGC (G) GGC (G) GGC (G) GGC (G) GGC (G) GGC (G) GGG (G) GGT (G) GGC (G) GGT (G) GGC (G) GGG (G) GGT (G) GGG (G) GGG (G) GGG (G) GGC (G) GGG (G) GGA (G) GGC (G) GGG (G) GGG (G) GGG (G) GGG (G) GGC (G) GGG (G) GGG (G) GGC (G) GGG (G) GGG (G) GGC (G) GGG (G) GGG (G) GGG (G) GGC (G) GGG (G) GGG (G) GGC (G) GGG (G) GGG (G) GGC (G) GGG (G) GGG (G) GGC (G) GGG (G) GGG (G) GGG (G) GGG (G) GGC (G) GGC (G) GGG (G) GGC (G) GGG (G) GGG (G) 
   232      1   -34.7308971177   0.000000000000       0.0000  GGG (G) GGT (G) GGG (G) GGG (G) GGC (G) GGT (G) GGC (G) --- (-) --- (-) GGG (G) GGG (G) GGG (G) GGG (G) GGG (G) GGG (G) GGG (G) GGT (G) GGC (G) GGG (G) GGG (G) GGG (G) GGG (G) GGG (G) GGC (G) GGG (G) GGC (G) GGG (G) GGG (G) GGG (G) GGG (G) GGG (G) GGG (G) GGG (G) GGG (G) GGG (G) GGC (G) GGC (G) GGG (G) GGG (G) GGC (G) GGG (G) GGG (G) --- (-) GGC (G) GGG (G) GGG (G) GGC (G) GCG (A) GGG (G) GGC (G) GGG (G) --- (-) GGC (G) GGG (G) --- (-) GGG (G) GGG (G) GGG (G) GGG (G) GGG (G) GGG (G) GGG (G) GGG (G) GGG (G) 
   233      1   -46.3376629313   0.000000000000       0.0000  GGT (G) GGC (G) GGC (G) GGC (G) GGC (G) GGG (G) GGG (G) GGC (G) GGG (G) GGG (G) GGG (G) GGG (G) GGG (G) GGA (G) GGG (G) GGG (G) GGT (G) GGC (G) GGG (G) GGG (G) GGG (G) GGC (G) GGG (G) GGG (G) GGC (G) GGC (G) GGC (G) GGA (G) GGG (G) GGG (G) GGC (G) GGC (G) GGT (G) GGA (G) GGC (G) GGC (G) GGC (G) GGC (G) GGA (G) GGC (G) GGC (G) GGG (G) GGT (G) GGC (G) GGC (G) GGA (G) GGC (G) GGC (G) GGT (G) GGC (G) GGC (G) GGA (G) GGC (G) GGC (G) GGA (G) GGT (G) GGT (G) GGA (G) GGC (G) GGG (G) GGA (G) GGG (G) GGA (G) GGC (G) 
   234      1   -64.6265742232   0.000000000000       0.0000  GGT (G) GGT (G) GGC (G) GGC (G) GGC (G) GGT (G) GGT (G) --- (-) --- (-) GGC (G) GGC (G) GGC (G) GGC (G) GGT (G) GGC (G) GGC (G) GGG (G) GGC (G) GCT (A) GGT (G) GGC (G) GGC (G) GGC (G) GGA (G) GGC (G) GGC (G) GGA (G) GGC (G) GGC (G) GGT (G) GGC (G) GGC (G) GGT (G) GGC (G) GGC (G) GGT (G) GGC (G) GGC (G) GGC (G) GGC (G) GGC (G) GGC (G) --- (-) GGT (G) GGC (G) GGC (G) GGC (G) --- (-) GGT (G) GGT (G) GGC (G) --- (-) GGC (G) GGC (G) --- (-) GGT (G) GGT (G) GGC (G) GGC (G) GGG (G) GGC (G) GGA (G) GGC (G) GGT (G) 
   235      1   -70.4732177297   0.000000000000       0.0000  GTA (V) ATA (I) ATA (I) ATA (I) ATA (I) CTA (L) CTA (L) TCA (S) --- (-) ATA (I) ATA (I) ATA (I) ATA (I) ATA (I) ATA (I) ATA (I) GTC (V) ATC (I) CTA (L) ATA (I) GTT (V) ATA (I) ATA (I) ATT (I) ATA (I) ATA (I) ATA (I) ATA (I) ATC (I) ATA (I) ATA (I) ATA (I) GTA (V) ATA (I) ATA (I) ATA (I) ATA (I) ATA (I) ATA (I) ATA (I) ATA (I) ATA (I) --- (-) ATA (I) ATA (I) ATA (I) ATA (I) ATA (I) GTA (V) ATA (I) ATA (I) --- (-) ATA (I) ATA (I) --- (-) GTA (V) GTA (V) ATA (I) ATA (I) ATA (I) ATC (I) ACA (T) ATC (I) ATA (I) 
   236      1   -84.0058798169   0.000000000000       0.0000  GTA (V) GCG (A) GCA (A) CTG (L) CTG (L) ACA (T) ACA (T) ATA (I) --- (-) GCA (A) GCA (A) GCA (A) GCA (A) GCA (A) GCA (A) GCA (A) CTC (L) CTG (L) TTG (L) TCA (S) TCA (S) GCA (A) CTG (L) CTG (L) GCC (A) CTG (L) CTG (L) GCA (A) CTG (L) CTG (L) GCC (A) TTG (L) GCA (A) GCA (A) CTG (L) CTG (L) CTG (L) CTG (L) GCA (A) CTG (L) CTG (L) GCA (A) --- (-) CTG (L) CTG (L) GCA (A) CTG (L) CTG (L) GTA (V) CTG (L) CTG (L) --- (-) CTG (L) CTG (L) --- (-) GTA (V) GTA (V) GCA (A) CTG (L) TTG (L) GCA (A) ATG (M) GCA (A) GCA (A) 
   237      1   -34.8291264961   0.000000000000       0.0000  GTA (V) GTA (V) GTA (V) ATG (M) ATG (M) GTG (V) GTG (V) GTA (V) --- (-) GTA (V) GTA (V) GTA (V) GTA (V) GTA (V) GTA (V) GTA (V) GTA (V) GTA (V) ATG (M) GTA (V) --- (-) GTA (V) ATG (M) ATG (M) GTG (V) ATG (M) ATG (M) GTA (V) ATG (M) ATG (M) GTG (V) GTG (V) GTA (V) GTA (V) ATG (M) ATG (M) ATG (M) ATG (M) GTA (V) ATG (M) ATG (M) GTA (V) --- (-) ATG (M) ATG (M) GTA (V) ATG (M) ATG (M) GTA (V) ATG (M) ATG (M) --- (-) ATG (M) ATG (M) GTA (V) GTA (V) GTA (V) GTA (V) ATG (M) ATG (M) GTG (V) ATG (M) GTG (V) GTG (V) 
   238      1   -53.6275036350   0.000000000000       0.0000  GTC (V) GCC (A) GCC (A) GCC (A) GCC (A) TTG (L) TTG (L) GCC (A) GCC (A) GCC (A) GCC (A) GCC (A) GCC (A) GCC (A) GCC (A) GCC (A) CTC (L) GTC (V) CTC (L) CTC (L) GTC (V) GCC (A) ACC (T) GCC (A) GCC (A) GCC (A) GCC (A) GCC (A) GCG (A) GCC (A) GCC (A) GCC (A) GCG (A) GCC (A) GCC (A) GCC (A) GCC (A) GCC (A) GCC (A) GCC (A) GCT (A) GCC (A) GCG (A) GCC (A) GCC (A) GCC (A) GCC (A) GCC (A) GTC (V) GCC (A) GCC (A) GCC (A) GCC (A) GCC (A) GCC (A) GTC (V) GTC (V) GCC (A) GCC (A) GCC (A) GCC (A) GCC (A) GCC (A) GCC (A) 
   239      1   -81.7276827774   0.000000000000       0.0000  GTC (V) GCC (A) GTC (V) ATG (M) TTC (F) TCG (S) TCG (S) --- (-) --- (-) GGC (G) GTC (V) GGC (G) GTC (V) GTC (V) GTC (V) GGC (G) TTC (F) TCA (S) GCT (A) GCG (A) GGC (G) GCG (A) GCC (A) GTG (V) GTC (V) TTC (F) ATC (I) GTC (V) GCG (A) GTC (V) GCC (A) GCC (A) GTC (V) GTC (V) GTC (V) TTC (F) TTC (F) ATC (I) GTC (V) TTC (F) ATC (I) GTC (V) --- (-) TTC (F) GTC (V) GTC (V) TTC (F) --- (-) GTC (V) TTC (F) GTC (V) --- (-) TTC (F) ATC (I) --- (-) GTC (V) GTC (V) GTC (V) GTC (V) GTG (V) GCC (A) GTG (V) GCC (A) GCC (A) 
   240      1   -81.4909971060   0.000000000000       0.0000  GTC (V) GTC (V) CTC (L) GTC (V) GTC (V) CCT (P) CCT (P) --- (-) --- (-) ATG (M) ATG (M) ATG (M) ATG (M) ATG (M) ATG (M) ATG (M) GAA (E) ACT (T) GCC (A) GCC (A) GTC (V) GTC (V) GTC (V) GTG (V) TTC (F) GTC (V) GCC (A) CTC (L) GCC (A) GTG (V) GTC (V) GTG (V) GTC (V) CTC (L) GCC (A) GTC (V) GTC (V) GCC (A) CTC (L) GTC (V) GCC (A) CTC (L) --- (-) GTC (V) GCC (A) CTC (L) GTC (V) GAT (D) GTC (V) GTC (V) GCC (A) --- (-) GTC (V) GCC (A) --- (-) GTC (V) GTC (V) CTC (L) GCC (A) GCG (A) GTC (V) GCG (A) GTC (V) GTC (V) 
   241      1   -36.0236257125   0.000000000000       0.0000  GTC (V) GTC (V) GTC (V) GTC (V) GTC (V) GTT (V) GTT (V) GTC (V) GTC (V) GTC (V) GTC (V) GTC (V) GTC (V) GCT (A) GTC (V) GTC (V) GTT (V) ACC (T) GTC (V) GTC (V) GTC (V) GTC (V) GTC (V) GTC (V) GTC (V) GTC (V) GTC (V) GTC (V) GTC (V) GTC (V) GTC (V) GTC (V) GTC (V) GTC (V) GTC (V) GTC (V) GTC (V) GTC (V) GTC (V) GTC (V) GTC (V) GTC (V) GTC (V) GTC (V) GTC (V) GTC (V) GTC (V) GTC (V) GTC (V) GTC (V) GTC (V) GTC (V) GTC (V) GTC (V) GTC (V) GTC (V) GTC (V) GTC (V) GTC (V) GTC (V) GTC (V) GTG (V) GTC (V) GTC (V) 
   242      1   -67.4588399617   0.000000000000       0.0000  GTC (V) GTC (V) GTC (V) GTC (V) GTC (V) GTT (V) GTT (V) TTG (L) GTC (V) GCC (A) GCC (A) GCC (A) GCC (A) GCT (A) GCC (A) GCC (A) GTC (V) GTG (V) GTC (V) ATC (I) GTC (V) GTC (V) GTC (V) GCC (A) GCC (A) GTC (V) GTC (V) GTC (V) GTG (V) CTC (L) GCG (A) GCC (A) GTT (V) GTC (V) GTC (V) GTC (V) GTC (V) GTC (V) GTC (V) TTG (L) GTC (V) GTC (V) GTT (V) GTC (V) GTC (V) GTC (V) GTC (V) GTC (V) GTC (V) GTC (V) GTC (V) GTC (V) GTC (V) GTC (V) GTC (V) GTC (V) GTC (V) GTC (V) GTC (V) CTC (L) GCC (A) CTC (L) GCC (A) GCC (A) 
   243      1   -47.0962259473   0.000000000000       0.0000  GTC (V) GTC (V) GTC (V) GTG (V) GTG (V) ATC (I) ATC (I) --- (-) --- (-) GTC (V) GTC (V) GTC (V) GTC (V) GTC (V) GTC (V) GTC (V) GTG (V) GTG (V) ATC (I) GTT (V) GTG (V) GTC (V) GTG (V) GTC (V) GTC (V) GTG (V) GTG (V) GTC (V) GTG (V) GTG (V) GTC (V) GTC (V) GTC (V) GTC (V) GTG (V) GTC (V) GTC (V) GTG (V) GTC (V) GTG (V) GTG (V) GTC (V) --- (-) GTC (V) GTG (V) GTC (V) GTC (V) TCA (S) GTC (V) GTC (V) GTG (V) --- (-) GTC (V) GTG (V) --- (-) GTC (V) GTC (V) GTC (V) GTG (V) GTC (V) GTC (V) GTC (V) GTC (V) GTC (V) 
   244      1   -30.0548665560   0.000000000000       0.0000  GTC (V) GTC (V) GTC (V) GTG (V) GTG (V) GTT (V) GTT (V) --- (-) --- (-) GTC (V) GTC (V) GTC (V) GTC (V) GTC (V) GTC (V) GTC (V) ATG (M) CTT (L) GTG (V) GTC (V) GTG (V) GTC (V) GTG (V) GTG (V) GTC (V) GTG (V) GTG (V) GTC (V) GTG (V) GTG (V) GTC (V) GTC (V) GTC (V) GTC (V) GTG (V) GTG (V) GTG (V) GTG (V) GTC (V) GTG (V) GTG (V) GTC (V) --- (-) GTG (V) GTG (V) GTC (V) GTG (V) ATG (M) GTC (V) GTG (V) GTG (V) --- (-) GTG (V) GTG (V) --- (-) GTC (V) GTC (V) GTC (V) GTG (V) GTG (V) GTC (V) GTG (V) GTC (V) GTC (V) 
   245      1   -45.9407937712   0.000000000000       0.0000  GTC (V) GTC (V) GTG (V) ATC (I) ATC (I) GTC (V) GTC (V) --- (-) --- (-) TTG (L) GTG (V) GTG (V) GTC (V) GTC (V) GTG (V) GTC (V) ATC (I) ATC (I) ATC (I) GTC (V) ATC (I) GTC (V) ATC (I) ATC (I) CTC (L) ATC (I) ATC (I) GTG (V) ATC (I) ATC (I) CTC (L) CTC (L) GTC (V) GTC (V) ATC (I) ATC (I) ATC (I) ATC (I) GTC (V) ATC (I) ATC (I) GTC (V) --- (-) ATC (I) ATC (I) GTC (V) ATC (I) ATC (I) GTC (V) ATC (I) ATC (I) --- (-) ATC (I) ATC (I) --- (-) GTC (V) GTC (V) GTC (V) ATC (I) ATC (I) ATC (I) ATC (I) ATC (I) CTC (L) 
   246      1   -27.7971195309   0.000000000001       0.0000  GTC (V) GTG (V) GTC (V) GTG (V) GTG (V) GTG (V) GTG (V) --- (-) --- (-) GTC (V) GTC (V) GTC (V) GTC (V) GTC (V) GTC (V) GTC (V) GTT (V) GTT (V) GTG (V) GTG (V) GTG (V) GTC (V) GTG (V) GTG (V) GTA (V) GTG (V) GTG (V) GTC (V) GTG (V) GTG (V) GTC (V) GTC (V) GTC (V) GTC (V) GTG (V) GTG (V) GTG (V) GTG (V) GTC (V) GTG (V) GTG (V) GTC (V) --- (-) GTG (V) GTG (V) GTC (V) GTG (V) --- (-) GTC (V) GTG (V) GTG (V) --- (-) GTG (V) GTG (V) --- (-) GTC (V) GTC (V) GTC (V) GTG (V) GTG (V) GTC (V) GTG (V) GTC (V) GTC (V) 
   247      1   -56.8807290496   0.000000000000       0.0000  GTC (V) GTG (V) GTC (V) TTG (L) TTG (L) ATC (I) ATC (I) --- (-) --- (-) GTC (V) GTC (V) GTC (V) GTC (V) GTC (V) GTC (V) GTC (V) ATT (I) TTG (L) GTA (V) GTC (V) CTG (L) GTC (V) GTG (V) GTG (V) GTG (V) TTG (L) TTG (L) GTC (V) GTG (V) GTG (V) GTG (V) GTG (V) GTC (V) GTC (V) CTG (L) TTG (L) TTG (L) TTG (L) GTC (V) GTG (V) CTG (L) GTC (V) --- (-) TTG (L) CTG (L) GTC (V) TTG (L) --- (-) ATC (I) TTG (L) CTG (L) --- (-) TTG (L) TTG (L) --- (-) ATC (I) ATC (I) GTC (V) CTG (L) GTG (V) GTC (V) GTG (V) GTC (V) GTG (V) 
   248      1   -31.2201500859   0.000000000000       0.0000  GTC (V) GTG (V) GTG (V) TTG (L) GTG (V) GTG (V) GTG (V) --- (-) --- (-) GTG (V) GTG (V) GTG (V) GTG (V) GTG (V) GTG (V) GTG (V) GTG (V) GTG (V) GTG (V) GTG (V) GTG (V) GTG (V) GTG (V) GTG (V) GTG (V) GTG (V) GTG (V) GTG (V) GTG (V) GTG (V) GTG (V) GTG (V) GTG (V) GTG (V) GTG (V) GTG (V) GTG (V) GTG (V) GTG (V) GTG (V) GTG (V) GTG (V) --- (-) GTG (V) GTG (V) GTG (V) GTG (V) GTG (V) TTC (F) GTG (V) GTG (V) --- (-) GTG (V) GTG (V) --- (-) TTC (F) TTC (F) GTG (V) GTG (V) GTG (V) GTG (V) GTG (V) GTG (V) GTG (V) 
   249      1   -64.7714952945   0.000000000000       0.0000  GTC (V) TTC (F) GTC (V) GTT (V) GTC (V) GTT (V) GTT (V) GTC (V) GTC (V) GTC (V) GTC (V) GTC (V) GTC (V) GAC (D) GTC (V) GTC (V) GTC (V) GCT (A) GTC (V) GTC (V) GTC (V) GTC (V) GTC (V) GTC (V) GCG (A) GTC (V) GTC (V) GTC (V) GTC (V) TTC (F) GCA (A) GCC (A) GTC (V) GTT (V) GTC (V) GTC (V) GTC (V) GTC (V) GTC (V) GTC (V) GTC (V) GTC (V) GTC (V) GTC (V) GTC (V) GTT (V) GTC (V) GTC (V) GTC (V) GTC (V) GTC (V) GTT (V) GTC (V) GTC (V) GTC (V) GTC (V) GTC (V) GTT (V) GTC (V) GTC (V) GTT (V) GTT (V) GTT (V) GCC (A) 
   250      1   -17.2565571915   0.000000032031       0.0000  GTG (V) ATG (M) ATG (M) ATG (M) ATG (M) ATG (M) ATG (M) --- (-) --- (-) ATG (M) ATG (M) ATG (M) ATG (M) ATG (M) ATG (M) ATG (M) ATG (M) ACA (T) ATG (M) ATG (M) ATG (M) ATG (M) ATG (M) ATG (M) ATG (M) ATG (M) ATG (M) ATG (M) ATG (M) ATG (M) ATG (M) ATG (M) ATG (M) ATG (M) ATG (M) ATG (M) ATG (M) ATG (M) ATG (M) ATG (M) ATG (M) ATG (M) --- (-) ATG (M) ATG (M) ATG (M) ATG (M) ATG (M) GTG (V) ATG (M) ATG (M) --- (-) ATG (M) ATG (M) --- (-) GTG (V) GTG (V) ATG (M) ATG (M) ATG (M) ATG (M) ATG (M) ATG (M) ATG (M) 
   251      1   -49.7213567428   0.000000000000       0.0000  GTG (V) GCG (A) GCG (A) GCC (A) GTA (V) GCA (A) GCA (A) --- (-) --- (-) GCG (A) GCG (A) GCG (A) GCG (A) GCG (A) GCG (A) GCG (A) GCC (A) GCC (A) TCG (S) GCG (A) GCC (A) GCG (A) GCG (A) GCC (A) GCG (A) GCC (A) GCC (A) GCG (A) GCC (A) GCC (A) GCG (A) GCG (A) GCG (A) GCG (A) GCC (A) GTC (V) GTC (V) GCC (A) GCG (A) GTC (V) GCC (A) GCG (A) --- (-) GTC (V) GCC (A) GCG (A) GTC (V) GCC (A) GCG (A) GTC (V) GCC (A) --- (-) GTC (V) GCC (A) --- (-) GCG (A) GCG (A) GCG (A) GCC (A) GCC (A) GCC (A) GCC (A) GCC (A) GCA (A) 
   252      1   -46.2364838617   0.000000000000       0.0000  GTG (V) GTC (V) GTG (V) GCC (A) GTC (V) ATT (I) ATT (I) GTC (V) GTG (V) GTC (V) GTC (V) GTC (V) GTC (V) GTC (V) GTC (V) GTC (V) ATC (I) ATC (I) ATC (I) GTT (V) GTC (V) GTG (V) GCC (A) CTC (L) GTC (V) GTC (V) GCC (A) GTG (V) CTC (L) CTC (L) GTC (V) GTC (V) GTA (V) GTG (V) GCC (A) GTC (V) GTC (V) GCC (A) GTG (V) GTC (V) GCC (A) GTG (V) GTA (V) GTC (V) GCC (A) GTG (V) GTC (V) GCC (A) GTG (V) GTC (V) GCC (A) GTG (V) GTC (V) GCC (A) GTG (V) GTG (V) GTG (V) GTG (V) GCC (A) GTC (V) GTC (V) GTC (V) GTC (V) GTC (V) 
   253      1   -39.9482027065   0.000000000000       0.0000  GTG (V) GTG (V) GTC (V) GTC (V) GTC (V) GTG (V) GTG (V) GTC (V) GTC (V) GTC (V) GTC (V) GTC (V) GTC (V) GTC (V) GTC (V) GTC (V) GTT (V) ACG (T) GTG (V) GTA (V) GTG (V) GTT (V) GTC (V) GTC (V) GTC (V) GTC (V) GTC (V) GTC (V) GTC (V) GTC (V) GTC (V) GTC (V) GTT (V) GTC (V) GTC (V) GTC (V) GTC (V) GTC (V) GTC (V) GTC (V) GTC (V) GTC (V) GTT (V) GTC (V) GTC (V) GTC (V) GTC (V) GTC (V) GTG (V) GTC (V) GTC (V) GTC (V) GTC (V) GTC (V) GTC (V) GTG (V) GTG (V) GTC (V) GTC (V) GTG (V) GTC (V) GTG (V) GTC (V) GTC (V) 
   254      1   -88.9397317757   0.000000000000       0.0000  GTG (V) GTG (V) GTC (V) GTG (V) GTG (V) ATT (I) ATT (I) TCG (S) --- (-) GTG (V) GTG (V) GTG (V) GTG (V) GTG (V) GTG (V) GTG (V) GTT (V) GTG (V) GTG (V) ATC (I) ATA (I) GTC (V) GCT (A) GTG (V) GCG (A) GTG (V) GTG (V) GTC (V) GTG (V) GTG (V) GCC (A) GTC (V) GTC (V) GTG (V) GTG (V) GTG (V) CTG (L) GTG (V) GTC (V) GTG (V) GTG (V) GTC (V) --- (-) GTG (V) GTG (V) GTG (V) CTG (L) GTG (V) GTT (V) GTG (V) GTG (V) --- (-) CTG (L) GTG (V) --- (-) GTT (V) GTT (V) GTG (V) GTG (V) GTG (V) ACC (T) GTG (V) ACC (T) GCC (A) 
   255      1   -37.1036841427   0.000000000000       0.0000  GTG (V) GTG (V) GTC (V) GTG (V) GTG (V) GTG (V) GTG (V) GTG (V) GTC (V) GTC (V) GTC (V) GTC (V) GTC (V) GTC (V) GTC (V) GTC (V) GTC (V) ATT (I) GTG (V) GTG (V) GTG (V) GTG (V) GTG (V) GTC (V) GCG (A) GTC (V) GTG (V) GTC (V) GTG (V) GTC (V) GCG (A) GCG (A) GTG (V) GTC (V) GTG (V) GTG (V) GTG (V) GTG (V) GTC (V) GTG (V) GTG (V) GTC (V) GTG (V) GTG (V) GTG (V) GTC (V) GTG (V) GTG (V) GTG (V) GTG (V) GTG (V) GTC (V) GTG (V) GTG (V) GTC (V) GTG (V) GTG (V) GTC (V) GTG (V) GTG (V) GCG (A) GTG (V) GCG (A) GCG (A) 
   256      1   -54.2636048432   0.000000000000       0.0000  GTG (V) GTG (V) GTG (V) GCC (A) GCC (A) ACG (T) ACG (T) GCC (A) GTG (V) GTC (V) GTC (V) GTC (V) GTG (V) GTG (V) GTC (V) GTC (V) ACG (T) CTA (L) ACA (T) ACG (T) GCC (A) GCC (A) GCC (A) GCC (A) GTG (V) GCC (A) GCC (A) GTG (V) GCC (A) GCC (A) GTT (V) GTG (V) GTG (V) GTG (V) GCC (A) GCC (A) GCC (A) GCC (A) GTG (V) GCC (A) GCC (A) GTG (V) GTG (V) GCC (A) GCC (A) GTG (V) GCC (A) GCC (A) GTG (V) GCC (A) GCC (A) GTG (V) GCC (A) GCC (A) GTG (V) GTG (V) GTG (V) GTG (V) GCC (A) GCC (A) GTG (V) GCC (A) GTG (V) CTG (L) 
   257      1   -37.4885340800   0.000000000000       0.0000  GTG (V) GTG (V) GTG (V) GTA (V) GTG (V) GTG (V) GTG (V) GTG (V) GTG (V) GTG (V) GTG (V) GTG (V) GTG (V) GTG (V) GTG (V) GTG (V) CTG (L) ATG (M) CTG (L) CTG (L) GTG (V) GTG (V) GTG (V) GTG (V) GTG (V) GTG (V) GTG (V) GTG (V) GTG (V) GTG (V) GTC (V) GTG (V) GTG (V) GTG (V) GTG (V) GTG (V) GTG (V) GTG (V) GTG (V) GTG (V) GTG (V) GTG (V) GTG (V) GTG (V) GTG (V) GTG (V) GTG (V) GTG (V) GTG (V) GTG (V) GTG (V) GTG (V) GTG (V) GTG (V) GTG (V) GTG (V) GTG (V) GTG (V) GTG (V) GTG (V) GTG (V) GTG (V) GTG (V) GTG (V) 
   258      1   -38.9048244082   0.000000000000       0.0000  GTG (V) GTG (V) GTG (V) GTC (V) GTC (V) ATT (I) ATT (I) --- (-) --- (-) GTG (V) GTG (V) GTG (V) GTG (V) GTG (V) GTG (V) GTG (V) GTT (V) ATC (I) ATC (I) GTC (V) GTG (V) GTG (V) GTC (V) GTC (V) GTG (V) GTC (V) GTC (V) GTG (V) GTC (V) GTG (V) GTG (V) GTG (V) GTG (V) GTG (V) GTC (V) GTC (V) GTT (V) GTC (V) GTG (V) GTC (V) GTC (V) GTG (V) --- (-) GTC (V) GTC (V) GTG (V) GTT (V) GTC (V) GTG (V) GTC (V) GTC (V) --- (-) GTT (V) GTC (V) --- (-) GTG (V) GTG (V) GTG (V) GTC (V) GTG (V) GTG (V) GTG (V) GTG (V) GTG (V) 
   259      1   -34.0838955614   0.000000000000       0.0000  GTG (V) GTG (V) GTG (V) GTC (V) GTC (V) GTC (V) GTC (V) GTC (V) GTG (V) GTG (V) GTG (V) GTG (V) GTG (V) GTG (V) GTG (V) GTG (V) GTT (V) GTC (V) GTC (V) GTG (V) GTC (V) GTC (V) GTC (V) GTC (V) GTG (V) GTC (V) GTC (V) GTG (V) GTC (V) TTC (F) GTG (V) GTG (V) GTG (V) GTG (V) GTC (V) GTC (V) GTA (V) GTC (V) GTG (V) GTC (V) GTC (V) GTG (V) GTG (V) GTC (V) GTC (V) GTG (V) GTA (V) GTC (V) GTG (V) GTC (V) GTC (V) GTG (V) GTA (V) GTC (V) GTG (V) GTG (V) GTG (V) GTG (V) GTC (V) GTC (V) GTC (V) GTC (V) GTC (V) GTG (V) 
   260      1   -35.1084186009   0.000000000000       0.0000  GTG (V) GTG (V) GTG (V) GTG (V) GCG (A) ATG (M) ATG (M) GTG (V) GTG (V) GTG (V) GTG (V) GTG (V) GTG (V) GTG (V) GTG (V) GTG (V) ATC (I) GTC (V) ATC (I) GTG (V) GTG (V) GTG (V) GTG (V) GTG (V) GTG (V) GTG (V) GTG (V) GTG (V) GTG (V) GTG (V) GTG (V) GTG (V) GTG (V) GTG (V) GTG (V) GTG (V) GTG (V) GTG (V) GTG (V) GTG (V) GTG (V) GTG (V) GTG (V) GTG (V) GTG (V) GTG (V) GTG (V) GTG (V) GTG (V) GTG (V) GTG (V) GTG (V) GTG (V) GTG (V) GTG (V) GTG (V) GTG (V) GTG (V) GTG (V) GTG (V) GTG (V) GTG (V) GTG (V) GTC (V) 
   261      1   -26.7232781199   0.000000000002       0.0000  GTG (V) GTG (V) GTG (V) GTG (V) GTG (V) GTT (V) GTT (V) GTG (V) GTG (V) GTG (V) GTG (V) GTG (V) GTG (V) GTG (V) GTG (V) GTG (V) GTG (V) CTC (L) GTG (V) GTC (V) GTG (V) GTG (V) GTG (V) GTG (V) GTC (V) GTG (V) GTG (V) GTG (V) GTG (V) GTG (V) GTG (V) GTG (V) GTG (V) GTG (V) GTG (V) GTG (V) GTG (V) GTG (V) GTG (V) GTG (V) GTG (V) GTG (V) GTG (V) GTG (V) GTG (V) GTG (V) GTG (V) GTG (V) GTG (V) GTG (V) GTG (V) GTG (V) GTG (V) GTG (V) GTG (V) GTG (V) GTG (V) GTG (V) GTG (V) GTG (V) GTG (V) GTG (V) GTG (V) GTG (V) 
   262      1   -37.3669169945   0.000000000000       0.0000  GTG (V) GTT (V) GTG (V) ATC (I) ATC (I) ATC (I) ATC (I) ATC (I) GTG (V) GTG (V) GTG (V) GTG (V) GTG (V) GTG (V) GTG (V) GTG (V) ATC (I) ATC (I) ATC (I) GTC (V) ATC (I) GTG (V) ATC (I) GTC (V) GCG (A) ATC (I) ATC (I) GTG (V) GTC (V) CTC (L) GCG (A) GTG (V) GTG (V) GTG (V) ATC (I) ATC (I) ATC (I) ATC (I) GTG (V) ATC (I) ATC (I) GTG (V) GTG (V) ATC (I) ATC (I) GTG (V) ATC (I) ATC (I) GTG (V) ATC (I) ATC (I) GTG (V) ATC (I) ATC (I) GTG (V) GTG (V) GTG (V) GTG (V) ATC (I) ATC (I) GTG (V) ATC (I) GTG (V) GTG (V) 
   263      1   -94.4254995838   0.000000000000       0.0000  GTT (V) ACC (T) GTC (V) ACT (T) GCC (A) CTA (L) CTA (L) --- (-) --- (-) GTT (V) GTC (V) GTT (V) GTC (V) GTC (V) GTC (V) GGC (G) CTG (L) CTC (L) ATT (I) GTT (V) GCC (A) GTT (V) ATC (I) GCG (A) GTC (V) GCC (A) ACT (T) GTC (V) GCC (A) GCC (A) GTC (V) GTC (V) GTT (V) GTC (V) ACG (T) GCC (A) GCC (A) ACT (T) GTC (V) GCC (A) ACT (T) GTC (V) --- (-) GCC (A) ACG (T) GTC (V) GCG (A) TCG (S) GTT (V) GCC (A) ACG (T) --- (-) GCC (A) ACT (T) --- (-) GTT (V) GTT (V) GTC (V) ACG (T) GCC (A) GTC (V) GCC (A) GTC (V) GTC (V) 
   264      1   -88.1770146685   0.000000000000       0.0000  GTT (V) GTC (V) GTC (V) ATG (M) ATT (I) ATA (I) ATA (I) ATG (M) TTC (F) GCC (A) GCC (A) GCC (A) ACC (T) GCC (A) GCC (A) GCC (A) GTC (V) GTG (V) GTG (V) GTC (V) GTG (V) GTT (V) ATG (M) GCG (A) GTC (V) GTG (V) ATG (M) TTC (F) GCG (A) GTG (V) GTC (V) GTC (V) ATG (M) GTC (V) ATG (M) ATG (M) ATG (M) ATG (M) TTC (F) ATG (M) ATG (M) TTC (F) ATG (M) ATG (M) ATG (M) GTC (V) ATG (M) ATG (M) GTG (V) ATG (M) ATG (M) GTC (V) ATG (M) ATG (M) TTC (F) GTG (V) GTG (V) GTC (V) ATG (M) GCG (A) GTC (V) GCC (A) GTC (V) GTC (V) 
   265      1   -31.0628415726   0.000000000000       0.0000  GTT (V) GTC (V) GTC (V) GTC (V) GTC (V) GTC (V) GTC (V) GTC (V) GTC (V) GTG (V) GTG (V) GTG (V) GTC (V) GTC (V) GTG (V) GTC (V) GTC (V) GTT (V) GTG (V) GTC (V) GTC (V) GTC (V) GTT (V) GTC (V) GTC (V) GTC (V) GTC (V) GTC (V) GTC (V) GTC (V) GTC (V) GTC (V) GTT (V) GTC (V) GTC (V) GTC (V) GTC (V) GTC (V) GTC (V) GTC (V) GTC (V) GTC (V) GTT (V) GTC (V) GTC (V) GTC (V) GTC (V) GTC (V) GTT (V) GTC (V) GTC (V) GTC (V) GTC (V) GTC (V) GTC (V) GTT (V) GTT (V) GTC (V) GTC (V) GTC (V) GTC (V) GTC (V) GTC (V) GTC (V) 
   266      1   -53.3794105552   0.000000000000       0.0000  GTT (V) GTC (V) GTC (V) GTG (V) GTG (V) ATT (I) ATT (I) --- (-) --- (-) GTC (V) GTC (V) GTC (V) GTG (V) GTC (V) GTC (V) GTC (V) ATT (I) ATC (I) GTC (V) GTT (V) GTG (V) GTT (V) GTG (V) GTG (V) GTG (V) GTG (V) GTG (V) GTC (V) GTG (V) GTG (V) GTG (V) GTC (V) GTC (V) GTC (V) GTG (V) GTG (V) GTG (V) GTG (V) GTC (V) GTG (V) GTG (V) GTC (V) --- (-) GTG (V) GTG (V) GTC (V) GTG (V) TCA (S) GTC (V) GTG (V) GTG (V) --- (-) GTG (V) GTG (V) --- (-) GTC (V) GTC (V) GTC (V) GTG (V) GTG (V) GTC (V) GTA (V) GTC (V) GTC (V) 
   267      1   -30.7343934373   0.000000000000       0.0000  GTT (V) GTC (V) GTT (V) GTG (V) GTG (V) GTA (V) GTA (V) --- (-) --- (-) GTC (V) GTC (V) GTC (V) GTC (V) GTC (V) GTC (V) GTC (V) CTG (L) GTG (V) GTG (V) GTC (V) GTG (V) GTC (V) GTG (V) GTG (V) GTC (V) GTG (V) GTG (V) GTC (V) GTG (V) GTG (V) GTC (V) GTC (V) GTT (V) GTC (V) GTG (V) GTG (V) GTG (V) GTG (V) GTC (V) GTG (V) GTG (V) GTC (V) --- (-) GTG (V) GTG (V) GTC (V) GTG (V) GTG (V) GTT (V) GTG (V) GTG (V) --- (-) GTG (V) GTG (V) --- (-) GTT (V) GTT (V) GTC (V) GTG (V) GTG (V) GTC (V) GTG (V) GTC (V) GTC (V) 
   268      1   -50.5912763783   0.000000000000       0.0000  GTT (V) GTT (V) GTT (V) GTG (V) GTG (V) GTT (V) GTT (V) --- (-) --- (-) GTT (V) GTT (V) GTT (V) GTT (V) GTT (V) GTT (V) GTT (V) ATG (M) GTC (V) GTT (V) GTT (V) GTG (V) GTT (V) GTG (V) GTG (V) GTG (V) GTG (V) GTG (V) GTT (V) CTG (L) GTG (V) GTC (V) GTT (V) GTT (V) GTT (V) GTG (V) GCG (A) GCG (A) GTG (V) GTT (V) GTG (V) GTT (V) GTT (V) --- (-) GCG (A) GTG (V) GTT (V) GCG (A) --- (-) GTT (V) GCG (A) GTG (V) --- (-) GCG (A) GTG (V) --- (-) GTT (V) GTT (V) GTT (V) GTG (V) GTG (V) GTT (V) GTG (V) GTT (V) GTT (V) 
   269      1   -18.1365707981   0.000000013286       0.0000  TAC (Y) TAC (Y) TAC (Y) TAC (Y) TAC (Y) TAC (Y) TAC (Y) --- (-) --- (-) TAC (Y) TAC (Y) TAC (Y) TAC (Y) TAC (Y) TAC (Y) TAC (Y) TAC (Y) GTC (V) TAC (Y) TAC (Y) TAC (Y) TAC (Y) NAC (*) TTC (F) TAC (Y) TAC (Y) TAC (Y) TAC (Y) TTC (F) TTC (F) TAC (Y) TAC (Y) TAC (Y) TAC (Y) TAC (Y) TAC (Y) TAC (Y) TAC (Y) TAC (Y) TAC (Y) TAC (Y) TAC (Y) --- (-) TAC (Y) TAC (Y) TAC (Y) TAC (Y) TAC (Y) TAC (Y) TAC (Y) TAC (Y) --- (-) TAC (Y) TAC (Y) --- (-) TAC (Y) TAC (Y) TAC (Y) TAC (Y) TTC (F) TAC (Y) TTC (F) TAC (Y) TAC (Y) 
   270      1   -26.3868100290   0.000000000003       0.0000  TAC (Y) TAC (Y) TAC (Y) TAC (Y) TAC (Y) TAC (Y) TAC (Y) --- (-) --- (-) TAC (Y) TAC (Y) TAC (Y) TAC (Y) TAC (Y) TAC (Y) TAC (Y) TAC (Y) TAC (Y) TAT (Y) TAC (Y) TAC (Y) TAC (Y) TAC (Y) TAC (Y) TAC (Y) TAC (Y) TAC (Y) TAC (Y) TAC (Y) TAC (Y) TAC (Y) TAC (Y) TAC (Y) TAC (Y) TAC (Y) TAC (Y) TAC (Y) TAC (Y) TAC (Y) TAC (Y) TAC (Y) TAC (Y) CTG (L) TAC (Y) TAC (Y) TAC (Y) TAC (Y) TAC (Y) TAC (Y) TAC (Y) TAC (Y) --- (-) TAC (Y) TAC (Y) --- (-) TAC (Y) TAC (Y) TAC (Y) TAC (Y) TAC (Y) TAC (Y) TAC (Y) TAC (Y) TAC (Y) 
   271      1   -25.3492961351   0.000000000010       0.0000  TAC (Y) TAC (Y) TAC (Y) TAC (Y) TAC (Y) TAC (Y) TAC (Y) --- (-) --- (-) TAC (Y) TGC (C) TAC (Y) TAC (Y) TAC (Y) TAC (Y) TAC (Y) TAC (Y) TAC (Y) TAC (Y) TAC (Y) TAC (Y) TAC (Y) TAC (Y) TAC (Y) TAC (Y) TAC (Y) TAC (Y) TAC (Y) TAC (Y) TAC (Y) TAC (Y) TAC (Y) TAC (Y) TAC (Y) TAC (Y) TAC (Y) TAC (Y) TAC (Y) TAC (Y) TAC (Y) TAC (Y) TAC (Y) --- (-) TAC (Y) TAC (Y) TAC (Y) TAC (Y) TGG (W) TAC (Y) TAC (Y) TAC (Y) --- (-) TAC (Y) TAC (Y) --- (-) TAC (Y) TAC (Y) TAC (Y) TAC (Y) TAC (Y) TAC (Y) TAC (Y) TAC (Y) TAC (Y) 
   272      1    -7.5538746375   0.000524075585       0.1756  TAC (Y) TAC (Y) TAC (Y) TAC (Y) TAC (Y) TAC (Y) TAC (Y) TAC (Y) TAC (Y) TAC (Y) TAC (Y) TAC (Y) TAC (Y) TAC (Y) TAC (Y) TAC (Y) TAC (Y) TAC (Y) TAC (Y) TAC (Y) TAC (Y) TAC (Y) TAC (Y) TAC (Y) TAC (Y) TAC (Y) TAC (Y) TAC (Y) TAC (Y) TAC (Y) TAC (Y) TAC (Y) TAC (Y) TAC (Y) TAC (Y) TAC (Y) TAC (Y) TAC (Y) TAC (Y) TAC (Y) TAC (Y) TAC (Y) TAC (Y) TAC (Y) TAC (Y) TAC (Y) TAC (Y) TAC (Y) TAC (Y) TAC (Y) TAC (Y) TAC (Y) TAC (Y) TAC (Y) TAC (Y) TAC (Y) TAC (Y) TAC (Y) TAC (Y) TAC (Y) TAC (Y) TAC (Y) TAC (Y) TAC (Y) 
   273      1   -14.2386580095   0.000000654982       0.0002  TAC (Y) TAC (Y) TAC (Y) TAC (Y) TAC (Y) TAC (Y) TAC (Y) TAC (Y) TAC (Y) TAC (Y) TAC (Y) TAC (Y) TAC (Y) TAC (Y) TAC (Y) TAC (Y) TAC (Y) TAT (Y) TAC (Y) TAC (Y) TAC (Y) TAC (Y) TAC (Y) TAC (Y) TAC (Y) TAC (Y) TAC (Y) TAC (Y) TAC (Y) TAC (Y) TAC (Y) TAC (Y) TAC (Y) TAC (Y) TAC (Y) TAC (Y) TAC (Y) TAC (Y) TAC (Y) TAC (Y) TAC (Y) TAC (Y) TAC (Y) TAC (Y) TAC (Y) TAC (Y) TAC (Y) TAC (Y) TAC (Y) TAC (Y) TAC (Y) TAC (Y) TAC (Y) TAC (Y) TAC (Y) TAC (Y) TAC (Y) TAC (Y) TAC (Y) TAT (Y) TAC (Y) TAT (Y) TAC (Y) TAC (Y) 
   274      1   -11.6366870656   0.000008835905       0.0030  TAC (Y) TAC (Y) TAC (Y) TAC (Y) TAC (Y) TAC (Y) TAC (Y) TAC (Y) TAC (Y) TAC (Y) TAC (Y) TAC (Y) TAC (Y) TAC (Y) TAC (Y) TAC (Y) TAT (Y) TAT (Y) TAC (Y) TAC (Y) TAC (Y) TAC (Y) TAC (Y) TAC (Y) TAC (Y) TAC (Y) TAC (Y) TAC (Y) TAC (Y) TAC (Y) TAC (Y) TAC (Y) TAC (Y) TAC (Y) TAC (Y) TAC (Y) TAC (Y) TAC (Y) TAC (Y) TAC (Y) TAC (Y) TAC (Y) TAC (Y) TAC (Y) TAC (Y) TAC (Y) TAC (Y) TAC (Y) TAC (Y) TAC (Y) TAC (Y) TAC (Y) TAC (Y) TAC (Y) TAC (Y) TAC (Y) TAC (Y) TAC (Y) TAC (Y) TAC (Y) TAC (Y) TAC (Y) TAC (Y) TAC (Y) 
   275      1   -24.6179285143   0.000000000020       0.0000  TAC (Y) TAC (Y) TAC (Y) TAC (Y) TAC (Y) TAC (Y) TAT (Y) TAC (Y) TAC (Y) TAC (Y) TAC (Y) TAC (Y) TAC (Y) TAC (Y) TAC (Y) TAC (Y) TAC (Y) TTC (F) TAC (Y) TAT (Y) TAC (Y) TAC (Y) TAC (Y) TAC (Y) TAC (Y) TAC (Y) TAC (Y) TAC (Y) TTC (F) TAC (Y) TAC (Y) TAC (Y) TAC (Y) TAC (Y) TAC (Y) TAC (Y) TAC (Y) TAC (Y) TAC (Y) TAC (Y) TAC (Y) TAC (Y) TAC (Y) TAC (Y) TAC (Y) TAC (Y) TAC (Y) TAC (Y) TAC (Y) TAC (Y) TAC (Y) TAC (Y) TAC (Y) TAC (Y) TAC (Y) TAC (Y) TAC (Y) TAC (Y) TAC (Y) TAC (Y) TAC (Y) TAC (Y) TAC (Y) TAC (Y) 
   276      1   -15.5819315520   0.000000170944       0.0001  TAC (Y) TAC (Y) TAC (Y) TAC (Y) TAC (Y) TAT (Y) TAT (Y) TAC (Y) TAC (Y) TAC (Y) TAC (Y) TAC (Y) TAC (Y) TAC (Y) TAC (Y) TAC (Y) TAC (Y) TAC (Y) TAC (Y) TAC (Y) TAC (Y) TAC (Y) TAC (Y) TAC (Y) TAC (Y) TAC (Y) TAC (Y) TAC (Y) TTC (F) TAC (Y) TAC (Y) TAC (Y) TAC (Y) TAC (Y) TAC (Y) TAC (Y) TAC (Y) TAC (Y) TAC (Y) TAC (Y) TAC (Y) TAC (Y) TAC (Y) TAC (Y) TAC (Y) TAC (Y) TAC (Y) TAC (Y) TAC (Y) TAC (Y) TAC (Y) TAC (Y) TAC (Y) TAC (Y) TAC (Y) TAC (Y) TAC (Y) TAC (Y) TAC (Y) TAC (Y) TAC (Y) TAC (Y) TAC (Y) TAC (Y) 
   277      1   -16.0485490308   0.000000107202       0.0000  TAC (Y) TAC (Y) TAC (Y) TAT (Y) TAC (Y) TAC (Y) TAC (Y) --- (-) --- (-) TAC (Y) TAC (Y) TAC (Y) TAC (Y) TAC (Y) TAC (Y) TAC (Y) TAC (Y) TAC (Y) TAC (Y) TAC (Y) TAC (Y) TAC (Y) TAC (Y) TAC (Y) TAC (Y) TAC (Y) TAT (Y) TAC (Y) TAT (Y) TAC (Y) TAC (Y) TAC (Y) TAC (Y) TAC (Y) TAT (Y) TAC (Y) TAC (Y) TAT (Y) TAC (Y) TAC (Y) TAT (Y) TAC (Y) --- (-) TAC (Y) TAT (Y) TAC (Y) TAC (Y) --- (-) TAC (Y) TAC (Y) TAT (Y) --- (-) TAC (Y) TAT (Y) --- (-) TAC (Y) TAC (Y) TAC (Y) TAT (Y) TAC (Y) TAC (Y) TAC (Y) TAC (Y) TAC (Y) 
   278      1   -25.4679659454   0.000000000009       0.0000  TAC (Y) TAC (Y) TAC (Y) TAT (Y) TAC (Y) TAT (Y) TAT (Y) --- (-) --- (-) TAC (Y) TAC (Y) TAC (Y) TAC (Y) TAC (Y) TAC (Y) TAC (Y) TAT (Y) TAC (Y) TAC (Y) TAC (Y) TAC (Y) TAT (Y) TAC (Y) TAC (Y) TAC (Y) TAC (Y) TAC (Y) TAC (Y) TAC (Y) TAC (Y) TAC (Y) TAC (Y) TAC (Y) TAC (Y) TAT (Y) TAC (Y) TAC (Y) TAT (Y) TAC (Y) TAC (Y) TAT (Y) TAC (Y) --- (-) TAC (Y) TAT (Y) TAC (Y) TAC (Y) TAT (Y) TAC (Y) TAC (Y) TAT (Y) --- (-) TAC (Y) TAT (Y) --- (-) TAC (Y) TAC (Y) TAC (Y) TAT (Y) TAC (Y) TAC (Y) TAC (Y) TAC (Y) TAC (Y) 
   279      1   -17.4674245916   0.000000025941       0.0000  TAC (Y) TAC (Y) TAC (Y) TAT (Y) TAC (Y) TAT (Y) TAT (Y) TAC (Y) TAC (Y) TAC (Y) TAC (Y) TAC (Y) TAC (Y) TAC (Y) TAC (Y) TAC (Y) TAT (Y) TAC (Y) TAC (Y) TAC (Y) TAC (Y) TAC (Y) TAC (Y) TAC (Y) TAC (Y) TAC (Y) TAC (Y) TAC (Y) TAC (Y) TAC (Y) TAC (Y) TAC (Y) TAC (Y) TAC (Y) TAC (Y) TAC (Y) TAC (Y) TAC (Y) TAC (Y) TAC (Y) TAC (Y) TAC (Y) TAC (Y) TAC (Y) TAC (Y) TAC (Y) TAC (Y) TAC (Y) TAC (Y) TAC (Y) TAC (Y) TAC (Y) TAC (Y) TAC (Y) TAC (Y) TAC (Y) TAC (Y) TAC (Y) TAC (Y) TAC (Y) TAC (Y) TAC (Y) TAC (Y) TAC (Y) 
   280      1   -32.1092640313   0.000000000000       0.0000  TAT (Y) TAC (Y) TAC (Y) TAC (Y) TAC (Y) TAC (Y) TAC (Y) --- (-) --- (-) TAC (Y) TAC (Y) TAC (Y) TAC (Y) TAC (Y) TAC (Y) TAC (Y) TAT (Y) TAT (Y) TAC (Y) TAC (Y) TAC (Y) TAT (Y) TAC (Y) TAC (Y) TAC (Y) TAC (Y) TAC (Y) TAC (Y) TAC (Y) TAC (Y) TAC (Y) TAC (Y) TAC (Y) TAC (Y) TAC (Y) TAC (Y) TAC (Y) TAC (Y) TAC (Y) TAC (Y) TAC (Y) TAC (Y) TTT (F) TAC (Y) TAC (Y) TAC (Y) TAC (Y) TAC (Y) TAC (Y) TAC (Y) TAC (Y) --- (-) TAC (Y) TAC (Y) --- (-) TAC (Y) TAC (Y) TAC (Y) TAC (Y) TAC (Y) TAC (Y) TAC (Y) TAC (Y) TAC (Y) 
   281      1   -60.5590542724   0.000000000000       0.0000  TCA (S) TCC (S) TCA (S) TCG (S) GCC (A) TCC (S) TCC (S) --- (-) --- (-) TCC (S) TCC (S) TCC (S) TCC (S) TCC (S) TCC (S) TCC (S) ACG (T) GCG (A) TCG (S) TCG (S) ACC (T) TCC (S) TCC (S) TCC (S) TCC (S) GCC (A) TCG (S) TCA (S) TCC (S) TCC (S) TCC (S) TCC (S) TCA (S) TCA (S) TCG (S) ACC (T) GCC (A) TCA (S) TCA (S) GCC (A) TCA (S) TCA (S) --- (-) GCC (A) TCG (S) TCA (S) GCC (A) TCA (S) TCA (S) ACC (T) TCG (S) --- (-) GCC (A) TCA (S) --- (-) TCA (S) TCA (S) TCA (S) TCG (S) TCC (S) TCC (S) TCC (S) TCC (S) TCC (S) 
   282      1   -39.6904826359   0.000000000000       0.0000  TCC (S) GCC (A) TCC (S) GCG (A) GCG (A) GCG (A) GCG (A) GCG (A) TCC (S) TCC (S) TCC (S) TCC (S) TCC (S) TCC (S) TCC (S) TCC (S) GCG (A) GCT (A) GCG (A) GCG (A) GCG (A) GCC (A) GCG (A) GCG (A) GCG (A) GCG (A) GCG (A) TCC (S) GCG (A) GCG (A) GCG (A) GCC (A) TCC (S) TCC (S) GCG (A) GCG (A) GCG (A) GCG (A) TCC (S) GCG (A) GCG (A) TCC (S) TCC (S) GCG (A) GCG (A) TCC (S) GCG (A) GCG (A) GGC (G) GCG (A) GCG (A) TCC (S) GCG (A) GCG (A) TCC (S) GGC (G) GGC (G) TCC (S) GCG (A) GCG (A) GCG (A) GCG (A) GCG (A) GCC (A) 
   283      1   -67.4910717447   0.000000000000       0.0000  TCC (S) TCC (S) TCA (S) CCA (P) CCA (P) TCA (S) TCA (S) CCA (P) TCC (S) TCC (S) TCC (S) TCC (S) TCC (S) TCC (S) TCC (S) TCC (S) TCT (S) TCC (S) TCT (S) TCC (S) CCA (P) TCC (S) TCA (S) CCA (P) TCT (S) CCA (P) CCA (P) TCT (S) CCA (P) CCA (P) TCA (S) TCC (S) TCT (S) TCC (S) CCA (P) CCA (P) CCA (P) CCA (P) TCT (S) CCA (P) CCA (P) TCC (S) TCT (S) CCA (P) CCA (P) TCC (S) CCA (P) CCA (P) TCC (S) CCA (P) CCA (P) TCC (S) CCA (P) CCA (P) TCT (S) TCC (S) TCC (S) TCC (S) CCA (P) CCA (P) TCC (S) CCG (P) TCC (S) TCC (S) 
   284      1   -63.6073825267   0.000000000000       0.0000  TCC (S) TCC (S) TCC (S) GCG (A) GCG (A) GCG (A) GCG (A) GCG (A) TCC (S) TCC (S) TCC (S) TCC (S) TCC (S) TCC (S) TCC (S) TCC (S) GCA (A) CAA (Q) GCC (A) TCA (S) GCC (A) TCT (S) GCC (A) GCC (A) TGC (C) GCG (A) GCG (A) TCC (S) TCG (S) GCC (A) TCC (S) TCC (S) TCG (S) TCC (S) GCG (A) GCG (A) GCG (A) GCG (A) TCC (S) GCG (A) GCG (A) TCC (S) TCG (S) GCG (A) GCG (A) TCC (S) GCG (A) GCG (A) TCG (S) GCG (A) GCG (A) TCC (S) GCG (A) GCG (A) TCC (S) TCG (S) TCG (S) TCC (S) GCG (A) GCC (A) TCC (S) GCC (A) TCC (S) TCC (S) 
   285      1   -41.6974563496   0.000000000000       0.0000  TCC (S) TCC (S) TCC (S) TCA (S) TCA (S) TCG (S) TCG (S) --- (-) --- (-) TCC (S) TCC (S) TCC (S) TCC (S) TCC (S) TCC (S) TCC (S) TCA (S) CTA (L) TCA (S) TCA (S) GCA (A) TCC (S) TCA (S) TCG (S) TCC (S) TCA (S) TCA (S) TCC (S) TCG (S) TCG (S) TCC (S) TCC (S) TCA (S) TCC (S) TCA (S) TCA (S) TCA (S) TCA (S) TCC (S) TCG (S) TCA (S) TCC (S) --- (-) TCA (S) TCA (S) TCC (S) TCA (S) TCA (S) TCC (S) TCA (S) TCA (S) --- (-) TCA (S) TCA (S) --- (-) TCC (S) TCC (S) TCC (S) TCA (S) TCG (S) TCC (S) TCG (S) TCC (S) TCC (S) 
   286      1   -34.3835027271   0.000000000000       0.0000  TCC (S) TCC (S) TCC (S) TCC (S) TGT (C) TCG (S) TCG (S) TGT (C) TCC (S) TCC (S) TCC (S) TCC (S) TCC (S) TCC (S) TCC (S) TCC (S) TCG (S) TCG (S) TCT (S) TCT (S) TCT (S) TCC (S) TCA (S) TCC (S) TCC (S) TGT (C) TCC (S) TCC (S) TCC (S) TCC (S) TCC (S) TCC (S) TCC (S) TCC (S) TCC (S) TGT (C) TGT (C) TCC (S) TCC (S) TGT (C) TCC (S) TCC (S) TCC (S) TGT (C) TCC (S) TCC (S) TGT (C) TCC (S) TCC (S) TGT (C) TCC (S) TCC (S) TGT (C) TCC (S) TCC (S) TCC (S) TCC (S) TCC (S) TCC (S) TCC (S) TCC (S) TCC (S) TCC (S) TCC (S) 
   287      1   -36.0938879734   0.000000000000       0.0000  TCC (S) TCG (S) TCC (S) TCC (S) TCC (S) TCG (S) TCG (S) --- (-) --- (-) TCG (S) TCG (S) TCG (S) TCG (S) TCG (S) TCG (S) TCG (S) TCA (S) ACA (T) ACG (T) TCG (S) TCC (S) TCG (S) TCC (S) TCC (S) TCG (S) TCC (S) TCC (S) TCC (S) TCC (S) TCC (S) TCG (S) TCG (S) TCG (S) TCC (S) TCC (S) TCC (S) TCC (S) TCC (S) TCC (S) TCC (S) TCC (S) TCC (S) --- (-) TCC (S) TCC (S) TCC (S) TCC (S) TCC (S) TCC (S) TCC (S) TCC (S) --- (-) TCC (S) TCC (S) --- (-) TCC (S) TCC (S) TCC (S) TCC (S) TCC (S) TCA (S) TCC (S) TCA (S) TCG (S) 
   288      1   -49.7297353354   0.000000000000       0.0000  TCC (S) TCG (S) TCC (S) TTG (L) GCG (A) ACT (T) TCT (S) --- (-) --- (-) TCC (S) TCC (S) TCC (S) TCC (S) TCC (S) TCC (S) TCC (S) TGC (C) ATT (I) TCT (S) TCT (S) TCG (S) TCC (S) TCG (S) TCG (S) TCC (S) GCG (A) TTG (L) TCC (S) TCG (S) TCG (S) TCC (S) TCC (S) TCC (S) TCC (S) TTG (L) GCG (A) GCG (A) TTG (L) TCC (S) GCG (A) TTG (L) TCC (S) --- (-) GCG (A) TTG (L) TCC (S) GCG (A) --- (-) TCC (S) GCG (A) TTG (L) --- (-) GCG (A) TTG (L) --- (-) TCC (S) TCC (S) TCC (S) TTG (L) TCG (S) TCC (S) TCG (S) TCC (S) TCC (S) 
   289      1   -55.2337291912   0.000000000000       0.0000  TCG (S) GTC (V) GTC (V) GTG (V) GTC (V) GTT (V) GTC (V) GTC (V) GTG (V) GTG (V) GTG (V) GTG (V) GTG (V) GTG (V) GTG (V) GTG (V) GCC (A) GCT (A) GTC (V) GTT (V) GTC (V) GTC (V) GTC (V) GTC (V) GTC (V) GTC (V) GTG (V) GTC (V) GTC (V) GTC (V) GTC (V) GTC (V) GCA (A) GTC (V) GTG (V) GTC (V) GTC (V) GTG (V) GTG (V) GTC (V) GTG (V) GTG (V) GCA (A) GTC (V) GTG (V) GTC (V) GTC (V) GTG (V) GCG (A) GTC (V) GTG (V) GTC (V) GTC (V) GTG (V) GTG (V) GCG (A) GCG (A) GTC (V) GTG (V) GTG (V) GTC (V) GTG (V) GTC (V) GTC (V) 
   290      1   -65.7301835605   0.000000000000       0.0000  TCG (S) TCC (S) TCA (S) TGC (C) TCC (S) TCT (S) TCT (S) --- (-) --- (-) TCG (S) TCG (S) TCG (S) TCG (S) TCG (S) TCG (S) TCG (S) TCC (S) ACC (T) TGC (C) TCG (S) TGC (C) TCC (S) TGC (C) TGC (C) TCG (S) TGC (C) TGC (C) TCG (S) TGC (C) TGC (C) TCG (S) GCG (A) TCG (S) TCC (S) TGC (C) TGC (C) TGC (C) TGC (C) TCC (S) TGC (C) TGC (C) TCC (S) --- (-) TGC (C) TGC (C) TCC (S) TGC (C) CGG (R) TCG (S) TGC (C) TGC (C) --- (-) TGC (C) TGC (C) --- (-) TCG (S) TCG (S) TCC (S) TGC (C) TCC (S) TCG (S) TCC (S) TCG (S) TCG (S) 
   291      1   -46.9700907496   0.000000000000       0.0000  TCG (S) TCC (S) TCC (S) TCG (S) TCG (S) TCA (S) TCG (S) TCG (S) TCC (S) TCG (S) TCG (S) TCG (S) TCC (S) TCG (S) TCG (S) TCG (S) TCC (S) TCG (S) TCG (S) TCG (S) TCC (S) TCC (S) TCG (S) TCG (S) TCG (S) TCG (S) TCG (S) TCG (S) TCG (S) TCG (S) TCG (S) TCG (S) TCG (S) TCG (S) TCG (S) TCG (S) TCG (S) TCC (S) TCC (S) TCG (S) TCG (S) TCC (S) TCG (S) TCG (S) TCG (S) TCG (S) TCG (S) TCC (S) TCC (S) TCG (S) TCG (S) TCG (S) TCG (S) TCC (S) TCC (S) TCC (S) TCC (S) TCG (S) TCG (S) TCG (S) TCG (S) TCG (S) TCG (S) TCG (S) 
   292      1   -55.8124422623   0.000000000000       0.0000  TCG (S) TCG (S) TCG (S) GAC (D) GAC (D) GAC (D) GAC (D) GAC (D) TCG (S) TCC (S) TCC (S) TCC (S) TCC (S) TCC (S) TCC (S) TCC (S) AGC (S) GAT (D) GAC (D) GGC (G) GAC (D) TCC (S) GAC (D) GAC (D) TCC (S) GAC (D) GAC (D) TCG (S) GAC (D) GAC (D) TCA (S) TCC (S) TCA (S) TCG (S) GAC (D) GAC (D) GAC (D) GAC (D) TCG (S) GAC (D) GAC (D) TCG (S) TCA (S) GAC (D) GAC (D) TCG (S) GAC (D) GAC (D) TCT (S) GAC (D) GAC (D) TCG (S) GAC (D) GAC (D) TCG (S) TCT (S) TCT (S) TCG (S) GAC (D) GAC (D) TCA (S) GAC (D) TCA (S) TCC (S) 
   293      1   -31.1616718523   0.000000000000       0.0000  TCG (S) TCG (S) TCG (S) TCC (S) TCC (S) TCA (S) TCA (S) --- (-) --- (-) TCG (S) TCG (S) TCG (S) TCG (S) TCG (S) TCG (S) TCG (S) TCA (S) TCC (S) TCG (S) TCA (S) TCG (S) TCG (S) TCT (S) TCG (S) TCG (S) TCC (S) TCC (S) TCG (S) TCG (S) TCG (S) TCG (S) TCG (S) TCG (S) TCG (S) TCC (S) TCC (S) TCC (S) TCC (S) TCG (S) TCC (S) TCC (S) TCG (S) --- (-) TCC (S) TCC (S) TCG (S) TCC (S) CCT (P) TCG (S) TCC (S) TCC (S) --- (-) TCC (S) TCC (S) --- (-) TCG (S) TCG (S) TCG (S) TCC (S) TCG (S) TCG (S) TCG (S) TCG (S) TCG (S) 
   294      1   -33.8557978745   0.000000000000       0.0000  TCG (S) TCG (S) TCG (S) TCC (S) TCC (S) TCG (S) TCG (S) TCC (S) TCG (S) TCC (S) TCC (S) TCC (S) TCC (S) TCG (S) TCC (S) TCC (S) TCT (S) TCG (S) TCC (S) TCG (S) TCC (S) TCG (S) TCC (S) TCC (S) TCG (S) TCC (S) TCC (S) TCG (S) TCC (S) TCC (S) TCG (S) TCC (S) TCA (S) TCG (S) TCC (S) TCC (S) TCC (S) TCC (S) TCG (S) TCC (S) TCC (S) TCG (S) TCA (S) TCC (S) TCC (S) TCG (S) TCC (S) TCC (S) TCA (S) TCC (S) TCC (S) TCG (S) TCC (S) TCC (S) TCG (S) TCA (S) TCA (S) TCG (S) TCC (S) TCC (S) TCC (S) TCC (S) TCC (S) TCC (S) 
   295      1   -43.3346532581   0.000000000000       0.0000  TCG (S) TCG (S) TCG (S) TCC (S) TCG (S) TCG (S) TCG (S) TCG (S) TCG (S) TCG (S) TCG (S) TCG (S) TCG (S) TCG (S) TCG (S) TCG (S) TCC (S) GCC (A) TCG (S) TCG (S) TCC (S) TCC (S) TCG (S) TCG (S) TCC (S) TCG (S) TCC (S) TCG (S) GCG (A) TCG (S) TCC (S) TCC (S) TCG (S) TCG (S) TCC (S) TCG (S) TCA (S) TCC (S) TCG (S) TCG (S) TCC (S) TCG (S) TCG (S) TCG (S) TCC (S) TCG (S) TCG (S) TCC (S) TCG (S) TCG (S) TCC (S) TCG (S) TCA (S) TCC (S) TCG (S) TCG (S) TCG (S) TCG (S) TCC (S) TCC (S) TCG (S) TCC (S) TCG (S) TCC (S) 
   296      1   -29.2564320749   0.000000000000       0.0000  TCT (S) TCT (S) TCT (S) TCC (S) TCC (S) TCT (S) TCT (S) --- (-) --- (-) TCA (S) TCA (S) TCA (S) TCT (S) TCT (S) TCA (S) TCT (S) TCC (S) TCT (S) TCT (S) TCT (S) TCC (S) TCT (S) TCC (S) TCC (S) TCC (S) TCC (S) TCC (S) TCT (S) TCC (S) TCC (S) TCC (S) TCC (S) TCT (S) TCT (S) TCC (S) TCC (S) TCC (S) TCC (S) TCT (S) TCC (S) TCC (S) TCT (S) --- (-) TCC (S) TCC (S) TCT (S) TCC (S) TCC (S) TCT (S) TCC (S) TCC (S) --- (-) TCC (S) TCC (S) --- (-) TCT (S) TCT (S) TCT (S) TCC (S) TCG (S) TCC (S) TCG (S) TCC (S) TCC (S) 
   297      1   -55.3699329018   0.000000000000       0.0000  TCT (S) TCT (S) TCT (S) TCT (S) TCC (S) TCG (S) TCT (S) --- (-) --- (-) TCC (S) TCG (S) TCC (S) TCG (S) TCG (S) TCG (S) TCG (S) TCT (S) TCT (S) TCT (S) TCT (S) TCC (S) TCT (S) TCA (S) TCG (S) TCT (S) TCT (S) TCT (S) TCT (S) TCA (S) TCG (S) TCT (S) TCT (S) TCC (S) TCT (S) TCT (S) TCT (S) TCT (S) TCT (S) TCT (S) TCT (S) TCT (S) TCT (S) --- (-) TCT (S) TCT (S) TCT (S) TCT (S) CCA (P) TCT (S) TCT (S) TCT (S) --- (-) TCT (S) TCT (S) --- (-) TCT (S) TCT (S) TCT (S) TCT (S) TCG (S) TCT (S) TCG (S) TCT (S) TCT (S) 
   298      1   -73.4964596857   0.000000000000       0.0000  TCT (S) TCT (S) TCT (S) TCT (S) TCT (S) GCT (A) TCT (S) --- (-) --- (-) TCT (S) TCT (S) TCT (S) TCT (S) TAT (Y) TCT (S) TCT (S) ACG (T) ACT (T) TCT (S) TCT (S) TAT (Y) TCT (S) TCT (S) TCG (S) TCT (S) TCT (S) TCT (S) TCT (S) TCG (S) TCG (S) TCT (S) GCT (A) TCT (S) TCT (S) TCT (S) TCT (S) TCT (S) TCT (S) TCT (S) TCT (S) TCT (S) TCT (S) --- (-) TCT (S) TCT (S) TCT (S) TCT (S) CCT (P) TTT (F) TCT (S) TCT (S) --- (-) TCT (S) TCT (S) --- (-) TTT (F) TTT (F) TCT (S) TCT (S) GAT (D) TCT (S) GAC (D) TCT (S) GCC (A) 
   299      1   -33.0009436744   0.000000000000       0.0000  TCT (S) TGC (C) TGC (C) TGC (C) TGC (C) TGC (C) TGC (C) TGC (C) TGC (C) TGC (C) TGC (C) TGC (C) TGC (C) TGC (C) TGC (C) TGC (C) TGC (C) TGC (C) TGC (C) TGC (C) ATG (M) TGC (C) TGC (C) TGC (C) TGC (C) TGC (C) TGC (C) TGC (C) TGC (C) TGC (C) TGC (C) TGC (C) TGT (C) TGC (C) TGC (C) TGC (C) TGC (C) TGC (C) TGC (C) TGC (C) TGC (C) TGC (C) --- (-) TGC (C) TGC (C) TGC (C) TGC (C) TGC (C) TCT (S) TGC (C) TGC (C) --- (-) TGC (C) TGC (C) --- (-) TCT (S) TCT (S) TGC (C) TGC (C) TGC (C) TGC (C) TGC (C) TGC (C) TGC (C) 
   300      1   -23.2593461775   0.000000000079       0.0000  TGC (C) TGC (C) TGC (C) AGC (S) AGC (S) TCC (S) TCC (S) AGC (S) TGC (C) TGC (C) TGC (C) TGC (C) TGC (C) TGC (C) TGC (C) TGC (C) TCT (S) TCA (S) TGC (C) TGC (C) AGC (S) TGC (C) AGC (S) AGC (S) TGC (C) AGC (S) AGC (S) TGC (C) AGC (S) AGC (S) TGC (C) TGC (C) TGC (C) TGC (C) AGC (S) AGC (S) AGC (S) AGC (S) TGC (C) AGC (S) AGC (S) TGC (C) TGC (C) AGC (S) AGC (S) TGC (C) AGC (S) AGC (S) TGC (C) AGC (S) AGC (S) TGC (C) AGC (S) AGC (S) TGC (C) TGC (C) TGC (C) TGC (C) AGC (S) AGC (S) TGC (C) AGC (S) TGC (C) TGC (C) 
   301      1   -26.0431858661   0.000000000005       0.0000  TGC (C) TGC (C) TGC (C) TAC (Y) TAC (Y) TGC (C) TGC (C) TAC (Y) TGC (C) TGC (C) TGC (C) TGC (C) TGC (C) TGC (C) TGC (C) TGC (C) TGC (C) TAC (Y) TAC (Y) TGC (C) TAC (Y) TGC (C) TAC (Y) TAC (Y) TGC (C) TAC (Y) TAC (Y) TGC (C) TAC (Y) TAC (Y) TCC (S) TGC (C) TGC (C) TGC (C) TAC (Y) TAC (Y) TAC (Y) TAC (Y) TGC (C) TAC (Y) TAC (Y) TGC (C) TGC (C) TAC (Y) TAC (Y) TGC (C) TAC (Y) TAC (Y) TGC (C) TAC (Y) TAC (Y) TGC (C) TAC (Y) TAC (Y) TGC (C) TGC (C) TGC (C) TGC (C) TAC (Y) TAT (Y) TGC (C) TAC (Y) TGC (C) TGC (C) 
   302      1   -21.3687687222   0.000000000524       0.0000  TGC (C) TGC (C) TGC (C) TGC (C) TGC (C) TGC (C) TGC (C) --- (-) --- (-) TGC (C) TGC (C) TGC (C) TGC (C) TGC (C) TGC (C) TGC (C) TGC (C) TGC (C) TGC (C) TGC (C) TGC (C) TGC (C) TGT (C) TGC (C) TTC (F) TGC (C) TGC (C) TGC (C) TGC (C) TGC (C) TTC (F) TTC (F) TGC (C) TGC (C) TGC (C) TGC (C) TGC (C) TGC (C) TGC (C) TGC (C) TGC (C) TGC (C) --- (-) TGC (C) TGC (C) TGC (C) TGC (C) TCC (S) TGC (C) TGC (C) TGC (C) --- (-) TGC (C) TGC (C) --- (-) TGC (C) TGC (C) TGC (C) TGC (C) TGC (C) TTC (F) TGC (C) TTC (F) TTC (F) 
   303      1   -41.1576342965   0.000000000000       0.0000  TGC (C) TGC (C) TGC (C) TGC (C) TGC (C) TGC (C) TGC (C) GCC (A) --- (-) TGC (C) TGC (C) TGC (C) TGC (C) TGC (C) TGC (C) TGC (C) TGC (C) TCT (S) TGC (C) TGC (C) AAA (K) TGC (C) TGC (C) TGC (C) TGC (C) TGC (C) TGC (C) TGC (C) TGC (C) TGC (C) TGC (C) TGC (C) TGC (C) TGC (C) TGC (C) TGC (C) TGC (C) TGC (C) TGC (C) TGC (C) TGC (C) TGC (C) --- (-) TGC (C) TGC (C) TGC (C) TGC (C) TGC (C) TGC (C) TGC (C) TGC (C) --- (-) TGC (C) TGC (C) --- (-) TGC (C) TGC (C) TGC (C) TGC (C) TGC (C) TGC (C) TGC (C) TGC (C) TGC (C) 
   304      1   -23.0654456413   0.000000000096       0.0000  TGC (C) TGC (C) TGC (C) TGC (C) TGC (C) TGT (C) TGT (C) TGC (C) TGC (C) TGC (C) TGC (C) TGC (C) TGC (C) TGC (C) TGC (C) TGC (C) TGC (C) TGC (C) TGC (C) TGC (C) TGC (C) TGC (C) TGC (C) TGC (C) TGC (C) TGC (C) GGC (G) TGC (C) TGC (C) TGC (C) TGC (C) TGC (C) TGC (C) TGC (C) TGC (C) TGC (C) TGC (C) TGC (C) TGC (C) TGC (C) TGC (C) TGC (C) TGC (C) TGC (C) TGC (C) TGC (C) TGC (C) TGC (C) TGC (C) TGC (C) TGC (C) TGC (C) TGC (C) TGC (C) TGC (C) TGC (C) TGC (C) TGC (C) TGC (C) TGC (C) TGC (C) TGT (C) TGC (C) TGC (C) 
   305      1   -85.2851927349   0.000000000000       0.0000  TGC (C) TGC (C) TGT (C) CTC (L) ATG (M) GTT (V) GTT (V) --- (-) --- (-) TGC (C) TGC (C) TGC (C) TGC (C) TGC (C) TGC (C) TGC (C) ATT (I) ATT (I) CAT (H) TGC (C) ATG (M) TGC (C) ACG (T) --- (-) TGC (C) ATG (M) CTC (L) TGT (C) --- (-) --- (-) CGC (R) TGC (C) TGC (C) TGC (C) CTC (L) GTG (V) ATC (I) CTT (L) TGT (C) GTG (V) CTC (L) TGT (C) --- (-) GTG (V) CTC (L) TGC (C) ATC (I) GCC (A) TGC (C) GTG (V) CTC (L) --- (-) ATC (I) CTT (L) --- (-) TGC (C) TGC (C) TGC (C) CTC (L) --- (-) TGC (C) --- (-) TGC (C) TGC (C) 
   306      1   -13.7668995159   0.000001049812       0.0004  TGG (W) TGG (W) TGG (W) TGG (W) TGG (W) TGG (W) TGG (W) TGG (W) TGG (W) TGG (W) TGG (W) TGG (W) TGG (W) TGG (W) TGG (W) TGG (W) TCA (S) TGG (W) TGG (W) TGG (W) TGG (W) TGG (W) TGG (W) TGG (W) TGG (W) TGG (W) TGG (W) TGG (W) TGG (W) TGG (W) TGG (W) TGG (W) TGG (W) TGG (W) TGG (W) TGG (W) TGG (W) TGG (W) TGG (W) TGG (W) TGG (W) TGG (W) TGG (W) TGG (W) TGG (W) TGG (W) TGG (W) TGG (W) TGG (W) TGG (W) TGG (W) TGG (W) TGG (W) TGG (W) TGG (W) TGG (W) TGG (W) TGG (W) TGG (W) TGG (W) TGG (W) TGG (W) TGG (W) TGG (W) 
   307      1    -6.3908118420   0.001676894275       0.5618  TGG (W) TGG (W) TGG (W) TGG (W) TGG (W) TGG (W) TGG (W) TGG (W) TGG (W) TGG (W) TGG (W) TGG (W) TGG (W) TGG (W) TGG (W) TGG (W) TGG (W) TGG (W) TGG (W) TGG (W) TGG (W) TGG (W) TGG (W) TGG (W) TGG (W) TGG (W) TGG (W) TGG (W) TGG (W) TGG (W) TGG (W) TGG (W) TGG (W) TGG (W) TGG (W) TGG (W) TGG (W) TGG (W) TGG (W) TGG (W) TGG (W) TGG (W) TGG (W) TGG (W) TGG (W) TGG (W) TGG (W) TGG (W) TGG (W) TGG (W) TGG (W) TGG (W) TGG (W) TGG (W) TGG (W) TGG (W) TGG (W) TGG (W) TGG (W) TGG (W) TGG (W) TGG (W) TGG (W) TGG (W) 
   308      1   -25.7742042491   0.000000000006       0.0000  TGT (C) TGC (C) TGC (C) TGC (C) TGC (C) TGT (C) TGT (C) --- (-) --- (-) TGC (C) TGC (C) TGC (C) TGC (C) TGC (C) TGC (C) TGC (C) TGT (C) TGC (C) TGC (C) TGC (C) TGC (C) TGC (C) TGC (C) TGC (C) TGC (C) TGC (C) TGC (C) TGC (C) TGC (C) TGC (C) TGC (C) TGC (C) TGC (C) TGC (C) TGC (C) TGC (C) TGC (C) TGC (C) TGC (C) TGC (C) TGC (C) TGC (C) --- (-) TGC (C) TGC (C) TGC (C) TGC (C) TCA (S) TGT (C) TGC (C) TGC (C) --- (-) TGC (C) TGC (C) --- (-) TGT (C) TGT (C) TGC (C) TGC (C) TGC (C) TGC (C) TGC (C) TGC (C) TGC (C) 
   309      1   -41.2948647083   0.000000000000       0.0000  TTC (F) CTC (L) TTC (F) CTG (L) CTG (L) CTC (L) CTC (L) --- (-) --- (-) TTC (F) TTC (F) TTC (F) TTC (F) TTC (F) TTC (F) TTC (F) CTC (L) CTG (L) TTT (F) CTT (L) CTG (L) CTC (L) CTG (L) CTG (L) CTC (L) CTG (L) CTG (L) TTC (F) CTG (L) CTG (L) CTC (L) CTG (L) TTC (F) TTC (F) CTG (L) CTG (L) CTG (L) CTG (L) TTC (F) CTG (L) CTG (L) TTC (F) --- (-) CTG (L) CTG (L) TTC (F) CTG (L) TCG (S) TTC (F) CTG (L) CTG (L) --- (-) CTG (L) CTG (L) --- (-) TTC (F) TTC (F) TTC (F) CTG (L) CTG (L) CTG (L) CTG (L) CTG (L) CTG (L) 
   310      1   -44.2720129422   0.000000000000       0.0000  TTC (F) GTC (V) GTC (V) CTC (L) CTC (L) TTG (L) TTG (L) CTC (L) GTC (V) GTC (V) GTC (V) GTC (V) GTC (V) --- (-) GTC (V) GTC (V) TTG (L) TCG (S) TTC (F) GTC (V) ATC (I) GTC (V) CTC (L) CCC (P) GTC (V) CTC (L) CTC (L) GTC (V) CCC (P) CCC (P) GTC (V) GTC (V) GTC (V) GTC (V) CTC (L) CTC (L) CTC (L) CTC (L) GTC (V) CTC (L) CTC (L) GTC (V) GTC (V) CTC (L) CTC (L) GTC (V) CTC (L) CTC (L) TTC (F) CTC (L) CTC (L) GTC (V) CTC (L) CTC (L) GTC (V) TTC (F) TTC (F) GTC (V) CTC (L) CCG (P) GTC (V) CCG (P) GTC (V) GTC (V) 
   311      1   -56.0781394108   0.000000000000       0.0000  TTC (F) TAC (Y) TAC (Y) TAC (Y) TAC (Y) TAC (Y) TAC (Y) --- (-) TAC (Y) TAC (Y) TAT (Y) TAC (Y) TAC (Y) TAT (Y) TAT (Y) TAC (Y) TAC (Y) TAT (Y) TAT (Y) TAT (Y) CTT (L) TAT (Y) TAC (Y) TAC (Y) TAC (Y) TAC (Y) TAC (Y) TAC (Y) TAC (Y) TAC (Y) TAC (Y) TAC (Y) TAT (Y) TAC (Y) TAC (Y) TAC (Y) TAC (Y) TAC (Y) TAC (Y) TAC (Y) TAT (Y) TAC (Y) --- (-) TAC (Y) TAC (Y) TAC (Y) TAC (Y) TAC (Y) TTC (F) TAC (Y) TAC (Y) --- (-) TAC (Y) TAC (Y) --- (-) TTC (F) TTC (F) TAC (Y) TAC (Y) TAC (Y) TAC (Y) TAC (Y) TAC (Y) TAC (Y) 
   312      1   -76.2689270684   0.000000000000       0.0000  TTC (F) TCC (S) TCC (S) GCG (A) GCG (A) TCT (S) TCT (S) --- (-) --- (-) TCC (S) TCC (S) TCC (S) TCT (S) TCT (S) TCC (S) TCC (S) TTG (L) TCC (S) GCC (A) TCT (S) GCC (A) TCC (S) GCC (A) GCC (A) TCC (S) GCG (A) GCG (A) TCC (S) GCC (A) GCT (A) TCC (S) TCC (S) TTC (F) TCC (S) GCG (A) GCG (A) GCG (A) GTG (V) TCC (S) GCG (A) GCG (A) TCC (S) --- (-) GCG (A) GCG (A) TCC (S) GCG (A) CAA (Q) TTC (F) GCG (A) GCG (A) --- (-) GCG (A) GTG (V) --- (-) TTC (F) TTC (F) TCC (S) GCG (A) TCG (S) TCC (S) CCG (P) TCC (S) TCC (S) 
   313      1   -40.2879353256   0.000000000000       0.0000  TTC (F) TTC (F) TTC (F) CTC (L) CTC (L) TTC (F) TTC (F) CTC (L) TTC (F) CTG (L) CTG (L) CTG (L) CTG (L) TTG (L) CTG (L) CTG (L) TGC (C) GGC (G) TTC (F) CTC (L) CTC (L) TTC (F) CTC (L) CTC (L) GTC (V) CTC (L) CTC (L) TTC (F) CTC (L) CTC (L) GTC (V) GTC (V) TTC (F) TTC (F) CTC (L) CTC (L) CTC (L) CTC (L) TTC (F) CTC (L) CTC (L) TTC (F) TTC (F) CTC (L) CTC (L) TTC (F) CTC (L) CTC (L) TTC (F) CTC (L) CTC (L) TTC (F) CTC (L) CTC (L) TTC (F) TTC (F) TTC (F) TTC (F) CTC (L) CTC (L) TTC (F) CTC (L) TTC (F) GTC (V) 
   314      1    -9.0245001762   0.000120422980       0.0403  TTC (F) TTC (F) TTC (F) TTC (F) TTC (F) TTC (F) TTC (F) --- (-) --- (-) TTC (F) TTC (F) TTC (F) TTC (F) TTC (F) TTC (F) TTC (F) TTC (F) TTC (F) TTC (F) TTC (F) TTC (F) TTC (F) TTC (F) TTC (F) TTC (F) TTC (F) TTC (F) TTC (F) TTC (F) TTC (F) TTC (F) TTC (F) TTC (F) TTC (F) TTC (F) TTC (F) TTC (F) TTC (F) TTC (F) TTC (F) TTC (F) TTC (F) --- (-) TTC (F) TTC (F) TTC (F) TTC (F) --- (-) TTC (F) TTC (F) TTC (F) --- (-) TTC (F) TTC (F) --- (-) TTC (F) TTC (F) TTC (F) TTC (F) TTC (F) TTC (F) TTC (F) TTC (F) TTC (F) 
   315      1   -14.7172740602   0.000000405853       0.0001  TTC (F) TTC (F) TTC (F) TTC (F) TTC (F) TTC (F) TTC (F) --- (-) --- (-) TTC (F) TTC (F) TTC (F) TTC (F) TTC (F) TTC (F) TTC (F) TTT (F) TTT (F) TTC (F) TTT (F) TTC (F) TTC (F) TTC (F) TTC (F) TTC (F) TTC (F) TTC (F) TTC (F) TTC (F) TTC (F) TTC (F) TTC (F) TTC (F) TTC (F) TTC (F) TTC (F) TTC (F) TTC (F) TTC (F) TTC (F) TTC (F) TTC (F) --- (-) TTC (F) TTC (F) TTC (F) TTC (F) --- (-) TTC (F) TTC (F) TTC (F) --- (-) TTC (F) TTC (F) --- (-) TTC (F) TTC (F) TTC (F) TTC (F) TTC (F) TTC (F) TTC (F) TTC (F) TTC (F) 
   316      1   -18.2093068431   0.000000012354       0.0000  TTC (F) TTC (F) TTC (F) TTC (F) TTC (F) TTC (F) TTC (F) TTC (F) TTC (F) TTC (F) TTC (F) TTC (F) TTC (F) TTC (F) TTC (F) TTC (F) TTC (F) GTG (V) TTC (F) TTC (F) TTC (F) TTC (F) TTC (F) TTC (F) TTC (F) TTC (F) TTC (F) TTC (F) TTC (F) TTC (F) TTC (F) TTC (F) TTC (F) TTC (F) TTC (F) TTC (F) TTC (F) TTC (F) TTT (F) TTC (F) TTC (F) TTC (F) TTC (F) TTC (F) TTC (F) TTC (F) TTC (F) TTC (F) TTC (F) TTC (F) TTC (F) TTC (F) TTC (F) TTC (F) TTT (F) TTC (F) TTC (F) TTC (F) TTC (F) TTC (F) TTC (F) TTC (F) TTC (F) TTC (F) 
   317      1   -21.3847812665   0.000000000516       0.0000  TTC (F) TTC (F) TTC (F) TTC (F) TTC (F) TTC (F) TTC (F) TTC (F) TTC (F) TTC (F) TTC (F) TTC (F) TTC (F) TTC (F) TTC (F) TTC (F) TTC (F) TTC (F) TTC (F) TTC (F) TTT (F) TTC (F) TTC (F) TTC (F) TTC (F) TTC (F) TTC (F) TTC (F) TTC (F) TTC (F) TTT (F) TTC (F) TTC (F) TTC (F) TTC (F) TTC (F) TTC (F) TTC (F) TTC (F) TTC (F) TTC (F) TTC (F) TTC (F) TTC (F) TTC (F) TTC (F) TTC (F) TTC (F) TTC (F) TTC (F) TTC (F) TTC (F) TTC (F) TTC (F) TTC (F) TTC (F) TTC (F) TTC (F) TTC (F) TTT (F) TTC (F) TTC (F) TTC (F) TTC (F) 
   318      1   -17.1270264408   0.000000036461       0.0000  TTC (F) TTC (F) TTC (F) TTC (F) TTC (F) TTC (F) TTC (F) TTC (F) TTC (F) TTC (F) TTC (F) TTC (F) TTC (F) TTC (F) TTC (F) TTC (F) TTC (F) TTC (F) TTC (F) TTT (F) TTC (F) TTC (F) TTC (F) CTC (L) TTC (F) TTC (F) TTC (F) TTC (F) TTC (F) TTC (F) TTC (F) TTC (F) TTC (F) TTC (F) TTC (F) TTC (F) TTC (F) TTC (F) TTC (F) TTC (F) TTC (F) TTC (F) TTC (F) TTC (F) TTC (F) TTC (F) TTC (F) TTC (F) TTC (F) TTC (F) TTC (F) TTC (F) TTC (F) TTC (F) TTC (F) TTC (F) TTC (F) TTC (F) TTC (F) TTC (F) TTC (F) TTC (F) TTC (F) TTC (F) 
   319      1   -34.5028396734   0.000000000000       0.0000  TTC (F) TTC (F) TTC (F) TTC (F) TTC (F) TTT (F) TTC (F) --- (-) --- (-) TTT (F) TTT (F) TTT (F) TTT (F) TTT (F) TTT (F) TTT (F) TTC (F) TAC (Y) TTC (F) TTC (F) TTC (F) TTC (F) TTC (F) CTC (L) TTC (F) TTC (F) TTC (F) TTC (F) TTC (F) TTC (F) TTC (F) TTC (F) TTT (F) TTC (F) TTC (F) TTC (F) TTC (F) TTC (F) TTC (F) TTC (F) TTC (F) TTC (F) --- (-) TTC (F) TTC (F) TTC (F) TTC (F) --- (-) TTT (F) TTC (F) TTC (F) --- (-) TTC (F) TTC (F) --- (-) TTT (F) TTT (F) TTC (F) TTC (F) TTC (F) TTC (F) TTC (F) TTC (F) TTT (F) 
   320      1   -13.6020404350   0.000001237967       0.0004  TTC (F) TTC (F) TTC (F) TTC (F) TTC (F) TTT (F) TTT (F) TTC (F) TTC (F) TTC (F) TTC (F) TTC (F) TTC (F) TTC (F) TTC (F) TTC (F) TTC (F) TTC (F) TTC (F) TTT (F) TTC (F) TTC (F) TTC (F) TTC (F) TTC (F) TTC (F) TTC (F) TTC (F) TTC (F) TTC (F) TTC (F) TTC (F) TTC (F) TTC (F) TTC (F) TTC (F) TTC (F) TTC (F) TTC (F) TTC (F) TTC (F) TTC (F) TTC (F) TTC (F) TTC (F) TTC (F) TTC (F) TTC (F) TTC (F) TTC (F) TTC (F) TTC (F) TTC (F) TTC (F) TTC (F) TTC (F) TTC (F) TTC (F) TTC (F) TTC (F) TTC (F) TTC (F) TTC (F) TTC (F) 
   321      1   -18.6313941874   0.000000008100       0.0000  TTC (F) TTC (F) TTC (F) TTC (F) TTC (F) TTT (F) TTT (F) TTC (F) TTC (F) TTC (F) TTC (F) TTC (F) TTC (F) TTC (F) TTC (F) TTC (F) TTC (F) TTC (F) TTC (F) TTT (F) TTC (F) TTC (F) TTC (F) TTC (F) TTC (F) TTC (F) TTC (F) TTT (F) TTC (F) TTC (F) TTC (F) TTC (F) TTC (F) TTC (F) TTC (F) TTC (F) TTC (F) TTC (F) TTC (F) TTC (F) TTC (F) TTC (F) TTC (F) TTC (F) TTC (F) TTC (F) TTC (F) TTC (F) TTC (F) TTC (F) TTC (F) TTC (F) TTC (F) TTC (F) TTC (F) TTC (F) TTC (F) TTC (F) TTC (F) TTC (F) TTC (F) TTC (F) TTC (F) TTC (F) 
   322      1   -46.8184274293   0.000000000000       0.0000  TTC (F) TTC (F) TTC (F) TTC (F) TTT (F) TTT (F) TTT (F) TCA (S) --- (-) TTC (F) TTC (F) TTC (F) TTC (F) TTC (F) TTC (F) TTC (F) TTT (F) TCT (S) TTC (F) TTC (F) TTC (F) TTT (F) TTC (F) TTC (F) TTT (F) TTT (F) TTC (F) TTC (F) TTC (F) TTC (F) TTC (F) TTC (F) TTC (F) TTC (F) TTC (F) TTT (F) TTT (F) TTC (F) TTC (F) TTC (F) TTC (F) TTC (F) --- (-) TTT (F) TTC (F) TTC (F) TTT (F) TTC (F) TTC (F) TTT (F) TTC (F) --- (-) TTT (F) TTC (F) --- (-) TTC (F) TTC (F) TTC (F) TTC (F) TTC (F) TTC (F) TTT (F) TTC (F) TTC (F) 
   323      1   -46.6312249282   0.000000000000       0.0000  TTC (F) TTC (F) TTT (F) TTG (L) TTG (L) TTC (F) TTC (F) --- (-) --- (-) TTC (F) TTC (F) TTC (F) TTC (F) TTC (F) TTC (F) TTC (F) CTC (L) CTC (L) TTC (F) TTC (F) GTC (V) TTC (F) TTC (F) CTG (L) TTC (F) CTG (L) TTC (F) TTC (F) CTC (L) CTG (L) TTC (F) TTC (F) TTC (F) TTC (F) TTC (F) CTG (L) CTG (L) TTC (F) TTC (F) CTG (L) TTC (F) TTC (F) --- (-) CTG (L) TTC (F) TTC (F) CTG (L) TTC (F) TTC (F) CTG (L) TTC (F) --- (-) CTG (L) TTC (F) --- (-) TTC (F) TTC (F) TTC (F) TTC (F) TTC (F) TTC (F) TTC (F) TTC (F) TTC (F) 
   324      1   -71.6117123998   0.000000000000       0.0000  TTC (F) TTT (F) TTC (F) TTG (L) TTG (L) CTC (L) TTC (F) --- (-) --- (-) TTC (F) TTC (F) TTC (F) TTC (F) TTC (F) TTC (F) TTC (F) CTA (L) TTT (F) TTG (L) TTC (F) TTG (L) TTC (F) TTG (L) CTG (L) TTC (F) TTG (L) TTG (L) TTC (F) CTG (L) CTG (L) TTC (F) TAC (Y) TTC (F) TTC (F) TTG (L) TTG (L) TTG (L) TTG (L) TTC (F) TTG (L) TTG (L) TTC (F) --- (-) TTG (L) --- (-) TTC (F) TTG (L) ACC (T) TTC (F) TTG (L) TTG (L) CAA (Q) TTG (L) TTG (L) --- (-) TTC (F) TTC (F) TTC (F) TTG (L) CTC (L) TTC (F) CTC (L) TTC (F) TAC (Y) 
   325      1   -63.9087030354   0.000000000000       0.0000  TTG (L) CTC (L) TTG (L) CTC (L) CTC (L) CTA (L) CTA (L) CTG (L) TTG (L) TTG (L) CTG (L) TTG (L) CTG (L) TTG (L) CTG (L) CTG (L) TTA (L) ATG (M) TTG (L) TTG (L) CTC (L) TTG (L) CTG (L) CTC (L) CTC (L) CTG (L) CTG (L) CTC (L) CTC (L) CTC (L) CTC (L) CTC (L) TTG (L) TTG (L) CTG (L) CTG (L) CTG (L) CTG (L) CTC (L) CTG (L) CTG (L) TTG (L) TTG (L) CTG (L) CTG (L) TTG (L) CTG (L) CTG (L) TTG (L) CTG (L) CTG (L) TTG (L) CTG (L) CTG (L) CTC (L) TTG (L) TTG (L) TTG (L) CTG (L) CTC (L) CTC (L) CTC (L) CTC (L) CTC (L) 
   326      1   -29.6220479442   0.000000000000       0.0000  TTG (L) CTG (L) CTG (L) GCG (A) GCG (A) TTG (L) TTG (L) GCG (A) CTG (L) CTG (L) CTG (L) CTG (L) CTG (L) TTG (L) CTG (L) CTG (L) CTG (L) CTG (L) GCG (A) TTG (L) GCG (A) CTG (L) GCG (A) GCG (A) CTG (L) GCG (A) GCG (A) CTG (L) GCG (A) GCG (A) CTG (L) CTG (L) TTG (L) CTG (L) GCG (A) GCG (A) GCG (A) GCG (A) CTG (L) GCG (A) GCG (A) CTG (L) TTG (L) GCG (A) GCG (A) CTG (L) GCG (A) GCG (A) TTG (L) GCG (A) GCG (A) CTG (L) GCG (A) GCG (A) CTG (L) TTG (L) TTG (L) CTG (L) GCG (A) GCG (A) CTG (L) GCG (A) CTG (L) CTG (L) 
   327      1   -39.3188153433   0.000000000000       0.0000  TTG (L) CTG (L) TTG (L) CTC (L) CTC (L) TTG (L) TTG (L) CTC (L) CTC (L) CTC (L) CTC (L) CTC (L) CTC (L) CTC (L) CTC (L) CTC (L) CTT (L) CTG (L) TTG (L) TTG (L) CTC (L) TTG (L) CTC (L) CTC (L) CTC (L) CTC (L) CTC (L) CTC (L) CTC (L) CTC (L) CTC (L) CTC (L) TTG (L) CTC (L) CTC (L) CTC (L) CTC (L) CTC (L) CTC (L) CTC (L) CTC (L) CTC (L) TTG (L) CTC (L) CTC (L) CTC (L) CTC (L) CTC (L) TTG (L) CTC (L) CTC (L) CTC (L) CTC (L) CTC (L) CTC (L) TTG (L) TTG (L) CTC (L) CTC (L) CTC (L) CTC (L) CTC (L) CTC (L) CTC (L) 
   328      1   -48.6551476289   0.000000000000       0.0000  TTG (L) CTG (L) TTG (L) CTG (L) CTC (L) ATG (M) ATG (M) --- (-) --- (-) CTG (L) CTG (L) CTG (L) CTG (L) CTG (L) CTG (L) CTG (L) TTG (L) TTG (L) ATG (M) CTG (L) CTG (L) CTG (L) CTG (L) CTG (L) CTG (L) CTC (L) CTG (L) CTG (L) CTA (L) CTG (L) CTG (L) CTG (L) CTG (L) CTG (L) CTG (L) CTC (L) CTC (L) CTG (L) CTG (L) CTC (L) CTG (L) CTG (L) --- (-) CTC (L) CTG (L) CTG (L) CTC (L) TCG (S) CTG (L) CTC (L) CTG (L) --- (-) CTC (L) CTG (L) --- (-) CTG (L) CTG (L) CTG (L) CTG (L) CTG (L) CTG (L) CTT (L) CTG (L) CTG (L) 
   329      1   -53.4658587321   0.000000000000       0.0000  TTG (L) TTG (L) TTG (L) CTG (L) CTT (L) TTG (L) TTG (L) --- (-) --- (-) TTG (L) TTG (L) TTG (L) TTG (L) TTG (L) TTG (L) TTG (L) GTG (V) TTT (F) TTG (L) TTG (L) CTG (L) ACG (T) CTG (L) CTG (L) CTG (L) CTT (L) CTG (L) TTG (L) CTG (L) CTG (L) CTG (L) GTG (V) TTG (L) TTG (L) CTG (L) CTT (L) CTA (L) CTG (L) TTG (L) CTT (L) CTG (L) TTG (L) --- (-) CTT (L) CTG (L) TTG (L) CTA (L) --- (-) TTG (L) CTT (L) CTG (L) --- (-) CTA (L) CTG (L) --- (-) TTG (L) TTG (L) TTG (L) CTG (L) CTG (L) CTC (L) CTG (L) CTC (L) GTG (V) 
   330      1   -79.9208848965   0.000000000000       0.0000  TTT (F) CTC (L) CTT (L) GTG (V) GCG (A) ATC (I) ATC (I) --- (-) --- (-) CTC (L) CTC (L) CTC (L) CTC (L) CTC (L) CTC (L) CTC (L) GCA (A) CTT (L) GTC (V) CTG (L) GCC (A) CTC (L) GCC (A) --- (-) ACC (T) GCG (A) GTG (V) CTT (L) GGC (G) TGC (C) GCC (A) TCC (S) CTT (L) CTT (L) GTG (V) GCG (A) GCG (A) GTG (V) CTT (L) GCG (A) GTG (V) CTT (L) --- (-) GCG (A) GTG (V) CTT (L) GCG (A) GTG (V) CTT (L) GCG (A) GTG (V) --- (-) GCG (A) GTG (V) --- (-) CTT (L) CTT (L) CTT (L) GTG (V) GCC (A) GCC (A) GCC (A) GCC (A) CTC (L) 
   331      1   -58.3902995673   0.000000000000       0.0000  TTT (F) CTC (L) TTC (F) CTG (L) CTG (L) ATA (I) ATC (I) CTG (L) TTC (F) TTC (F) TTC (F) TTC (F) TTC (F) TTC (F) TTC (F) TTC (F) GTA (V) AAA (K) CTC (L) CTG (L) CTC (L) TTC (F) CTC (L) CTC (L) CTC (L) CTG (L) CTG (L) TTC (F) CTC (L) CTC (L) CTC (L) CTC (L) TTC (F) TTC (F) CTG (L) CTG (L) CTG (L) CTG (L) TTC (F) CTG (L) CTG (L) TTC (F) TTC (F) CTG (L) CTG (L) TTC (F) CTG (L) CTG (L) TTC (F) CTG (L) CTG (L) TTC (F) CTG (L) CTG (L) TTC (F) TTC (F) TTC (F) TTC (F) CTG (L) CTG (L) ATC (I) CTG (L) ATC (I) CTC (L) 
   332      1   -18.7558958384   0.000000007152       0.0000  TTT (F) TTC (F) TTC (F) TTC (F) TTC (F) TTC (F) TTC (F) TTC (F) TTC (F) TTC (F) TTC (F) TTC (F) TTC (F) TTC (F) TTC (F) TTC (F) TTC (F) TTC (F) TTC (F) TTC (F) TTC (F) TTC (F) TTC (F) TTC (F) TTC (F) TTC (F) TTC (F) TTC (F) TAC (Y) TTC (F) TTC (F) TTC (F) TTC (F) TTC (F) TTC (F) TTC (F) TTC (F) TTC (F) TTC (F) TTC (F) TTC (F) TTC (F) TTC (F) TTC (F) TTC (F) TTC (F) TTC (F) TTC (F) TTT (F) TTC (F) TTC (F) TTC (F) TTC (F) TTC (F) TTC (F) TTT (F) TTT (F) TTC (F) TTC (F) TTC (F) TTC (F) TTC (F) TTC (F) TTC (F) 
   333      1   -34.8169210709   0.000000000000       0.0000  TTT (F) TTC (F) TTC (F) TTC (F) TTC (F) TTT (F) TTT (F) TTC (F) TTC (F) TTC (F) TTC (F) TTC (F) TTC (F) TTA (L) TTC (F) TTC (F) TTT (F) TTC (F) TTC (F) TTC (F) TTC (F) TTC (F) TTC (F) TTC (F) TTC (F) TTC (F) TTT (F) TTC (F) TTC (F) TTC (F) TTC (F) TTC (F) TTT (F) TTC (F) TTC (F) TTC (F) TTC (F) TTC (F) TTC (F) TTC (F) TTC (F) TTC (F) TTT (F) TTC (F) TTC (F) TTC (F) TTC (F) TTC (F) TTT (F) TTC (F) TTC (F) TTC (F) TTC (F) TTC (F) TTC (F) TTT (F) TTT (F) TTC (F) TTC (F) TTC (F) TTC (F) CTC (L) TTC (F) TTC (F) 
   334      1   -33.5278641879   0.000000000000       0.0000  TTT (F) TTC (F) TTT (F) TTC (F) TTC (F) TTC (F) TTC (F) TTC (F) TTT (F) TTT (F) TTT (F) TTT (F) TTT (F) TGT (C) TTT (F) TTT (F) TTC (F) TTT (F) TTT (F) TTT (F) TTC (F) TTT (F) TTC (F) TTC (F) TTC (F) TTC (F) TTG (L) TTT (F) TTC (F) TTC (F) TTC (F) TTC (F) TTT (F) TTT (F) TTC (F) TTC (F) TTC (F) TTC (F) TTT (F) TTC (F) TTC (F) TTT (F) TTT (F) TTC (F) TTC (F) TTT (F) TTC (F) TTC (F) TTT (F) TTC (F) TTC (F) TTT (F) TTC (F) TTC (F) TTT (F) TTT (F) TTT (F) TTT (F) TTC (F) TTC (F) TTC (F) TTC (F) TTC (F) TTC (F) 
