# Supplementary material for: Transcriptional convergence after repeated duplication of an amino acid transporter gene leads to the independent emergence of the black husk/pericarp trait in barley and rice
Source: Plant Biotechnol J. 2023 Dec 20;22(5):1282–98. doi: 10.1111/pbi.14264 (PMC11022822; doi:10.1111/pbi.14264)
Supplement: Supplementary file 7 — Data S2 The profiles of natural selection analysis. [file PBI-22-1282-s007.zip › natural_selection/ModelA_Blp2/2NG.t]

    64
Horvu_13821_1H01G536500.1 
LOC_Os04g38680.1       0.7331
Horvu_13821_2H01G457500.1   0.4783  0.5049
Horvu_13821_2H01G457300.1   1.6659  1.3000  1.3570
Horvu_13821_2H01G457000.1   1.5939  1.1941  1.2545  0.5439
Aco001103.1            1.8555  1.6493  1.8269  2.1713  2.1082
Aco001105.1            1.8944  1.6339  1.7154  1.9259  1.8910  0.1053
AET2Gv20735600.1       1.4306  1.0906  1.0891  0.5247  0.2327  1.6704  1.5364
AET2Gv20736300.1       0.5158  0.4768  0.1169  1.1145  1.0687  1.7849  1.6600  1.0559
Bhyb26.D05G134200.1    0.6683  0.5256  0.4185  1.4441  1.3444  2.0279  2.0580  1.1339  0.4004
Bhyb26.S09G092600.1    0.7274  0.5252  0.4537  1.4110  1.2970  2.1473  2.2076  1.0755  0.4109  0.1126
Bradi5g12390.1         0.6560  0.5193  0.4255  1.4457  1.3441  2.0645  2.1004  1.1362  0.4003  0.0150  0.1031
Brame.09PG123000.1     0.6956  0.5321  0.4107  1.3869  1.2862  1.9080  1.9362  1.0888  0.3439  0.1400  0.1196  0.1306
Brame.09UG119000.1     0.6860  0.5910  0.4856  1.5055  1.4128  1.7649  1.7813  1.1790  0.5330  0.2453  0.2484  0.2288  0.1985
Brast09G106000.1       0.7099  0.5112  0.4398  1.4066  1.2739  2.1420  2.2021  1.0511  0.3921  0.1096  0.0090  0.1001  0.1166  0.2452
Brasy9G166700.1        0.7008  0.4662  0.4204  1.3242  1.2385  1.9691  1.9531  1.0479  0.3276  0.1122  0.1102  0.1028  0.1221  0.2550  0.1072
GSMUA_Achr10G29730     2.9568  1.8576  1.9976  2.3513  2.3562  2.0407  2.2500  2.2632  1.6217  2.2421  2.3235  2.2769  2.0661  2.1931  2.4316  2.3188
Joasc.09G155200.1      2.3717  1.7949  1.9579  1.9833  1.8613  2.1413  2.1392  2.0074  2.1200  2.1515  1.9808  2.1647  2.1859  2.2414  2.0007  2.0920  1.9490
Joasc.15G002800.1      1.3528  1.0880  1.1543  1.0436  0.9963  1.5576  1.5021  0.8157  1.0370  1.1879  1.2383  1.1829  1.2451  1.2112  1.2340  1.2105  1.9748  1.6984
Joasc.15G002900.1      1.0140  0.8968  0.9873  1.6312  1.6532  1.2903  1.2953  1.3573  1.0018  1.0236  1.1534  1.0215  1.0629  1.0117  1.1368  1.1214  1.9539  1.8425  1.1426
LOC_Os04g38660_38670.1   1.5959  1.0968  1.3001  0.7693  0.6838  2.0051  1.8430  0.6538  1.1631  1.2455  1.2388  1.2395  1.2192  1.2811  1.2259  1.1551  2.0802  2.1053  0.9628  1.5047
Ola019279.1            0.6766  0.4246  0.4999  1.3848  1.4005  1.4765  1.4511  1.0823  0.5312  0.5806  0.5894  0.5822  0.5793  0.5791  0.5735  0.5828  1.7443  1.8489  1.1218  0.8105  1.2192
Ola019280.1            1.6697  1.1286  1.2038  0.6747  0.5713  2.2211  2.0550  0.5532  0.9852  1.1888  1.1627  1.1880  1.1771  1.3178  1.1584  1.1101  2.4220  2.0846  0.8560  1.6830  0.6101  1.2697
Pahal.7G177700.1       1.5413  1.0510  1.1488  0.6736  0.5709  2.3216  2.0395  0.6105  0.9501  1.1183  1.0897  1.1165  1.0819  1.2149  1.0698  1.0225  2.2058  1.9364  0.8454  1.5756  0.5969  1.2525  0.5121
Pahal.7G177800.1       0.9826  0.4767  0.6669  1.2246  1.0808  1.9859  1.8840  1.0559  0.6367  0.6115  0.5791  0.6108  0.5738  0.6962  0.5650  0.5119  1.9615  1.9446  1.1271  1.1666  1.0084  0.5763  0.9603  0.9199
SECCE2Rv1G0105890.1    1.5284  1.1279  1.1871  0.5001  0.1320  1.9549  1.7313  0.1922  0.9984  1.2693  1.2257  1.2685  1.2352  1.3260  1.2044  1.1716  2.1625  1.8481  0.9256  1.5421  0.6521  1.3027  0.5380  0.5224  1.0483
SECCE2Rv1G0105920.1    1.5716  1.2478  1.2906  0.1550  0.4822  2.1275  1.8894  0.4549  1.0824  1.3557  1.3404  1.3561  1.3072  1.3770  1.3360  1.2483  2.1977  1.8413  0.8998  1.5565  0.6933  1.3531  0.5904  0.5956  1.1662  0.4470
SECCE2Rv1G0105930.1    0.5171  0.4935  0.1249  1.2717  1.1776  1.8319  1.6957  1.0527  0.1504  0.3868  0.3920  0.3850  0.3691  0.4577  0.3792  0.3586  2.0695  1.9631  1.1268  0.9878  1.2315  0.5516  1.1322  1.0882  0.6032  1.1476  1.2267
Seita.5G128400.1       1.6888  1.1260  1.2423  0.7496  0.6678  2.1030  1.9671  0.6616  1.0239  1.1748  1.1500  1.1806  1.1724  1.2818  1.1379  1.0920  2.3312  2.0293  0.9615  1.5883  0.7052  1.2477  0.6081  0.3484  1.0154  0.6394  0.6784  1.1607
Seita.7G124300.1       1.5096  1.0244  1.1447  0.6927  0.5789  2.0696  1.9316  0.5688  0.9081  1.1058  1.0762  1.1035  1.0618  1.1693  1.0575  0.9865  2.2443  1.9742  0.8584  1.5795  0.5949  1.2352  0.5087  0.1872  0.9162  0.5361  0.6091  1.0742  0.3657
Seita.7G124400.1       0.9898  0.4805  0.6535  1.2083  1.1231  2.1388  1.9691  1.0294  0.6865  0.5770  0.5572  0.5729  0.5458  0.6772  0.5430  0.4911  1.9849  2.0224  1.1798  1.1848  1.0367  0.5372  0.9722  0.9619  0.2152  1.1042  1.1672  0.5672  1.0251  0.9447
Sobic.006G106700.1     0.8956  0.4687  0.6239  1.2299  1.0742  1.7999  1.6973  1.0165  0.5479  0.5771  0.5344  0.5734  0.5595  0.6733  0.5210  0.4869  1.8542  1.9306  1.1006  1.1286  1.0986  0.6004  0.9717  0.9224  0.3470  1.0446  1.1607  0.5545  1.0285  0.8857  0.3400
TraesCS1B02G058900.1   0.3826  0.6388  0.3818  1.6039  1.5457  1.8530  1.8613  1.3036  0.4446  0.5565  0.5853  0.5450  0.5551  0.5398  0.5882  0.5740  3.9636  2.4315  1.2823  0.9538  1.4403  0.5783  1.4983  1.4209  0.8479  1.4608  1.4714  0.4180  1.4676  1.4040  0.8407  0.8055
TraesCS2A02G338600.1   0.4946  0.4968  0.1326  1.2227  1.1485  1.9728  1.7573  1.0027  0.1495  0.3876  0.4018  0.3866  0.3770  0.4534  0.3888  0.3632  2.1369  1.8789  1.1523  1.0223  1.2289  0.5243  1.1188  1.0719  0.6108  1.1210  1.1847  0.0881  1.1363  1.0656  0.5745  0.5820  0.4351
TraesCS2A02G338800.1   1.5859  1.1949  1.2740  0.1552  0.4910  2.0556  1.8393  0.4321  1.0359  1.3361  1.3033  1.3363  1.2718  1.3754  1.2990  1.2146  2.0841  1.8759  0.9125  1.5563  0.6555  1.3180  0.5789  0.6016  1.1285  0.4413  0.0801  1.2121  0.6632  0.6037  1.1288  1.1303  1.4662  1.1618
TraesCS2A02G339100.1   1.4728  1.1205  1.2024  0.4865  0.1353  1.9564  1.7231  0.1670  1.0569  1.2796  1.2310  1.2791  1.2207  1.3107  1.2092  1.1675  2.2218  1.8705  0.9100  1.5522  0.6379  1.2798  0.5371  0.5299  1.0272  0.0856  0.4353  1.1451  0.6622  0.5446  1.0609  1.0327  1.4179  1.1230  0.4340
TraesCS2B02G342900.1   1.5512  1.1517  1.2293  0.4968  0.1596  2.1256  1.8490  0.1808  1.0315  1.3276  1.2589  1.3273  1.2484  1.3796  1.2368  1.1944  2.2855  1.9734  0.9752  1.6436  0.6518  1.3344  0.5668  0.5784  1.0362  0.1083  0.4491  1.1696  0.6858  0.5845  1.0831  1.0267  1.5024  1.1397  0.4434  0.0827
TraesCS2B02G343200.1   1.6717  1.2689  1.2966  0.1485  0.5065  2.1734  1.9492  0.4571  1.0849  1.4103  1.3835  1.4111  1.3291  1.4498  1.3791  1.2885  2.1529  1.9244  0.9680  1.6827  0.7160  1.3545  0.5797  0.6393  1.1907  0.4506  0.0803  1.2512  0.6898  0.6366  1.1777  1.2022  1.5226  1.2264  0.0803  0.4444  0.4584
TraesCS2B02G343300.1   0.4939  0.4781  0.1108  1.2881  1.2102  1.8520  1.7950  1.0706  0.1098  0.3972  0.4150  0.3964  0.3565  0.4699  0.4018  0.3741  2.0293  2.0128  1.1844  0.9489  1.2423  0.4871  1.1401  1.1076  0.6222  1.1908  1.2406  0.0979  1.1806  1.0924  0.5968  0.5874  0.3835  0.0968  1.2168  1.2027  1.2297  1.2468
TraesCS2D02G324000.1   1.5758  1.1421  1.2180  0.5062  0.1502  1.8872  1.6846  0.0999  1.0531  1.3405  1.2800  1.3404  1.2686  1.3722  1.2571  1.2049  2.3956  1.8362  0.9510  1.5951  0.6340  1.3084  0.5120  0.5344  1.0542  0.1117  0.4519  1.1631  0.6298  0.5353  1.0687  1.0348  1.5166  1.1410  0.4417  0.0859  0.1057  0.4567  1.2233
TraesCS2D02G324300.1   1.6552  1.2778  1.3191  0.1661  0.5379  2.1945  1.9067  0.4701  1.1195  1.3638  1.3495  1.3785  1.3361  1.4099  1.3451  1.2676  2.3747  1.9988  0.9487  1.6095  0.7229  1.3415  0.6051  0.6488  1.1762  0.4812  0.0841  1.2599  0.6965  0.6459  1.1864  1.1841  1.4988  1.2257  0.0780  0.4738  0.4837  0.0778  1.2861  0.4830
TraesCS2D02G324400.1   0.4894  0.4647  0.0949  1.3003  1.2226  1.8954  1.8693  1.0915  0.0356  0.3764  0.4018  0.3754  0.3439  0.4578  0.3888  0.3431  2.0311  2.0188  1.1374  0.9474  1.2184  0.4848  1.0996  1.1055  0.5928  1.1991  1.2403  0.1088  1.1767  1.0832  0.5899  0.5655  0.3642  0.0945  1.2166  1.2109  1.2386  1.2466  0.0584  1.2230  1.2770
TRIDC1BG007330.1       0.4870  0.6764  0.4748  1.5719  1.3835  1.9298  1.7950  1.2534  0.3970  0.7210  0.7086  0.7133  0.6667  0.6925  0.7219  0.6781  2.2729  2.4936  1.3112  1.0724  1.4904  0.6295  1.4955  1.3383  0.9336  1.2892  1.4215  0.5109  1.2560  1.3058  1.0123  0.8713  0.0769  0.5465  1.4017  1.3230  1.3326  1.4550  0.4922  1.3211  1.4921  0.4731
TRIDC2AG047460.1       1.4728  1.1248  1.2024  0.4865  0.1353  1.9520  1.7275  0.1732  1.0569  1.2796  1.2310  1.2791  1.2207  1.3107  1.2092  1.1675  2.2264  1.8654  0.9100  1.5522  0.6451  1.2798  0.5371  0.5299  1.0272  0.0856  0.4353  1.1451  0.6622  0.5446  1.0609  1.0327  1.4179  1.1230  0.4340  0.0060  0.0827  0.4444  1.2027  0.0859  0.4738  1.2109  1.3230
TRIDC2AG047500.3       1.5919  1.2004  1.2806  0.1562  0.4876  2.0164  1.8292  0.4321  1.0359  1.3433  1.3102  1.3436  1.2781  1.3833  1.3059  1.2204  2.0241  1.8708  0.9200  1.5639  0.6602  1.3253  0.5774  0.6007  1.1333  0.4375  0.0806  1.2178  0.6625  0.6029  1.1335  1.1266  1.4755  1.1670  0.0000  0.4302  0.4397  0.0808  1.2226  0.4379  0.0785  1.2224  1.4017  0.4302
TRIDC2AG047520.1       0.4970  0.5004  0.1357  1.2258  1.1520  1.9539  1.7435  1.0027  0.1495  0.3910  0.4052  0.3900  0.3804  0.4570  0.3922  0.3666  2.1566  1.8905  1.1554  1.0242  1.2344  0.5280  1.1240  1.0769  0.6146  1.1245  1.1901  0.0911  1.1414  1.0705  0.5782  0.5858  0.4386  0.0030  1.1671  1.1265  1.1431  1.2319  0.0998  1.1444  1.2313  0.0975  0.5465  1.1265  1.1724
TRIDC2BG050000.1       1.5389  1.1518  1.2294  0.4968  0.1596  2.0914  1.8259  0.1742  1.0185  1.3180  1.2590  1.3176  1.2484  1.3797  1.2369  1.1944  2.2449  1.9940  0.9664  1.6263  0.6572  1.3345  0.5661  0.5686  1.0431  0.1083  0.4491  1.1697  0.6858  0.5845  1.0902  1.0335  1.4898  1.1398  0.4389  0.0827  0.0060  0.4585  1.2298  0.1057  0.4837  1.2387  1.3135  0.0827  0.4352  1.1432
TRIDC2BG050030.1       1.9363  1.6424  1.6678  0.5708  0.8981  2.3173  2.1862  0.4571  1.0849  1.6653  1.6133  1.6646  1.5703  1.7399  1.6187  1.4979  2.5890  2.2629  1.4009  2.0849  1.1182  1.7410  0.9644  0.9706  1.5552  0.8504  0.5219  1.5768  1.0590  0.9682  1.5108  1.5256  1.8273  1.5257  0.5005  0.8316  0.8626  0.4502  1.5747  0.8441  0.5140  1.5685  1.4550  0.8316  0.4836  1.5327  0.8565
TRITD1Av1G000090.1     0.2233  0.7617  0.5064  1.6125  1.6973  1.7663  1.7315  1.3891  0.5673  0.6889  0.7411  0.6766  0.7120  0.6969  0.7236  0.7146  2.8430  2.1475  1.3492  1.0979  1.5837  0.7286  1.6508  1.5709  0.9885  1.5674  1.5603  0.5374  1.5718  1.5232  0.9779  0.9041  0.3688  0.5295  1.5519  1.5158  1.6161  1.6283  0.5218  1.6198  1.6278  0.5118  0.5137  1.5158  1.5575  0.5332  1.6021  1.8474
TRITD2Av1G199190.1     1.4728  1.1205  1.2024  0.4865  0.1353  1.9564  1.7231  0.1670  1.0569  1.2796  1.2310  1.2791  1.2207  1.3107  1.2092  1.1675  2.2218  1.8705  0.9100  1.5522  0.6379  1.2798  0.5371  0.5299  1.0272  0.0856  0.4353  1.1451  0.6622  0.5446  1.0609  1.0327  1.4179  1.1230  0.4340  0.0000  0.0827  0.4444  1.2027  0.0859  0.4738  1.2109  1.3230  0.0060  0.4302  1.1265  0.0827  0.8316  1.5158
TRITD2Av1G199310.1     1.5859  1.1949  1.2740  0.1552  0.4910  2.0556  1.8393  0.4321  1.0359  1.3361  1.3033  1.3363  1.2718  1.3754  1.2990  1.2146  2.0841  1.8759  0.9125  1.5563  0.6555  1.3180  0.5789  0.6016  1.1285  0.4413  0.0801  1.2121  0.6632  0.6037  1.1288  1.1303  1.4662  1.1618  0.0000  0.4340  0.4434  0.0803  1.2168  0.4417  0.0780  1.2166  1.4017  0.4340  0.0000  1.1671  0.4389  0.5005  1.5519  0.4340
TRITD2Av1G199330.1     0.5501  0.6103  0.1968  1.0983  1.0389  1.9477  1.6443  0.9578  0.1161  0.4932  0.4921  0.4930  0.4700  0.5898  0.4712  0.4329  1.7872  1.9301  1.1315  1.1551  1.1858  0.6604  1.0714  0.9769  0.7384  0.9718  1.0695  0.1552  1.0122  0.9105  0.7207  0.6260  0.5287  0.0657  1.0088  1.0296  1.0045  1.1030  0.1867  1.0259  1.1032  0.1824  0.4704  1.0296  0.9723  0.0657  0.9917  1.1055  0.6056  1.0296  1.0088
TRITD2Bv1G162470.1     1.5512  1.1517  1.2293  0.4968  0.1596  2.1256  1.8490  0.1808  1.0315  1.3276  1.2589  1.3273  1.2484  1.3796  1.2368  1.1944  2.2855  1.9734  0.9752  1.6436  0.6518  1.3344  0.5668  0.5784  1.0362  0.1083  0.4491  1.1696  0.6858  0.5845  1.0831  1.0267  1.5024  1.1397  0.4434  0.0827  0.0000  0.4584  1.2297  0.1057  0.4837  1.2386  1.3326  0.0827  0.4397  1.1431  0.0060  0.8626  1.6161  0.0827  0.4434  1.0045
TRITD2Bv1G162500.1     1.6717  1.2689  1.2966  0.1485  0.5065  2.1734  1.9492  0.4571  1.0849  1.4103  1.3835  1.4111  1.3291  1.4498  1.3791  1.2885  2.1529  1.9244  0.9680  1.6827  0.7160  1.3545  0.5797  0.6393  1.1907  0.4506  0.0803  1.2512  0.6898  0.6366  1.1777  1.2022  1.5226  1.2264  0.0803  0.4444  0.4584  0.0000  1.2468  0.4567  0.0778  1.2466  1.4550  0.4444  0.0808  1.2319  0.4585  0.4502  1.6283  0.4444  0.0803  1.1030  0.4584
TRITD2Bv1G162510.1     0.5087  0.5215  0.1490  1.1421  1.0759  1.8824  1.7261  1.0231  0.0755  0.4631  0.4579  0.4629  0.3795  0.5700  0.4377  0.3944  1.7036  2.3380  1.1703  1.0829  1.1546  0.5861  1.0791  1.0045  0.7049  1.0265  1.1037  0.1369  1.0576  0.9707  0.7264  0.6093  0.4566  0.1682  1.0565  1.0775  1.0602  1.1063  0.0477  1.0822  1.1388  0.1237  0.4163  1.0775  1.0565  0.1682  1.0470  1.1063  0.5599  1.0775  1.0565  0.1206  1.0602  1.1063
TuG1812G0100000012.01.T02   0.2233  0.7617  0.5064  1.6125  1.6973  1.7663  1.7315  1.3891  0.5673  0.6889  0.7411  0.6766  0.7120  0.6969  0.7236  0.7146  2.8430  2.1475  1.3492  1.0979  1.5837  0.7286  1.6508  1.5709  0.9885  1.5674  1.5603  0.5374  1.5718  1.5232  0.9779  0.9041  0.3688  0.5295  1.5519  1.5158  1.6161  1.6283  0.5218  1.6198  1.6278  0.5118  0.5137  1.5158  1.5575  0.5332  1.6021  1.8474  0.0000  1.5158  1.5519  0.6056  1.6161  1.6283  0.5599
TuG1812G0200000917.01.T02   0.2233  0.7617  0.5064  1.6125  1.6973  1.7663  1.7315  1.3891  0.5673  0.6889  0.7411  0.6766  0.7120  0.6969  0.7236  0.7146  2.8430  2.1475  1.3492  1.0979  1.5837  0.7286  1.6508  1.5709  0.9885  1.5674  1.5603  0.5374  1.5718  1.5232  0.9779  0.9041  0.3688  0.5295  1.5519  1.5158  1.6161  1.6283  0.5218  1.6198  1.6278  0.5118  0.5137  1.5158  1.5575  0.5332  1.6021  1.8474  0.0000  1.5158  1.5519  0.6056  1.6161  1.6283  0.5599  0.0000
TuG1812G0200003696.01.T01   0.4946  0.4968  0.1326  1.2227  1.1485  1.9728  1.7573  1.0027  0.1495  0.3876  0.4018  0.3866  0.3770  0.4534  0.3888  0.3632  2.1369  1.8789  1.1523  1.0223  1.2289  0.5243  1.1188  1.0719  0.6108  1.1210  1.1847  0.0881  1.1363  1.0656  0.5745  0.5820  0.4351  0.0000  1.1618  1.1230  1.1397  1.2264  0.0968  1.1410  1.2257  0.0945  0.5465  1.1230  1.1670  0.0030  1.1398  1.5257  0.5295  1.1230  1.1618  0.0657  1.1397  1.2264  0.1682  0.5295  0.5295
TuG1812S0002919500.01.T01   1.5816  1.1995  1.2799  0.1583  0.4944  2.0866  1.8597  0.4321  1.0359  1.3424  1.3095  1.3428  1.2772  1.3825  1.3051  1.2195  2.1132  1.8880  0.9170  1.5688  0.6591  1.3249  0.5823  0.6066  1.1318  0.4447  0.0831  1.2170  0.6684  0.6086  1.1327  1.1333  1.4621  1.1663  0.0030  0.4306  0.4468  0.0833  1.2218  0.4451  0.0810  1.2215  1.4017  0.4306  0.0030  1.1716  0.4423  0.5045  1.5477  0.4306  0.0030  1.0088  0.4468  0.0833  1.0485  1.5477  1.5477  1.1663
TVU14178.1             1.6384  1.0950  1.2663  0.7938  0.6977  2.0761  2.0155  0.6601  1.1683  1.2039  1.1856  1.2007  1.1851  1.2646  1.1648  1.0912  2.2908  1.9653  0.9284  1.5673  0.6717  1.2744  0.6557  0.4301  0.9688  0.6739  0.6825  1.1786  0.5319  0.4290  1.0022  0.9494  1.5466  1.1601  0.6779  0.6462  0.6900  0.7057  1.2061  0.6433  0.7334  1.2019  1.5650  0.6462  0.6735  1.1653  0.6956  1.0504  1.6192  0.6462  0.6779  1.1338  0.6900  0.7057  1.2054  1.6192  1.6192  1.1601  0.6790
TVU14179.1             0.9850  0.5363  0.6575  1.1849  1.1192  1.7966  1.6419  1.0161  0.6462  0.5928  0.6074  0.5901  0.5890  0.7077  0.5927  0.5631  1.9424  1.9205  1.0463  1.0272  1.0150  0.5992  1.0085  0.9721  0.4253  1.0785  1.1454  0.5825  1.0556  0.9632  0.4056  0.3864  0.8627  0.5918  1.1340  1.0509  1.0872  1.2007  0.6187  1.0721  1.1886  0.6060  0.9965  1.0509  1.1386  0.5956  1.0873  1.6012  1.0019  1.0509  1.1340  0.6702  1.0872  1.2007  0.6794  1.0019  1.0019  0.5918  1.1368  0.9854
TVU14240.1             1.6573  1.1369  1.2984  0.8357  0.7610  1.9909  1.9129  0.6989  1.1539  1.2510  1.2167  1.2479  1.2317  1.2893  1.1951  1.1276  2.4692  2.0468  0.9689  1.6026  0.7363  1.2951  0.7189  0.4788  0.9826  0.7289  0.7371  1.2109  0.5677  0.4823  1.0421  0.9732  1.6279  1.1741  0.7452  0.7033  0.7375  0.7688  1.2424  0.7043  0.7983  1.2370  1.5665  0.7033  0.7410  1.1794  0.7433  1.0929  1.7098  0.7033  0.7452  1.1150  0.7375  0.7688  1.1916  1.7098  1.7098  1.1741  0.7466  0.1261  1.0067
TVU14241.1             0.9850  0.5363  0.6575  1.1849  1.1192  1.7966  1.6419  1.0161  0.6462  0.5928  0.6074  0.5901  0.5890  0.7077  0.5927  0.5631  1.9424  1.9205  1.0463  1.0272  1.0150  0.5992  1.0085  0.9721  0.4253  1.0785  1.1454  0.5825  1.0556  0.9632  0.4056  0.3864  0.8627  0.5918  1.1340  1.0509  1.0872  1.2007  0.6187  1.0721  1.1886  0.6060  0.9965  1.0509  1.1386  0.5956  1.0873  1.6012  1.0019  1.0509  1.1340  0.6702  1.0872  1.2007  0.6794  1.0019  1.0019  0.5918  1.1368  0.9854  0.0000  1.0067
Zm00001d003422_T001    0.9470  0.5399  0.6691  1.2919  1.1762  1.8583  1.7796  1.0589  0.5780  0.6271  0.5973  0.6198  0.6126  0.6859  0.5835  0.5513  1.8923  2.1895  1.1802  1.2880  1.1343  0.6902  1.0631  0.9592  0.3945  1.1638  1.2113  0.6119  1.0382  0.9514  0.4225  0.2198  0.8039  0.6311  1.1801  1.1103  1.1270  1.2539  0.6368  1.1593  1.2185  0.6252  0.9055  1.1103  1.1767  0.6350  1.1345  1.5447  0.8935  1.1103  1.1801  0.6040  1.1270  1.2539  0.6121  0.8935  0.8935  0.6311  1.1753  1.0384  0.4686  1.0546  0.4686
