# Supplementary material for: Transcriptional convergence after repeated duplication of an amino acid transporter gene leads to the independent emergence of the black husk/pericarp trait in barley and rice
Source: Plant Biotechnol J. 2023 Dec 20;22(5):1282–98. doi: 10.1111/pbi.14264 (PMC11022822; doi:10.1111/pbi.14264)
Supplement: Supplementary file 7 — Data S2 The profiles of natural selection analysis. [file PBI-22-1282-s007.zip › natural_selection/ModelA_Blp2/2NG.dN]

    64
Horvu_13821_1H01G536500.1 
LOC_Os04g38680.1       0.1242
Horvu_13821_2H01G457500.1   0.0601  0.0754
Horvu_13821_2H01G457300.1   0.3089  0.2581  0.2592
Horvu_13821_2H01G457000.1   0.3231  0.2716  0.2805  0.0972
Aco001103.1            0.2551  0.2118  0.2222  0.2821  0.2889
Aco001105.1            0.2441  0.1988  0.2082  0.2768  0.2785  0.0211
AET2Gv20735600.1       0.3262  0.2626  0.2750  0.1046  0.0536  0.2866  0.2675
AET2Gv20736300.1       0.0780  0.0789  0.0187  0.2364  0.2622  0.2431  0.2320  0.2465
Bhyb26.D05G134200.1    0.1000  0.0836  0.0461  0.2696  0.2850  0.2381  0.2231  0.2807  0.0579
Bhyb26.S09G092600.1    0.1002  0.0795  0.0469  0.2591  0.2732  0.2434  0.2277  0.2751  0.0566  0.0163
Bradi5g12390.1         0.0963  0.0801  0.0447  0.2660  0.2813  0.2337  0.2188  0.2789  0.0579  0.0054  0.0136
Brame.09PG123000.1     0.0932  0.0786  0.0405  0.2625  0.2777  0.2341  0.2186  0.2863  0.0508  0.0177  0.0157  0.0143
Brame.09UG119000.1     0.1192  0.1035  0.0665  0.2763  0.2897  0.2478  0.2314  0.2999  0.0931  0.0468  0.0403  0.0403  0.0403
Brast09G106000.1       0.0987  0.0780  0.0455  0.2572  0.2713  0.2415  0.2258  0.2751  0.0566  0.0150  0.0014  0.0122  0.0143  0.0389
Brasy9G166700.1        0.1013  0.0773  0.0457  0.2516  0.2672  0.2420  0.2269  0.2784  0.0526  0.0199  0.0137  0.0164  0.0206  0.0449  0.0123
GSMUA_Achr10G29730     0.3095  0.2861  0.2969  0.3084  0.3270  0.2400  0.2326  0.3579  0.2704  0.3106  0.3078  0.3062  0.3138  0.3206  0.3058  0.3033
Joasc.09G155200.1      0.3391  0.3327  0.3185  0.3987  0.3944  0.3230  0.3166  0.4216  0.3529  0.3386  0.3375  0.3347  0.3405  0.3505  0.3354  0.3395  0.3375
Joasc.15G002800.1      0.2744  0.2373  0.2388  0.1619  0.2017  0.2279  0.2170  0.1873  0.2456  0.2532  0.2508  0.2478  0.2555  0.2590  0.2489  0.2437  0.2755  0.3556
Joasc.15G002900.1      0.1529  0.1050  0.1189  0.2567  0.2626  0.1545  0.1436  0.2697  0.1339  0.1341  0.1304  0.1294  0.1228  0.1439  0.1288  0.1337  0.2538  0.3278  0.2093
LOC_Os04g38660_38670.1   0.3093  0.2859  0.2899  0.1459  0.1385  0.3053  0.2973  0.1429  0.2625  0.2907  0.2807  0.2849  0.2917  0.2921  0.2787  0.2739  0.3586  0.4381  0.2163  0.2826
Ola019279.1            0.1137  0.0449  0.0641  0.2532  0.2633  0.2082  0.1938  0.2693  0.0700  0.0709  0.0629  0.0668  0.0651  0.0844  0.0615  0.0630  0.2748  0.3340  0.2157  0.0952  0.2776
Ola019280.1            0.2837  0.2363  0.2362  0.0936  0.0947  0.2717  0.2618  0.1087  0.2154  0.2487  0.2407  0.2451  0.2423  0.2527  0.2388  0.2342  0.3276  0.3982  0.1473  0.2322  0.1319  0.2174
Pahal.7G177700.1       0.2919  0.2512  0.2476  0.1214  0.1218  0.2978  0.2882  0.1479  0.2447  0.2384  0.2246  0.2352  0.2327  0.2452  0.2227  0.2197  0.3395  0.4015  0.1591  0.2528  0.1459  0.2338  0.0919
Pahal.7G177800.1       0.1644  0.0907  0.1092  0.2540  0.2446  0.2384  0.2224  0.2703  0.1327  0.1110  0.1019  0.1114  0.1064  0.1223  0.1003  0.0999  0.2973  0.3502  0.2411  0.1396  0.2734  0.0785  0.2005  0.2103
SECCE2Rv1G0105890.1    0.3175  0.2658  0.2772  0.0963  0.0216  0.2940  0.2793  0.0565  0.2566  0.2777  0.2693  0.2741  0.2771  0.2836  0.2674  0.2633  0.3197  0.3873  0.1935  0.2544  0.1375  0.2540  0.0914  0.1165  0.2427
SECCE2Rv1G0105920.1    0.3029  0.2622  0.2556  0.0265  0.0945  0.2825  0.2781  0.1035  0.2442  0.2706  0.2616  0.2669  0.2660  0.2730  0.2597  0.2556  0.3140  0.3881  0.1584  0.2538  0.1398  0.2512  0.0848  0.1170  0.2484  0.0928
SECCE2Rv1G0105930.1    0.0637  0.0761  0.0108  0.2598  0.2736  0.2282  0.2141  0.2744  0.0214  0.0518  0.0469  0.0490  0.0419  0.0717  0.0455  0.0485  0.2988  0.3206  0.2434  0.1237  0.2811  0.0708  0.2403  0.2425  0.1092  0.2782  0.2581
Seita.5G128400.1       0.3222  0.2750  0.2726  0.1391  0.1393  0.3102  0.3104  0.1690  0.2680  0.2687  0.2561  0.2654  0.2655  0.2760  0.2542  0.2502  0.3671  0.4143  0.1870  0.2734  0.1687  0.2576  0.1104  0.0710  0.2449  0.1361  0.1215  0.2683
Seita.7G124300.1       0.2916  0.2540  0.2516  0.1288  0.1246  0.2987  0.2992  0.1437  0.2411  0.2559  0.2422  0.2526  0.2517  0.2635  0.2403  0.2376  0.3406  0.4078  0.1706  0.2615  0.1495  0.2449  0.0968  0.0449  0.2280  0.1248  0.1195  0.2487  0.0806
Seita.7G124400.1       0.1504  0.0770  0.0992  0.2495  0.2545  0.2362  0.2230  0.2603  0.1127  0.0955  0.0896  0.0943  0.0903  0.1110  0.0881  0.0861  0.2951  0.3489  0.2265  0.1251  0.2755  0.0636  0.2017  0.2176  0.0385  0.2526  0.2479  0.0992  0.2424  0.2353
Sobic.006G106700.1     0.1550  0.0892  0.1106  0.2558  0.2489  0.2486  0.2410  0.2618  0.1106  0.1085  0.1002  0.1070  0.1055  0.1256  0.0986  0.0959  0.3010  0.3470  0.2310  0.1334  0.2841  0.0754  0.2109  0.2187  0.0593  0.2455  0.2554  0.1106  0.2559  0.2301  0.0571
TraesCS1B02G058900.1   0.0663  0.0996  0.0363  0.2728  0.2940  0.2294  0.2192  0.2970  0.0547  0.0741  0.0743  0.0705  0.0649  0.0913  0.0728  0.0753  0.2968  0.3250  0.2509  0.1328  0.2979  0.0864  0.2534  0.2631  0.1399  0.2935  0.2689  0.0398  0.2896  0.2721  0.1273  0.1399
TraesCS2A02G338600.1   0.0637  0.0777  0.0094  0.2535  0.2681  0.2338  0.2195  0.2647  0.0242  0.0511  0.0470  0.0476  0.0433  0.0710  0.0455  0.0485  0.2969  0.3165  0.2360  0.1229  0.2781  0.0663  0.2312  0.2346  0.1077  0.2669  0.2499  0.0067  0.2602  0.2406  0.0977  0.1091  0.0391
TraesCS2A02G338800.1   0.3027  0.2511  0.2545  0.0258  0.0898  0.2757  0.2733  0.1003  0.2381  0.2668  0.2568  0.2631  0.2613  0.2701  0.2549  0.2509  0.3121  0.3874  0.1528  0.2459  0.1339  0.2455  0.0809  0.1113  0.2431  0.0882  0.0139  0.2531  0.1199  0.1147  0.2429  0.2507  0.2700  0.2450
TraesCS2A02G339100.1   0.3134  0.2658  0.2733  0.0901  0.0223  0.2867  0.2728  0.0534  0.2614  0.2735  0.2632  0.2698  0.2680  0.2782  0.2613  0.2572  0.3184  0.3927  0.1906  0.2579  0.1358  0.2483  0.0922  0.1193  0.2431  0.0223  0.0905  0.2704  0.1398  0.1259  0.2482  0.2442  0.2829  0.2611  0.0859
TraesCS2B02G342900.1   0.3144  0.2648  0.2723  0.0894  0.0230  0.2900  0.2754  0.0436  0.2503  0.2803  0.2699  0.2767  0.2748  0.2863  0.2680  0.2639  0.3260  0.3836  0.1863  0.2589  0.1376  0.2569  0.0897  0.1248  0.2462  0.0223  0.0898  0.2694  0.1429  0.1298  0.2568  0.2436  0.2859  0.2601  0.0852  0.0188
TraesCS2B02G343200.1   0.3042  0.2616  0.2608  0.0251  0.0943  0.2808  0.2785  0.1001  0.2434  0.2745  0.2655  0.2709  0.2693  0.2764  0.2636  0.2589  0.3061  0.3921  0.1570  0.2491  0.1403  0.2544  0.0847  0.1167  0.2530  0.0942  0.0125  0.2633  0.1221  0.1193  0.2511  0.2596  0.2702  0.2551  0.0125  0.0903  0.0896
TraesCS2B02G343300.1   0.0679  0.0761  0.0108  0.2576  0.2694  0.2331  0.2189  0.2694  0.0214  0.0511  0.0484  0.0476  0.0405  0.0702  0.0469  0.0471  0.3039  0.3259  0.2409  0.1261  0.2841  0.0693  0.2331  0.2402  0.1076  0.2710  0.2563  0.0081  0.2660  0.2465  0.0976  0.1090  0.0427  0.0122  0.2513  0.2652  0.2645  0.2614
TraesCS2D02G324000.1   0.3116  0.2660  0.2697  0.0948  0.0195  0.2953  0.2803  0.0352  0.2541  0.2793  0.2689  0.2756  0.2737  0.2852  0.2670  0.2629  0.3207  0.3862  0.1872  0.2611  0.1343  0.2552  0.0868  0.1130  0.2433  0.0216  0.0921  0.2687  0.1353  0.1191  0.2522  0.2426  0.2857  0.2594  0.0875  0.0188  0.0181  0.0919  0.2635
TraesCS2D02G324300.1   0.3040  0.2581  0.2535  0.0251  0.0975  0.2769  0.2746  0.1063  0.2412  0.2683  0.2623  0.2670  0.2667  0.2738  0.2604  0.2557  0.3146  0.3888  0.1546  0.2510  0.1439  0.2516  0.0832  0.1136  0.2479  0.0959  0.0097  0.2563  0.1214  0.1162  0.2470  0.2561  0.2719  0.2481  0.0069  0.0935  0.0928  0.0083  0.2541  0.0936
TraesCS2D02G324400.1   0.0635  0.0747  0.0067  0.2634  0.2714  0.2259  0.2118  0.2733  0.0133  0.0483  0.0470  0.0447  0.0391  0.0673  0.0455  0.0457  0.2966  0.3228  0.2422  0.1213  0.2835  0.0671  0.2325  0.2413  0.1046  0.2750  0.2599  0.0067  0.2680  0.2476  0.0946  0.1052  0.0384  0.0081  0.2548  0.2692  0.2682  0.2651  0.0067  0.2636  0.2570
TRIDC1BG007330.1       0.0864  0.1231  0.0638  0.2520  0.2935  0.2581  0.2549  0.2670  0.0420  0.1030  0.1019  0.1001  0.0916  0.1359  0.1019  0.0949  0.2952  0.3531  0.2536  0.1542  0.2761  0.1014  0.2426  0.2743  0.1836  0.2865  0.2581  0.0681  0.2949  0.2737  0.1583  0.1592  0.0236  0.0667  0.2520  0.2810  0.2774  0.2572  0.0738  0.2814  0.2604  0.0652
TRIDC2AG047460.1       0.3134  0.2677  0.2733  0.0901  0.0223  0.2847  0.2748  0.0563  0.2614  0.2735  0.2632  0.2698  0.2680  0.2782  0.2613  0.2572  0.3204  0.3904  0.1906  0.2579  0.1392  0.2483  0.0922  0.1193  0.2431  0.0223  0.0905  0.2704  0.1398  0.1259  0.2482  0.2442  0.2829  0.2611  0.0859  0.0027  0.0188  0.0903  0.2652  0.0188  0.0935  0.2692  0.2810
TRIDC2AG047500.3       0.3012  0.2512  0.2546  0.0260  0.0874  0.2739  0.2716  0.1003  0.2381  0.2670  0.2570  0.2634  0.2615  0.2704  0.2551  0.2511  0.3124  0.3827  0.1540  0.2442  0.1349  0.2456  0.0815  0.1121  0.2432  0.0857  0.0140  0.2533  0.1207  0.1155  0.2429  0.2469  0.2703  0.2451  0.0000  0.0834  0.0827  0.0126  0.2514  0.0850  0.0070  0.2550  0.2520  0.0834
TRIDC2AG047520.1       0.0659  0.0791  0.0108  0.2561  0.2708  0.2353  0.2211  0.2647  0.0242  0.0525  0.0483  0.0490  0.0447  0.0725  0.0469  0.0499  0.2986  0.3182  0.2385  0.1252  0.2798  0.0678  0.2328  0.2362  0.1091  0.2695  0.2516  0.0081  0.2619  0.2422  0.0991  0.1105  0.0405  0.0013  0.2466  0.2637  0.2627  0.2567  0.0135  0.2620  0.2497  0.0094  0.0667  0.2637  0.2467
TRIDC2BG050000.1       0.3144  0.2647  0.2723  0.0894  0.0230  0.2900  0.2754  0.0436  0.2503  0.2803  0.2699  0.2766  0.2747  0.2863  0.2680  0.2639  0.3260  0.3836  0.1869  0.2588  0.1376  0.2568  0.0902  0.1248  0.2462  0.0223  0.0898  0.2693  0.1429  0.1297  0.2568  0.2435  0.2858  0.2601  0.0852  0.0188  0.0000  0.0896  0.2645  0.0181  0.0928  0.2682  0.2773  0.0188  0.0827  0.2627
TRIDC2BG050030.1       0.4315  0.3924  0.3895  0.1583  0.2251  0.4085  0.4062  0.1001  0.2434  0.3947  0.3813  0.3901  0.3903  0.4064  0.3838  0.3790  0.4196  0.5320  0.2926  0.3911  0.2745  0.3826  0.2205  0.2275  0.3967  0.2228  0.1508  0.3878  0.2475  0.2389  0.3816  0.3797  0.3904  0.3812  0.1466  0.2163  0.2227  0.1373  0.3888  0.2156  0.1466  0.3916  0.2572  0.2163  0.1403  0.3832  0.2227
TRITD1Av1G000090.1     0.0384  0.1263  0.0702  0.3011  0.3189  0.2532  0.2435  0.3121  0.0945  0.1089  0.1060  0.1051  0.1038  0.1277  0.1045  0.1072  0.3070  0.3348  0.2718  0.1595  0.3022  0.1165  0.2806  0.2880  0.1650  0.3134  0.2989  0.0753  0.3200  0.2909  0.1509  0.1575  0.0730  0.0731  0.2946  0.3073  0.3083  0.3002  0.0783  0.3076  0.2999  0.0739  0.0975  0.3073  0.2931  0.0745  0.3083  0.4248
TRITD2Av1G199190.1     0.3134  0.2658  0.2733  0.0901  0.0223  0.2867  0.2728  0.0534  0.2614  0.2735  0.2632  0.2698  0.2680  0.2782  0.2613  0.2572  0.3184  0.3927  0.1906  0.2579  0.1358  0.2483  0.0922  0.1193  0.2431  0.0223  0.0905  0.2704  0.1398  0.1259  0.2482  0.2442  0.2829  0.2611  0.0859  0.0000  0.0188  0.0903  0.2652  0.0188  0.0935  0.2692  0.2810  0.0027  0.0834  0.2637  0.0188  0.2163  0.3073
TRITD2Av1G199310.1     0.3027  0.2511  0.2545  0.0258  0.0898  0.2757  0.2733  0.1003  0.2381  0.2668  0.2568  0.2631  0.2613  0.2701  0.2549  0.2509  0.3121  0.3874  0.1528  0.2459  0.1339  0.2455  0.0809  0.1113  0.2431  0.0882  0.0139  0.2531  0.1199  0.1147  0.2429  0.2507  0.2700  0.2450  0.0000  0.0859  0.0852  0.0125  0.2513  0.0875  0.0069  0.2548  0.2520  0.0859  0.0000  0.2466  0.0852  0.1466  0.2946  0.0859
TRITD2Av1G199330.1     0.0770  0.0986  0.0311  0.2289  0.2543  0.2598  0.2517  0.2348  0.0110  0.0709  0.0638  0.0710  0.0651  0.1092  0.0638  0.0657  0.2833  0.3497  0.2429  0.1436  0.2472  0.0849  0.2169  0.2417  0.1488  0.2469  0.2347  0.0283  0.2553  0.2378  0.1285  0.1233  0.0633  0.0201  0.2287  0.2517  0.2407  0.2339  0.0393  0.2444  0.2336  0.0310  0.0435  0.2517  0.2213  0.0201  0.2407  0.2477  0.0915  0.2517  0.2287
TRITD2Bv1G162470.1     0.3144  0.2648  0.2723  0.0894  0.0230  0.2900  0.2754  0.0436  0.2503  0.2803  0.2699  0.2767  0.2748  0.2863  0.2680  0.2639  0.3260  0.3836  0.1863  0.2589  0.1376  0.2569  0.0897  0.1248  0.2462  0.0223  0.0898  0.2694  0.1429  0.1298  0.2568  0.2436  0.2859  0.2601  0.0852  0.0188  0.0000  0.0896  0.2645  0.0181  0.0928  0.2682  0.2774  0.0188  0.0827  0.2627  0.0000  0.2227  0.3083  0.0188  0.0852  0.2407
TRITD2Bv1G162500.1     0.3042  0.2616  0.2608  0.0251  0.0943  0.2808  0.2785  0.1001  0.2434  0.2745  0.2655  0.2709  0.2693  0.2764  0.2636  0.2589  0.3061  0.3921  0.1570  0.2491  0.1403  0.2544  0.0847  0.1167  0.2530  0.0942  0.0125  0.2633  0.1221  0.1193  0.2511  0.2596  0.2702  0.2551  0.0125  0.0903  0.0896  0.0000  0.2614  0.0919  0.0083  0.2651  0.2572  0.0903  0.0126  0.2567  0.0896  0.1373  0.3002  0.0903  0.0125  0.2339  0.0896
TRITD2Bv1G162510.1     0.0752  0.0836  0.0256  0.2382  0.2666  0.2517  0.2422  0.2419  0.0082  0.0623  0.0582  0.0624  0.0509  0.0982  0.0582  0.0571  0.2833  0.3614  0.2630  0.1389  0.2527  0.0716  0.2206  0.2502  0.1313  0.2648  0.2485  0.0201  0.2712  0.2483  0.1113  0.1108  0.0605  0.0311  0.2424  0.2658  0.2584  0.2477  0.0107  0.2622  0.2468  0.0188  0.0507  0.2658  0.2424  0.0311  0.2584  0.2477  0.0917  0.2658  0.2424  0.0194  0.2584  0.2477
TuG1812G0100000012.01.T02   0.0384  0.1263  0.0702  0.3011  0.3189  0.2532  0.2435  0.3121  0.0945  0.1089  0.1060  0.1051  0.1038  0.1277  0.1045  0.1072  0.3070  0.3348  0.2718  0.1595  0.3022  0.1165  0.2806  0.2880  0.1650  0.3134  0.2989  0.0753  0.3200  0.2909  0.1509  0.1575  0.0730  0.0731  0.2946  0.3073  0.3083  0.3002  0.0783  0.3076  0.2999  0.0739  0.0975  0.3073  0.2931  0.0745  0.3083  0.4248  0.0000  0.3073  0.2946  0.0915  0.3083  0.3002  0.0917
TuG1812G0200000917.01.T02   0.0384  0.1263  0.0702  0.3011  0.3189  0.2532  0.2435  0.3121  0.0945  0.1089  0.1060  0.1051  0.1038  0.1277  0.1045  0.1072  0.3070  0.3348  0.2718  0.1595  0.3022  0.1165  0.2806  0.2880  0.1650  0.3134  0.2989  0.0753  0.3200  0.2909  0.1509  0.1575  0.0730  0.0731  0.2946  0.3073  0.3083  0.3002  0.0783  0.3076  0.2999  0.0739  0.0975  0.3073  0.2931  0.0745  0.3083  0.4248  0.0000  0.3073  0.2946  0.0915  0.3083  0.3002  0.0917  0.0000
TuG1812G0200003696.01.T01   0.0637  0.0777  0.0094  0.2535  0.2681  0.2338  0.2195  0.2647  0.0242  0.0511  0.0470  0.0476  0.0433  0.0710  0.0455  0.0485  0.2969  0.3165  0.2360  0.1229  0.2781  0.0663  0.2312  0.2346  0.1077  0.2669  0.2499  0.0067  0.2602  0.2406  0.0977  0.1091  0.0391  0.0000  0.2450  0.2611  0.2601  0.2551  0.0122  0.2594  0.2481  0.0081  0.0667  0.2611  0.2451  0.0013  0.2601  0.3812  0.0731  0.2611  0.2450  0.0201  0.2601  0.2551  0.0311  0.0731  0.0731
TuG1812S0002919500.01.T01   0.3006  0.2491  0.2525  0.0273  0.0914  0.2737  0.2713  0.1003  0.2381  0.2648  0.2549  0.2612  0.2593  0.2681  0.2530  0.2490  0.3100  0.3851  0.1542  0.2440  0.1356  0.2436  0.0825  0.1117  0.2415  0.0897  0.0153  0.2512  0.1203  0.1151  0.2409  0.2491  0.2680  0.2431  0.0014  0.0843  0.0867  0.0139  0.2493  0.0890  0.0083  0.2529  0.2520  0.0843  0.0014  0.2447  0.0867  0.1484  0.2926  0.0843  0.0014  0.2287  0.0867  0.0139  0.2387  0.2926  0.2926  0.2431
TVU14178.1             0.3233  0.2667  0.2660  0.1392  0.1372  0.2903  0.2885  0.1458  0.2719  0.2620  0.2543  0.2594  0.2588  0.2714  0.2524  0.2417  0.3368  0.3923  0.1814  0.2658  0.1587  0.2476  0.1213  0.0782  0.2412  0.1388  0.1268  0.2627  0.1045  0.0954  0.2449  0.2427  0.2886  0.2557  0.1217  0.1345  0.1439  0.1233  0.2614  0.1321  0.1251  0.2674  0.3061  0.1345  0.1209  0.2573  0.1439  0.2374  0.3115  0.1345  0.1217  0.2651  0.1439  0.1233  0.2767  0.3115  0.3115  0.2557  0.1209
TVU14179.1             0.1561  0.0831  0.1084  0.2692  0.2770  0.2370  0.2211  0.2918  0.1253  0.1050  0.1022  0.1028  0.1036  0.1238  0.1006  0.1002  0.3036  0.3582  0.2450  0.1297  0.2895  0.0799  0.2192  0.2416  0.0730  0.2773  0.2688  0.1092  0.2611  0.2543  0.0641  0.0711  0.1380  0.1103  0.2621  0.2730  0.2753  0.2731  0.1069  0.2713  0.2666  0.1038  0.1712  0.2730  0.2623  0.1117  0.2753  0.4066  0.1589  0.2730  0.2621  0.1412  0.2753  0.2731  0.1255  0.1589  0.1589  0.1103  0.2605  0.2557
TVU14240.1             0.3250  0.2720  0.2679  0.1491  0.1469  0.2943  0.2925  0.1389  0.2714  0.2679  0.2556  0.2652  0.2607  0.2764  0.2537  0.2467  0.3462  0.4010  0.1795  0.2674  0.1638  0.2504  0.1226  0.0869  0.2399  0.1490  0.1341  0.2630  0.1086  0.1019  0.2446  0.2429  0.2865  0.2566  0.1289  0.1469  0.1513  0.1305  0.2607  0.1412  0.1323  0.2667  0.3056  0.1469  0.1282  0.2582  0.1513  0.2458  0.3111  0.1469  0.1289  0.2679  0.1513  0.1305  0.2755  0.3111  0.3111  0.2566  0.1281  0.0191  0.2528
TVU14241.1             0.1561  0.0831  0.1084  0.2692  0.2770  0.2370  0.2211  0.2918  0.1253  0.1050  0.1022  0.1028  0.1036  0.1238  0.1006  0.1002  0.3036  0.3582  0.2450  0.1297  0.2895  0.0799  0.2192  0.2416  0.0730  0.2773  0.2688  0.1092  0.2611  0.2543  0.0641  0.0711  0.1380  0.1103  0.2621  0.2730  0.2753  0.2731  0.1069  0.2713  0.2666  0.1038  0.1712  0.2730  0.2623  0.1117  0.2753  0.4066  0.1589  0.2730  0.2621  0.1412  0.2753  0.2731  0.1255  0.1589  0.1589  0.1103  0.2605  0.2557  0.0000  0.2528
Zm00001d003422_T001    0.1683  0.1012  0.1188  0.2706  0.2636  0.2557  0.2452  0.2569  0.1201  0.1246  0.1178  0.1216  0.1232  0.1376  0.1162  0.1102  0.3264  0.3644  0.2433  0.1505  0.2939  0.0908  0.2209  0.2245  0.0657  0.2662  0.2702  0.1196  0.2642  0.2405  0.0702  0.0464  0.1436  0.1173  0.2654  0.2578  0.2610  0.2745  0.1172  0.2600  0.2709  0.1133  0.1628  0.2578  0.2617  0.1187  0.2610  0.3856  0.1649  0.2578  0.2654  0.1345  0.2610  0.2745  0.1261  0.1649  0.1649  0.1173  0.2637  0.2525  0.0872  0.2553  0.0872
