# Supplementary material for: Transcriptional convergence after repeated duplication of an amino acid transporter gene leads to the independent emergence of the black husk/pericarp trait in barley and rice
Source: Plant Biotechnol J. 2023 Dec 20;22(5):1282–98. doi: 10.1111/pbi.14264 (PMC11022822; doi:10.1111/pbi.14264)
Supplement: Supplementary file 7 — Data S2 The profiles of natural selection analysis. [file PBI-22-1282-s007.zip › natural_selection/ModelA_Blp2/2NG.dS]

    64
Horvu_13821_1H01G536500.1 
LOC_Os04g38680.1       0.5832
Horvu_13821_2H01G457500.1   0.4477  0.4291
Horvu_13821_2H01G457300.1   1.2474  0.9092  0.9924
Horvu_13821_2H01G457000.1   1.1102  0.7379  0.7991  0.4065
Aco001103.1            1.6739  1.4979  1.7271  1.9579  1.8473
Aco001105.1            1.7617  1.5196  1.6280  1.6674  1.6078  0.0758
AET2Gv20735600.1       0.8835  0.6302  0.6014  0.3610  0.1400  1.3045  1.1857
AET2Gv20736300.1       0.4413  0.3831  0.0970  0.7495  0.6148  1.6319  1.4947  0.6424
Bhyb26.D05G134200.1    0.5765  0.4306  0.4074  1.0693  0.8965  1.9328  2.0210  0.6387  0.3479
Bhyb26.S09G092600.1    0.6486  0.4392  0.4477  1.0518  0.8658  2.0596  2.1885  0.5801  0.3629  0.0973
Bradi5g12390.1         0.5702  0.4315  0.4194  1.0794  0.9048  1.9882  2.0836  0.6457  0.3473  0.0038  0.0928
Brame.09PG123000.1     0.6296  0.4515  0.4123  1.0147  0.8421  1.7848  1.8712  0.5684  0.2957  0.1288  0.1079  0.1262
Brame.09UG119000.1     0.5451  0.4585  0.4366  1.1329  0.9746  1.5669  1.6428  0.6459  0.4189  0.1822  0.2036  0.1792  0.1399
Brast09G106000.1       0.6305  0.4257  0.4338  1.0515  0.8423  2.0578  2.1863  0.5503  0.3390  0.0973  0.0076  0.0928  0.1079  0.2036
Brasy9G166700.1        0.6110  0.3708  0.4084  0.9629  0.8088  1.8329  1.8610  0.5373  0.2683  0.0868  0.1013  0.0845  0.0973  0.1991  0.1012
GSMUA_Achr10G29730     3.0000  1.5776  1.7605  2.1458  2.0849  1.9855  2.2915  1.8547  1.3399  2.0333  2.1362  2.0874  1.7879  1.9455  2.2829  2.1404
Joasc.09G155200.1      2.0951  1.3389  1.6138  1.3912  1.2430  1.8365  1.8576  1.3577  1.7601  1.7983  1.5739  1.8226  1.8324  1.8842  1.6050  1.7082  1.5679
Joasc.15G002800.1      0.9544  0.7080  0.7994  0.8584  0.6864  1.3451  1.3090  0.4991  0.6301  0.7984  0.8655  0.8060  0.8631  0.8139  0.8652  0.8493  1.7718  1.1603
Joasc.15G002900.1      0.8700  0.8377  0.9304  1.3376  1.3410  1.2183  1.2597  0.9504  0.9108  0.9296  1.0999  0.9383  1.0094  0.8886  1.0832  1.0487  1.8176  1.4285  0.8626
LOC_Os04g38660_38670.1   1.1433  0.5773  0.8256  0.5479  0.4614  1.6598  1.4843  0.4133  0.7298  0.7530  0.7687  0.7601  0.7168  0.7962  0.7581  0.6836  1.6300  1.4181  0.6011  1.0935
Ola019279.1            0.5435  0.4071  0.4567  1.0320  1.0180  1.2951  1.3073  0.6042  0.4787  0.5380  0.5684  0.5505  0.5513  0.4994  0.5523  0.5592  1.4706  1.4100  0.8132  0.7600  0.7510
Ola019280.1            1.3034  0.7462  0.8510  0.5709  0.4402  2.0151  1.8417  0.3821  0.6398  0.7956  0.7814  0.8030  0.7967  0.9485  0.7812  0.7337  2.1456  1.4994  0.6543  1.4464  0.3869  0.9716
Pahal.7G177700.1       1.1098  0.6084  0.7456  0.4925  0.3660  2.0492  1.7341  0.3470  0.5128  0.7303  0.7291  0.7355  0.6997  0.8345  0.7098  0.6598  1.8203  1.2962  0.6047  1.2481  0.3330  0.8994  0.3699
Pahal.7G177800.1       0.7840  0.3438  0.5373  0.8243  0.6692  1.8427  1.7640  0.5684  0.4345  0.4607  0.4431  0.4580  0.4251  0.5363  0.4296  0.3645  1.6727  1.4739  0.7442  1.0768  0.5017  0.5021  0.6343  0.5559
SECCE2Rv1G0105890.1    1.0449  0.6732  0.7246  0.3558  0.1036  1.6440  1.4073  0.0838  0.5418  0.8240  0.7893  0.8317  0.7815  0.8838  0.7680  0.7376  1.8621  1.2480  0.6222  1.2274  0.4266  0.9240  0.4095  0.3225  0.6353
SECCE2Rv1G0105920.1    1.1352  0.8272  0.9111  0.1187  0.3356  1.8838  1.6025  0.2776  0.6828  0.9481  0.9492  0.9567  0.8981  0.9726  0.9489  0.8506  1.9138  1.2325  0.6828  1.2412  0.4684  0.9900  0.4876  0.4073  0.7618  0.2977
SECCE2Rv1G0105930.1    0.4877  0.4127  0.1308  0.8829  0.7219  1.7167  1.5857  0.5592  0.1329  0.3502  0.3688  0.3552  0.3549  0.3855  0.3564  0.3214  1.8500  1.6149  0.7512  0.9179  0.7645  0.5040  0.7512  0.6852  0.4572  0.6724  0.8244
Seita.5G128400.1       1.2181  0.6394  0.7975  0.5408  0.4386  1.7605  1.5962  0.3555  0.5441  0.7221  0.7226  0.7371  0.7266  0.8375  0.7128  0.6670  1.9151  1.3833  0.6756  1.2158  0.4044  0.8357  0.4388  0.2298  0.5832  0.4135  0.4969  0.7086
Seita.7G124300.1       1.0805  0.5723  0.7344  0.4996  0.3706  1.7529  1.5847  0.3108  0.4740  0.6725  0.6702  0.6775  0.6284  0.7339  0.6523  0.5722  1.8821  1.3345  0.5943  1.2383  0.3233  0.8552  0.3560  0.1065  0.5083  0.3193  0.4196  0.6551  0.2275
Seita.7G124400.1       0.8312  0.3850  0.5475  0.8152  0.6936  2.0384  1.8670  0.5601  0.5495  0.4595  0.4487  0.4568  0.4340  0.5432  0.4352  0.3759  1.7066  1.5730  0.8487  1.1378  0.5302  0.4936  0.6446  0.5868  0.1608  0.6767  0.7636  0.4390  0.6011  0.5234
Sobic.006G106700.1     0.7023  0.3386  0.4807  0.8282  0.6511  1.5847  1.4801  0.5438  0.3848  0.4257  0.3931  0.4243  0.4109  0.5000  0.3805  0.3453  1.5291  1.4695  0.7407  1.0498  0.5839  0.5424  0.6225  0.5383  0.2681  0.6249  0.7385  0.3929  0.5715  0.4668  0.2649
TraesCS1B02G058900.1   0.3061  0.5326  0.3912  1.2702  1.1304  1.7456  1.7918  0.8106  0.4199  0.5065  0.5402  0.5009  0.5298  0.4368  0.5480  0.5225  4.3747  2.2140  0.9312  0.8502  0.9804  0.4951  1.1731  1.0406  0.6822  1.0266  1.1038  0.4283  1.0326  1.0024  0.7071  0.6303
TraesCS2A02G338600.1   0.4581  0.4123  0.1446  0.8381  0.7001  1.8824  1.6492  0.5228  0.1236  0.3529  0.3811  0.3611  0.3608  0.3818  0.3685  0.3270  1.9436  1.5170  0.8046  0.9639  0.7689  0.4815  0.7590  0.6860  0.4708  0.6702  0.7941  0.0947  0.6999  0.6663  0.4522  0.4319  0.4524
TraesCS2A02G338800.1   1.1532  0.7919  0.8931  0.1207  0.3583  1.8113  1.5520  0.2592  0.6432  0.9335  0.9156  0.9420  0.8666  0.9780  0.9153  0.8212  1.7733  1.2766  0.7132  1.2616  0.4379  0.9613  0.4836  0.4288  0.7295  0.3029  0.0602  0.8194  0.4826  0.4255  0.7297  0.7134  1.0936  0.7787
TraesCS2A02G339100.1   0.9860  0.6641  0.7547  0.3557  0.1057  1.6660  1.4150  0.0615  0.6043  0.8486  0.8126  0.8565  0.7884  0.8794  0.7906  0.7492  1.9417  1.2610  0.6108  1.2302  0.4138  0.9111  0.4063  0.3246  0.6086  0.0453  0.2896  0.6910  0.4320  0.3269  0.6355  0.6135  1.0019  0.6887  0.3001
TraesCS2B02G342900.1   1.0804  0.7042  0.7901  0.3695  0.1332  1.8659  1.5636  0.1038  0.6025  0.8883  0.8275  0.8965  0.8030  0.9422  0.8052  0.7630  1.9974  1.4128  0.7021  1.3391  0.4252  0.9538  0.4479  0.3675  0.6104  0.0728  0.3077  0.7235  0.4513  0.3643  0.6388  0.6071  1.0984  0.7114  0.3129  0.0510
TraesCS2B02G343200.1   1.2622  0.8577  0.9076  0.1150  0.3669  1.9543  1.6839  0.2903  0.6918  1.0089  0.9955  1.0182  0.9196  1.0586  0.9952  0.8946  1.8873  1.3299  0.7741  1.4167  0.4960  0.9866  0.4772  0.4615  0.7822  0.2996  0.0645  0.8437  0.5110  0.4549  0.7703  0.7805  1.1690  0.8350  0.0645  0.3022  0.3207
TraesCS2B02G343300.1   0.4454  0.3931  0.1125  0.9098  0.7744  1.7284  1.7008  0.5951  0.0803  0.3656  0.3942  0.3739  0.3426  0.4056  0.3813  0.3452  1.7816  1.6630  0.8320  0.8608  0.7695  0.4258  0.7806  0.7148  0.4853  0.7466  0.8470  0.1036  0.7392  0.6836  0.4805  0.4389  0.3751  0.0903  0.8304  0.7777  0.8123  0.8434
TraesCS2D02G324000.1   1.1194  0.6890  0.7834  0.3667  0.1311  1.5523  1.3433  0.0283  0.6193  0.9075  0.8566  0.9159  0.8312  0.9361  0.8334  0.7790  2.1537  1.2342  0.6700  1.2729  0.4126  0.9263  0.3897  0.3458  0.6403  0.0789  0.3051  0.7174  0.4041  0.3331  0.6335  0.6200  1.1172  0.7150  0.3048  0.0549  0.0807  0.3125  0.8072
TraesCS2D02G324300.1   1.2394  0.8764  0.9543  0.1363  0.3958  1.9867  1.6372  0.2893  0.7400  0.9657  0.9600  0.9861  0.9336  1.0135  0.9597  0.8756  2.1419  1.4292  0.7548  1.3169  0.4940  0.9762  0.5104  0.4799  0.7766  0.3318  0.0763  0.8725  0.5197  0.4732  0.7905  0.7663  1.1318  0.8517  0.0762  0.3290  0.3422  0.0727  0.9113  0.3395
TraesCS2D02G324400.1   0.4520  0.3800  0.1035  0.9084  0.7839  1.8043  1.8168  0.6102  0.0077  0.3467  0.3810  0.3548  0.3303  0.3983  0.3683  0.3093  1.8042  1.6791  0.7676  0.8717  0.7410  0.4287  0.7315  0.7092  0.4566  0.7456  0.8362  0.1215  0.7284  0.6691  0.4800  0.4217  0.3621  0.0990  0.8199  0.7766  0.8130  0.8326  0.0562  0.8061  0.8912
TRIDC1BG007330.1       0.3803  0.5125  0.4295  1.2826  0.9213  1.7793  1.6054  0.8335  0.3921  0.6313  0.6139  0.6275  0.5930  0.5011  0.6308  0.5947  2.1244  2.2437  0.9583  0.9438  1.1016  0.5152  1.2017  0.9134  0.6684  0.8221  1.0678  0.4643  0.7606  0.8845  0.8328  0.6586  0.0315  0.5136  1.0637  0.8841  0.9050  1.1188  0.4236  0.8787  1.1562  0.4238
TRIDC2AG047460.1       0.9860  0.6641  0.7547  0.3557  0.1057  1.6660  1.4150  0.0615  0.6043  0.8486  0.8126  0.8565  0.7884  0.8794  0.7906  0.7492  1.9417  1.2610  0.6108  1.2302  0.4138  0.9111  0.4063  0.3246  0.6086  0.0453  0.2896  0.6910  0.4320  0.3269  0.6355  0.6135  1.0019  0.6887  0.3001  0.0000  0.0510  0.3022  0.7777  0.0549  0.3290  0.7766  0.8841
TRIDC2AG047500.3       1.1626  0.7968  0.8992  0.1213  0.3602  1.7656  1.5407  0.2592  0.6432  0.9401  0.9220  0.9487  0.8724  0.9854  0.9217  0.8264  1.6954  1.2821  0.7184  1.2732  0.4405  0.9682  0.4796  0.4255  0.7339  0.3044  0.0605  0.8248  0.4793  0.4222  0.7340  0.7178  1.1025  0.7836  0.0000  0.3016  0.3145  0.0648  0.8359  0.3063  0.0766  0.8252  1.0637  0.3016
TRIDC2AG047520.1       0.4562  0.4138  0.1450  0.8364  0.6983  1.8577  1.6304  0.5228  0.1236  0.3541  0.3824  0.3623  0.3620  0.3832  0.3697  0.3281  1.9694  1.5303  0.8027  0.9621  0.7723  0.4832  0.7624  0.6889  0.4725  0.6683  0.7977  0.0950  0.7029  0.6691  0.4538  0.4334  0.4540  0.0000  0.7822  0.6868  0.7095  0.8390  0.0906  0.7132  0.8558  0.0993  0.5136  0.6868  0.7872
TRIDC2BG050000.1       1.0650  0.7044  0.7903  0.3696  0.1332  1.8233  1.5347  0.0959  0.5864  0.8765  0.8278  0.8846  0.8032  0.9425  0.8054  0.7632  1.9459  1.4389  0.6897  1.3178  0.4318  0.9541  0.4458  0.3560  0.6189  0.0728  0.3078  0.7238  0.4514  0.3644  0.6476  0.6156  1.0827  0.7116  0.3075  0.0510  0.0073  0.3208  0.8125  0.0807  0.3423  0.8132  0.8814  0.0510  0.3090  0.7097
TRIDC2BG050030.1       1.2398  0.9666  1.0182  0.2762  0.4965  1.7837  1.6295  0.2903  0.6918  0.9989  0.9666  1.0091  0.8903  1.0647  0.9662  0.8287  2.1116  1.3653  0.9442  1.5337  0.6304  1.1196  0.5872  0.5725  0.8457  0.4446  0.2353  0.9086  0.6300  0.5429  0.8300  0.8565  1.2191  0.8621  0.2206  0.4393  0.4596  0.1841  0.9038  0.4560  0.2372  0.8873  1.1188  0.4393  0.2168  0.8668  0.4523
TRITD1Av1G000090.1     0.1787  0.6118  0.4533  1.1977  1.2480  1.5578  1.5454  0.8667  0.4575  0.5757  0.6474  0.5694  0.6182  0.5340  0.6294  0.6100  2.8456  1.8108  0.9544  0.9560  1.1439  0.6001  1.2841  1.1543  0.7873  1.1024  1.1288  0.4788  1.0760  1.0959  0.8120  0.7040  0.2676  0.4747  1.1295  1.0545  1.1756  1.2150  0.4499  1.1826  1.2124  0.4494  0.3809  1.0545  1.1385  0.4764  1.1583  1.1442
TRITD2Av1G199190.1     0.9860  0.6641  0.7547  0.3557  0.1057  1.6660  1.4150  0.0615  0.6043  0.8486  0.8126  0.8565  0.7884  0.8794  0.7906  0.7492  1.9417  1.2610  0.6108  1.2302  0.4138  0.9111  0.4063  0.3246  0.6086  0.0453  0.2896  0.6910  0.4320  0.3269  0.6355  0.6135  1.0019  0.6887  0.3001  0.0000  0.0510  0.3022  0.7777  0.0549  0.3290  0.7766  0.8841  0.0000  0.3016  0.6868  0.0510  0.4393  1.0545
TRITD2Av1G199310.1     1.1532  0.7919  0.8931  0.1207  0.3583  1.8113  1.5520  0.2592  0.6432  0.9335  0.9156  0.9420  0.8666  0.9780  0.9153  0.8212  1.7733  1.2766  0.7132  1.2616  0.4379  0.9613  0.4836  0.4288  0.7295  0.3029  0.0602  0.8194  0.4826  0.4255  0.7297  0.7134  1.0936  0.7787  0.0000  0.3001  0.3129  0.0645  0.8304  0.3048  0.0762  0.8199  1.0637  0.3001  0.0000  0.7822  0.3075  0.2206  1.1295  0.3001
TRITD2Av1G199330.1     0.4882  0.4968  0.1644  0.7484  0.5981  1.7853  1.4141  0.5496  0.1175  0.4288  0.4450  0.4281  0.4160  0.4443  0.4185  0.3649  1.5117  1.5095  0.7570  1.0795  0.7984  0.5995  0.7417  0.5522  0.5173  0.5343  0.6913  0.1191  0.5627  0.4841  0.5480  0.4462  0.5035  0.0270  0.6339  0.5959  0.5942  0.7393  0.1281  0.6107  0.7390  0.1464  0.4818  0.5959  0.6066  0.0270  0.5783  0.7003  0.5151  0.5959  0.6339
TRITD2Bv1G162470.1     1.0804  0.7042  0.7901  0.3695  0.1332  1.8659  1.5636  0.1038  0.6025  0.8883  0.8275  0.8965  0.8030  0.9422  0.8052  0.7630  1.9974  1.4128  0.7021  1.3391  0.4252  0.9538  0.4479  0.3675  0.6104  0.0728  0.3077  0.7235  0.4513  0.3643  0.6388  0.6071  1.0984  0.7114  0.3129  0.0510  0.0000  0.3207  0.8123  0.0807  0.3422  0.8130  0.9050  0.0510  0.3145  0.7095  0.0073  0.4596  1.1756  0.0510  0.3129  0.5942
TRITD2Bv1G162500.1     1.2622  0.8577  0.9076  0.1150  0.3669  1.9543  1.6839  0.2903  0.6918  1.0089  0.9955  1.0182  0.9196  1.0586  0.9952  0.8946  1.8873  1.3299  0.7741  1.4167  0.4960  0.9866  0.4772  0.4615  0.7822  0.2996  0.0645  0.8437  0.5110  0.4549  0.7703  0.7805  1.1690  0.8350  0.0645  0.3022  0.3207  0.0000  0.8434  0.3125  0.0727  0.8326  1.1188  0.3022  0.0648  0.8390  0.3208  0.1841  1.2150  0.3022  0.0645  0.7393  0.3207
TRITD2Bv1G162510.1     0.4382  0.4244  0.1180  0.7764  0.6098  1.7254  1.5434  0.6110  0.0735  0.4130  0.4158  0.4123  0.3393  0.4486  0.3904  0.3388  1.4016  2.0093  0.7493  0.9975  0.7449  0.5414  0.7409  0.5629  0.5231  0.5528  0.6950  0.1187  0.5750  0.5310  0.6008  0.4602  0.4161  0.1272  0.6550  0.6164  0.6142  0.7041  0.0309  0.6312  0.7462  0.1054  0.3919  0.6164  0.6550  0.1272  0.5979  0.7041  0.4543  0.6164  0.6550  0.0995  0.6142  0.7041
TuG1812G0100000012.01.T02   0.1787  0.6118  0.4533  1.1977  1.2480  1.5578  1.5454  0.8667  0.4575  0.5757  0.6474  0.5694  0.6182  0.5340  0.6294  0.6100  2.8456  1.8108  0.9544  0.9560  1.1439  0.6001  1.2841  1.1543  0.7873  1.1024  1.1288  0.4788  1.0760  1.0959  0.8120  0.7040  0.2676  0.4747  1.1295  1.0545  1.1756  1.2150  0.4499  1.1826  1.2124  0.4494  0.3809  1.0545  1.1385  0.4764  1.1583  1.1442  0.0000  1.0545  1.1295  0.5151  1.1756  1.2150  0.4543
TuG1812G0200000917.01.T02   0.1787  0.6118  0.4533  1.1977  1.2480  1.5578  1.5454  0.8667  0.4575  0.5757  0.6474  0.5694  0.6182  0.5340  0.6294  0.6100  2.8456  1.8108  0.9544  0.9560  1.1439  0.6001  1.2841  1.1543  0.7873  1.1024  1.1288  0.4788  1.0760  1.0959  0.8120  0.7040  0.2676  0.4747  1.1295  1.0545  1.1756  1.2150  0.4499  1.1826  1.2124  0.4494  0.3809  1.0545  1.1385  0.4764  1.1583  1.1442  0.0000  1.0545  1.1295  0.5151  1.1756  1.2150  0.4543  0.0000
TuG1812G0200003696.01.T01   0.4581  0.4123  0.1446  0.8381  0.7001  1.8824  1.6492  0.5228  0.1236  0.3529  0.3811  0.3611  0.3608  0.3818  0.3685  0.3270  1.9436  1.5170  0.8046  0.9639  0.7689  0.4815  0.7590  0.6860  0.4708  0.6702  0.7941  0.0947  0.6999  0.6663  0.4522  0.4319  0.4524  0.0000  0.7787  0.6887  0.7114  0.8350  0.0903  0.7150  0.8517  0.0990  0.5136  0.6887  0.7836  0.0000  0.7116  0.8621  0.4747  0.6887  0.7787  0.0270  0.7114  0.8350  0.1272  0.4747  0.4747
TuG1812S0002919500.01.T01   1.1537  0.8028  0.9058  0.1207  0.3584  1.8558  1.5832  0.2592  0.6432  0.9468  0.9286  0.9555  0.8788  0.9926  0.9283  0.8326  1.8165  1.2982  0.7150  1.2824  0.4380  0.9751  0.4837  0.4337  0.7378  0.3029  0.0602  0.8310  0.4879  0.4304  0.7396  0.7216  1.0940  0.7896  0.0000  0.3002  0.3129  0.0645  0.8421  0.3049  0.0763  0.8314  1.0637  0.3002  0.0000  0.7932  0.3075  0.2206  1.1300  0.3002  0.0000  0.6339  0.3129  0.0645  0.6554  1.1300  1.1300  0.7896
TVU14178.1             1.1503  0.6228  0.8434  0.5926  0.4789  1.7772  1.7122  0.4136  0.7122  0.7746  0.7696  0.7766  0.7588  0.8276  0.7493  0.6874  1.9441  1.3612  0.6491  1.2078  0.3899  0.8931  0.4663  0.3070  0.5360  0.4472  0.4871  0.7444  0.3621  0.2642  0.5661  0.5098  1.1310  0.7403  0.4946  0.4257  0.4530  0.5259  0.7817  0.4277  0.5532  0.7600  1.1117  0.4257  0.4909  0.7435  0.4597  0.6445  1.1553  0.4257  0.4946  0.6841  0.4530  0.5259  0.7418  1.1553  1.1553  0.7403  0.4982
TVU14179.1             0.8184  0.4422  0.5328  0.7401  0.6341  1.6250  1.4766  0.4647  0.4711  0.4580  0.4822  0.4600  0.4561  0.5519  0.4678  0.4316  1.6474  1.4348  0.6377  0.9393  0.4693  0.5324  0.6486  0.5409  0.3299  0.5835  0.6872  0.4350  0.5931  0.4990  0.3291  0.2873  0.7135  0.4437  0.6909  0.5608  0.5989  0.7462  0.4878  0.5910  0.7476  0.4800  0.7896  0.5608  0.6949  0.4453  0.5991  0.8814  0.8295  0.5608  0.6909  0.4559  0.5989  0.7462  0.5106  0.8295  0.8295  0.4437  0.6989  0.5212
TVU14240.1             1.1670  0.6588  0.8765  0.6161  0.5287  1.6580  1.5712  0.4785  0.6950  0.8155  0.8029  0.8175  0.8095  0.8431  0.7817  0.7174  2.1378  1.4354  0.7021  1.2444  0.4525  0.9093  0.5371  0.3415  0.5553  0.4859  0.5325  0.7822  0.3932  0.3102  0.6142  0.5371  1.2349  0.7539  0.5552  0.4611  0.4896  0.5817  0.8270  0.4766  0.6110  0.8040  1.1139  0.4611  0.5516  0.7572  0.4966  0.6738  1.2656  0.4611  0.5552  0.6530  0.4896  0.5817  0.7272  1.2656  1.2656  0.7539  0.5591  0.0998  0.5542
TVU14241.1             0.8184  0.4422  0.5328  0.7401  0.6341  1.6250  1.4766  0.4647  0.4711  0.4580  0.4822  0.4600  0.4561  0.5519  0.4678  0.4316  1.6474  1.4348  0.6377  0.9393  0.4693  0.5324  0.6486  0.5409  0.3299  0.5835  0.6872  0.4350  0.5931  0.4990  0.3291  0.2873  0.7135  0.4437  0.6909  0.5608  0.5989  0.7462  0.4878  0.5910  0.7476  0.4800  0.7896  0.5608  0.6949  0.4453  0.5991  0.8814  0.8295  0.5608  0.6909  0.4559  0.5989  0.7462  0.5106  0.8295  0.8295  0.4437  0.6989  0.5212  0.0000  0.5542
Zm00001d003422_T001    0.7260  0.3925  0.5119  0.8605  0.7335  1.6283  1.5630  0.6067  0.3948  0.4414  0.4212  0.4400  0.4264  0.4800  0.4082  0.3843  1.4965  1.7374  0.8023  1.1951  0.5990  0.6082  0.7035  0.5651  0.3077  0.7126  0.7573  0.4380  0.5591  0.5172  0.3294  0.1454  0.6144  0.4685  0.7318  0.6696  0.6804  0.8002  0.4758  0.7227  0.7652  0.4718  0.6893  0.6696  0.7363  0.4701  0.6897  0.8620  0.6660  0.6696  0.7318  0.3866  0.6804  0.8002  0.4197  0.6660  0.6660  0.4685  0.7304  0.5891  0.3439  0.6003  0.3439
