# Supplementary material for: Transcriptional convergence after repeated duplication of an amino acid transporter gene leads to the independent emergence of the black husk/pericarp trait in barley and rice
Source: Plant Biotechnol J. 2023 Dec 20;22(5):1282–98. doi: 10.1111/pbi.14264 (PMC11022822; doi:10.1111/pbi.14264)
Supplement: Supplementary file 7 — Data S2 The profiles of natural selection analysis. [file PBI-22-1282-s007.zip › natural_selection/ModelA_Blp2/BLP_modelA2_nonBLP]

CODONML (in paml version 4.7, January 2013)  cds.fas
Model: several dN/dS ratios for branches for branches, 
Codon frequency model: F3x4
Site-class models:  PositiveSelection
ns =  64  ls = 335

Codon usage in sequences
--------------------------------------------------------------------------------------------------------------
Phe TTT  5  1  2  1  2  5 | Ser TCT  4  3  3  5  2  3 | Tyr TAT  1  1  0  3  0  3 | Cys TGT  1  0  1  0  1  2
    TTC 16 17 16 14 14 13 |     TCC  7  8  8  7 10  2 |     TAC 11 13 13 12 15 11 |     TGC  6  9  8  8  6  4
Leu TTA  0  0  0  0  0  3 |     TCA  1  0  3  1  1  4 | *** TAA  0  0  0  0  0  0 | *** TGA  0  0  0  0  0  0
    TTG  5  1  5  8  4 17 |     TCG  7  6  4  3  4  8 |     TAG  0  0  0  0  0  0 | Trp TGG  2  2  2  2  2  2
--------------------------------------------------------------------------------------------------------------
Leu CTT  5  1  1  5  2 10 | Pro CCT  1  1  1  0  0  2 | His CAT  2  1  1  0  0  1 | Arg CGT  0  0  0  0  0  0
    CTC 21 22 28 25 26  8 |     CCC  3  3  3  5  4  2 |     CAC  3  2  3  2  3  0 |     CGC  1  0  2  5  3  0
    CTA  8  0  3  2  1  8 |     CCA  2  0  1  2  3  0 | Gln CAA  0  0  0  2  2  3 |     CGA  0  1  0  1  1  2
    CTG 13 25 15 15 16  8 |     CCG  6  7  6  7 11  8 |     CAG  3  3  3  6  6  1 |     CGG  1  2  0  1  2  2
--------------------------------------------------------------------------------------------------------------
Ile ATT  6  1  2  1  2  9 | Thr ACT  2  2  3  2  2 10 | Asn AAT  2  1  2  0  0  2 | Ser AGT  3  1  1  2  0  5
    ATC 15 15 17 12  8 13 |     ACC  4  5  8  4  4  6 |     AAC  6  7  7  3  4  5 |     AGC  9  6  8  5  5  7
    ATA  4  4  4  4  5  9 |     ACA  4  1  3  5  2  4 | Lys AAA  4  1  2  2  1  1 | Arg AGA  1  0  0  1  0  4
Met ATG 13  9 12 13 11 10 |     ACG  6 11  3 11 11  5 |     AAG 10 14 13  5  6 14 |     AGG  3  6  5  3  4  2
--------------------------------------------------------------------------------------------------------------
Val GTT  6  2  2  3  0 10 | Ala GCT  8  1  3  6  2  5 | Asp GAT  1  0  0  1  0  3 | Gly GGT  2  4  0  1  0  4
    GTC 12 20 18 10 20  9 |     GCC  9 19 13 15 14  7 |     GAC  6  7  8  6  9  5 |     GGC 13 16 21 12 20  9
    GTA  3  1  1  2  2  3 |     GCA  5  0  3  4  3  5 | Glu GAA  4  1  2  0  1  3 |     GGA  2  2  2  4  0  6
    GTG 13 19 14 20 22 10 |     GCG  7 14 12 19 21  6 |     GAG  6  7  7  7  3  5 |     GGG 11  8  7  9 11  6
--------------------------------------------------------------------------------------------------------------

--------------------------------------------------------------------------------------------------------------
Phe TTT  4  0  1  2  2  2 | Ser TCT  6  1  0  1  1  1 | Tyr TAT  4  0  0  0  1  0 | Cys TGT  2  1  0  1  1  1
    TTC 15 10 11 16 15 15 |     TCC  3  5  5 11 10 11 |     TAC 10  7  7 13 11 13 |     TGC  5  4  5  8  9  8
Leu TTA  2  0  0  0  0  0 |     TCA  3  2  0  1  1  1 | *** TAA  0  0  0  0  0  0 | *** TGA  0  0  0  0  0  0
    TTG 17  1  1  4  2  3 |     TCG  9  4  3  5  6  5 |     TAG  0  0  0  0  0  0 | Trp TGG  2  2  2  2  2  2
--------------------------------------------------------------------------------------------------------------
Leu CTT  9  1  0  1  1  1 | Pro CCT  2  0  1  3  3  4 | His CAT  1  0  1  1  1  1 | Arg CGT  0  0  0  1  1  1
    CTC  8 16 16 31 33 33 |     CCC  2  4  1  4  3  3 |     CAC  1  1  1  1  1  1 |     CGC  0  3  2  3  3  3
    CTA  7  0  1  0  1  0 |     CCA  1  1  0  1  2  1 | Gln CAA  3  1  0  0  0  0 |     CGA  2  0  0  0  0  0
    CTG  7  8  7 16 17 16 |     CCG  7  5  4  4  4  4 |     CAG  1  3  1  2  2  2 |     CGG  2  2  0  0  0  0
--------------------------------------------------------------------------------------------------------------
Ile ATT  9  0  1  2  4  2 | Thr ACT  8  1  2  2  3  2 | Asn AAT  2  0  2  1  1  1 | Ser AGT  4  1  0  0  1  0
    ATC 14  2  5 16 13 15 |     ACC  8  2  3  8  6  8 |     AAC  6  1  2  8  8  9 |     AGC  6  2  4  7  7  7
    ATA  7  2  2  5  3  5 |     ACA  4  1  1  1  1  1 | Lys AAA  0  0  1  1  1  1 | Arg AGA  4  1  0  1  0  1
Met ATG 11  3  4 11 11 11 |     ACG  4  4  1  5  5  5 |     AAG 13  5  7 13 12 13 |     AGG  3  0  2  7  8  7
--------------------------------------------------------------------------------------------------------------
Val GTT  9  0  0  3  1  3 | Ala GCT  4  1  0  3  1  3 | Asp GAT  3  0  0  0  0  0 | Gly GGT  4  0  0  1  1  1
    GTC  9 13  8 17 20 17 |     GCC  7 10 11 17 19 17 |     GAC  5  7  7  8  7  7 |     GGC 10 11 14 19 19 19
    GTA  4  1  0  1  1  1 |     GCA  5  3  0  5  4  5 | Glu GAA  3  0  1  4  3  4 |     GGA  5  0  0  2  2  2
    GTG 10  8 10 12 14 13 |     GCG  6  6  4  9 11  9 |     GAG  5  1  2  6  7  6 |     GGG  7  6  6  8  8  8
--------------------------------------------------------------------------------------------------------------

--------------------------------------------------------------------------------------------------------------
Phe TTT  2  2  2  2  4  7 | Ser TCT  3  2  1  2  4  7 | Tyr TAT  0  2  1  0  5  5 | Cys TGT  1  2  1  0  3  0
    TTC 15 15 15 15 12 15 |     TCC 10  8 10 10  5  4 |     TAC 13 12 12 13 11 10 |     TGC  8  8  8  9  9  4
Leu TTA  0  1  0  0  4  0 |     TCA  0  0  1  0  4  3 | *** TAA  0  0  0  0  0  0 | *** TGA  0  0  0  0  0  0
    TTG  3  5  2  2  9 10 |     TCG  5  7  6  6  1  7 |     TAG  0  0  0  0  0  0 | Trp TGG  2  3  2  2  1  2
--------------------------------------------------------------------------------------------------------------
Leu CTT  1  2  1  1  5  7 | Pro CCT  2  3  3  2  1  2 | His CAT  1  2  1  1  3  0 | Arg CGT  1  0  1  1  0  1
    CTC 31 27 33 32 16 10 |     CCC  4  3  2  5  5  3 |     CAC  1  1  1  1  4  3 |     CGC  3  2  3  2  0  2
    CTA  2  2  1  0  2  3 |     CCA  2  1  1  1  4  1 | Gln CAA  0  0  0  0  2  3 |     CGA  0  0  0  0  0  0
    CTG 15 13 17 18 12 19 |     CCG  4  6  6  4  3  4 |     CAG  2  1  2  2  2  6 |     CGG  1  2  0  1  2  0
--------------------------------------------------------------------------------------------------------------
Ile ATT  3  3  4  2 10  5 | Thr ACT  2  3  3  2  3 11 | Asn AAT  1  0  1  1  3  0 | Ser AGT  1  1  1  0  3  4
    ATC 15 14 13 12 14 16 |     ACC 10  5  6  8  7  5 |     AAC  8  9  8  6  7 10 |     AGC  7  7  7  9  4  3
    ATA  5  5  3  4  4  8 |     ACA  2  2  1  1  4  4 | Lys AAA  1  2  1  0  8  4 | Arg AGA  0  0  0  0  4  3
Met ATG 12 11 11 11 16  8 |     ACG  4  5  5  5  6  7 |     AAG 13 11 12 13  5  7 |     AGG  6  7  8  8  3  4
--------------------------------------------------------------------------------------------------------------
Val GTT  2  1  1  2  8  6 | Ala GCT  1  5  1  1  4  7 | Asp GAT  0  0  0  0  0  2 | Gly GGT  0  2  1  1  4  5
    GTC 17 17 20 21 11 11 |     GCC 18 16 19 20  7  7 |     GAC  7  8  7  9  5  4 |     GGC 20 15 19 21  6 12
    GTA  1  1  1  2  3  2 |     GCA  4  5  4  3  9  4 | Glu GAA  3  5  3  2  6  3 |     GGA  2  2  2  1  9  6
    GTG 15 14 14 11 12  9 |     GCG  9 10 11 10  6  6 |     GAG  6  4  7  7  5  6 |     GGG  8  5  8  9  4  4
--------------------------------------------------------------------------------------------------------------

--------------------------------------------------------------------------------------------------------------
Phe TTT  2  5  1  2  0  0 | Ser TCT  6  6  2  4  4  1 | Tyr TAT  2  3  1  3  0  0 | Cys TGT  0  0  0  0  2  0
    TTC 17 10 13 15 14 14 |     TCC  2  1  9 10  6  6 |     TAC 13 12 13 10 14 14 |     TGC 10  9  4  9  5  7
Leu TTA  0  4  0  0  0  0 |     TCA  1  5  1  0  4  0 | *** TAA  0  0  0  0  0  0 | *** TGA  0  0  0  0  0  0
    TTG  8  7  2  2  2  0 |     TCG  6  6  4  3  3  8 |     TAG  0  0  0  0  0  0 | Trp TGG  2  2  2  2  2  2
--------------------------------------------------------------------------------------------------------------
Leu CTT  2  7  2  2  1  0 | Pro CCT  1  4  1  1  0  0 | His CAT  1  3  0  2  0  0 | Arg CGT  0  0  1  0  0  0
    CTC 20 14 26 19 27 27 |     CCC  3  1  3  4  5  7 |     CAC  2  0  1  1  3  2 |     CGC  2  1  4  1  5  6
    CTA  5  4  1  1  2  1 |     CCA  0  0  2  0  2  1 | Gln CAA  3  2  0  1  0  0 |     CGA  2  0  1  0  1  0
    CTG 14 16 18 22 20 22 |     CCG  9  6  9  6  7 11 |     CAG  2  3  2  2  2  3 |     CGG  3  0  3  3  4  5
--------------------------------------------------------------------------------------------------------------
Ile ATT  4  5  1  0  2  2 | Thr ACT  2  4  1  4  2  0 | Asn AAT  0  3  0  2  1  0 | Ser AGT  1  2  0  2  0  0
    ATC 14 15 11 14 12 10 |     ACC  6  4  4  3  6  4 |     AAC  3 10  4  6  3  4 |     AGC  8  4  6  7  7  7
    ATA  2  4  3  5  2  0 |     ACA  2  6  1  4  0  0 | Lys AAA  0  5  2  2  0  0 | Arg AGA  2  3  1  3  0  0
Met ATG 12 11 11 10 10  8 |     ACG 14  6 17  5 14 17 |     AAG 10  8  8 14  8  5 |     AGG  2  3  5  3  3  5
--------------------------------------------------------------------------------------------------------------
Val GTT  2  7  1  7  1  0 | Ala GCT  4  8  3  6  2  0 | Asp GAT  1  0  0  2  1  0 | Gly GGT  1  2  0  0  6  1
    GTC 18 18 17 22 13 19 |     GCC 12  6 19 16 17 23 |     GAC  9  5  9  5  6  7 |     GGC 14 16 14 17 12 13
    GTA  1  4  0  2  1  0 |     GCA  3  6  2  3  7  1 | Glu GAA  2  3  0  1  2  1 |     GGA  1  6  6  3  0  1
    GTG 15  9 25 12 22 24 |     GCG 15  7 17 12 18 25 |     GAG  4  6  7  8  6  5 |     GGG 11  7  9  9 11 12
--------------------------------------------------------------------------------------------------------------

--------------------------------------------------------------------------------------------------------------
Phe TTT  1  2  2  2  0  0 | Ser TCT  3  3  4  4  0  0 | Tyr TAT  0  0  1  0  1  0 | Cys TGT  0  1  0  1  0  0
    TTC 16 14 13 17 16 17 |     TCC  8  8  8  7  5  7 |     TAC 13 15 14 13 12 14 |     TGC  9  7  7  8  7  7
Leu TTA  0  0  0  0  0  0 |     TCA  0  1  1  1  1  0 | *** TAA  0  0  0  0  0  0 | *** TGA  0  0  0  0  0  0
    TTG  0  3  6  1  0  0 |     TCG  5  3  4  6 12  9 |     TAG  0  0  0  0  0  0 | Trp TGG  2  2  2  2  2  2
--------------------------------------------------------------------------------------------------------------
Leu CTT  2  1  3  1  0  1 | Pro CCT  0  0  1  1  0  0 | His CAT  1  0  0  1  0  1 | Arg CGT  0  0  0  0  1  1
    CTC 28 27 21 32 31 28 |     CCC  3  5  5  3  7  7 |     CAC  2  3  2  3  2  1 |     CGC  2  3  5  2  5  5
    CTA  0  2  3  1  1  0 |     CCA  2  2  2  0  1  1 | Gln CAA  0  2  2  0  0  0 |     CGA  0  1  1  0  1  0
    CTG 22 16 18 17 19 21 |     CCG  6 10  6  7  7 10 |     CAG  3  7  5  3  4  3 |     CGG  4  2  2  0  2  5
--------------------------------------------------------------------------------------------------------------
Ile ATT  1  1  1  2  0  1 | Thr ACT  0  1  2  3  0  0 | Asn AAT  1  0  0  2  0  0 | Ser AGT  1  1  1  1  1  0
    ATC 14  9 13 17 14 12 |     ACC  7  4  4  6  5  8 |     AAC  5  5  3  7  4  5 |     AGC  8  5  5  8  5  6
    ATA  1  4  4  5  0  1 |     ACA  0  2  2  3  0  0 | Lys AAA  0  0  2  2  0  0 | Arg AGA  0  0  0  0  0  0
Met ATG  9 12 11 12  9 10 |     ACG 11 13 13  4 12 13 |     AAG 13  7  5 13  6  7 |     AGG  6  4  4  5  6  3
--------------------------------------------------------------------------------------------------------------
Val GTT  1  0  2  2  1  0 | Ala GCT  3  2  3  0  3  2 | Asp GAT  0  0  0  0  0  0 | Gly GGT  1  0  2  0  0  1
    GTC 23 19 14 17 18 13 |     GCC 15 16 15 17 26 19 |     GAC  6  7  7  8  7  7 |     GGC 22 18 15 23 18 20
    GTA  2  2  1  1  0  0 |     GCA  0  3  5  3  1  0 | Glu GAA  2  0  1  1  1  1 |     GGA  1  0  4  2  1  0
    GTG 14 24 24 13 21 25 |     GCG 19 19 19 12 23 24 |     GAG  8  4  6  8  6  5 |     GGG  9 12  8  5  8 10
--------------------------------------------------------------------------------------------------------------

--------------------------------------------------------------------------------------------------------------
Phe TTT  1  0  3  1  1  1 | Ser TCT  2  1  3  3  4  3 | Tyr TAT  0  0  1  0  2  0 | Cys TGT  0  0  2  0  0  1
    TTC 16 15 17 17 15 15 |     TCC  9 12  4  9  8  9 |     TAC 14 14 12 13 13 15 |     TGC  6  8  8  9  8  7
Leu TTA  0  0  0  0  0  0 |     TCA  2  0  4  1  1  1 | *** TAA  0  0  0  0  0  0 | *** TGA  0  0  0  0  0  0
    TTG  1  1  6  2  5  3 |     TCG  5  3  6  5  4  3 |     TAG  0  0  0  0  0  0 | Trp TGG  2  2  2  2  2  2
--------------------------------------------------------------------------------------------------------------
Leu CTT  2  1  3  1  3  1 | Pro CCT  0  0  3  0  1  0 | His CAT  1  1  2  0  1  1 | Arg CGT  0  0  0  0  0  0
    CTC 29 33 20 31 21 26 |     CCC  4  7  3  4  5  5 |     CAC  2  2  2  4  2  4 |     CGC  2  3  1  3  4  4
    CTA  0  1  5  2  2  1 |     CCA  1  0  6  0  2  2 | Gln CAA  0  0  0  0  2  2 |     CGA  1  0  0  0  1  0
    CTG 21 16 14 15 20 18 |     CCG  6  4  0  7  5 10 |     CAG  3  1  3  3  5  4 |     CGG  4  2  1  0  3  2
--------------------------------------------------------------------------------------------------------------
Ile ATT  3  4  5  2  1  1 | Thr ACT  1  2  3  2  0  1 | Asn AAT  0  0  4  1  0  0 | Ser AGT  1  1  2  1  1  1
    ATC 12 12 15 17 12 10 |     ACC  5  5  6  7  5  4 |     AAC  7  7  5  8  3  4 |     AGC  8  8  7  8  5  5
    ATA  2  1  4  4  4  4 |     ACA  0  0  4  2  3  2 | Lys AAA  1  1  4  2  1  1 | Arg AGA  0  0  1  0  0  1
Met ATG  9  9 13 12 10 11 |     ACG 10 10  5  4 14 13 |     AAG 13 13 11 13  6  6 |     AGG  5  8  4  5  4  4
--------------------------------------------------------------------------------------------------------------
Val GTT  3  3  6  3  1  0 | Ala GCT  1  2  4  2  6  2 | Asp GAT  1  0  0  0  0  0 | Gly GGT  0  1  3  0  1  1
    GTC 24 23 15 18 15 20 |     GCC 19 18  8 17 15 15 |     GAC  5  8  8  8  7  9 |     GGC 22 23 17 24 16 18
    GTA  0  0  3  1  1  1 |     GCA  1  0  6  3  3  4 | Glu GAA  1  1  3  1  0  0 |     GGA  3  1  2  2  5  0
    GTG 11 18 11 13 25 22 |     GCG 19 17 12 11 17 21 |     GAG  8  6  5  8  7  4 |     GGG  6  6  8  4  6  9
--------------------------------------------------------------------------------------------------------------

--------------------------------------------------------------------------------------------------------------
Phe TTT  1  1  2  0  1  1 | Ser TCT  3  5  4  3  6  3 | Tyr TAT  0  2  0  0  3  0 | Cys TGT  1  0  1  1  0  1
    TTC 15 15 17 16 15 18 |     TCC 10  8  9 10  7 10 |     TAC 15 13 13 15 12 13 |     TGC  7  8  8  7  8  8
Leu TTA  0  0  0  0  0  0 |     TCA  2  2  1  0  2  1 | *** TAA  0  0  0  0  0  0 | *** TGA  0  0  0  0  0  0
    TTG  3  5  1  3  6  2 |     TCG  2  2  4  4  3  4 |     TAG  0  0  0  0  0  0 | Trp TGG  2  2  2  2  2  2
--------------------------------------------------------------------------------------------------------------
Leu CTT  0  4  2  2  3  1 | Pro CCT  0  1  0  0  1  1 | His CAT  0  0  1  0  0  1 | Arg CGT  0  0  0  0  0  0
    CTC 29 20 30 25 21 29 |     CCC  4  5  4  5  4  4 |     CAC  3  2  3  3  2  3 |     CGC  3  5  2  3  5  2
    CTA  2  2  2  1  3  3 |     CCA  2  2  0  2  3  1 | Gln CAA  2  2  0  2  2  0 |     CGA  1  1  0  0  1  0
    CTG 17 18 16 18 17 16 |     CCG 10  5  7 10  5  5 |     CAG  6  5  3  6  5  3 |     CGG  2  3  0  2  3  0
--------------------------------------------------------------------------------------------------------------
Ile ATT  1  2  1  1  1  1 | Thr ACT  1  2  3  1  3  3 | Asn AAT  0  0  1  0  0  2 | Ser AGT  1  1  1  1  1  1
    ATC 11 12 18  9 13 17 |     ACC  3  3  9  5  4  8 |     AAC  4  3  7  4  3  7 |     AGC  4  6  8  5  5  8
    ATA  4  4  4  4  4  4 |     ACA  2  3  2  2  3  2 | Lys AAA  1  2  3  0  2  2 | Arg AGA  0  0  1  1  0  0
Met ATG 11 12 12 11 11 12 |     ACG 13 13  4 11 12  4 |     AAG  6  5 14  7  5 13 |     AGG  4  4  3  4  4  5
--------------------------------------------------------------------------------------------------------------
Val GTT  1  1  2  0  2  2 | Ala GCT  2  4  2  2  6  2 | Asp GAT  0  0  0  0  0  0 | Gly GGT  0  2  0  0  1  0
    GTC 17 12 18 18 15 20 |     GCC 16 17 14 16 14 16 |     GAC  9  7  8  8  7  8 |     GGC 20 14 21 20 16 22
    GTA  2  3  1  1  1  1 |     GCA  5  3  3  3  3  3 | Glu GAA  1  0  2  0  1  2 |     GGA  0  4  2  0  4  1
    GTG 21 25 14 26 21 13 |     GCG 19 18 11 20 19 10 |     GAG  3  7  7  4  6  7 |     GGG 10  7  7 10  7  7
--------------------------------------------------------------------------------------------------------------

--------------------------------------------------------------------------------------------------------------
Phe TTT  3  1  1  1  1  1 | Ser TCT  1  3  4  3  3  4 | Tyr TAT  0  0  2  0  0  1 | Cys TGT  0  1  0  0  1  0
    TTC 10 15 15 17 15 13 |     TCC  2  9  8  9 10  9 |     TAC  6 15 13 13 15 11 |     TGC  4  7  8  9  7  7
Leu TTA  1  0  0  0  0  0 |     TCA  2  1  1  1  1 11 | *** TAA  0  0  0  0  0  0 | *** TGA  0  0  0  0  0  0
    TTG  5  3  4  2  3  3 |     TCG  3  3  4  5  3  7 |     TAG  0  0  0  0  0  0 | Trp TGG  2  2  2  2  2  5
--------------------------------------------------------------------------------------------------------------
Leu CTT  2  1  3  1  0  2 | Pro CCT  1  0  1  0  0  4 | His CAT  1  1  1  0  0  0 | Arg CGT  0  0  0  0  0  1
    CTC  9 26 21 31 29 17 |     CCC  2  5  5  4  4  5 |     CAC  1  4  2  4  3  1 |     CGC  1  4  4  3  3  7
    CTA  2  1  2  2  2  2 |     CCA  3  2  2  0  2  4 | Gln CAA  0  2  2  0  2  2 |     CGA  0  0  1  0  1  1
    CTG  9 18 20 14 17  9 |     CCG  0 10  5  7 10  5 |     CAG  1  4  5  3  6  5 |     CGG  1  2  3  0  2  4
--------------------------------------------------------------------------------------------------------------
Ile ATT  0  1  1  2  1  1 | Thr ACT  2  1  0  2  1  1 | Asn AAT  3  0  0  1  0  1 | Ser AGT  1  1  1  1  1  1
    ATC  5 10 12 17 11  7 |     ACC  2  3  5  7  3  5 |     AAC  2  4  3  8  4  4 |     AGC  3  5  5  8  4  4
    ATA  2  4  4  4  4  2 |     ACA  1  2  3  2  2  1 | Lys AAA  3  1  1  2  1  2 | Arg AGA  0  1  0  0  0  1
Met ATG  6 11 10 13 11 11 |     ACG  2 13 14  4 13 10 |     AAG  6  6  6 13  6  5 |     AGG  1  4  4  5  4  3
--------------------------------------------------------------------------------------------------------------
Val GTT  3  0  1  3  1  1 | Ala GCT  1  2  6  2  2  4 | Asp GAT  0  0  0  0  0  1 | Gly GGT  2  1  1  0  0  2
    GTC  4 21 15 18 17 10 |     GCC  6 15 15 17 15 15 |     GAC  6  9  7  8  9  7 |     GGC 10 18 16 24 20 13
    GTA  2  1  1  1  2  2 |     GCA  2  4  3  3  5  5 | Glu GAA  0  0  0  1  1  0 |     GGA  1  0  5  2  0  4
    GTG  8 22 25 13 21 16 |     GCG  7 21 17 11 20 12 |     GAG  2  4  6  8  3  5 |     GGG  7  9  6  4 10  5
--------------------------------------------------------------------------------------------------------------

--------------------------------------------------------------------------------------------------------------
Phe TTT  5  1  1  1  1  1 | Ser TCT  4  3  4  0  3  5 | Tyr TAT  0  0  2  0  0  2 | Cys TGT  1  1  0  0  1  0
    TTC 17 15 15 10 15 15 |     TCC  6  9  8  4 10  8 |     TAC 12 15 13  6 15 13 |     TGC  6  7  8  4  7  8
Leu TTA  0  0  0  0  0  0 |     TCA  2  1  1  0  2  2 | *** TAA  0  0  0  0  0  0 | *** TGA  0  0  0  0  0  0
    TTG  6  3  5  1  3  5 |     TCG  5  3  4  4  2  2 |     TAG  0  0  0  0  0  0 | Trp TGG  2  2  2  2  2  2
--------------------------------------------------------------------------------------------------------------
Leu CTT  3  1  3  0  0  4 | Pro CCT  1  0  1  0  0  1 | His CAT  2  1  1  0  0  0 | Arg CGT  0  0  0  0  0  0
    CTC 25 26 21 17 29 20 |     CCC  3  5  5  2  4  5 |     CAC  3  4  2  2  3  2 |     CGC  0  4  4  3  3  5
    CTA  5  1  2  1  2  2 |     CCA  3  2  2  0  2  2 | Gln CAA  0  2  2  1  2  2 |     CGA  0  0  1  0  1  1
    CTG 13 18 20  6 17 18 |     CCG  4 10  5  4 10  5 |     CAG  4  4  5  1  6  5 |     CGG  1  2  3  0  2  3
--------------------------------------------------------------------------------------------------------------
Ile ATT  9  1  1  0  1  2 | Thr ACT  2  1  0  2  1  2 | Asn AAT  2  0  0  2  0  0 | Ser AGT  2  1  1  0  1  1
    ATC 14 10 12  6 11 12 |     ACC  4  4  5  3  3  3 |     AAC  8  4  3  3  4  3 |     AGC  7  5  5  4  4  6
    ATA  4  4  4  2  4  4 |     ACA  6  2  3  1  2  3 | Lys AAA  3  1  1  1  1  2 | Arg AGA  1  1  0  0  0  0
Met ATG  9 11 10  4 11 12 |     ACG  4 13 14  1 13 13 |     AAG 10  6  6  7  6  5 |     AGG  3  4  4  1  4  4
--------------------------------------------------------------------------------------------------------------
Val GTT  6  0  1  1  1  1 | Ala GCT  8  2  6  0  2  4 | Asp GAT  2  0  0  0  0  0 | Gly GGT  5  1  1  0  0  2
    GTC 13 20 15  8 17 12 |     GCC  9 15 15 11 16 17 |     GAC  6  9  7  6  9  7 |     GGC 15 18 16 16 20 14
    GTA  4  1  1  1  2  3 |     GCA  4  4  3  0  5  3 | Glu GAA  4  0  0  1  1  0 |     GGA  3  0  5  1  0  4
    GTG 13 22 25  9 21 25 |     GCG 10 21 17  5 19 18 |     GAG  5  4  7  2  3  7 |     GGG  7  9  6  3 10  7
--------------------------------------------------------------------------------------------------------------

--------------------------------------------------------------------------------------------------------------
Phe TTT  2  5  5  1  1  1 | Ser TCT  1  4  4  3  4  1 | Tyr TAT  0  0  0  0  2  3 | Cys TGT  0  1  1  0  0  0
    TTC 10 17 17 17 15 15 |     TCC  4  6  6  9  8  8 |     TAC  6 12 12 13 13 12 |     TGC  4  6  6  9  8  6
Leu TTA  0  0  0  0  0  0 |     TCA  0  2  2  1  1  0 | *** TAA  0  0  0  0  0  0 | *** TGA  0  0  0  0  0  0
    TTG  0  6  6  2  5  1 |     TCG  3  5  5  5  4  7 |     TAG  0  0  0  0  0  0 | Trp TGG  2  2  2  2  2  2
--------------------------------------------------------------------------------------------------------------
Leu CTT  0  3  3  1  3  0 | Pro CCT  0  1  1  0  1  0 | His CAT  1  2  2  0  1  0 | Arg CGT  0  0  0  0  0  0
    CTC 18 25 25 31 21 25 |     CCC  2  3  3  4  5  6 |     CAC  1  3  3  4  2  1 |     CGC  2  0  0  3  4  9
    CTA  1  5  5  2  2  0 |     CCA  0  3  3  0  2  1 | Gln CAA  1  0  0  0  2  0 |     CGA  0  0  0  0  1  2
    CTG  6 13 13 15 20 21 |     CCG  4  4  4  7  5  9 |     CAG  1  4  4  3  5  2 |     CGG  0  1  1  0  3  4
--------------------------------------------------------------------------------------------------------------
Ile ATT  0  9  9  2  1  1 | Thr ACT  3  2  2  2  0  0 | Asn AAT  2  2  2  1  0  0 | Ser AGT  0  2  2  1  1  0
    ATC  6 14 14 17 12 10 |     ACC  4  4  4  7  5  4 |     AAC  2  8  8  8  3  4 |     AGC  4  7  7  8  5  4
    ATA  2  4  4  4  4  1 |     ACA  1  6  6  2  3  0 | Lys AAA  2  3  3  2  1  0 | Arg AGA  0  1  1  0  0  0
Met ATG  4  9  9 12 10  9 |     ACG  1  4  4  4 14 15 |     AAG  7 10 10 13  6  9 |     AGG  1  3  3  5  4  2
--------------------------------------------------------------------------------------------------------------
Val GTT  0  6  6  3  1  0 | Ala GCT  0  8  8  2  6  1 | Asp GAT  0  2  2  0  1  1 | Gly GGT  0  5  5  0  1  0
    GTC  7 13 13 18 15 14 |     GCC  9  9  9 17 15 22 |     GAC  6  6  6  8  7 10 |     GGC 13 15 15 24 16 19
    GTA  1  4  4  1  1  0 |     GCA  0  4  4  3  3  1 | Glu GAA  1  4  4  1  0  1 |     GGA  1  3  3  2  5  0
    GTG 11 13 13 13 25 29 |     GCG  5 10 10 11 17 25 |     GAG  2  5  5  8  6  5 |     GGG  6  7  7  4  6 10
--------------------------------------------------------------------------------------------------------------

--------------------------------------------------------------------------------------
Phe TTT  0  1  0  1 | Ser TCT  2  1  2  1 | Tyr TAT  0  2  0  0 | Cys TGT  0  1  0  0
    TTC 17 14 17 14 |     TCC 11  8 11 11 |     TAC 13 13 13 14 |     TGC  8  5  8  8
Leu TTA  1  0  1  0 |     TCA  2  0  2  1 | *** TAA  0  0  0  0 | *** TGA  0  0  0  0
    TTG  1  1  1  0 |     TCG  5  6  5  4 |     TAG  0  0  0  0 | Trp TGG  2  2  2  2
--------------------------------------------------------------------------------------
Leu CTT  2  1  2  3 | Pro CCT  1  0  1  0 | His CAT  0  0  0  1 | Arg CGT  0  0  0  0
    CTC 30 25 30 31 |     CCC  4  7  4  6 |     CAC  4  1  4  1 |     CGC  4  9  4  4
    CTA  0  1  0  1 |     CCA  1  0  1  2 | Gln CAA  1  0  1  0 |     CGA  0  1  0  0
    CTG 15 21 15 19 |     CCG  6  9  6  3 |     CAG  0  1  0  3 |     CGG  1  4  1  2
--------------------------------------------------------------------------------------
Ile ATT  4  1  4  3 | Thr ACT  1  0  1  4 | Asn AAT  2  0  2  0 | Ser AGT  1  0  1  2
    ATC 19 10 19 11 |     ACC  9  2  9  7 |     AAC  7  4  7  5 |     AGC  7  4  7  7
    ATA  0  0  0  1 |     ACA  3  1  3  0 | Lys AAA  4  0  4  2 | Arg AGA  0  0  0  0
Met ATG 10  9 10  9 |     ACG  6 17  6  8 |     AAG 11  9 11 11 |     AGG  5  3  5  7
--------------------------------------------------------------------------------------
Val GTT  3  1  3  3 | Ala GCT  1  0  1  1 | Asp GAT  0  1  0  1 | Gly GGT  0  1  0  1
    GTC 24 13 24 26 |     GCC 14 24 14 19 |     GAC  6  9  6  7 |     GGC 20 17 20 21
    GTA  0  1  0  0 |     GCA  3  0  3  3 | Glu GAA  0  1  0  2 |     GGA  4  1  4  0
    GTG 11 28 11 15 |     GCG 16 25 16 16 |     GAG  8  6  8  5 |     GGG  5 11  5  6
--------------------------------------------------------------------------------------

Codon position x base (3x4) table for each sequence.

#1: Horvu_13821_1H01G536500.1
position  1:    T:0.19701    C:0.20597    A:0.27463    G:0.32239
position  2:    T:0.43284    C:0.22687    A:0.17612    G:0.16418
position  3:    T:0.14627    C:0.42388    A:0.11343    G:0.31642
Average         T:0.25871    C:0.28557    A:0.18806    G:0.26766

#2: LOC_Os04g38680.1
position  1:    T:0.18263    C:0.20359    A:0.25150    G:0.36228
position  2:    T:0.41317    C:0.24251    A:0.17365    G:0.17066
position  3:    T:0.05988    C:0.50599    A:0.03293    G:0.40120
Average         T:0.21856    C:0.31737    A:0.15269    G:0.31138

#3: Horvu_13821_2H01G457500.1
position  1:    T:0.19403    C:0.20000    A:0.26866    G:0.33731
position  2:    T:0.41791    C:0.22985    A:0.18209    G:0.17015
position  3:    T:0.06567    C:0.54030    A:0.07164    G:0.32239
Average         T:0.22587    C:0.32338    A:0.17413    G:0.27662

#4: Horvu_13821_2H01G457300.1
position  1:    T:0.19162    C:0.23353    A:0.21856    G:0.35629
position  2:    T:0.40419    C:0.28743    A:0.14671    G:0.16168
position  3:    T:0.08982    C:0.43413    A:0.08982    G:0.38623
Average         T:0.22854    C:0.31836    A:0.15170    G:0.30140

#5: Horvu_13821_2H01G457000.1
position  1:    T:0.18263    C:0.23952    A:0.19461    G:0.38323
position  2:    T:0.40419    C:0.28144    A:0.14970    G:0.16467
position  3:    T:0.03892    C:0.49401    A:0.06587    G:0.40120
Average         T:0.20858    C:0.33832    A:0.13673    G:0.31637

#6: Aco001103.1    
position  1:    T:0.23054    C:0.16467    A:0.31737    G:0.28743
position  2:    T:0.43413    C:0.23054    A:0.17066    G:0.16467
position  3:    T:0.22156    C:0.30240    A:0.16467    G:0.31138
Average         T:0.29541    C:0.23253    A:0.21756    G:0.25449

#7: Aco001105.1    
position  1:    T:0.24551    C:0.15868    A:0.30838    G:0.28743
position  2:    T:0.42515    C:0.23653    A:0.17066    G:0.16766
position  3:    T:0.21257    C:0.32635    A:0.14970    G:0.31138
Average         T:0.29441    C:0.24052    A:0.20958    G:0.25549

#8: AET2Gv20735600.1
position  1:    T:0.21264    C:0.25862    A:0.14368    G:0.38506
position  2:    T:0.37356    C:0.28736    A:0.14943    G:0.18966
position  3:    T:0.03448    C:0.56322    A:0.06897    G:0.33333
Average         T:0.20690    C:0.36973    A:0.12069    G:0.30268

#9: AET2Gv20736300.1
position  1:    T:0.20588    C:0.20588    A:0.21765    G:0.37059
position  2:    T:0.39412    C:0.21176    A:0.18824    G:0.20588
position  3:    T:0.04706    C:0.60000    A:0.03529    G:0.31765
Average         T:0.21569    C:0.33922    A:0.14706    G:0.29804

#10: Bhyb26.D05G134200.1
position  1:    T:0.19104    C:0.20299    A:0.26269    G:0.34328
position  2:    T:0.40896    C:0.23881    A:0.17313    G:0.17910
position  3:    T:0.06567    C:0.55821    A:0.06567    G:0.31045
Average         T:0.22189    C:0.33333    A:0.16716    G:0.27761

#11: Bhyb26.S09G092600.1
position  1:    T:0.18209    C:0.21493    A:0.25075    G:0.35224
position  2:    T:0.41194    C:0.23881    A:0.16418    G:0.18507
position  3:    T:0.06866    C:0.54925    A:0.05672    G:0.32537
Average         T:0.22090    C:0.33433    A:0.15721    G:0.28756

#12: Bradi5g12390.1 
position  1:    T:0.18507    C:0.20896    A:0.26269    G:0.34328
position  2:    T:0.40896    C:0.23881    A:0.17313    G:0.17910
position  3:    T:0.06866    C:0.55522    A:0.06567    G:0.31045
Average         T:0.22090    C:0.33433    A:0.16716    G:0.27761

#13: Brame.09PG123000.1
position  1:    T:0.18507    C:0.20896    A:0.26866    G:0.33731
position  2:    T:0.41493    C:0.23881    A:0.16716    G:0.17910
position  3:    T:0.06269    C:0.55821    A:0.06567    G:0.31343
Average         T:0.22090    C:0.33532    A:0.16716    G:0.27662

#14: Brame.09UG119000.1
position  1:    T:0.20489    C:0.19878    A:0.25994    G:0.33639
position  2:    T:0.40673    C:0.24771    A:0.17431    G:0.17125
position  3:    T:0.09174    C:0.51070    A:0.07951    G:0.31804
Average         T:0.23445    C:0.31906    A:0.17125    G:0.27523

#15: Brast09G106000.1
position  1:    T:0.18209    C:0.21493    A:0.25075    G:0.35224
position  2:    T:0.41194    C:0.23881    A:0.16716    G:0.18209
position  3:    T:0.06866    C:0.54627    A:0.05373    G:0.33134
Average         T:0.22090    C:0.33333    A:0.15721    G:0.28856

#16: Brasy9G166700.1
position  1:    T:0.18263    C:0.21257    A:0.24551    G:0.35928
position  2:    T:0.40419    C:0.23952    A:0.16467    G:0.19162
position  3:    T:0.05389    C:0.57784    A:0.04192    G:0.32635
Average         T:0.21357    C:0.34331    A:0.15070    G:0.29242

#17: GSMUA_Achr10G29730
position  1:    T:0.21622    C:0.18318    A:0.30330    G:0.29730
position  2:    T:0.42643    C:0.21922    A:0.19820    G:0.15616
position  3:    T:0.18018    C:0.36937    A:0.18919    G:0.26126
Average         T:0.27427    C:0.25726    A:0.23023    G:0.23824

#18: Joasc.09G155200.1
position  1:    T:0.22356    C:0.19335    A:0.29909    G:0.28399
position  2:    T:0.41088    C:0.24773    A:0.19033    G:0.15106
position  3:    T:0.20846    C:0.35952    A:0.13293    G:0.29909
Average         T:0.28097    C:0.26687    A:0.20745    G:0.24471

#19: Joasc.15G002800.1
position  1:    T:0.20721    C:0.20721    A:0.24625    G:0.33934
position  2:    T:0.40841    C:0.25826    A:0.15616    G:0.17718
position  3:    T:0.08709    C:0.45946    A:0.07207    G:0.38138
Average         T:0.23423    C:0.30831    A:0.15816    G:0.29930

#20: Joasc.15G002900.1
position  1:    T:0.20958    C:0.18263    A:0.27844    G:0.32934
position  2:    T:0.41916    C:0.22754    A:0.18862    G:0.16467
position  3:    T:0.17665    C:0.37725    A:0.15569    G:0.29042
Average         T:0.26846    C:0.26248    A:0.20758    G:0.26148

#21: LOC_Os04g38660_38670.1
position  1:    T:0.15758    C:0.22424    A:0.22727    G:0.39091
position  2:    T:0.40000    C:0.28788    A:0.14242    G:0.16970
position  3:    T:0.04242    C:0.47576    A:0.06061    G:0.42121
Average         T:0.20000    C:0.32929    A:0.14343    G:0.32727

#22: Ola019279.1    
position  1:    T:0.17964    C:0.19461    A:0.25150    G:0.37425
position  2:    T:0.40419    C:0.24251    A:0.17665    G:0.17665
position  3:    T:0.11078    C:0.47605    A:0.07485    G:0.33832
Average         T:0.23154    C:0.30439    A:0.16766    G:0.29641

#23: Ola019280.1    
position  1:    T:0.16970    C:0.23939    A:0.21212    G:0.37879
position  2:    T:0.39091    C:0.29394    A:0.13939    G:0.17576
position  3:    T:0.06667    C:0.46970    A:0.06364    G:0.40000
Average         T:0.20909    C:0.33434    A:0.13838    G:0.31818

#24: Pahal.7G177700.1
position  1:    T:0.15710    C:0.25680    A:0.18731    G:0.39879
position  2:    T:0.38369    C:0.31420    A:0.12387    G:0.17825
position  3:    T:0.01208    C:0.51360    A:0.01511    G:0.45921
Average         T:0.18429    C:0.36153    A:0.10876    G:0.34542

#25: Pahal.7G177800.1
position  1:    T:0.17015    C:0.22388    A:0.22985    G:0.37612
position  2:    T:0.40000    C:0.24478    A:0.16119    G:0.19403
position  3:    T:0.04478    C:0.54030    A:0.02388    G:0.39104
Average         T:0.20498    C:0.33632    A:0.13831    G:0.32040

#26: SECCE2Rv1G0105890.1
position  1:    T:0.17665    C:0.24251    A:0.20359    G:0.37725
position  2:    T:0.40719    C:0.27545    A:0.14970    G:0.16766
position  3:    T:0.03593    C:0.49401    A:0.05689    G:0.41317
Average         T:0.20659    C:0.33733    A:0.13673    G:0.31936

#27: SECCE2Rv1G0105920.1
position  1:    T:0.18563    C:0.22754    A:0.20958    G:0.37725
position  2:    T:0.40719    C:0.28144    A:0.14371    G:0.16766
position  3:    T:0.06587    C:0.45210    A:0.08383    G:0.39820
Average         T:0.21956    C:0.32036    A:0.14571    G:0.31437

#28: SECCE2Rv1G0105930.1
position  1:    T:0.18507    C:0.21194    A:0.26866    G:0.33433
position  2:    T:0.41791    C:0.22985    A:0.18209    G:0.17015
position  3:    T:0.05970    C:0.56119    A:0.05672    G:0.32239
Average         T:0.22090    C:0.33433    A:0.16915    G:0.27562

#29: Seita.5G128400.1
position  1:    T:0.16817    C:0.24324    A:0.18619    G:0.40240
position  2:    T:0.39039    C:0.30931    A:0.12913    G:0.17117
position  3:    T:0.02102    C:0.54655    A:0.02102    G:0.41141
Average         T:0.19319    C:0.36637    A:0.11211    G:0.32833

#30: Seita.7G124300.1
position  1:    T:0.16817    C:0.25225    A:0.19820    G:0.38138
position  2:    T:0.38739    C:0.30030    A:0.13213    G:0.18018
position  3:    T:0.02102    C:0.52853    A:0.00901    G:0.44144
Average         T:0.19219    C:0.36036    A:0.11311    G:0.33433

#31: Seita.7G124400.1
position  1:    T:0.17313    C:0.22687    A:0.22985    G:0.37015
position  2:    T:0.40000    C:0.25373    A:0.16716    G:0.17910
position  3:    T:0.04776    C:0.54925    A:0.03582    G:0.36716
Average         T:0.20697    C:0.34328    A:0.14428    G:0.30547

#32: Sobic.006G106700.1
position  1:    T:0.16716    C:0.21194    A:0.24179    G:0.37910
position  2:    T:0.40896    C:0.24179    A:0.16119    G:0.18806
position  3:    T:0.04776    C:0.59104    A:0.01493    G:0.34627
Average         T:0.20796    C:0.34826    A:0.13930    G:0.30448

#33: TraesCS1B02G058900.1
position  1:    T:0.20299    C:0.18806    A:0.27761    G:0.33134
position  2:    T:0.41791    C:0.22985    A:0.17910    G:0.17313
position  3:    T:0.13134    C:0.44179    A:0.12537    G:0.30149
Average         T:0.25075    C:0.28657    A:0.19403    G:0.26866

#34: TraesCS2A02G338600.1
position  1:    T:0.18507    C:0.20896    A:0.26269    G:0.34328
position  2:    T:0.41493    C:0.22985    A:0.18209    G:0.17313
position  3:    T:0.04776    C:0.58806    A:0.05373    G:0.31045
Average         T:0.21592    C:0.34229    A:0.16617    G:0.27562

#35: TraesCS2A02G338800.1
position  1:    T:0.18862    C:0.23054    A:0.20659    G:0.37425
position  2:    T:0.40719    C:0.27844    A:0.14671    G:0.16766
position  3:    T:0.06587    C:0.46108    A:0.07485    G:0.39820
Average         T:0.22056    C:0.32335    A:0.14271    G:0.31337

#36: TraesCS2A02G339100.1
position  1:    T:0.17964    C:0.23952    A:0.20359    G:0.37725
position  2:    T:0.40120    C:0.28443    A:0.14970    G:0.16467
position  3:    T:0.03892    C:0.50898    A:0.05689    G:0.39521
Average         T:0.20659    C:0.34431    A:0.13673    G:0.31238

#37: TraesCS2B02G342900.1
position  1:    T:0.18263    C:0.24251    A:0.19760    G:0.37725
position  2:    T:0.40419    C:0.28144    A:0.14970    G:0.16467
position  3:    T:0.03293    C:0.50898    A:0.07186    G:0.38623
Average         T:0.20659    C:0.34431    A:0.13972    G:0.30938

#38: TraesCS2B02G343200.1
position  1:    T:0.18862    C:0.22455    A:0.21557    G:0.37126
position  2:    T:0.40719    C:0.27844    A:0.14371    G:0.17066
position  3:    T:0.07485    C:0.44910    A:0.08383    G:0.39222
Average         T:0.22355    C:0.31737    A:0.14770    G:0.31138

#39: TraesCS2B02G343300.1
position  1:    T:0.18507    C:0.20896    A:0.27164    G:0.33433
position  2:    T:0.41791    C:0.22985    A:0.18507    G:0.16716
position  3:    T:0.05970    C:0.56418    A:0.06269    G:0.31343
Average         T:0.22090    C:0.33433    A:0.17313    G:0.27164

#40: TraesCS2D02G324000.1
position  1:    T:0.18263    C:0.23653    A:0.19760    G:0.38323
position  2:    T:0.40419    C:0.28144    A:0.14671    G:0.16766
position  3:    T:0.03293    C:0.50599    A:0.04790    G:0.41317
Average         T:0.20659    C:0.34132    A:0.13074    G:0.32136

#41: TraesCS2D02G324300.1
position  1:    T:0.19461    C:0.22455    A:0.21257    G:0.36826
position  2:    T:0.40120    C:0.28443    A:0.14371    G:0.17066
position  3:    T:0.08383    C:0.45210    A:0.08683    G:0.37725
Average         T:0.22655    C:0.32036    A:0.14770    G:0.30539

#42: TraesCS2D02G324400.1
position  1:    T:0.18806    C:0.20597    A:0.26567    G:0.34030
position  2:    T:0.41791    C:0.22985    A:0.18209    G:0.17015
position  3:    T:0.05672    C:0.57612    A:0.05970    G:0.30746
Average         T:0.22090    C:0.33731    A:0.16915    G:0.27264

#43: TRIDC1BG007330.1
position  1:    T:0.22674    C:0.19186    A:0.22674    G:0.35465
position  2:    T:0.41279    C:0.21512    A:0.18023    G:0.19186
position  3:    T:0.11628    C:0.42442    A:0.11047    G:0.34884
Average         T:0.25194    C:0.27713    A:0.17248    G:0.29845

#44: TRIDC2AG047460.1
position  1:    T:0.17964    C:0.23952    A:0.20060    G:0.38024
position  2:    T:0.40419    C:0.28144    A:0.14970    G:0.16467
position  3:    T:0.03892    C:0.50898    A:0.05689    G:0.39521
Average         T:0.20758    C:0.34331    A:0.13573    G:0.31337

#45: TRIDC2AG047500.3
position  1:    T:0.18675    C:0.23193    A:0.20783    G:0.37349
position  2:    T:0.40663    C:0.28012    A:0.14458    G:0.16867
position  3:    T:0.06627    C:0.46386    A:0.07530    G:0.39458
Average         T:0.21988    C:0.32530    A:0.14257    G:0.31225

#46: TRIDC2AG047520.1
position  1:    T:0.18507    C:0.20597    A:0.26567    G:0.34328
position  2:    T:0.41493    C:0.22985    A:0.18209    G:0.17313
position  3:    T:0.04776    C:0.58806    A:0.05373    G:0.31045
Average         T:0.21592    C:0.34129    A:0.16716    G:0.27562

#47: TRIDC2BG050000.1
position  1:    T:0.18263    C:0.24251    A:0.19760    G:0.37725
position  2:    T:0.40419    C:0.28144    A:0.14970    G:0.16467
position  3:    T:0.03293    C:0.50599    A:0.06886    G:0.39222
Average         T:0.20659    C:0.34331    A:0.13872    G:0.31138

#48: TRIDC2BG050030.1
position  1:    T:0.23841    C:0.22848    A:0.19536    G:0.33775
position  2:    T:0.32119    C:0.33775    A:0.14901    G:0.19205
position  3:    T:0.08278    C:0.44702    A:0.12252    G:0.34768
Average         T:0.21413    C:0.33775    A:0.15563    G:0.29249

#49: TRITD1Av1G000090.1
position  1:    T:0.19701    C:0.20000    A:0.26269    G:0.34030
position  2:    T:0.43582    C:0.22388    A:0.18209    G:0.15821
position  3:    T:0.15522    C:0.44179    A:0.11642    G:0.28657
Average         T:0.26269    C:0.28856    A:0.18706    G:0.26169

#50: TRITD2Av1G199190.1
position  1:    T:0.17964    C:0.23952    A:0.20359    G:0.37725
position  2:    T:0.40120    C:0.28443    A:0.14970    G:0.16467
position  3:    T:0.03892    C:0.50898    A:0.05689    G:0.39521
Average         T:0.20659    C:0.34431    A:0.13673    G:0.31238

#51: TRITD2Av1G199310.1
position  1:    T:0.18862    C:0.23054    A:0.20659    G:0.37425
position  2:    T:0.40719    C:0.27844    A:0.14671    G:0.16766
position  3:    T:0.06587    C:0.46108    A:0.07485    G:0.39820
Average         T:0.22056    C:0.32335    A:0.14271    G:0.31337

#52: TRITD2Av1G199330.1
position  1:    T:0.18824    C:0.21765    A:0.21765    G:0.37647
position  2:    T:0.39412    C:0.21765    A:0.18824    G:0.20000
position  3:    T:0.03529    C:0.61765    A:0.05294    G:0.29412
Average         T:0.20588    C:0.35098    A:0.15294    G:0.29020

#53: TRITD2Bv1G162470.1
position  1:    T:0.18263    C:0.24251    A:0.19760    G:0.37725
position  2:    T:0.40419    C:0.28144    A:0.14970    G:0.16467
position  3:    T:0.03293    C:0.50898    A:0.07186    G:0.38623
Average         T:0.20659    C:0.34431    A:0.13972    G:0.30938

#54: TRITD2Bv1G162500.1
position  1:    T:0.18862    C:0.22455    A:0.21557    G:0.37126
position  2:    T:0.40719    C:0.27844    A:0.14371    G:0.17066
position  3:    T:0.07485    C:0.44910    A:0.08383    G:0.39222
Average         T:0.22355    C:0.31737    A:0.14770    G:0.31138

#55: TRITD2Bv1G162510.1
position  1:    T:0.18824    C:0.21765    A:0.22941    G:0.36471
position  2:    T:0.40000    C:0.21765    A:0.18824    G:0.19412
position  3:    T:0.05294    C:0.57647    A:0.05882    G:0.31176
Average         T:0.21373    C:0.33725    A:0.15882    G:0.29020

#56: TuG1812G0100000012.01.T02
position  1:    T:0.19701    C:0.20000    A:0.26269    G:0.34030
position  2:    T:0.43582    C:0.22388    A:0.18209    G:0.15821
position  3:    T:0.15522    C:0.44179    A:0.11642    G:0.28657
Average         T:0.26269    C:0.28856    A:0.18706    G:0.26169

#57: TuG1812G0200000917.01.T02
position  1:    T:0.19701    C:0.20000    A:0.26269    G:0.34030
position  2:    T:0.43582    C:0.22388    A:0.18209    G:0.15821
position  3:    T:0.15522    C:0.44179    A:0.11642    G:0.28657
Average         T:0.26269    C:0.28856    A:0.18706    G:0.26169

#58: TuG1812G0200003696.01.T01
position  1:    T:0.18507    C:0.20896    A:0.26269    G:0.34328
position  2:    T:0.41493    C:0.22985    A:0.18209    G:0.17313
position  3:    T:0.04776    C:0.58806    A:0.05373    G:0.31045
Average         T:0.21592    C:0.34229    A:0.16617    G:0.27562

#59: TuG1812S0002919500.01.T01
position  1:    T:0.18862    C:0.23054    A:0.20659    G:0.37425
position  2:    T:0.40719    C:0.27844    A:0.14671    G:0.16766
position  3:    T:0.06886    C:0.46108    A:0.07485    G:0.39521
Average         T:0.22156    C:0.32335    A:0.14271    G:0.31238

#60: TVU14178.1     
position  1:    T:0.16817    C:0.24024    A:0.17718    G:0.41441
position  2:    T:0.38138    C:0.30030    A:0.14414    G:0.17417
position  3:    T:0.02402    C:0.50751    A:0.01802    G:0.45045
Average         T:0.19119    C:0.34935    A:0.11311    G:0.34635

#61: TVU14179.1     
position  1:    T:0.18507    C:0.20597    A:0.26567    G:0.34328
position  2:    T:0.40896    C:0.25373    A:0.16716    G:0.17015
position  3:    T:0.05075    C:0.58806    A:0.05672    G:0.30448
Average         T:0.21493    C:0.34925    A:0.16318    G:0.27264

#62: TVU14240.1     
position  1:    T:0.16216    C:0.24024    A:0.18018    G:0.41742
position  2:    T:0.38138    C:0.30030    A:0.14114    G:0.17718
position  3:    T:0.03003    C:0.49550    A:0.01802    G:0.45646
Average         T:0.19119    C:0.34535    A:0.11311    G:0.35035

#63: TVU14241.1     
position  1:    T:0.18507    C:0.20597    A:0.26567    G:0.34328
position  2:    T:0.40896    C:0.25373    A:0.16716    G:0.17015
position  3:    T:0.05075    C:0.58806    A:0.05672    G:0.30448
Average         T:0.21493    C:0.34925    A:0.16318    G:0.27264

#64: Zm00001d003422_T001
position  1:    T:0.16716    C:0.22687    A:0.22985    G:0.37612
position  2:    T:0.40896    C:0.25672    A:0.15522    G:0.17910
position  3:    T:0.06269    C:0.57313    A:0.03582    G:0.32836
Average         T:0.21294    C:0.35224    A:0.14030    G:0.29453

Sums of codon usage counts
------------------------------------------------------------------------------
Phe F TTT     111 | Ser S TCT     186 | Tyr Y TAT      59 | Cys C TGT      37
      TTC     951 |       TCC     490 |       TAC     794 |       TGC     457
Leu L TTA      17 |       TCA      94 | *** * TAA       0 | *** * TGA       0
      TTG     234 |       TCG     304 |       TAG       0 | Trp W TGG     131
------------------------------------------------------------------------------
Leu L CTT     137 | Pro P CCT      61 | His H CAT      49 | Arg R CGT      11
      CTC    1562 |       CCC     259 |       CAC     139 |       CGC     195
      CTA     127 |       CCA      95 | Gln Q CAA      60 |       CGA      29
      CTG    1025 |       CCG     400 |       CAG     206 |       CGG     113
------------------------------------------------------------------------------
Ile I ATT     163 | Thr T ACT     134 | Asn N AAT      57 | Ser S AGT      73
      ATC     801 |       ACC     334 |       AAC     341 |       AGC     383
      ATA     219 |       ACA     140 | Lys K AAA     104 | Arg R AGA      39
Met M ATG     656 |       ACG     548 |       AAG     581 |       AGG     268
------------------------------------------------------------------------------
Val V GTT     152 | Ala A GCT     194 | Asp D GAT      26 | Gly G GGT      82
      GTC    1033 |       GCC     949 |       GAC     458 |       GGC    1091
      GTA      92 |       GCA     207 | Glu E GAA      97 |       GGA     146
      GTG    1077 |       GCG     909 |       GAG     356 |       GGG     481
------------------------------------------------------------------------------

(Ambiguity data are not used in the counts.)


Codon position x base (3x4) table, overall

position  1:    T:0.18832    C:0.21770    A:0.23587    G:0.35812
position  2:    T:0.40718    C:0.25843    A:0.16210    G:0.17229
position  3:    T:0.07464    C:0.49878    A:0.07143    G:0.35515
Average         T:0.22338    C:0.32497    A:0.15647    G:0.29518


Nei & Gojobori 1986. dN/dS (dN, dS)
(Pairwise deletion)
(Note: This matrix is not used in later ML. analysis.
Use runmode = -2 for ML pairwise comparison.)

Horvu_13821_1H01G536500.1
LOC_Os04g38680.1     0.2130 (0.1242 0.5832)
Horvu_13821_2H01G457500.1 0.1343 (0.0601 0.4477) 0.1757 (0.0754 0.4291)
Horvu_13821_2H01G457300.1 0.2476 (0.3089 1.2474) 0.2839 (0.2581 0.9092) 0.2612 (0.2592 0.9924)
Horvu_13821_2H01G457000.1 0.2910 (0.3231 1.1102) 0.3681 (0.2716 0.7379) 0.3510 (0.2805 0.7991) 0.2391 (0.0972 0.4065)
Aco001103.1          0.1524 (0.2551 1.6739) 0.1414 (0.2118 1.4979) 0.1287 (0.2222 1.7271) 0.1441 (0.2821 1.9579) 0.1564 (0.2889 1.8473)
Aco001105.1          0.1386 (0.2441 1.7617) 0.1308 (0.1988 1.5196) 0.1279 (0.2082 1.6280) 0.1660 (0.2768 1.6674) 0.1732 (0.2785 1.6078) 0.2783 (0.0211 0.0758)
AET2Gv20735600.1     0.3692 (0.3262 0.8835) 0.4167 (0.2626 0.6302) 0.4572 (0.2750 0.6014) 0.2898 (0.1046 0.3610) 0.3827 (0.0536 0.1400) 0.2197 (0.2866 1.3045) 0.2256 (0.2675 1.1857)
AET2Gv20736300.1     0.1767 (0.0780 0.4413) 0.2061 (0.0789 0.3831) 0.1932 (0.0187 0.0970) 0.3155 (0.2364 0.7495) 0.4265 (0.2622 0.6148) 0.1489 (0.2431 1.6319) 0.1552 (0.2320 1.4947) 0.3837 (0.2465 0.6424)
Bhyb26.D05G134200.1  0.1734 (0.1000 0.5765) 0.1941 (0.0836 0.4306) 0.1132 (0.0461 0.4074) 0.2521 (0.2696 1.0693) 0.3178 (0.2850 0.8965) 0.1232 (0.2381 1.9328) 0.1104 (0.2231 2.0210) 0.4395 (0.2807 0.6387) 0.1664 (0.0579 0.3479)
Bhyb26.S09G092600.1  0.1545 (0.1002 0.6486) 0.1810 (0.0795 0.4392) 0.1049 (0.0469 0.4477) 0.2463 (0.2591 1.0518) 0.3156 (0.2732 0.8658) 0.1182 (0.2434 2.0596) 0.1040 (0.2277 2.1885) 0.4743 (0.2751 0.5801) 0.1559 (0.0566 0.3629) 0.1679 (0.0163 0.0973)
Bradi5g12390.1       0.1688 (0.0963 0.5702) 0.1857 (0.0801 0.4315) 0.1067 (0.0447 0.4194) 0.2464 (0.2660 1.0794) 0.3109 (0.2813 0.9048) 0.1175 (0.2337 1.9882) 0.1050 (0.2188 2.0836) 0.4319 (0.2789 0.6457) 0.1667 (0.0579 0.3473) 1.4106 (0.0054 0.0038) 0.1467 (0.0136 0.0928)
Brame.09PG123000.1   0.1481 (0.0932 0.6296) 0.1742 (0.0786 0.4515) 0.0982 (0.0405 0.4123) 0.2587 (0.2625 1.0147) 0.3298 (0.2777 0.8421) 0.1311 (0.2341 1.7848) 0.1168 (0.2186 1.8712) 0.5038 (0.2863 0.5684) 0.1717 (0.0508 0.2957) 0.1375 (0.0177 0.1288) 0.1453 (0.0157 0.1079) 0.1132 (0.0143 0.1262)
Brame.09UG119000.1   0.2187 (0.1192 0.5451) 0.2258 (0.1035 0.4585) 0.1523 (0.0665 0.4366) 0.2439 (0.2763 1.1329) 0.2973 (0.2897 0.9746) 0.1581 (0.2478 1.5669) 0.1409 (0.2314 1.6428) 0.4644 (0.2999 0.6459) 0.2222 (0.0931 0.4189) 0.2567 (0.0468 0.1822) 0.1980 (0.0403 0.2036) 0.2247 (0.0403 0.1792) 0.2880 (0.0403 0.1399)
Brast09G106000.1     0.1566 (0.0987 0.6305) 0.1832 (0.0780 0.4257) 0.1049 (0.0455 0.4338) 0.2446 (0.2572 1.0515) 0.3221 (0.2713 0.8423) 0.1174 (0.2415 2.0578) 0.1033 (0.2258 2.1863) 0.4999 (0.2751 0.5503) 0.1669 (0.0566 0.3390) 0.1538 (0.0150 0.0973) 0.1780 (0.0014 0.0076) 0.1319 (0.0122 0.0928) 0.1326 (0.0143 0.1079) 0.1910 (0.0389 0.2036)
Brasy9G166700.1      0.1659 (0.1013 0.6110) 0.2084 (0.0773 0.3708) 0.1118 (0.0457 0.4084) 0.2613 (0.2516 0.9629) 0.3303 (0.2672 0.8088) 0.1320 (0.2420 1.8329) 0.1219 (0.2269 1.8610) 0.5182 (0.2784 0.5373) 0.1960 (0.0526 0.2683) 0.2288 (0.0199 0.0868) 0.1350 (0.0137 0.1013) 0.1943 (0.0164 0.0845) 0.2115 (0.0206 0.0973) 0.2253 (0.0449 0.1991) 0.1215 (0.0123 0.1012)
GSMUA_Achr10G29730  -1.0000 (0.3095 -1.0000) 0.1814 (0.2861 1.5776) 0.1686 (0.2969 1.7605) 0.1437 (0.3084 2.1458) 0.1569 (0.3270 2.0849) 0.1209 (0.2400 1.9855) 0.1015 (0.2326 2.2915) 0.1930 (0.3579 1.8547) 0.2018 (0.2704 1.3399) 0.1528 (0.3106 2.0333) 0.1441 (0.3078 2.1362) 0.1467 (0.3062 2.0874) 0.1755 (0.3138 1.7879) 0.1648 (0.3206 1.9455) 0.1340 (0.3058 2.2829) 0.1417 (0.3033 2.1404)
Joasc.09G155200.1    0.1619 (0.3391 2.0951) 0.2485 (0.3327 1.3389) 0.1974 (0.3185 1.6138) 0.2866 (0.3987 1.3912) 0.3173 (0.3944 1.2430) 0.1759 (0.3230 1.8365) 0.1705 (0.3166 1.8576) 0.3105 (0.4216 1.3577) 0.2005 (0.3529 1.7601) 0.1883 (0.3386 1.7983) 0.2144 (0.3375 1.5739) 0.1837 (0.3347 1.8226) 0.1858 (0.3405 1.8324) 0.1860 (0.3505 1.8842) 0.2090 (0.3354 1.6050) 0.1987 (0.3395 1.7082) 0.2153 (0.3375 1.5679)
Joasc.15G002800.1    0.2875 (0.2744 0.9544) 0.3351 (0.2373 0.7080) 0.2987 (0.2388 0.7994) 0.1887 (0.1619 0.8584) 0.2939 (0.2017 0.6864) 0.1695 (0.2279 1.3451) 0.1658 (0.2170 1.3090) 0.3752 (0.1873 0.4991) 0.3898 (0.2456 0.6301) 0.3172 (0.2532 0.7984) 0.2897 (0.2508 0.8655) 0.3075 (0.2478 0.8060) 0.2960 (0.2555 0.8631) 0.3182 (0.2590 0.8139) 0.2877 (0.2489 0.8652) 0.2869 (0.2437 0.8493) 0.1555 (0.2755 1.7718) 0.3065 (0.3556 1.1603)
Joasc.15G002900.1    0.1758 (0.1529 0.8700) 0.1253 (0.1050 0.8377) 0.1278 (0.1189 0.9304) 0.1919 (0.2567 1.3376) 0.1958 (0.2626 1.3410) 0.1268 (0.1545 1.2183) 0.1140 (0.1436 1.2597) 0.2837 (0.2697 0.9504) 0.1470 (0.1339 0.9108) 0.1442 (0.1341 0.9296) 0.1185 (0.1304 1.0999) 0.1379 (0.1294 0.9383) 0.1216 (0.1228 1.0094) 0.1620 (0.1439 0.8886) 0.1189 (0.1288 1.0832) 0.1275 (0.1337 1.0487) 0.1396 (0.2538 1.8176) 0.2295 (0.3278 1.4285) 0.2426 (0.2093 0.8626)
LOC_Os04g38660_38670.1 0.2705 (0.3093 1.1433) 0.4952 (0.2859 0.5773) 0.3511 (0.2899 0.8256) 0.2663 (0.1459 0.5479) 0.3001 (0.1385 0.4614) 0.1839 (0.3053 1.6598) 0.2003 (0.2973 1.4843) 0.3457 (0.1429 0.4133) 0.3597 (0.2625 0.7298) 0.3861 (0.2907 0.7530) 0.3652 (0.2807 0.7687) 0.3748 (0.2849 0.7601) 0.4069 (0.2917 0.7168) 0.3669 (0.2921 0.7962) 0.3676 (0.2787 0.7581) 0.4006 (0.2739 0.6836) 0.2200 (0.3586 1.6300) 0.3089 (0.4381 1.4181) 0.3598 (0.2163 0.6011) 0.2584 (0.2826 1.0935)
Ola019279.1          0.2091 (0.1137 0.5435) 0.1102 (0.0449 0.4071) 0.1404 (0.0641 0.4567) 0.2453 (0.2532 1.0320) 0.2586 (0.2633 1.0180) 0.1608 (0.2082 1.2951) 0.1483 (0.1938 1.3073) 0.4457 (0.2693 0.6042) 0.1462 (0.0700 0.4787) 0.1318 (0.0709 0.5380) 0.1107 (0.0629 0.5684) 0.1213 (0.0668 0.5505) 0.1180 (0.0651 0.5513) 0.1691 (0.0844 0.4994) 0.1113 (0.0615 0.5523) 0.1126 (0.0630 0.5592) 0.1869 (0.2748 1.4706) 0.2368 (0.3340 1.4100) 0.2652 (0.2157 0.8132) 0.1253 (0.0952 0.7600) 0.3696 (0.2776 0.7510)
Ola019280.1          0.2176 (0.2837 1.3034) 0.3166 (0.2363 0.7462) 0.2776 (0.2362 0.8510) 0.1640 (0.0936 0.5709) 0.2151 (0.0947 0.4402) 0.1348 (0.2717 2.0151) 0.1421 (0.2618 1.8417) 0.2846 (0.1087 0.3821) 0.3367 (0.2154 0.6398) 0.3126 (0.2487 0.7956) 0.3081 (0.2407 0.7814) 0.3052 (0.2451 0.8030) 0.3041 (0.2423 0.7967) 0.2665 (0.2527 0.9485) 0.3058 (0.2388 0.7812) 0.3192 (0.2342 0.7337) 0.1527 (0.3276 2.1456) 0.2656 (0.3982 1.4994) 0.2251 (0.1473 0.6543) 0.1605 (0.2322 1.4464) 0.3410 (0.1319 0.3869) 0.2237 (0.2174 0.9716)
Pahal.7G177700.1     0.2631 (0.2919 1.1098) 0.4130 (0.2512 0.6084) 0.3321 (0.2476 0.7456) 0.2464 (0.1214 0.4925) 0.3329 (0.1218 0.3660) 0.1454 (0.2978 2.0492) 0.1662 (0.2882 1.7341) 0.4262 (0.1479 0.3470) 0.4771 (0.2447 0.5128) 0.3265 (0.2384 0.7303) 0.3080 (0.2246 0.7291) 0.3197 (0.2352 0.7355) 0.3326 (0.2327 0.6997) 0.2939 (0.2452 0.8345) 0.3138 (0.2227 0.7098) 0.3330 (0.2197 0.6598) 0.1865 (0.3395 1.8203) 0.3097 (0.4015 1.2962) 0.2631 (0.1591 0.6047) 0.2025 (0.2528 1.2481) 0.4381 (0.1459 0.3330) 0.2600 (0.2338 0.8994) 0.2485 (0.0919 0.3699)
Pahal.7G177800.1     0.2098 (0.1644 0.7840) 0.2637 (0.0907 0.3438) 0.2033 (0.1092 0.5373) 0.3081 (0.2540 0.8243) 0.3655 (0.2446 0.6692) 0.1294 (0.2384 1.8427) 0.1261 (0.2224 1.7640) 0.4755 (0.2703 0.5684) 0.3053 (0.1327 0.4345) 0.2410 (0.1110 0.4607) 0.2300 (0.1019 0.4431) 0.2432 (0.1114 0.4580) 0.2504 (0.1064 0.4251) 0.2280 (0.1223 0.5363) 0.2335 (0.1003 0.4296) 0.2741 (0.0999 0.3645) 0.1778 (0.2973 1.6727) 0.2376 (0.3502 1.4739) 0.3239 (0.2411 0.7442) 0.1296 (0.1396 1.0768) 0.5450 (0.2734 0.5017) 0.1564 (0.0785 0.5021) 0.3161 (0.2005 0.6343) 0.3783 (0.2103 0.5559)
SECCE2Rv1G0105890.1  0.3038 (0.3175 1.0449) 0.3948 (0.2658 0.6732) 0.3826 (0.2772 0.7246) 0.2707 (0.0963 0.3558) 0.2084 (0.0216 0.1036) 0.1788 (0.2940 1.6440) 0.1985 (0.2793 1.4073) 0.6737 (0.0565 0.0838) 0.4736 (0.2566 0.5418) 0.3370 (0.2777 0.8240) 0.3412 (0.2693 0.7893) 0.3295 (0.2741 0.8317) 0.3545 (0.2771 0.7815) 0.3209 (0.2836 0.8838) 0.3482 (0.2674 0.7680) 0.3570 (0.2633 0.7376) 0.1717 (0.3197 1.8621) 0.3104 (0.3873 1.2480) 0.3110 (0.1935 0.6222) 0.2073 (0.2544 1.2274) 0.3223 (0.1375 0.4266) 0.2749 (0.2540 0.9240) 0.2233 (0.0914 0.4095) 0.3613 (0.1165 0.3225) 0.3821 (0.2427 0.6353)
SECCE2Rv1G0105920.1  0.2668 (0.3029 1.1352) 0.3170 (0.2622 0.8272) 0.2806 (0.2556 0.9111) 0.2237 (0.0265 0.1187) 0.2815 (0.0945 0.3356) 0.1499 (0.2825 1.8838) 0.1735 (0.2781 1.6025) 0.3728 (0.1035 0.2776) 0.3577 (0.2442 0.6828) 0.2854 (0.2706 0.9481) 0.2756 (0.2616 0.9492) 0.2790 (0.2669 0.9567) 0.2962 (0.2660 0.8981) 0.2807 (0.2730 0.9726) 0.2737 (0.2597 0.9489) 0.3005 (0.2556 0.8506) 0.1641 (0.3140 1.9138) 0.3149 (0.3881 1.2325) 0.2320 (0.1584 0.6828) 0.2045 (0.2538 1.2412) 0.2984 (0.1398 0.4684) 0.2537 (0.2512 0.9900) 0.1740 (0.0848 0.4876) 0.2872 (0.1170 0.4073) 0.3261 (0.2484 0.7618) 0.3118 (0.0928 0.2977)
SECCE2Rv1G0105930.1  0.1307 (0.0637 0.4877) 0.1845 (0.0761 0.4127) 0.0825 (0.0108 0.1308) 0.2943 (0.2598 0.8829) 0.3790 (0.2736 0.7219) 0.1329 (0.2282 1.7167) 0.1350 (0.2141 1.5857) 0.4907 (0.2744 0.5592) 0.1613 (0.0214 0.1329) 0.1481 (0.0518 0.3502) 0.1273 (0.0469 0.3688) 0.1380 (0.0490 0.3552) 0.1180 (0.0419 0.3549) 0.1861 (0.0717 0.3855) 0.1277 (0.0455 0.3564) 0.1510 (0.0485 0.3214) 0.1615 (0.2988 1.8500) 0.1985 (0.3206 1.6149) 0.3240 (0.2434 0.7512) 0.1347 (0.1237 0.9179) 0.3676 (0.2811 0.7645) 0.1404 (0.0708 0.5040) 0.3199 (0.2403 0.7512) 0.3539 (0.2425 0.6852) 0.2389 (0.1092 0.4572) 0.4137 (0.2782 0.6724) 0.3131 (0.2581 0.8244)
Seita.5G128400.1     0.2645 (0.3222 1.2181) 0.4301 (0.2750 0.6394) 0.3418 (0.2726 0.7975) 0.2572 (0.1391 0.5408) 0.3176 (0.1393 0.4386) 0.1762 (0.3102 1.7605) 0.1945 (0.3104 1.5962) 0.4754 (0.1690 0.3555) 0.4926 (0.2680 0.5441) 0.3722 (0.2687 0.7221) 0.3545 (0.2561 0.7226) 0.3601 (0.2654 0.7371) 0.3654 (0.2655 0.7266) 0.3296 (0.2760 0.8375) 0.3567 (0.2542 0.7128) 0.3751 (0.2502 0.6670) 0.1917 (0.3671 1.9151) 0.2995 (0.4143 1.3833) 0.2769 (0.1870 0.6756) 0.2248 (0.2734 1.2158) 0.4172 (0.1687 0.4044) 0.3082 (0.2576 0.8357) 0.2516 (0.1104 0.4388) 0.3089 (0.0710 0.2298) 0.4199 (0.2449 0.5832) 0.3292 (0.1361 0.4135) 0.2445 (0.1215 0.4969) 0.3786 (0.2683 0.7086)
Seita.7G124300.1     0.2698 (0.2916 1.0805) 0.4438 (0.2540 0.5723) 0.3426 (0.2516 0.7344) 0.2578 (0.1288 0.4996) 0.3363 (0.1246 0.3706) 0.1704 (0.2987 1.7529) 0.1888 (0.2992 1.5847) 0.4622 (0.1437 0.3108) 0.5087 (0.2411 0.4740) 0.3805 (0.2559 0.6725) 0.3614 (0.2422 0.6702) 0.3729 (0.2526 0.6775) 0.4006 (0.2517 0.6284) 0.3591 (0.2635 0.7339) 0.3684 (0.2403 0.6523) 0.4153 (0.2376 0.5722) 0.1810 (0.3406 1.8821) 0.3056 (0.4078 1.3345) 0.2870 (0.1706 0.5943) 0.2112 (0.2615 1.2383) 0.4623 (0.1495 0.3233) 0.2864 (0.2449 0.8552) 0.2720 (0.0968 0.3560) 0.4216 (0.0449 0.1065) 0.4485 (0.2280 0.5083) 0.3908 (0.1248 0.3193) 0.2848 (0.1195 0.4196) 0.3797 (0.2487 0.6551) 0.3541 (0.0806 0.2275)
Seita.7G124400.1     0.1809 (0.1504 0.8312) 0.1999 (0.0770 0.3850) 0.1812 (0.0992 0.5475) 0.3061 (0.2495 0.8152) 0.3669 (0.2545 0.6936) 0.1159 (0.2362 2.0384) 0.1194 (0.2230 1.8670) 0.4648 (0.2603 0.5601) 0.2051 (0.1127 0.5495) 0.2079 (0.0955 0.4595) 0.1997 (0.0896 0.4487) 0.2065 (0.0943 0.4568) 0.2080 (0.0903 0.4340) 0.2043 (0.1110 0.5432) 0.2024 (0.0881 0.4352) 0.2290 (0.0861 0.3759) 0.1729 (0.2951 1.7066) 0.2218 (0.3489 1.5730) 0.2668 (0.2265 0.8487) 0.1099 (0.1251 1.1378) 0.5196 (0.2755 0.5302) 0.1288 (0.0636 0.4936) 0.3130 (0.2017 0.6446) 0.3709 (0.2176 0.5868) 0.2396 (0.0385 0.1608) 0.3734 (0.2526 0.6767) 0.3246 (0.2479 0.7636) 0.2259 (0.0992 0.4390) 0.4033 (0.2424 0.6011) 0.4495 (0.2353 0.5234)
Sobic.006G106700.1   0.2207 (0.1550 0.7023) 0.2636 (0.0892 0.3386) 0.2301 (0.1106 0.4807) 0.3088 (0.2558 0.8282) 0.3824 (0.2489 0.6511) 0.1569 (0.2486 1.5847) 0.1629 (0.2410 1.4801) 0.4814 (0.2618 0.5438) 0.2874 (0.1106 0.3848) 0.2548 (0.1085 0.4257) 0.2548 (0.1002 0.3931) 0.2522 (0.1070 0.4243) 0.2567 (0.1055 0.4109) 0.2512 (0.1256 0.5000) 0.2592 (0.0986 0.3805) 0.2777 (0.0959 0.3453) 0.1969 (0.3010 1.5291) 0.2362 (0.3470 1.4695) 0.3119 (0.2310 0.7407) 0.1271 (0.1334 1.0498) 0.4865 (0.2841 0.5839) 0.1390 (0.0754 0.5424) 0.3387 (0.2109 0.6225) 0.4064 (0.2187 0.5383) 0.2212 (0.0593 0.2681) 0.3929 (0.2455 0.6249) 0.3458 (0.2554 0.7385) 0.2815 (0.1106 0.3929) 0.4478 (0.2559 0.5715) 0.4929 (0.2301 0.4668) 0.2157 (0.0571 0.2649)
TraesCS1B02G058900.1 0.2167 (0.0663 0.3061) 0.1870 (0.0996 0.5326) 0.0928 (0.0363 0.3912) 0.2148 (0.2728 1.2702) 0.2601 (0.2940 1.1304) 0.1314 (0.2294 1.7456) 0.1223 (0.2192 1.7918) 0.3665 (0.2970 0.8106) 0.1302 (0.0547 0.4199) 0.1464 (0.0741 0.5065) 0.1376 (0.0743 0.5402) 0.1408 (0.0705 0.5009) 0.1225 (0.0649 0.5298) 0.2089 (0.0913 0.4368) 0.1329 (0.0728 0.5480) 0.1441 (0.0753 0.5225) 0.0678 (0.2968 4.3747) 0.1468 (0.3250 2.2140) 0.2694 (0.2509 0.9312) 0.1562 (0.1328 0.8502) 0.3038 (0.2979 0.9804) 0.1745 (0.0864 0.4951) 0.2160 (0.2534 1.1731) 0.2528 (0.2631 1.0406) 0.2051 (0.1399 0.6822) 0.2859 (0.2935 1.0266) 0.2436 (0.2689 1.1038) 0.0930 (0.0398 0.4283) 0.2804 (0.2896 1.0326) 0.2715 (0.2721 1.0024) 0.1801 (0.1273 0.7071) 0.2220 (0.1399 0.6303)
TraesCS2A02G338600.1 0.1391 (0.0637 0.4581) 0.1883 (0.0777 0.4123) 0.0653 (0.0094 0.1446) 0.3025 (0.2535 0.8381) 0.3830 (0.2681 0.7001) 0.1242 (0.2338 1.8824) 0.1331 (0.2195 1.6492) 0.5064 (0.2647 0.5228) 0.1955 (0.0242 0.1236) 0.1449 (0.0511 0.3529) 0.1232 (0.0470 0.3811) 0.1318 (0.0476 0.3611) 0.1201 (0.0433 0.3608) 0.1860 (0.0710 0.3818) 0.1236 (0.0455 0.3685) 0.1485 (0.0485 0.3270) 0.1528 (0.2969 1.9436) 0.2087 (0.3165 1.5170) 0.2933 (0.2360 0.8046) 0.1275 (0.1229 0.9639) 0.3617 (0.2781 0.7689) 0.1378 (0.0663 0.4815) 0.3047 (0.2312 0.7590) 0.3420 (0.2346 0.6860) 0.2287 (0.1077 0.4708) 0.3982 (0.2669 0.6702) 0.3148 (0.2499 0.7941) 0.0710 (0.0067 0.0947) 0.3718 (0.2602 0.6999) 0.3610 (0.2406 0.6663) 0.2160 (0.0977 0.4522) 0.2525 (0.1091 0.4319) 0.0865 (0.0391 0.4524)
TraesCS2A02G338800.1 0.2625 (0.3027 1.1532) 0.3170 (0.2511 0.7919) 0.2849 (0.2545 0.8931) 0.2141 (0.0258 0.1207) 0.2507 (0.0898 0.3583) 0.1522 (0.2757 1.8113) 0.1761 (0.2733 1.5520) 0.3867 (0.1003 0.2592) 0.3702 (0.2381 0.6432) 0.2858 (0.2668 0.9335) 0.2805 (0.2568 0.9156) 0.2793 (0.2631 0.9420) 0.3015 (0.2613 0.8666) 0.2762 (0.2701 0.9780) 0.2785 (0.2549 0.9153) 0.3056 (0.2509 0.8212) 0.1760 (0.3121 1.7733) 0.3035 (0.3874 1.2766) 0.2143 (0.1528 0.7132) 0.1950 (0.2459 1.2616) 0.3059 (0.1339 0.4379) 0.2554 (0.2455 0.9613) 0.1674 (0.0809 0.4836) 0.2596 (0.1113 0.4288) 0.3333 (0.2431 0.7295) 0.2912 (0.0882 0.3029) 0.2310 (0.0139 0.0602) 0.3089 (0.2531 0.8194) 0.2485 (0.1199 0.4826) 0.2696 (0.1147 0.4255) 0.3328 (0.2429 0.7297) 0.3514 (0.2507 0.7134) 0.2469 (0.2700 1.0936) 0.3146 (0.2450 0.7787)
TraesCS2A02G339100.1 0.3178 (0.3134 0.9860) 0.4002 (0.2658 0.6641) 0.3622 (0.2733 0.7547) 0.2533 (0.0901 0.3557) 0.2110 (0.0223 0.1057) 0.1721 (0.2867 1.6660) 0.1928 (0.2728 1.4150) 0.8690 (0.0534 0.0615) 0.4326 (0.2614 0.6043) 0.3222 (0.2735 0.8486) 0.3239 (0.2632 0.8126) 0.3151 (0.2698 0.8565) 0.3399 (0.2680 0.7884) 0.3164 (0.2782 0.8794) 0.3304 (0.2613 0.7906) 0.3434 (0.2572 0.7492) 0.1640 (0.3184 1.9417) 0.3115 (0.3927 1.2610) 0.3120 (0.1906 0.6108) 0.2097 (0.2579 1.2302) 0.3282 (0.1358 0.4138) 0.2725 (0.2483 0.9111) 0.2270 (0.0922 0.4063) 0.3675 (0.1193 0.3246) 0.3994 (0.2431 0.6086) 0.4921 (0.0223 0.0453) 0.3125 (0.0905 0.2896) 0.3913 (0.2704 0.6910) 0.3236 (0.1398 0.4320) 0.3851 (0.1259 0.3269) 0.3905 (0.2482 0.6355) 0.3981 (0.2442 0.6135) 0.2824 (0.2829 1.0019) 0.3791 (0.2611 0.6887) 0.2862 (0.0859 0.3001)
TraesCS2B02G342900.1 0.2910 (0.3144 1.0804) 0.3760 (0.2648 0.7042) 0.3447 (0.2723 0.7901) 0.2420 (0.0894 0.3695) 0.1729 (0.0230 0.1332) 0.1554 (0.2900 1.8659) 0.1761 (0.2754 1.5636) 0.4201 (0.0436 0.1038) 0.4154 (0.2503 0.6025) 0.3156 (0.2803 0.8883) 0.3262 (0.2699 0.8275) 0.3086 (0.2767 0.8965) 0.3422 (0.2748 0.8030) 0.3039 (0.2863 0.9422) 0.3329 (0.2680 0.8052) 0.3459 (0.2639 0.7630) 0.1632 (0.3260 1.9974) 0.2715 (0.3836 1.4128) 0.2654 (0.1863 0.7021) 0.1933 (0.2589 1.3391) 0.3237 (0.1376 0.4252) 0.2693 (0.2569 0.9538) 0.2003 (0.0897 0.4479) 0.3395 (0.1248 0.3675) 0.4033 (0.2462 0.6104) 0.3063 (0.0223 0.0728) 0.2919 (0.0898 0.3077) 0.3723 (0.2694 0.7235) 0.3166 (0.1429 0.4513) 0.3562 (0.1298 0.3643) 0.4020 (0.2568 0.6388) 0.4012 (0.2436 0.6071) 0.2603 (0.2859 1.0984) 0.3656 (0.2601 0.7114) 0.2723 (0.0852 0.3129) 0.3681 (0.0188 0.0510)
TraesCS2B02G343200.1 0.2411 (0.3042 1.2622) 0.3051 (0.2616 0.8577) 0.2874 (0.2608 0.9076) 0.2180 (0.0251 0.1150) 0.2570 (0.0943 0.3669) 0.1437 (0.2808 1.9543) 0.1654 (0.2785 1.6839) 0.3450 (0.1001 0.2903) 0.3518 (0.2434 0.6918) 0.2721 (0.2745 1.0089) 0.2667 (0.2655 0.9955) 0.2660 (0.2709 1.0182) 0.2929 (0.2693 0.9196) 0.2611 (0.2764 1.0586) 0.2649 (0.2636 0.9952) 0.2894 (0.2589 0.8946) 0.1622 (0.3061 1.8873) 0.2948 (0.3921 1.3299) 0.2028 (0.1570 0.7741) 0.1758 (0.2491 1.4167) 0.2829 (0.1403 0.4960) 0.2579 (0.2544 0.9866) 0.1774 (0.0847 0.4772) 0.2529 (0.1167 0.4615) 0.3234 (0.2530 0.7822) 0.3144 (0.0942 0.2996) 0.1934 (0.0125 0.0645) 0.3121 (0.2633 0.8437) 0.2389 (0.1221 0.5110) 0.2622 (0.1193 0.4549) 0.3260 (0.2511 0.7703) 0.3326 (0.2596 0.7805) 0.2312 (0.2702 1.1690) 0.3055 (0.2551 0.8350) 0.1936 (0.0125 0.0645) 0.2988 (0.0903 0.3022) 0.2795 (0.0896 0.3207)
TraesCS2B02G343300.1 0.1524 (0.0679 0.4454) 0.1937 (0.0761 0.3931) 0.0959 (0.0108 0.1125) 0.2831 (0.2576 0.9098) 0.3479 (0.2694 0.7744) 0.1349 (0.2331 1.7284) 0.1287 (0.2189 1.7008) 0.4527 (0.2694 0.5951) 0.2671 (0.0214 0.0803) 0.1398 (0.0511 0.3656) 0.1227 (0.0484 0.3942) 0.1273 (0.0476 0.3739) 0.1181 (0.0405 0.3426) 0.1732 (0.0702 0.4056) 0.1231 (0.0469 0.3813) 0.1364 (0.0471 0.3452) 0.1706 (0.3039 1.7816) 0.1960 (0.3259 1.6630) 0.2896 (0.2409 0.8320) 0.1465 (0.1261 0.8608) 0.3692 (0.2841 0.7695) 0.1627 (0.0693 0.4258) 0.2986 (0.2331 0.7806) 0.3361 (0.2402 0.7148) 0.2218 (0.1076 0.4853) 0.3630 (0.2710 0.7466) 0.3025 (0.2563 0.8470) 0.0780 (0.0081 0.1036) 0.3598 (0.2660 0.7392) 0.3606 (0.2465 0.6836) 0.2032 (0.0976 0.4805) 0.2485 (0.1090 0.4389) 0.1137 (0.0427 0.3751) 0.1345 (0.0122 0.0903) 0.3026 (0.2513 0.8304) 0.3410 (0.2652 0.7777) 0.3257 (0.2645 0.8123) 0.3100 (0.2614 0.8434)
TraesCS2D02G324000.1 0.2784 (0.3116 1.1194) 0.3861 (0.2660 0.6890) 0.3443 (0.2697 0.7834) 0.2586 (0.0948 0.3667) 0.1487 (0.0195 0.1311) 0.1902 (0.2953 1.5523) 0.2086 (0.2803 1.3433) 1.2466 (0.0352 0.0283) 0.4102 (0.2541 0.6193) 0.3078 (0.2793 0.9075) 0.3140 (0.2689 0.8566) 0.3010 (0.2756 0.9159) 0.3293 (0.2737 0.8312) 0.3047 (0.2852 0.9361) 0.3204 (0.2670 0.8334) 0.3375 (0.2629 0.7790) 0.1489 (0.3207 2.1537) 0.3129 (0.3862 1.2342) 0.2794 (0.1872 0.6700) 0.2051 (0.2611 1.2729) 0.3254 (0.1343 0.4126) 0.2755 (0.2552 0.9263) 0.2227 (0.0868 0.3897) 0.3267 (0.1130 0.3458) 0.3800 (0.2433 0.6403) 0.2736 (0.0216 0.0789) 0.3020 (0.0921 0.3051) 0.3745 (0.2687 0.7174) 0.3349 (0.1353 0.4041) 0.3575 (0.1191 0.3331) 0.3982 (0.2522 0.6335) 0.3913 (0.2426 0.6200) 0.2557 (0.2857 1.1172) 0.3628 (0.2594 0.7150) 0.2871 (0.0875 0.3048) 0.3417 (0.0188 0.0549) 0.2240 (0.0181 0.0807) 0.2942 (0.0919 0.3125) 0.3265 (0.2635 0.8072)
TraesCS2D02G324300.1 0.2453 (0.3040 1.2394) 0.2945 (0.2581 0.8764) 0.2656 (0.2535 0.9543) 0.1841 (0.0251 0.1363) 0.2464 (0.0975 0.3958) 0.1394 (0.2769 1.9867) 0.1677 (0.2746 1.6372) 0.3675 (0.1063 0.2893) 0.3259 (0.2412 0.7400) 0.2779 (0.2683 0.9657) 0.2732 (0.2623 0.9600) 0.2708 (0.2670 0.9861) 0.2857 (0.2667 0.9336) 0.2701 (0.2738 1.0135) 0.2713 (0.2604 0.9597) 0.2920 (0.2557 0.8756) 0.1469 (0.3146 2.1419) 0.2720 (0.3888 1.4292) 0.2049 (0.1546 0.7548) 0.1906 (0.2510 1.3169) 0.2912 (0.1439 0.4940) 0.2577 (0.2516 0.9762) 0.1630 (0.0832 0.5104) 0.2367 (0.1136 0.4799) 0.3192 (0.2479 0.7766) 0.2889 (0.0959 0.3318) 0.1271 (0.0097 0.0763) 0.2938 (0.2563 0.8725) 0.2336 (0.1214 0.5197) 0.2455 (0.1162 0.4732) 0.3124 (0.2470 0.7905) 0.3342 (0.2561 0.7663) 0.2402 (0.2719 1.1318) 0.2913 (0.2481 0.8517) 0.0907 (0.0069 0.0762) 0.2843 (0.0935 0.3290) 0.2713 (0.0928 0.3422) 0.1141 (0.0083 0.0727) 0.2788 (0.2541 0.9113) 0.2757 (0.0936 0.3395)
TraesCS2D02G324400.1 0.1405 (0.0635 0.4520) 0.1965 (0.0747 0.3800) 0.0650 (0.0067 0.1035) 0.2900 (0.2634 0.9084) 0.3462 (0.2714 0.7839) 0.1252 (0.2259 1.8043) 0.1166 (0.2118 1.8168) 0.4478 (0.2733 0.6102) 1.7410 (0.0133 0.0077) 0.1393 (0.0483 0.3467) 0.1233 (0.0470 0.3810) 0.1261 (0.0447 0.3548) 0.1183 (0.0391 0.3303) 0.1689 (0.0673 0.3983) 0.1236 (0.0455 0.3683) 0.1477 (0.0457 0.3093) 0.1644 (0.2966 1.8042) 0.1923 (0.3228 1.6791) 0.3156 (0.2422 0.7676) 0.1392 (0.1213 0.8717) 0.3826 (0.2835 0.7410) 0.1565 (0.0671 0.4287) 0.3178 (0.2325 0.7315) 0.3402 (0.2413 0.7092) 0.2290 (0.1046 0.4566) 0.3689 (0.2750 0.7456) 0.3108 (0.2599 0.8362) 0.0554 (0.0067 0.1215) 0.3680 (0.2680 0.7284) 0.3700 (0.2476 0.6691) 0.1971 (0.0946 0.4800) 0.2494 (0.1052 0.4217) 0.1062 (0.0384 0.3621) 0.0816 (0.0081 0.0990) 0.3108 (0.2548 0.8199) 0.3466 (0.2692 0.7766) 0.3299 (0.2682 0.8130) 0.3183 (0.2651 0.8326) 0.1197 (0.0067 0.0562) 0.3270 (0.2636 0.8061) 0.2884 (0.2570 0.8912)
TRIDC1BG007330.1     0.2273 (0.0864 0.3803) 0.2402 (0.1231 0.5125) 0.1486 (0.0638 0.4295) 0.1965 (0.2520 1.2826) 0.3186 (0.2935 0.9213) 0.1451 (0.2581 1.7793) 0.1588 (0.2549 1.6054) 0.3203 (0.2670 0.8335) 0.1071 (0.0420 0.3921) 0.1632 (0.1030 0.6313) 0.1659 (0.1019 0.6139) 0.1596 (0.1001 0.6275) 0.1545 (0.0916 0.5930) 0.2712 (0.1359 0.5011) 0.1615 (0.1019 0.6308) 0.1596 (0.0949 0.5947) 0.1390 (0.2952 2.1244) 0.1574 (0.3531 2.2437) 0.2646 (0.2536 0.9583) 0.1634 (0.1542 0.9438) 0.2507 (0.2761 1.1016) 0.1968 (0.1014 0.5152) 0.2019 (0.2426 1.2017) 0.3003 (0.2743 0.9134) 0.2747 (0.1836 0.6684) 0.3485 (0.2865 0.8221) 0.2417 (0.2581 1.0678) 0.1466 (0.0681 0.4643) 0.3877 (0.2949 0.7606) 0.3094 (0.2737 0.8845) 0.1901 (0.1583 0.8328) 0.2418 (0.1592 0.6586) 0.7481 (0.0236 0.0315) 0.1298 (0.0667 0.5136) 0.2369 (0.2520 1.0637) 0.3178 (0.2810 0.8841) 0.3065 (0.2774 0.9050) 0.2299 (0.2572 1.1188) 0.1743 (0.0738 0.4236) 0.3202 (0.2814 0.8787) 0.2252 (0.2604 1.1562) 0.1539 (0.0652 0.4238)
TRIDC2AG047460.1     0.3178 (0.3134 0.9860) 0.4032 (0.2677 0.6641) 0.3622 (0.2733 0.7547) 0.2533 (0.0901 0.3557) 0.2110 (0.0223 0.1057) 0.1709 (0.2847 1.6660) 0.1942 (0.2748 1.4150) 0.9153 (0.0563 0.0615) 0.4326 (0.2614 0.6043) 0.3222 (0.2735 0.8486) 0.3239 (0.2632 0.8126) 0.3151 (0.2698 0.8565) 0.3399 (0.2680 0.7884) 0.3164 (0.2782 0.8794) 0.3304 (0.2613 0.7906) 0.3434 (0.2572 0.7492) 0.1650 (0.3204 1.9417) 0.3096 (0.3904 1.2610) 0.3120 (0.1906 0.6108) 0.2097 (0.2579 1.2302) 0.3363 (0.1392 0.4138) 0.2725 (0.2483 0.9111) 0.2270 (0.0922 0.4063) 0.3675 (0.1193 0.3246) 0.3994 (0.2431 0.6086) 0.4921 (0.0223 0.0453) 0.3125 (0.0905 0.2896) 0.3913 (0.2704 0.6910) 0.3236 (0.1398 0.4320) 0.3851 (0.1259 0.3269) 0.3905 (0.2482 0.6355) 0.3981 (0.2442 0.6135) 0.2824 (0.2829 1.0019) 0.3791 (0.2611 0.6887) 0.2862 (0.0859 0.3001)-1.0000 (0.0027 0.0000) 0.3681 (0.0188 0.0510) 0.2988 (0.0903 0.3022) 0.3410 (0.2652 0.7777) 0.3417 (0.0188 0.0549) 0.2843 (0.0935 0.3290) 0.3466 (0.2692 0.7766) 0.3178 (0.2810 0.8841)
TRIDC2AG047500.3     0.2591 (0.3012 1.1626) 0.3153 (0.2512 0.7968) 0.2832 (0.2546 0.8992) 0.2145 (0.0260 0.1213) 0.2426 (0.0874 0.3602) 0.1551 (0.2739 1.7656) 0.1763 (0.2716 1.5407) 0.3867 (0.1003 0.2592) 0.3702 (0.2381 0.6432) 0.2840 (0.2670 0.9401) 0.2788 (0.2570 0.9220) 0.2776 (0.2634 0.9487) 0.2998 (0.2615 0.8724) 0.2745 (0.2704 0.9854) 0.2768 (0.2551 0.9217) 0.3038 (0.2511 0.8264) 0.1843 (0.3124 1.6954) 0.2985 (0.3827 1.2821) 0.2143 (0.1540 0.7184) 0.1918 (0.2442 1.2732) 0.3064 (0.1349 0.4405) 0.2537 (0.2456 0.9682) 0.1700 (0.0815 0.4796) 0.2634 (0.1121 0.4255) 0.3314 (0.2432 0.7339) 0.2816 (0.0857 0.3044) 0.2315 (0.0140 0.0605) 0.3071 (0.2533 0.8248) 0.2519 (0.1207 0.4793) 0.2735 (0.1155 0.4222) 0.3310 (0.2429 0.7340) 0.3440 (0.2469 0.7178) 0.2451 (0.2703 1.1025) 0.3128 (0.2451 0.7836)-1.0000 (0.0000 0.0000) 0.2765 (0.0834 0.3016) 0.2630 (0.0827 0.3145) 0.1940 (0.0126 0.0648) 0.3008 (0.2514 0.8359) 0.2775 (0.0850 0.3063) 0.0909 (0.0070 0.0766) 0.3090 (0.2550 0.8252) 0.2369 (0.2520 1.0637) 0.2765 (0.0834 0.3016)
TRIDC2AG047520.1     0.1444 (0.0659 0.4562) 0.1911 (0.0791 0.4138) 0.0744 (0.0108 0.1450) 0.3062 (0.2561 0.8364) 0.3877 (0.2708 0.6983) 0.1267 (0.2353 1.8577) 0.1356 (0.2211 1.6304) 0.5064 (0.2647 0.5228) 0.1955 (0.0242 0.1236) 0.1483 (0.0525 0.3541) 0.1264 (0.0483 0.3824) 0.1352 (0.0490 0.3623) 0.1235 (0.0447 0.3620) 0.1891 (0.0725 0.3832) 0.1269 (0.0469 0.3697) 0.1522 (0.0499 0.3281) 0.1516 (0.2986 1.9694) 0.2080 (0.3182 1.5303) 0.2971 (0.2385 0.8027) 0.1301 (0.1252 0.9621) 0.3623 (0.2798 0.7723) 0.1402 (0.0678 0.4832) 0.3054 (0.2328 0.7624) 0.3429 (0.2362 0.6889) 0.2310 (0.1091 0.4725) 0.4032 (0.2695 0.6683) 0.3154 (0.2516 0.7977) 0.0850 (0.0081 0.0950) 0.3726 (0.2619 0.7029) 0.3620 (0.2422 0.6691) 0.2184 (0.0991 0.4538) 0.2550 (0.1105 0.4334) 0.0892 (0.0405 0.4540)-1.0000 (0.0013 0.0000) 0.3153 (0.2466 0.7822) 0.3839 (0.2637 0.6868) 0.3702 (0.2627 0.7095) 0.3060 (0.2567 0.8390) 0.1491 (0.0135 0.0906) 0.3674 (0.2620 0.7132) 0.2918 (0.2497 0.8558) 0.0949 (0.0094 0.0993) 0.1298 (0.0667 0.5136) 0.3839 (0.2637 0.6868) 0.3134 (0.2467 0.7872)
TRIDC2BG050000.1     0.2952 (0.3144 1.0650) 0.3759 (0.2647 0.7044) 0.3446 (0.2723 0.7903) 0.2419 (0.0894 0.3696) 0.1728 (0.0230 0.1332) 0.1591 (0.2900 1.8233) 0.1794 (0.2754 1.5347) 0.4546 (0.0436 0.0959) 0.4268 (0.2503 0.5864) 0.3198 (0.2803 0.8765) 0.3261 (0.2699 0.8278) 0.3127 (0.2766 0.8846) 0.3421 (0.2747 0.8032) 0.3037 (0.2863 0.9425) 0.3327 (0.2680 0.8054) 0.3458 (0.2639 0.7632) 0.1675 (0.3260 1.9459) 0.2666 (0.3836 1.4389) 0.2710 (0.1869 0.6897) 0.1964 (0.2588 1.3178) 0.3187 (0.1376 0.4318) 0.2692 (0.2568 0.9541) 0.2024 (0.0902 0.4458) 0.3505 (0.1248 0.3560) 0.3977 (0.2462 0.6189) 0.3062 (0.0223 0.0728) 0.2918 (0.0898 0.3078) 0.3721 (0.2693 0.7238) 0.3165 (0.1429 0.4514) 0.3561 (0.1297 0.3644) 0.3965 (0.2568 0.6476) 0.3956 (0.2435 0.6156) 0.2640 (0.2858 1.0827) 0.3655 (0.2601 0.7116) 0.2771 (0.0852 0.3075) 0.3680 (0.0188 0.0510)-1.0000 (0.0000 0.0073) 0.2794 (0.0896 0.3208) 0.3256 (0.2645 0.8125) 0.2239 (0.0181 0.0807) 0.2712 (0.0928 0.3423) 0.3297 (0.2682 0.8132) 0.3147 (0.2773 0.8814) 0.3680 (0.0188 0.0510) 0.2676 (0.0827 0.3090) 0.3701 (0.2627 0.7097)
TRIDC2BG050030.1     0.3480 (0.4315 1.2398) 0.4060 (0.3924 0.9666) 0.3826 (0.3895 1.0182) 0.5730 (0.1583 0.2762) 0.4535 (0.2251 0.4965) 0.2290 (0.4085 1.7837) 0.2493 (0.4062 1.6295) 0.3450 (0.1001 0.2903) 0.3518 (0.2434 0.6918) 0.3952 (0.3947 0.9989) 0.3945 (0.3813 0.9666) 0.3866 (0.3901 1.0091) 0.4384 (0.3903 0.8903) 0.3817 (0.4064 1.0647) 0.3973 (0.3838 0.9662) 0.4573 (0.3790 0.8287) 0.1987 (0.4196 2.1116) 0.3896 (0.5320 1.3653) 0.3099 (0.2926 0.9442) 0.2550 (0.3911 1.5337) 0.4355 (0.2745 0.6304) 0.3417 (0.3826 1.1196) 0.3755 (0.2205 0.5872) 0.3973 (0.2275 0.5725) 0.4691 (0.3967 0.8457) 0.5012 (0.2228 0.4446) 0.6411 (0.1508 0.2353) 0.4268 (0.3878 0.9086) 0.3928 (0.2475 0.6300) 0.4400 (0.2389 0.5429) 0.4598 (0.3816 0.8300) 0.4433 (0.3797 0.8565) 0.3203 (0.3904 1.2191) 0.4422 (0.3812 0.8621) 0.6646 (0.1466 0.2206) 0.4923 (0.2163 0.4393) 0.4847 (0.2227 0.4596) 0.7457 (0.1373 0.1841) 0.4302 (0.3888 0.9038) 0.4728 (0.2156 0.4560) 0.6180 (0.1466 0.2372) 0.4414 (0.3916 0.8873) 0.2299 (0.2572 1.1188) 0.4923 (0.2163 0.4393) 0.6470 (0.1403 0.2168) 0.4421 (0.3832 0.8668) 0.4925 (0.2227 0.4523)
TRITD1Av1G000090.1   0.2151 (0.0384 0.1787) 0.2064 (0.1263 0.6118) 0.1548 (0.0702 0.4533) 0.2514 (0.3011 1.1977) 0.2556 (0.3189 1.2480) 0.1625 (0.2532 1.5578) 0.1575 (0.2435 1.5454) 0.3601 (0.3121 0.8667) 0.2066 (0.0945 0.4575) 0.1891 (0.1089 0.5757) 0.1638 (0.1060 0.6474) 0.1846 (0.1051 0.5694) 0.1680 (0.1038 0.6182) 0.2391 (0.1277 0.5340) 0.1660 (0.1045 0.6294) 0.1757 (0.1072 0.6100) 0.1079 (0.3070 2.8456) 0.1849 (0.3348 1.8108) 0.2848 (0.2718 0.9544) 0.1669 (0.1595 0.9560) 0.2642 (0.3022 1.1439) 0.1941 (0.1165 0.6001) 0.2185 (0.2806 1.2841) 0.2495 (0.2880 1.1543) 0.2096 (0.1650 0.7873) 0.2843 (0.3134 1.1024) 0.2648 (0.2989 1.1288) 0.1574 (0.0753 0.4788) 0.2974 (0.3200 1.0760) 0.2655 (0.2909 1.0959) 0.1859 (0.1509 0.8120) 0.2237 (0.1575 0.7040) 0.2729 (0.0730 0.2676) 0.1541 (0.0731 0.4747) 0.2608 (0.2946 1.1295) 0.2914 (0.3073 1.0545) 0.2622 (0.3083 1.1756) 0.2471 (0.3002 1.2150) 0.1740 (0.0783 0.4499) 0.2601 (0.3076 1.1826) 0.2474 (0.2999 1.2124) 0.1644 (0.0739 0.4494) 0.2560 (0.0975 0.3809) 0.2914 (0.3073 1.0545) 0.2574 (0.2931 1.1385) 0.1565 (0.0745 0.4764) 0.2661 (0.3083 1.1583) 0.3713 (0.4248 1.1442)
TRITD2Av1G199190.1   0.3178 (0.3134 0.9860) 0.4002 (0.2658 0.6641) 0.3622 (0.2733 0.7547) 0.2533 (0.0901 0.3557) 0.2110 (0.0223 0.1057) 0.1721 (0.2867 1.6660) 0.1928 (0.2728 1.4150) 0.8690 (0.0534 0.0615) 0.4326 (0.2614 0.6043) 0.3222 (0.2735 0.8486) 0.3239 (0.2632 0.8126) 0.3151 (0.2698 0.8565) 0.3399 (0.2680 0.7884) 0.3164 (0.2782 0.8794) 0.3304 (0.2613 0.7906) 0.3434 (0.2572 0.7492) 0.1640 (0.3184 1.9417) 0.3115 (0.3927 1.2610) 0.3120 (0.1906 0.6108) 0.2097 (0.2579 1.2302) 0.3282 (0.1358 0.4138) 0.2725 (0.2483 0.9111) 0.2270 (0.0922 0.4063) 0.3675 (0.1193 0.3246) 0.3994 (0.2431 0.6086) 0.4921 (0.0223 0.0453) 0.3125 (0.0905 0.2896) 0.3913 (0.2704 0.6910) 0.3236 (0.1398 0.4320) 0.3851 (0.1259 0.3269) 0.3905 (0.2482 0.6355) 0.3981 (0.2442 0.6135) 0.2824 (0.2829 1.0019) 0.3791 (0.2611 0.6887) 0.2862 (0.0859 0.3001)-1.0000 (0.0000 0.0000) 0.3681 (0.0188 0.0510) 0.2988 (0.0903 0.3022) 0.3410 (0.2652 0.7777) 0.3417 (0.0188 0.0549) 0.2843 (0.0935 0.3290) 0.3466 (0.2692 0.7766) 0.3178 (0.2810 0.8841)-1.0000 (0.0027 0.0000) 0.2765 (0.0834 0.3016) 0.3839 (0.2637 0.6868) 0.3680 (0.0188 0.0510) 0.4923 (0.2163 0.4393) 0.2914 (0.3073 1.0545)
TRITD2Av1G199310.1   0.2625 (0.3027 1.1532) 0.3170 (0.2511 0.7919) 0.2849 (0.2545 0.8931) 0.2141 (0.0258 0.1207) 0.2507 (0.0898 0.3583) 0.1522 (0.2757 1.8113) 0.1761 (0.2733 1.5520) 0.3867 (0.1003 0.2592) 0.3702 (0.2381 0.6432) 0.2858 (0.2668 0.9335) 0.2805 (0.2568 0.9156) 0.2793 (0.2631 0.9420) 0.3015 (0.2613 0.8666) 0.2762 (0.2701 0.9780) 0.2785 (0.2549 0.9153) 0.3056 (0.2509 0.8212) 0.1760 (0.3121 1.7733) 0.3035 (0.3874 1.2766) 0.2143 (0.1528 0.7132) 0.1950 (0.2459 1.2616) 0.3059 (0.1339 0.4379) 0.2554 (0.2455 0.9613) 0.1674 (0.0809 0.4836) 0.2596 (0.1113 0.4288) 0.3333 (0.2431 0.7295) 0.2912 (0.0882 0.3029) 0.2310 (0.0139 0.0602) 0.3089 (0.2531 0.8194) 0.2485 (0.1199 0.4826) 0.2696 (0.1147 0.4255) 0.3328 (0.2429 0.7297) 0.3514 (0.2507 0.7134) 0.2469 (0.2700 1.0936) 0.3146 (0.2450 0.7787)-1.0000 (0.0000 0.0000) 0.2862 (0.0859 0.3001) 0.2723 (0.0852 0.3129) 0.1936 (0.0125 0.0645) 0.3026 (0.2513 0.8304) 0.2871 (0.0875 0.3048) 0.0907 (0.0069 0.0762) 0.3108 (0.2548 0.8199) 0.2369 (0.2520 1.0637) 0.2862 (0.0859 0.3001)-1.0000 (0.0000 0.0000) 0.3153 (0.2466 0.7822) 0.2771 (0.0852 0.3075) 0.6646 (0.1466 0.2206) 0.2608 (0.2946 1.1295) 0.2862 (0.0859 0.3001)
TRITD2Av1G199330.1   0.1577 (0.0770 0.4882) 0.1984 (0.0986 0.4968) 0.1890 (0.0311 0.1644) 0.3058 (0.2289 0.7484) 0.4252 (0.2543 0.5981) 0.1455 (0.2598 1.7853) 0.1780 (0.2517 1.4141) 0.4272 (0.2348 0.5496) 0.0936 (0.0110 0.1175) 0.1654 (0.0709 0.4288) 0.1434 (0.0638 0.4450) 0.1657 (0.0710 0.4281) 0.1565 (0.0651 0.4160) 0.2458 (0.1092 0.4443) 0.1525 (0.0638 0.4185) 0.1799 (0.0657 0.3649) 0.1874 (0.2833 1.5117) 0.2317 (0.3497 1.5095) 0.3208 (0.2429 0.7570) 0.1330 (0.1436 1.0795) 0.3096 (0.2472 0.7984) 0.1416 (0.0849 0.5995) 0.2925 (0.2169 0.7417) 0.4377 (0.2417 0.5522) 0.2877 (0.1488 0.5173) 0.4621 (0.2469 0.5343) 0.3395 (0.2347 0.6913) 0.2374 (0.0283 0.1191) 0.4537 (0.2553 0.5627) 0.4912 (0.2378 0.4841) 0.2344 (0.1285 0.5480) 0.2764 (0.1233 0.4462) 0.1256 (0.0633 0.5035) 0.7438 (0.0201 0.0270) 0.3608 (0.2287 0.6339) 0.4223 (0.2517 0.5959) 0.4051 (0.2407 0.5942) 0.3164 (0.2339 0.7393) 0.3071 (0.0393 0.1281) 0.4002 (0.2444 0.6107) 0.3161 (0.2336 0.7390) 0.2120 (0.0310 0.1464) 0.0902 (0.0435 0.4818) 0.4223 (0.2517 0.5959) 0.3649 (0.2213 0.6066) 0.7438 (0.0201 0.0270) 0.4162 (0.2407 0.5783) 0.3537 (0.2477 0.7003) 0.1777 (0.0915 0.5151) 0.4223 (0.2517 0.5959) 0.3608 (0.2287 0.6339)
TRITD2Bv1G162470.1   0.2910 (0.3144 1.0804) 0.3760 (0.2648 0.7042) 0.3447 (0.2723 0.7901) 0.2420 (0.0894 0.3695) 0.1729 (0.0230 0.1332) 0.1554 (0.2900 1.8659) 0.1761 (0.2754 1.5636) 0.4201 (0.0436 0.1038) 0.4154 (0.2503 0.6025) 0.3156 (0.2803 0.8883) 0.3262 (0.2699 0.8275) 0.3086 (0.2767 0.8965) 0.3422 (0.2748 0.8030) 0.3039 (0.2863 0.9422) 0.3329 (0.2680 0.8052) 0.3459 (0.2639 0.7630) 0.1632 (0.3260 1.9974) 0.2715 (0.3836 1.4128) 0.2654 (0.1863 0.7021) 0.1933 (0.2589 1.3391) 0.3237 (0.1376 0.4252) 0.2693 (0.2569 0.9538) 0.2003 (0.0897 0.4479) 0.3395 (0.1248 0.3675) 0.4033 (0.2462 0.6104) 0.3063 (0.0223 0.0728) 0.2919 (0.0898 0.3077) 0.3723 (0.2694 0.7235) 0.3166 (0.1429 0.4513) 0.3562 (0.1298 0.3643) 0.4020 (0.2568 0.6388) 0.4012 (0.2436 0.6071) 0.2603 (0.2859 1.0984) 0.3656 (0.2601 0.7114) 0.2723 (0.0852 0.3129) 0.3681 (0.0188 0.0510)-1.0000 (0.0000 0.0000) 0.2795 (0.0896 0.3207) 0.3257 (0.2645 0.8123) 0.2240 (0.0181 0.0807) 0.2713 (0.0928 0.3422) 0.3299 (0.2682 0.8130) 0.3065 (0.2774 0.9050) 0.3681 (0.0188 0.0510) 0.2630 (0.0827 0.3145) 0.3702 (0.2627 0.7095)-1.0000 (0.0000 0.0073) 0.4847 (0.2227 0.4596) 0.2622 (0.3083 1.1756) 0.3681 (0.0188 0.0510) 0.2723 (0.0852 0.3129) 0.4051 (0.2407 0.5942)
TRITD2Bv1G162500.1   0.2411 (0.3042 1.2622) 0.3051 (0.2616 0.8577) 0.2874 (0.2608 0.9076) 0.2180 (0.0251 0.1150) 0.2570 (0.0943 0.3669) 0.1437 (0.2808 1.9543) 0.1654 (0.2785 1.6839) 0.3450 (0.1001 0.2903) 0.3518 (0.2434 0.6918) 0.2721 (0.2745 1.0089) 0.2667 (0.2655 0.9955) 0.2660 (0.2709 1.0182) 0.2929 (0.2693 0.9196) 0.2611 (0.2764 1.0586) 0.2649 (0.2636 0.9952) 0.2894 (0.2589 0.8946) 0.1622 (0.3061 1.8873) 0.2948 (0.3921 1.3299) 0.2028 (0.1570 0.7741) 0.1758 (0.2491 1.4167) 0.2829 (0.1403 0.4960) 0.2579 (0.2544 0.9866) 0.1774 (0.0847 0.4772) 0.2529 (0.1167 0.4615) 0.3234 (0.2530 0.7822) 0.3144 (0.0942 0.2996) 0.1934 (0.0125 0.0645) 0.3121 (0.2633 0.8437) 0.2389 (0.1221 0.5110) 0.2622 (0.1193 0.4549) 0.3260 (0.2511 0.7703) 0.3326 (0.2596 0.7805) 0.2312 (0.2702 1.1690) 0.3055 (0.2551 0.8350) 0.1936 (0.0125 0.0645) 0.2988 (0.0903 0.3022) 0.2795 (0.0896 0.3207)-1.0000 (0.0000 0.0000) 0.3100 (0.2614 0.8434) 0.2942 (0.0919 0.3125) 0.1141 (0.0083 0.0727) 0.3183 (0.2651 0.8326) 0.2299 (0.2572 1.1188) 0.2988 (0.0903 0.3022) 0.1940 (0.0126 0.0648) 0.3060 (0.2567 0.8390) 0.2794 (0.0896 0.3208) 0.7457 (0.1373 0.1841) 0.2471 (0.3002 1.2150) 0.2988 (0.0903 0.3022) 0.1936 (0.0125 0.0645) 0.3164 (0.2339 0.7393) 0.2795 (0.0896 0.3207)
TRITD2Bv1G162510.1   0.1716 (0.0752 0.4382) 0.1971 (0.0836 0.4244) 0.2170 (0.0256 0.1180) 0.3069 (0.2382 0.7764) 0.4373 (0.2666 0.6098) 0.1459 (0.2517 1.7254) 0.1570 (0.2422 1.5434) 0.3959 (0.2419 0.6110) 0.1119 (0.0082 0.0735) 0.1509 (0.0623 0.4130) 0.1399 (0.0582 0.4158) 0.1513 (0.0624 0.4123) 0.1499 (0.0509 0.3393) 0.2189 (0.0982 0.4486) 0.1490 (0.0582 0.3904) 0.1684 (0.0571 0.3388) 0.2021 (0.2833 1.4016) 0.1799 (0.3614 2.0093) 0.3510 (0.2630 0.7493) 0.1393 (0.1389 0.9975) 0.3392 (0.2527 0.7449) 0.1322 (0.0716 0.5414) 0.2978 (0.2206 0.7409) 0.4445 (0.2502 0.5629) 0.2510 (0.1313 0.5231) 0.4791 (0.2648 0.5528) 0.3576 (0.2485 0.6950) 0.1695 (0.0201 0.1187) 0.4717 (0.2712 0.5750) 0.4676 (0.2483 0.5310) 0.1853 (0.1113 0.6008) 0.2408 (0.1108 0.4602) 0.1454 (0.0605 0.4161) 0.2445 (0.0311 0.1272) 0.3701 (0.2424 0.6550) 0.4312 (0.2658 0.6164) 0.4208 (0.2584 0.6142) 0.3518 (0.2477 0.7041) 0.3450 (0.0107 0.0309) 0.4155 (0.2622 0.6312) 0.3307 (0.2468 0.7462) 0.1781 (0.0188 0.1054) 0.1294 (0.0507 0.3919) 0.4312 (0.2658 0.6164) 0.3701 (0.2424 0.6550) 0.2445 (0.0311 0.1272) 0.4321 (0.2584 0.5979) 0.3518 (0.2477 0.7041) 0.2019 (0.0917 0.4543) 0.4312 (0.2658 0.6164) 0.3701 (0.2424 0.6550) 0.1945 (0.0194 0.0995) 0.4208 (0.2584 0.6142) 0.3518 (0.2477 0.7041)
TuG1812G0100000012.01.T02 0.2151 (0.0384 0.1787) 0.2064 (0.1263 0.6118) 0.1548 (0.0702 0.4533) 0.2514 (0.3011 1.1977) 0.2556 (0.3189 1.2480) 0.1625 (0.2532 1.5578) 0.1575 (0.2435 1.5454) 0.3601 (0.3121 0.8667) 0.2066 (0.0945 0.4575) 0.1891 (0.1089 0.5757) 0.1638 (0.1060 0.6474) 0.1846 (0.1051 0.5694) 0.1680 (0.1038 0.6182) 0.2391 (0.1277 0.5340) 0.1660 (0.1045 0.6294) 0.1757 (0.1072 0.6100) 0.1079 (0.3070 2.8456) 0.1849 (0.3348 1.8108) 0.2848 (0.2718 0.9544) 0.1669 (0.1595 0.9560) 0.2642 (0.3022 1.1439) 0.1941 (0.1165 0.6001) 0.2185 (0.2806 1.2841) 0.2495 (0.2880 1.1543) 0.2096 (0.1650 0.7873) 0.2843 (0.3134 1.1024) 0.2648 (0.2989 1.1288) 0.1574 (0.0753 0.4788) 0.2974 (0.3200 1.0760) 0.2655 (0.2909 1.0959) 0.1859 (0.1509 0.8120) 0.2237 (0.1575 0.7040) 0.2729 (0.0730 0.2676) 0.1541 (0.0731 0.4747) 0.2608 (0.2946 1.1295) 0.2914 (0.3073 1.0545) 0.2622 (0.3083 1.1756) 0.2471 (0.3002 1.2150) 0.1740 (0.0783 0.4499) 0.2601 (0.3076 1.1826) 0.2474 (0.2999 1.2124) 0.1644 (0.0739 0.4494) 0.2560 (0.0975 0.3809) 0.2914 (0.3073 1.0545) 0.2574 (0.2931 1.1385) 0.1565 (0.0745 0.4764) 0.2661 (0.3083 1.1583) 0.3713 (0.4248 1.1442)-1.0000 (0.0000 0.0000) 0.2914 (0.3073 1.0545) 0.2608 (0.2946 1.1295) 0.1777 (0.0915 0.5151) 0.2622 (0.3083 1.1756) 0.2471 (0.3002 1.2150) 0.2019 (0.0917 0.4543)
TuG1812G0200000917.01.T02 0.2151 (0.0384 0.1787) 0.2064 (0.1263 0.6118) 0.1548 (0.0702 0.4533) 0.2514 (0.3011 1.1977) 0.2556 (0.3189 1.2480) 0.1625 (0.2532 1.5578) 0.1575 (0.2435 1.5454) 0.3601 (0.3121 0.8667) 0.2066 (0.0945 0.4575) 0.1891 (0.1089 0.5757) 0.1638 (0.1060 0.6474) 0.1846 (0.1051 0.5694) 0.1680 (0.1038 0.6182) 0.2391 (0.1277 0.5340) 0.1660 (0.1045 0.6294) 0.1757 (0.1072 0.6100) 0.1079 (0.3070 2.8456) 0.1849 (0.3348 1.8108) 0.2848 (0.2718 0.9544) 0.1669 (0.1595 0.9560) 0.2642 (0.3022 1.1439) 0.1941 (0.1165 0.6001) 0.2185 (0.2806 1.2841) 0.2495 (0.2880 1.1543) 0.2096 (0.1650 0.7873) 0.2843 (0.3134 1.1024) 0.2648 (0.2989 1.1288) 0.1574 (0.0753 0.4788) 0.2974 (0.3200 1.0760) 0.2655 (0.2909 1.0959) 0.1859 (0.1509 0.8120) 0.2237 (0.1575 0.7040) 0.2729 (0.0730 0.2676) 0.1541 (0.0731 0.4747) 0.2608 (0.2946 1.1295) 0.2914 (0.3073 1.0545) 0.2622 (0.3083 1.1756) 0.2471 (0.3002 1.2150) 0.1740 (0.0783 0.4499) 0.2601 (0.3076 1.1826) 0.2474 (0.2999 1.2124) 0.1644 (0.0739 0.4494) 0.2560 (0.0975 0.3809) 0.2914 (0.3073 1.0545) 0.2574 (0.2931 1.1385) 0.1565 (0.0745 0.4764) 0.2661 (0.3083 1.1583) 0.3713 (0.4248 1.1442)-1.0000 (0.0000 0.0000) 0.2914 (0.3073 1.0545) 0.2608 (0.2946 1.1295) 0.1777 (0.0915 0.5151) 0.2622 (0.3083 1.1756) 0.2471 (0.3002 1.2150) 0.2019 (0.0917 0.4543)-1.0000 (0.0000 0.0000)
TuG1812G0200003696.01.T01 0.1391 (0.0637 0.4581) 0.1883 (0.0777 0.4123) 0.0653 (0.0094 0.1446) 0.3025 (0.2535 0.8381) 0.3830 (0.2681 0.7001) 0.1242 (0.2338 1.8824) 0.1331 (0.2195 1.6492) 0.5064 (0.2647 0.5228) 0.1955 (0.0242 0.1236) 0.1449 (0.0511 0.3529) 0.1232 (0.0470 0.3811) 0.1318 (0.0476 0.3611) 0.1201 (0.0433 0.3608) 0.1860 (0.0710 0.3818) 0.1236 (0.0455 0.3685) 0.1485 (0.0485 0.3270) 0.1528 (0.2969 1.9436) 0.2087 (0.3165 1.5170) 0.2933 (0.2360 0.8046) 0.1275 (0.1229 0.9639) 0.3617 (0.2781 0.7689) 0.1378 (0.0663 0.4815) 0.3047 (0.2312 0.7590) 0.3420 (0.2346 0.6860) 0.2287 (0.1077 0.4708) 0.3982 (0.2669 0.6702) 0.3148 (0.2499 0.7941) 0.0710 (0.0067 0.0947) 0.3718 (0.2602 0.6999) 0.3610 (0.2406 0.6663) 0.2160 (0.0977 0.4522) 0.2525 (0.1091 0.4319) 0.0865 (0.0391 0.4524)-1.0000 (0.0000 0.0000) 0.3146 (0.2450 0.7787) 0.3791 (0.2611 0.6887) 0.3656 (0.2601 0.7114) 0.3055 (0.2551 0.8350) 0.1345 (0.0122 0.0903) 0.3628 (0.2594 0.7150) 0.2913 (0.2481 0.8517) 0.0816 (0.0081 0.0990) 0.1298 (0.0667 0.5136) 0.3791 (0.2611 0.6887) 0.3128 (0.2451 0.7836)-1.0000 (0.0013 0.0000) 0.3655 (0.2601 0.7116) 0.4422 (0.3812 0.8621) 0.1541 (0.0731 0.4747) 0.3791 (0.2611 0.6887) 0.3146 (0.2450 0.7787) 0.7438 (0.0201 0.0270) 0.3656 (0.2601 0.7114) 0.3055 (0.2551 0.8350) 0.2445 (0.0311 0.1272) 0.1541 (0.0731 0.4747) 0.1541 (0.0731 0.4747)
TuG1812S0002919500.01.T01 0.2606 (0.3006 1.1537) 0.3103 (0.2491 0.8028) 0.2788 (0.2525 0.9058) 0.2258 (0.0273 0.1207) 0.2550 (0.0914 0.3584) 0.1475 (0.2737 1.8558) 0.1714 (0.2713 1.5832) 0.3867 (0.1003 0.2592) 0.3702 (0.2381 0.6432) 0.2797 (0.2648 0.9468) 0.2745 (0.2549 0.9286) 0.2734 (0.2612 0.9555) 0.2951 (0.2593 0.8788) 0.2701 (0.2681 0.9926) 0.2726 (0.2530 0.9283) 0.2991 (0.2490 0.8326) 0.1707 (0.3100 1.8165) 0.2967 (0.3851 1.2982) 0.2157 (0.1542 0.7150) 0.1903 (0.2440 1.2824) 0.3096 (0.1356 0.4380) 0.2498 (0.2436 0.9751) 0.1706 (0.0825 0.4837) 0.2576 (0.1117 0.4337) 0.3274 (0.2415 0.7378) 0.2962 (0.0897 0.3029) 0.2543 (0.0153 0.0602) 0.3023 (0.2512 0.8310) 0.2466 (0.1203 0.4879) 0.2674 (0.1151 0.4304) 0.3258 (0.2409 0.7396) 0.3452 (0.2491 0.7216) 0.2450 (0.2680 1.0940) 0.3079 (0.2431 0.7896)-1.0000 (0.0014 0.0000) 0.2810 (0.0843 0.3002) 0.2771 (0.0867 0.3129) 0.2153 (0.0139 0.0645) 0.2961 (0.2493 0.8421) 0.2921 (0.0890 0.3049) 0.1090 (0.0083 0.0763) 0.3042 (0.2529 0.8314) 0.2369 (0.2520 1.0637) 0.2810 (0.0843 0.3002)-1.0000 (0.0014 0.0000) 0.3085 (0.2447 0.7932) 0.2820 (0.0867 0.3075) 0.6728 (0.1484 0.2206) 0.2589 (0.2926 1.1300) 0.2810 (0.0843 0.3002)-1.0000 (0.0014 0.0000) 0.3608 (0.2287 0.6339) 0.2771 (0.0867 0.3129) 0.2153 (0.0139 0.0645) 0.3642 (0.2387 0.6554) 0.2589 (0.2926 1.1300) 0.2589 (0.2926 1.1300) 0.3079 (0.2431 0.7896)
TVU14178.1           0.2810 (0.3233 1.1503) 0.4283 (0.2667 0.6228) 0.3154 (0.2660 0.8434) 0.2349 (0.1392 0.5926) 0.2866 (0.1372 0.4789) 0.1633 (0.2903 1.7772) 0.1685 (0.2885 1.7122) 0.3526 (0.1458 0.4136) 0.3818 (0.2719 0.7122) 0.3383 (0.2620 0.7746) 0.3305 (0.2543 0.7696) 0.3340 (0.2594 0.7766) 0.3411 (0.2588 0.7588) 0.3279 (0.2714 0.8276) 0.3369 (0.2524 0.7493) 0.3516 (0.2417 0.6874) 0.1733 (0.3368 1.9441) 0.2882 (0.3923 1.3612) 0.2794 (0.1814 0.6491) 0.2201 (0.2658 1.2078) 0.4070 (0.1587 0.3899) 0.2772 (0.2476 0.8931) 0.2602 (0.1213 0.4663) 0.2547 (0.0782 0.3070) 0.4500 (0.2412 0.5360) 0.3103 (0.1388 0.4472) 0.2604 (0.1268 0.4871) 0.3529 (0.2627 0.7444) 0.2886 (0.1045 0.3621) 0.3612 (0.0954 0.2642) 0.4327 (0.2449 0.5661) 0.4761 (0.2427 0.5098) 0.2551 (0.2886 1.1310) 0.3454 (0.2557 0.7403) 0.2460 (0.1217 0.4946) 0.3160 (0.1345 0.4257) 0.3176 (0.1439 0.4530) 0.2344 (0.1233 0.5259) 0.3344 (0.2614 0.7817) 0.3089 (0.1321 0.4277) 0.2261 (0.1251 0.5532) 0.3518 (0.2674 0.7600) 0.2753 (0.3061 1.1117) 0.3160 (0.1345 0.4257) 0.2463 (0.1209 0.4909) 0.3461 (0.2573 0.7435) 0.3129 (0.1439 0.4597) 0.3683 (0.2374 0.6445) 0.2696 (0.3115 1.1553) 0.3160 (0.1345 0.4257) 0.2460 (0.1217 0.4946) 0.3876 (0.2651 0.6841) 0.3176 (0.1439 0.4530) 0.2344 (0.1233 0.5259) 0.3730 (0.2767 0.7418) 0.2696 (0.3115 1.1553) 0.2696 (0.3115 1.1553) 0.3454 (0.2557 0.7403) 0.2426 (0.1209 0.4982)
TVU14179.1           0.1908 (0.1561 0.8184) 0.1879 (0.0831 0.4422) 0.2035 (0.1084 0.5328) 0.3637 (0.2692 0.7401) 0.4368 (0.2770 0.6341) 0.1458 (0.2370 1.6250) 0.1497 (0.2211 1.4766) 0.6279 (0.2918 0.4647) 0.2659 (0.1253 0.4711) 0.2293 (0.1050 0.4580) 0.2119 (0.1022 0.4822) 0.2235 (0.1028 0.4600) 0.2271 (0.1036 0.4561) 0.2244 (0.1238 0.5519) 0.2151 (0.1006 0.4678) 0.2322 (0.1002 0.4316) 0.1843 (0.3036 1.6474) 0.2497 (0.3582 1.4348) 0.3841 (0.2450 0.6377) 0.1381 (0.1297 0.9393) 0.6170 (0.2895 0.4693) 0.1501 (0.0799 0.5324) 0.3379 (0.2192 0.6486) 0.4466 (0.2416 0.5409) 0.2212 (0.0730 0.3299) 0.4752 (0.2773 0.5835) 0.3912 (0.2688 0.6872) 0.2511 (0.1092 0.4350) 0.4402 (0.2611 0.5931) 0.5096 (0.2543 0.4990) 0.1947 (0.0641 0.3291) 0.2475 (0.0711 0.2873) 0.1934 (0.1380 0.7135) 0.2485 (0.1103 0.4437) 0.3794 (0.2621 0.6909) 0.4869 (0.2730 0.5608) 0.4597 (0.2753 0.5989) 0.3660 (0.2731 0.7462) 0.2191 (0.1069 0.4878) 0.4591 (0.2713 0.5910) 0.3566 (0.2666 0.7476) 0.2163 (0.1038 0.4800) 0.2168 (0.1712 0.7896) 0.4869 (0.2730 0.5608) 0.3775 (0.2623 0.6949) 0.2509 (0.1117 0.4453) 0.4595 (0.2753 0.5991) 0.4613 (0.4066 0.8814) 0.1916 (0.1589 0.8295) 0.4869 (0.2730 0.5608) 0.3794 (0.2621 0.6909) 0.3097 (0.1412 0.4559) 0.4597 (0.2753 0.5989) 0.3660 (0.2731 0.7462) 0.2458 (0.1255 0.5106) 0.1916 (0.1589 0.8295) 0.1916 (0.1589 0.8295) 0.2485 (0.1103 0.4437) 0.3727 (0.2605 0.6989) 0.4907 (0.2557 0.5212)
TVU14240.1           0.2785 (0.3250 1.1670) 0.4128 (0.2720 0.6588) 0.3057 (0.2679 0.8765) 0.2421 (0.1491 0.6161) 0.2778 (0.1469 0.5287) 0.1775 (0.2943 1.6580) 0.1862 (0.2925 1.5712) 0.2902 (0.1389 0.4785) 0.3905 (0.2714 0.6950) 0.3285 (0.2679 0.8155) 0.3183 (0.2556 0.8029) 0.3244 (0.2652 0.8175) 0.3221 (0.2607 0.8095) 0.3278 (0.2764 0.8431) 0.3245 (0.2537 0.7817) 0.3440 (0.2467 0.7174) 0.1619 (0.3462 2.1378) 0.2794 (0.4010 1.4354) 0.2556 (0.1795 0.7021) 0.2149 (0.2674 1.2444) 0.3620 (0.1638 0.4525) 0.2754 (0.2504 0.9093) 0.2282 (0.1226 0.5371) 0.2546 (0.0869 0.3415) 0.4319 (0.2399 0.5553) 0.3067 (0.1490 0.4859) 0.2519 (0.1341 0.5325) 0.3362 (0.2630 0.7822) 0.2762 (0.1086 0.3932) 0.3284 (0.1019 0.3102) 0.3982 (0.2446 0.6142) 0.4523 (0.2429 0.5371) 0.2320 (0.2865 1.2349) 0.3403 (0.2566 0.7539) 0.2322 (0.1289 0.5552) 0.3186 (0.1469 0.4611) 0.3091 (0.1513 0.4896) 0.2244 (0.1305 0.5817) 0.3153 (0.2607 0.8270) 0.2962 (0.1412 0.4766) 0.2166 (0.1323 0.6110) 0.3317 (0.2667 0.8040) 0.2743 (0.3056 1.1139) 0.3186 (0.1469 0.4611) 0.2324 (0.1282 0.5516) 0.3410 (0.2582 0.7572) 0.3047 (0.1513 0.4966) 0.3648 (0.2458 0.6738) 0.2458 (0.3111 1.2656) 0.3186 (0.1469 0.4611) 0.2322 (0.1289 0.5552) 0.4102 (0.2679 0.6530) 0.3091 (0.1513 0.4896) 0.2244 (0.1305 0.5817) 0.3789 (0.2755 0.7272) 0.2458 (0.3111 1.2656) 0.2458 (0.3111 1.2656) 0.3403 (0.2566 0.7539) 0.2291 (0.1281 0.5591) 0.1915 (0.0191 0.0998) 0.4561 (0.2528 0.5542)
TVU14241.1           0.1908 (0.1561 0.8184) 0.1879 (0.0831 0.4422) 0.2035 (0.1084 0.5328) 0.3637 (0.2692 0.7401) 0.4368 (0.2770 0.6341) 0.1458 (0.2370 1.6250) 0.1497 (0.2211 1.4766) 0.6279 (0.2918 0.4647) 0.2659 (0.1253 0.4711) 0.2293 (0.1050 0.4580) 0.2119 (0.1022 0.4822) 0.2235 (0.1028 0.4600) 0.2271 (0.1036 0.4561) 0.2244 (0.1238 0.5519) 0.2151 (0.1006 0.4678) 0.2322 (0.1002 0.4316) 0.1843 (0.3036 1.6474) 0.2497 (0.3582 1.4348) 0.3841 (0.2450 0.6377) 0.1381 (0.1297 0.9393) 0.6170 (0.2895 0.4693) 0.1501 (0.0799 0.5324) 0.3379 (0.2192 0.6486) 0.4466 (0.2416 0.5409) 0.2212 (0.0730 0.3299) 0.4752 (0.2773 0.5835) 0.3912 (0.2688 0.6872) 0.2511 (0.1092 0.4350) 0.4402 (0.2611 0.5931) 0.5096 (0.2543 0.4990) 0.1947 (0.0641 0.3291) 0.2475 (0.0711 0.2873) 0.1934 (0.1380 0.7135) 0.2485 (0.1103 0.4437) 0.3794 (0.2621 0.6909) 0.4869 (0.2730 0.5608) 0.4597 (0.2753 0.5989) 0.3660 (0.2731 0.7462) 0.2191 (0.1069 0.4878) 0.4591 (0.2713 0.5910) 0.3566 (0.2666 0.7476) 0.2163 (0.1038 0.4800) 0.2168 (0.1712 0.7896) 0.4869 (0.2730 0.5608) 0.3775 (0.2623 0.6949) 0.2509 (0.1117 0.4453) 0.4595 (0.2753 0.5991) 0.4613 (0.4066 0.8814) 0.1916 (0.1589 0.8295) 0.4869 (0.2730 0.5608) 0.3794 (0.2621 0.6909) 0.3097 (0.1412 0.4559) 0.4597 (0.2753 0.5989) 0.3660 (0.2731 0.7462) 0.2458 (0.1255 0.5106) 0.1916 (0.1589 0.8295) 0.1916 (0.1589 0.8295) 0.2485 (0.1103 0.4437) 0.3727 (0.2605 0.6989) 0.4907 (0.2557 0.5212)-1.0000 (0.0000 0.0000) 0.4561 (0.2528 0.5542)
Zm00001d003422_T001  0.2319 (0.1683 0.7260) 0.2578 (0.1012 0.3925) 0.2321 (0.1188 0.5119) 0.3144 (0.2706 0.8605) 0.3594 (0.2636 0.7335) 0.1570 (0.2557 1.6283) 0.1569 (0.2452 1.5630) 0.4234 (0.2569 0.6067) 0.3043 (0.1201 0.3948) 0.2824 (0.1246 0.4414) 0.2796 (0.1178 0.4212) 0.2763 (0.1216 0.4400) 0.2889 (0.1232 0.4264) 0.2866 (0.1376 0.4800) 0.2846 (0.1162 0.4082) 0.2868 (0.1102 0.3843) 0.2181 (0.3264 1.4965) 0.2097 (0.3644 1.7374) 0.3033 (0.2433 0.8023) 0.1259 (0.1505 1.1951) 0.4907 (0.2939 0.5990) 0.1494 (0.0908 0.6082) 0.3139 (0.2209 0.7035) 0.3972 (0.2245 0.5651) 0.2134 (0.0657 0.3077) 0.3736 (0.2662 0.7126) 0.3568 (0.2702 0.7573) 0.2731 (0.1196 0.4380) 0.4727 (0.2642 0.5591) 0.4649 (0.2405 0.5172) 0.2131 (0.0702 0.3294) 0.3194 (0.0464 0.1454) 0.2338 (0.1436 0.6144) 0.2503 (0.1173 0.4685) 0.3627 (0.2654 0.7318) 0.3851 (0.2578 0.6696) 0.3836 (0.2610 0.6804) 0.3431 (0.2745 0.8002) 0.2464 (0.1172 0.4758) 0.3597 (0.2600 0.7227) 0.3541 (0.2709 0.7652) 0.2402 (0.1133 0.4718) 0.2362 (0.1628 0.6893) 0.3851 (0.2578 0.6696) 0.3554 (0.2617 0.7363) 0.2525 (0.1187 0.4701) 0.3784 (0.2610 0.6897) 0.4473 (0.3856 0.8620) 0.2477 (0.1649 0.6660) 0.3851 (0.2578 0.6696) 0.3627 (0.2654 0.7318) 0.3481 (0.1345 0.3866) 0.3836 (0.2610 0.6804) 0.3431 (0.2745 0.8002) 0.3006 (0.1261 0.4197) 0.2477 (0.1649 0.6660) 0.2477 (0.1649 0.6660) 0.2503 (0.1173 0.4685) 0.3611 (0.2637 0.7304) 0.4286 (0.2525 0.5891) 0.2536 (0.0872 0.3439) 0.4254 (0.2553 0.6003) 0.2536 (0.0872 0.3439)


TREE #  1:  (17, (18, ((6, 7), ((19, ((21, (23, ((4, (27, ((41, (59, (45, (35, 51)))), (54, (38, 48))))), (((5, 26), ((44, (36, 50)), (47, (37, 53)))), (8, 40))))), ((29, (24, 30)), (60, 62)))), (20, (22, ((2, (((25, 31), (32, 64)), (61, 63))), ((14, (13, (16, ((10, 12), (11, 15))))), ((3, ((9, 42), ((28, ((34, 58), (46, 52))), (39, 55)))), ((33, 43), (1, (56, (49, 57)))))))))))));   MP score: -1
This is a rooted tree.  Please check!
lnL(ntime:126  np:131): -15448.440558      +0.000000
  65..17   65..66   66..18   66..67   67..68   68..6    68..7    67..69   69..70   70..19   70..71   71..72   72..21   72..73   73..23   73..74   74..75   75..4    75..76   76..27   76..77   77..78   78..41   78..79   79..59   79..80   80..45   80..81   81..35   81..51   77..82   82..54   82..83   83..38   83..48   74..84   84..85   85..86   86..5    86..26   85..87   87..88   88..44   88..89   89..36   89..50   87..90   90..47   90..91   91..37   91..53   84..92   92..8    92..40   71..93   93..94   94..29   94..95   95..24   95..30   93..96   96..60   96..62   69..97   97..20   97..98   98..22   98..99   99..100 100..2   100..101 101..102 102..103 103..25  103..31  102..104 104..32  104..64  101..105 105..61  105..63   99..106 106..107 107..14  107..108 108..13  108..109 109..16  109..110 110..111 111..10  111..12  110..112 112..11  112..15  106..113 113..114 114..3   114..115 115..116 116..9   116..42  115..117 117..118 118..28  118..119 119..120 120..34  120..58  119..121 121..46  121..52  117..122 122..39  122..55  113..123 123..124 124..33  124..43  123..125 125..1   125..126 126..56  126..127 127..49  127..57 
 0.586233 0.527688 1.755357 0.318611 0.587603 0.072261 0.039824 0.284534 0.757501 0.315724 0.507547 0.022031 0.453445 0.030968 0.275500 0.107232 0.241978 0.115680 0.011778 0.041431 0.003639 0.006083 0.039787 0.043184 0.003189 0.000004 0.000004 0.000004 0.000004 0.000004 0.039821 0.000004 0.000004 0.000004 0.605417 0.193551 0.015889 0.009365 0.096404 0.043871 0.006544 0.027724 0.003030 0.003199 0.000004 0.000004 0.053221 0.003076 0.003103 0.000004 0.000004 0.051681 0.118965 0.000004 0.135250 0.065086 0.272878 0.036648 0.100506 0.108924 0.305415 0.039830 0.091140 0.220640 0.227254 0.474974 0.172548 0.059754 0.065552 0.205197 0.178157 0.053446 0.073377 0.121391 0.119100 0.127023 0.082490 0.159903 0.256567 0.000004 0.000004 0.135708 0.163717 0.131803 0.050864 0.039572 0.036680 0.056512 0.016752 0.055006 0.013406 0.002831 0.046854 0.006340 0.003096 0.095116 0.113770 0.061472 0.022935 0.021880 0.043215 0.000004 0.013009 0.035261 0.050600 0.044819 0.000004 0.000004 0.000004 0.003266 0.000004 0.079193 0.033077 0.000004 0.056736 0.111493 0.127740 0.000004 0.091058 0.184598 0.113968 0.129180 0.000004 0.000004 0.000004 0.000004 2.213494 0.863079 0.121091 0.097095 2.203588

Note: Branch length is defined as number of nucleotide substitutions per codon (not per neucleotide site).

tree length =  14.36834

(17: 0.58623, (18: 1.75536, ((6: 0.07226, 7: 0.03982): 0.58760, ((19: 0.31572, ((21: 0.45345, (23: 0.27550, ((4: 0.11568, (27: 0.04143, ((41: 0.03979, (59: 0.00319, (45: 0.00000, (35: 0.00000, 51: 0.00000): 0.00000): 0.00000): 0.04318): 0.00608, (54: 0.00000, (38: 0.00000, 48: 0.60542): 0.00000): 0.03982): 0.00364): 0.01178): 0.24198, (((5: 0.09640, 26: 0.04387): 0.00937, ((44: 0.00303, (36: 0.00000, 50: 0.00000): 0.00320): 0.02772, (47: 0.00308, (37: 0.00000, 53: 0.00000): 0.00310): 0.05322): 0.00654): 0.01589, (8: 0.11897, 40: 0.00000): 0.05168): 0.19355): 0.10723): 0.03097): 0.02203, ((29: 0.27288, (24: 0.10051, 30: 0.10892): 0.03665): 0.06509, (60: 0.03983, 62: 0.09114): 0.30541): 0.13525): 0.50755): 0.75750, (20: 0.22725, (22: 0.17255, ((2: 0.20520, (((25: 0.12139, 31: 0.11910): 0.07338, (32: 0.08249, 64: 0.15990): 0.12702): 0.05345, (61: 0.00000, 63: 0.00000): 0.25657): 0.17816): 0.06555, ((14: 0.13180, (13: 0.03957, (16: 0.05651, ((10: 0.01341, 12: 0.00283): 0.05501, (11: 0.00634, 15: 0.00310): 0.04685): 0.01675): 0.03668): 0.05086): 0.16372, ((3: 0.06147, ((9: 0.04321, 42: 0.00000): 0.02188, ((28: 0.05060, ((34: 0.00000, 58: 0.00000): 0.00000, (46: 0.00000, 52: 0.07919): 0.00327): 0.04482): 0.03526, (39: 0.00000, 55: 0.05674): 0.03308): 0.01301): 0.02293): 0.11377, ((33: 0.00000, 43: 0.09106): 0.12774, (1: 0.11397, (56: 0.00000, (49: 0.00000, 57: 0.00000): 0.00000): 0.12918): 0.18460): 0.11149): 0.09512): 0.13571): 0.05975): 0.47497): 0.22064): 0.28453): 0.31861): 0.52769);

(GSMUA_Achr10G29730: 0.58623, (Joasc.09G155200.1: 1.75536, ((Aco001103.1: 0.07226, Aco001105.1: 0.03982): 0.58760, ((Joasc.15G002800.1: 0.31572, ((LOC_Os04g38660_38670.1: 0.45345, (Ola019280.1: 0.27550, ((Horvu_13821_2H01G457300.1: 0.11568, (SECCE2Rv1G0105920.1: 0.04143, ((TraesCS2D02G324300.1: 0.03979, (TuG1812S0002919500.01.T01: 0.00319, (TRIDC2AG047500.3: 0.00000, (TraesCS2A02G338800.1: 0.00000, TRITD2Av1G199310.1: 0.00000): 0.00000): 0.00000): 0.04318): 0.00608, (TRITD2Bv1G162500.1: 0.00000, (TraesCS2B02G343200.1: 0.00000, TRIDC2BG050030.1: 0.60542): 0.00000): 0.03982): 0.00364): 0.01178): 0.24198, (((Horvu_13821_2H01G457000.1: 0.09640, SECCE2Rv1G0105890.1: 0.04387): 0.00937, ((TRIDC2AG047460.1: 0.00303, (TraesCS2A02G339100.1: 0.00000, TRITD2Av1G199190.1: 0.00000): 0.00320): 0.02772, (TRIDC2BG050000.1: 0.00308, (TraesCS2B02G342900.1: 0.00000, TRITD2Bv1G162470.1: 0.00000): 0.00310): 0.05322): 0.00654): 0.01589, (AET2Gv20735600.1: 0.11897, TraesCS2D02G324000.1: 0.00000): 0.05168): 0.19355): 0.10723): 0.03097): 0.02203, ((Seita.5G128400.1: 0.27288, (Pahal.7G177700.1: 0.10051, Seita.7G124300.1: 0.10892): 0.03665): 0.06509, (TVU14178.1: 0.03983, TVU14240.1: 0.09114): 0.30541): 0.13525): 0.50755): 0.75750, (Joasc.15G002900.1: 0.22725, (Ola019279.1: 0.17255, ((LOC_Os04g38680.1: 0.20520, (((Pahal.7G177800.1: 0.12139, Seita.7G124400.1: 0.11910): 0.07338, (Sobic.006G106700.1: 0.08249, Zm00001d003422_T001: 0.15990): 0.12702): 0.05345, (TVU14179.1: 0.00000, TVU14241.1: 0.00000): 0.25657): 0.17816): 0.06555, ((Brame.09UG119000.1: 0.13180, (Brame.09PG123000.1: 0.03957, (Brasy9G166700.1: 0.05651, ((Bhyb26.D05G134200.1: 0.01341, Bradi5g12390.1: 0.00283): 0.05501, (Bhyb26.S09G092600.1: 0.00634, Brast09G106000.1: 0.00310): 0.04685): 0.01675): 0.03668): 0.05086): 0.16372, ((Horvu_13821_2H01G457500.1: 0.06147, ((AET2Gv20736300.1: 0.04321, TraesCS2D02G324400.1: 0.00000): 0.02188, ((SECCE2Rv1G0105930.1: 0.05060, ((TraesCS2A02G338600.1: 0.00000, TuG1812G0200003696.01.T01: 0.00000): 0.00000, (TRIDC2AG047520.1: 0.00000, TRITD2Av1G199330.1: 0.07919): 0.00327): 0.04482): 0.03526, (TraesCS2B02G343300.1: 0.00000, TRITD2Bv1G162510.1: 0.05674): 0.03308): 0.01301): 0.02293): 0.11377, ((TraesCS1B02G058900.1: 0.00000, TRIDC1BG007330.1: 0.09106): 0.12774, (Horvu_13821_1H01G536500.1: 0.11397, (TuG1812G0100000012.01.T02: 0.00000, (TRITD1Av1G000090.1: 0.00000, TuG1812G0200000917.01.T02: 0.00000): 0.00000): 0.12918): 0.18460): 0.11149): 0.09512): 0.13571): 0.05975): 0.47497): 0.22064): 0.28453): 0.31861): 0.52769);

Detailed output identifying parameters

kappa (ts/tv) =  2.21349


dN/dS (w) for site classes (K=4)

site class             0        1       2a       2b
proportion       0.86308  0.12109  0.01388  0.00195
background w     0.09709  1.00000  0.09709  1.00000
foreground w     0.09709  1.00000  2.20359  2.20359


Naive Empirical Bayes (NEB) analysis (please use the BEB results.)
Positive sites for foreground lineages Prob(w>1):

    81 L 0.512
    98 S 0.529

Bayes Empirical Bayes (BEB) analysis (Yang, Wong & Nielsen 2005. Mol. Biol. Evol. 22:1107-1118)
Positive sites for foreground lineages Prob(w>1):
    98 S 0.567


The grid (see ternary graph for p0-p1)

w0:   0.050  0.150  0.250  0.350  0.450  0.550  0.650  0.750  0.850  0.950
w2:   1.500  2.500  3.500  4.500  5.500  6.500  7.500  8.500  9.500 10.500


Posterior on the grid

w0:   0.000  1.000  0.000  0.000  0.000  0.000  0.000  0.000  0.000  0.000
w2:   0.214  0.134  0.104  0.090  0.083  0.079  0.076  0.074  0.073  0.072

Posterior for p0-p1 (see the ternary graph)

 0.000
 0.000 0.000 0.000
 0.000 0.000 0.000 0.000 0.000
 0.000 0.000 0.000 0.000 0.000 0.000 0.000
 0.000 0.000 0.000 0.000 0.000 0.000 0.000 0.000 0.000
 0.000 0.000 0.000 0.000 0.000 0.000 0.000 0.000 0.000 0.000 0.000
 0.000 0.000 0.000 0.000 0.000 0.000 0.000 0.000 0.000 0.000 0.000 0.000 0.000
 0.000 0.000 0.000 0.000 0.000 0.000 0.000 0.000 0.000 0.000 0.000 0.000 0.000 0.000 0.000
 0.000 0.000 0.000 0.000 0.000 0.000 0.000 0.000 0.000 0.000 0.000 0.000 0.000 0.000 0.000 0.000 0.966
 0.000 0.000 0.000 0.000 0.000 0.000 0.000 0.000 0.000 0.000 0.000 0.000 0.000 0.000 0.000 0.000 0.000 0.034 0.000

sum of density on p0-p1 =   1.000000

Time used: 2:59:56
