# Supplementary material for: Transcriptional convergence after repeated duplication of an amino acid transporter gene leads to the independent emergence of the black husk/pericarp trait in barley and rice
Source: Plant Biotechnol J. 2023 Dec 20;22(5):1282–98. doi: 10.1111/pbi.14264 (PMC11022822; doi:10.1111/pbi.14264)
Supplement: Supplementary file 7 — Data S2 The profiles of natural selection analysis. [file PBI-22-1282-s007.zip › natural_selection/1branch_model/4fold.nuc]

    64      19

Horvu_13821_1H01G536500.1
GGGCTGGCGGCGCCGGTAA

LOC_Os04g38680.1
CGGCCGGGGGCGCCCTCCG

Horvu_13821_2H01G457500.1
CCGCCGGCCCCGCCCTCGA

Horvu_13821_2H01G457300.1
CCCACGCCGGCCACGCCGG

Horvu_13821_2H01G457000.1
CCGCCGGCCGCCGCGCCGG

Aco001103.1
CACACTCGTTTGCGAGGGG

Aco001105.1
CACACTCGTTTGCGGGGGG

AET2Gv20735600.1
CCCCCGGCGGCCACGCCGG

AET2Gv20736300.1
CCGCCGGCCGCGCCCTGGA

Bhyb26.D05G134200.1
CGGCGCCTCGCCCCGCGAG

Bhyb26.S09G092600.1
CGGCGCCCCGCCCCGCGAG

Bradi5g12390.1
CGGCGCCTCGCCCCGCGAG

Brame.09PG123000.1
CGGCCCCCCGCCCCCCGAA

Brame.09UG119000.1
CGGCCCCTGGCGCCGCAAA

Brast09G106000.1
CGGCGCGCCGCCCCGCGAG

Brasy9G166700.1
CGGCCCCCCGCCCCGCGAG

GSMUA_Achr10G29730
GACACGCGCACTCACATCC

Joasc.09G155200.1
ACCGTTCCTTTGGGGTCGG

Joasc.15G002800.1
CCCGGCCCGGCCGCGGGGA

Joasc.15G002900.1
CAGCCTTCGATGCCGTGTA

LOC_Os04g38660_38670.1
CGCCCCACGGCCCCCGGGG

Ola019279.1
CGCCCGGGGGCGCCCTCCA

Ola019280.1
CCCTTTCCCGCCACGCGGG

Pahal.7G177700.1
CCCCCGGCCGGCGCGCGGG

Pahal.7G177800.1
CGCCCGGCCGCGCCGACAG

SECCE2Rv1G0105890.1
CCGCCGGCGGCCACGCCGG

SECCE2Rv1G0105920.1
CCCACCCCGGCCACGCCGG

SECCE2Rv1G0105930.1
CCGCCGGCCGCGCCGCAGA

Seita.5G128400.1
CCCCCAGCCGCCGCGCGCG

Seita.7G124300.1
CCCCCCGCCGCCGCGCGGG

Seita.7G124400.1
CGCCCGGCCGCGCCGCCCG

Sobic.006G106700.1
CGGCCGGCCGCCCCGCCCG

TraesCS1B02G058900.1
TGGCTGACGGCACCGTTAA

TraesCS2A02G338600.1
CCGCCGGCCGCGCCGCAGA

TraesCS2A02G338800.1
CCCACCCCGGCCTCGCCGG

TraesCS2A02G339100.1
CCCCCGGCGGCCACGCCGG

TraesCS2B02G342900.1
CCGCCGGCGGCCACGCCGG

TraesCS2B02G343200.1
TCCACCCCGGCCACCCCGG

TraesCS2B02G343300.1
CCGCCGGCCGCGCCCCAGA

TraesCS2D02G324000.1
CCCCCGGCGGCCACGCCGG

TraesCS2D02G324300.1
CCCACCCCGGCCACGCCGG

TraesCS2D02G324400.1
CCGCCGGCCGCGCCCTGGA

TRIDC1BG007330.1
TGGCTGACGGCACCGTTAA

TRIDC2AG047460.1
CCCCCGGCGGCCACGCCGG

TRIDC2AG047500.3
CCCACCCCGGCCTCGCCGG

TRIDC2AG047520.1
CCGCCGGCCGCGCCGCAGA

TRIDC2BG050000.1
CCGCCGGCGGCCACGCCGG

TRIDC2BG050030.1
TCCACCCCGGCCACCCCGG

TRITD1Av1G000090.1
CGTATGGCGACACTCATAA

TRITD2Av1G199190.1
CCCCCGGCGGCCACGCCGG

TRITD2Av1G199310.1
CCCACCCCGGCCTCGCCGG

TRITD2Av1G199330.1
CCGCCGGCCGCGCCGCAGA

TRITD2Bv1G162470.1
CCGCCGGCGGCCACGCCGG

TRITD2Bv1G162500.1
TCCACCCCGGCCACCCCGG

TRITD2Bv1G162510.1
CCGCCGGCCGCGCCCCAGA

TuG1812G0100000012.01.T02
CGTATGGCGACACTCATAA

TuG1812G0200000917.01.T02
CGTATGGCGACACTCATAA

TuG1812G0200003696.01.T01
CCGCCGGCCGCGCCGCAGA

TuG1812S0002919500.01.T01
CCCACCCCGGCCTCGCCGG

TVU14178.1
CGCCCCGGCGCCCCGCGGG

TVU14179.1
CGCCCGGCCCCCCCGCAGA

TVU14240.1
CGCCCCGCGGCCCCGCGGG

TVU14241.1
CGCCCGGCCCCCCCGCAGA

Zm00001d003422_T001
CGGCCGGCCGCCCCGCCAG


codons included
 14 17 19 22 37 46 54 82 83 84 92 96 97 99 103 134 138 151 152
