# Supplementary material for: Transcriptional convergence after repeated duplication of an amino acid transporter gene leads to the independent emergence of the black husk/pericarp trait in barley and rice
Source: Plant Biotechnol J. 2023 Dec 20;22(5):1282–98. doi: 10.1111/pbi.14264 (PMC11022822; doi:10.1111/pbi.14264)
Supplement: Supplementary file 7 — Data S2 The profiles of natural selection analysis. [file PBI-22-1282-s007.zip › natural_selection/ModelA_null_Blp2/rst]

Supplemental results for CODEML (seqf: cds.fas  treef: tree.phy)


dN/dS (w) for site classes (K=4)

site class             0        1       2a       2b
proportion       0.85965  0.12056  0.01735  0.00243
background w     0.09709  1.00000  0.09709  1.00000
foreground w     0.09709  1.00000  1.00000  1.00000

Naive Empirical Bayes (NEB) probabilities for 4 classes
(amino acids refer to 1st sequence: Horvu_13821_1H01G536500.1)

   1 M   0.99581 0.00000 0.00419 0.00000 ( 1)
   2 S   0.00003 0.98017 0.00001 0.01979 ( 2)
   3 A   0.99027 0.00000 0.00973 0.00000 ( 1)
   4 S   0.99284 0.00000 0.00716 0.00000 ( 1)
   5 P   0.97636 0.01641 0.00690 0.00033 ( 1)
   6 D   0.00870 0.97137 0.00033 0.01961 ( 2)
   7 V   0.99311 0.00000 0.00689 0.00000 ( 1)
   8 R   0.98683 0.00197 0.01116 0.00004 ( 1)
   9 G   0.99097 0.00000 0.00903 0.00000 ( 1)
  10 Y   0.99321 0.00000 0.00679 0.00000 ( 1)
  11 P   0.99296 0.00000 0.00704 0.00000 ( 1)
  12 E   0.99550 0.00000 0.00450 0.00000 ( 1)
  13 I   0.99477 0.00000 0.00523 0.00000 ( 1)
  14 G   0.99468 0.00000 0.00532 0.00000 ( 1)
  15 A   0.99387 0.00000 0.00612 0.00000 ( 1)
  16 L   0.98958 0.00000 0.01042 0.00000 ( 1)
  17 A   0.99182 0.00000 0.00818 0.00000 ( 1)
  18 F   0.99501 0.00000 0.00499 0.00000 ( 1)
  19 G   0.99435 0.00000 0.00565 0.00000 ( 1)
  20 A   0.00000 0.98021 0.00000 0.01979 ( 2)
  21 K   0.00000 0.98021 0.00000 0.01979 ( 2)
  22 G   0.99217 0.00000 0.00783 0.00000 ( 1)
  23 R   0.99223 0.00000 0.00777 0.00000 ( 1)
  24 F   0.99084 0.00001 0.00914 0.00000 ( 1)
  25 A   0.68516 0.00000 0.31484 0.00000 ( 1)
  26 V   0.99257 0.00000 0.00743 0.00000 ( 1)
  27 S   0.99248 0.00000 0.00752 0.00000 ( 1)
  28 A   0.99309 0.00005 0.00685 0.00000 ( 1)
  29 I   0.99584 0.00000 0.00416 0.00000 ( 1)
  30 M   0.99581 0.00000 0.00419 0.00000 ( 1)
  31 Y   0.99331 0.00000 0.00669 0.00000 ( 1)
  32 V   0.99104 0.00002 0.00895 0.00000 ( 1)
  33 E   0.99388 0.00000 0.00612 0.00000 ( 1)
  34 L   0.99458 0.00000 0.00542 0.00000 ( 1)
  35 Y   0.99332 0.00000 0.00668 0.00000 ( 1)
  36 L   0.98888 0.00000 0.01112 0.00000 ( 1)
  37 V   0.99317 0.00000 0.00683 0.00000 ( 1)
  38 A   0.99232 0.00000 0.00768 0.00000 ( 1)
  39 I   0.99582 0.00000 0.00418 0.00000 ( 1)
  40 G   0.99178 0.00000 0.00822 0.00000 ( 1)
  41 F   0.99584 0.00000 0.00416 0.00000 ( 1)
  42 L   0.99177 0.00000 0.00823 0.00000 ( 1)
  43 I   0.99271 0.00000 0.00729 0.00000 ( 1)
  44 L   0.98446 0.00000 0.01554 0.00000 ( 1)
  45 E   0.93169 0.00000 0.06831 0.00000 ( 1)
  46 G   0.99017 0.00000 0.00983 0.00000 ( 1)
  47 D   0.99550 0.00000 0.00450 0.00000 ( 1)
  48 N   0.99479 0.00000 0.00521 0.00000 ( 1)
  49 L   0.99141 0.00000 0.00859 0.00000 ( 1)
  50 E   0.99509 0.00000 0.00491 0.00000 ( 1)
  51 K   0.99264 0.00000 0.00736 0.00000 ( 1)
  52 L   0.99200 0.00000 0.00800 0.00000 ( 1)
  53 F   0.99492 0.00000 0.00508 0.00000 ( 1)
  54 P   0.99287 0.00000 0.00713 0.00000 ( 1)
  55 S   0.98966 0.00000 0.01034 0.00000 ( 1)
  56 T   0.95517 0.00001 0.04481 0.00000 ( 1)
  57 S   0.95165 0.04221 0.00529 0.00085 ( 1)
  58 L   0.98244 0.00001 0.01756 0.00000 ( 1)
  59 S   0.00000 0.98021 0.00000 0.01979 ( 2)
  60 L   0.99107 0.00001 0.00891 0.00000 ( 1)
  61 G   0.98938 0.00000 0.01062 0.00000 ( 1)
  62 A   0.00001 0.98021 0.00000 0.01979 ( 2)
  63 G   0.35326 0.62695 0.00713 0.01266 ( 2)
  64 L   0.98986 0.00020 0.00993 0.00000 ( 1)
  65 L   0.02424 0.95559 0.00088 0.01929 ( 2)
  66 I   0.98735 0.00002 0.01264 0.00000 ( 1)
  67 S   0.99103 0.00000 0.00897 0.00000 ( 1)
  68 G   0.99286 0.00000 0.00714 0.00000 ( 1)
  69 K   0.99266 0.00000 0.00734 0.00000 ( 1)
  70 H   0.58604 0.39356 0.01246 0.00794 ( 1)
  71 L   0.99114 0.00000 0.00886 0.00000 ( 1)
  72 F   0.99300 0.00000 0.00700 0.00000 ( 1)
  73 I   0.99335 0.00000 0.00665 0.00000 ( 1)
  74 V   0.98976 0.00000 0.01024 0.00000 ( 1)
  75 L   0.99302 0.00000 0.00698 0.00000 ( 1)
  76 S   0.99239 0.00000 0.00761 0.00000 ( 1)
  77 S   0.99373 0.00000 0.00627 0.00000 ( 1)
  78 I   0.98910 0.00049 0.01040 0.00001 ( 1)
  79 V   0.29699 0.68693 0.00221 0.01387 ( 2)
  80 I   0.96066 0.00000 0.03934 0.00000 ( 1)
  81 L   0.56488 0.00000 0.43512 0.00000 ( 1)
  82 P   0.99460 0.00000 0.00540 0.00000 ( 1)
  83 T   0.99343 0.00000 0.00657 0.00000 ( 1)
  84 T   0.99132 0.00000 0.00868 0.00000 ( 1)
  85 W   0.99097 0.00000 0.00903 0.00000 ( 1)
  86 L   0.99111 0.00000 0.00889 0.00000 ( 1)
  87 R   0.99241 0.00000 0.00759 0.00000 ( 1)
  88 N   0.99357 0.00004 0.00638 0.00000 ( 1)
  89 L   0.99441 0.00000 0.00559 0.00000 ( 1)
  90 G   0.99470 0.00000 0.00530 0.00000 ( 1)
  91 V   0.98851 0.00000 0.01149 0.00000 ( 1)
  92 L   0.99145 0.00000 0.00855 0.00000 ( 1)
  93 A   0.99324 0.00000 0.00676 0.00000 ( 1)
  94 Y   0.99269 0.00000 0.00731 0.00000 ( 1)
  95 V   0.99321 0.00000 0.00679 0.00000 ( 1)
  96 S   0.99347 0.00000 0.00653 0.00000 ( 1)
  97 A   0.99369 0.00000 0.00631 0.00000 ( 1)
  98 S   0.57827 0.00002 0.42171 0.00000 ( 1)
  99 G   0.99447 0.00000 0.00553 0.00000 ( 1)
 100 V   0.99274 0.00000 0.00726 0.00000 ( 1)
 101 L   0.95591 0.00000 0.04409 0.00000 ( 1)
 102 A   0.99295 0.00000 0.00705 0.00000 ( 1)
 103 S   0.99244 0.00000 0.00756 0.00000 ( 1)
 104 V   0.99274 0.00003 0.00723 0.00000 ( 1)
 105 V   0.99130 0.00000 0.00870 0.00000 ( 1)
 106 L   0.94680 0.00000 0.05320 0.00000 ( 1)
 107 V   0.99180 0.00000 0.00820 0.00000 ( 1)
 108 F   0.99457 0.00000 0.00543 0.00000 ( 1)
 109 C   0.99264 0.00000 0.00736 0.00000 ( 1)
 110 L   0.99256 0.00000 0.00744 0.00000 ( 1)
 111 L   0.99113 0.00000 0.00887 0.00000 ( 1)
 112 W   0.99097 0.00000 0.00903 0.00000 ( 1)
 113 A   0.97993 0.00000 0.02007 0.00000 ( 1)
 114 A   0.99221 0.00000 0.00779 0.00000 ( 1)
 115 V   0.99158 0.00000 0.00842 0.00000 ( 1)
 116 V   0.99314 0.00000 0.00686 0.00000 ( 1)
 117 D   0.99457 0.00000 0.00543 0.00000 ( 1)
 118 G   0.99458 0.00000 0.00542 0.00000 ( 1)
 119 V   0.99310 0.00000 0.00690 0.00000 ( 1)
 120 G   0.99257 0.00000 0.00743 0.00000 ( 1)
 121 F   0.98864 0.00000 0.01136 0.00000 ( 1)
 122 H   0.00000 0.98021 0.00000 0.01979 ( 2)
 123 G   0.98504 0.00319 0.01170 0.00006 ( 1)
 124 K   0.00010 0.98011 0.00000 0.01979 ( 2)
 125 G   0.99145 0.00000 0.00855 0.00000 ( 1)
 126 T   0.94640 0.00001 0.05359 0.00000 ( 1)
 127 M   0.87595 0.00050 0.12354 0.00001 ( 1)
 128 L   0.99157 0.00004 0.00839 0.00000 ( 1)
 129 N   0.90220 0.00108 0.09670 0.00002 ( 1)
 130 F   0.97859 0.00000 0.02141 0.00000 ( 1)
 131 S   0.82378 0.08851 0.08592 0.00179 ( 1)
 132 G   0.99181 0.00000 0.00819 0.00000 ( 1)
 133 L   0.99250 0.00000 0.00750 0.00000 ( 1)
 134 P   0.99033 0.00000 0.00967 0.00000 ( 1)
 135 T   0.99095 0.00000 0.00905 0.00000 ( 1)
 136 A   0.98508 0.00129 0.01361 0.00003 ( 1)
 137 L   0.98444 0.00000 0.01556 0.00000 ( 1)
 138 G   0.99286 0.00000 0.00714 0.00000 ( 1)
 139 L   0.99113 0.00000 0.00887 0.00000 ( 1)
 140 Y   0.99322 0.00000 0.00678 0.00000 ( 1)
 141 L   0.99413 0.00000 0.00587 0.00000 ( 1)
 142 F   0.99585 0.00000 0.00415 0.00000 ( 1)
 143 C   0.99370 0.00000 0.00630 0.00000 ( 1)
 144 Y   0.99139 0.00000 0.00861 0.00000 ( 1)
 145 G   0.99363 0.00017 0.00620 0.00000 ( 1)
 146 G   0.99450 0.00000 0.00550 0.00000 ( 1)
 147 H   0.98999 0.00000 0.01001 0.00000 ( 1)
 148 P   0.99246 0.00000 0.00754 0.00000 ( 1)
 149 I   0.98552 0.00001 0.01447 0.00000 ( 1)
 150 F   0.99300 0.00000 0.00700 0.00000 ( 1)
 151 P   0.99224 0.00000 0.00776 0.00000 ( 1)
 152 T   0.98575 0.00000 0.01425 0.00000 ( 1)
 153 L   0.99167 0.00000 0.00833 0.00000 ( 1)
 154 C   0.93504 0.00000 0.06496 0.00000 ( 1)
 155 N   0.99269 0.00000 0.00731 0.00000 ( 1)
 156 S   0.98502 0.00000 0.01498 0.00000 ( 1)
 157 M   0.99581 0.00000 0.00419 0.00000 ( 1)
 158 K   0.99265 0.00000 0.00735 0.00000 ( 1)
 159 E   0.01234 0.96799 0.00013 0.01954 ( 2)
 160 K   0.99239 0.00001 0.00760 0.00000 ( 1)
 161 D   0.00000 0.98021 0.00000 0.01979 ( 2)
 162 K   0.90987 0.00486 0.08516 0.00010 ( 1)
 163 F   0.99582 0.00000 0.00418 0.00000 ( 1)
 164 S   0.98841 0.00002 0.01157 0.00000 ( 1)
 165 K   0.98356 0.00897 0.00728 0.00018 ( 1)
 166 V   0.93656 0.00000 0.06344 0.00000 ( 1)
 167 L   0.99117 0.00000 0.00883 0.00000 ( 1)
 168 L   0.97563 0.01266 0.01146 0.00026 ( 1)
 169 V   0.05329 0.92745 0.00053 0.01872 ( 2)
 170 C   0.99376 0.00005 0.00619 0.00000 ( 1)
 171 F   0.99427 0.00000 0.00573 0.00000 ( 1)
 172 V   0.28351 0.69646 0.00598 0.01406 ( 2)
 173 V   0.00000 0.98021 0.00000 0.01979 ( 2)
 174 S   0.99381 0.00000 0.00619 0.00000 ( 1)
 175 T   0.99066 0.00018 0.00916 0.00000 ( 1)
 176 L   0.99423 0.00000 0.00577 0.00000 ( 1)
 177 N   0.99476 0.00000 0.00524 0.00000 ( 1)
 178 F   0.98362 0.00010 0.01627 0.00000 ( 1)
 179 G   0.95077 0.03774 0.01073 0.00076 ( 1)
 180 S   0.98388 0.00004 0.01608 0.00000 ( 1)
 181 V   0.99581 0.00000 0.00419 0.00000 ( 1)
 182 A   0.99303 0.00000 0.00697 0.00000 ( 1)
 183 I   0.90731 0.00000 0.09269 0.00000 ( 1)
 184 L   0.99420 0.00000 0.00580 0.00000 ( 1)
 185 G   0.99463 0.00000 0.00537 0.00000 ( 1)
 186 Y   0.99215 0.00000 0.00785 0.00000 ( 1)
 187 L   0.99132 0.00000 0.00868 0.00000 ( 1)
 188 M   0.99581 0.00000 0.00419 0.00000 ( 1)
 189 Y   0.99304 0.00000 0.00696 0.00000 ( 1)
 190 G   0.99289 0.00000 0.00711 0.00000 ( 1)
 191 G   0.99546 0.00000 0.00454 0.00000 ( 1)
 192 D   0.95112 0.00109 0.04776 0.00002 ( 1)
 193 V   0.99264 0.00000 0.00736 0.00000 ( 1)
 194 E   0.00010 0.98010 0.00002 0.01979 ( 2)
 195 S   0.98478 0.00000 0.01522 0.00000 ( 1)
 196 Q   0.98507 0.00000 0.01493 0.00000 ( 1)
 197 V   0.99256 0.00000 0.00744 0.00000 ( 1)
 198 T   0.99073 0.00000 0.00927 0.00000 ( 1)
 199 L   0.99098 0.00000 0.00902 0.00000 ( 1)
 200 N   0.99407 0.00000 0.00593 0.00000 ( 1)
 201 L   0.99457 0.00000 0.00543 0.00000 ( 1)
 202 P   0.99071 0.00000 0.00929 0.00000 ( 1)
 203 E   0.98279 0.00032 0.01689 0.00001 ( 1)
 204 G   0.89232 0.00000 0.10767 0.00000 ( 1)
 205 K   0.96472 0.00100 0.03425 0.00002 ( 1)
 206 L   0.94839 0.00000 0.05161 0.00000 ( 1)
 207 S   0.99485 0.00000 0.00515 0.00000 ( 1)
 208 S   0.99022 0.00000 0.00978 0.00000 ( 1)
 209 K   0.99266 0.00000 0.00734 0.00000 ( 1)
 210 L   0.98503 0.00111 0.01384 0.00002 ( 1)
 211 A   0.99018 0.00000 0.00982 0.00000 ( 1)
 212 I   0.99096 0.00000 0.00904 0.00000 ( 1)
 213 Y   0.99332 0.00000 0.00668 0.00000 ( 1)
 214 T   0.99372 0.00000 0.00628 0.00000 ( 1)
 215 A   0.99012 0.00000 0.00988 0.00000 ( 1)
 216 L   0.98938 0.00006 0.01056 0.00000 ( 1)
 217 I   0.99488 0.00000 0.00512 0.00000 ( 1)
 218 N   0.98969 0.00000 0.01030 0.00000 ( 1)
 219 P   0.99300 0.00000 0.00700 0.00000 ( 1)
 220 F   0.99581 0.00000 0.00419 0.00000 ( 1)
 221 S   0.99307 0.00001 0.00692 0.00000 ( 1)
 222 K   0.99032 0.00000 0.00968 0.00000 ( 1)
 223 Y   0.99190 0.00000 0.00810 0.00000 ( 1)
 224 A   0.98715 0.00000 0.01285 0.00000 ( 1)
 225 L   0.98957 0.00000 0.01043 0.00000 ( 1)
 226 M   0.94402 0.00000 0.05598 0.00000 ( 1)
 227 V   0.99112 0.00000 0.00888 0.00000 ( 1)
 228 T   0.99120 0.00001 0.00878 0.00000 ( 1)
 229 P   0.99300 0.00000 0.00700 0.00000 ( 1)
 230 V   0.97784 0.00000 0.02216 0.00000 ( 1)
 231 A   0.99273 0.00000 0.00727 0.00000 ( 1)
 232 T   0.88419 0.10745 0.00619 0.00217 ( 1)
 233 V   0.99027 0.00000 0.00973 0.00000 ( 1)
 234 I   0.99497 0.00000 0.00502 0.00000 ( 1)
 235 E   0.98736 0.00000 0.01264 0.00000 ( 1)
 236 E   0.98738 0.00000 0.01262 0.00000 ( 1)
 237 K   0.98568 0.00006 0.01426 0.00000 ( 1)
 238 L   0.92818 0.00000 0.07182 0.00000 ( 1)
 239 F   0.00000 0.98021 0.00000 0.01979 ( 2)
 240 A   0.00002 0.98019 0.00000 0.01979 ( 2)
 241 S   0.98805 0.00000 0.01195 0.00000 ( 1)
 242 N   0.00011 0.98009 0.00001 0.01978 ( 2)
 243 Q   0.00002 0.98013 0.00006 0.01979 ( 2)
 244 R   0.00002 0.98016 0.00004 0.01979 ( 2)
 245 F   0.89553 0.02122 0.08282 0.00043 ( 1)
 246 V   0.02297 0.95755 0.00015 0.01933 ( 2)
 247 H   0.00000 0.98021 0.00000 0.01979 ( 2)
 248 M   0.29626 0.66654 0.02375 0.01346 ( 2)
 249 L   0.92290 0.00011 0.07698 0.00000 ( 1)
 250 I   0.86978 0.08055 0.04805 0.00163 ( 1)
 251 R   0.98898 0.00003 0.01099 0.00000 ( 1)
 252 T   0.98747 0.00000 0.01253 0.00000 ( 1)
 253 F   0.98269 0.00000 0.01731 0.00000 ( 1)
 254 I   0.92467 0.00003 0.07530 0.00000 ( 1)
 255 V   0.99291 0.00000 0.00709 0.00000 ( 1)
 256 M   0.99197 0.00039 0.00763 0.00001 ( 1)
 257 S   0.99474 0.00000 0.00526 0.00000 ( 1)
 258 T   0.99272 0.00000 0.00728 0.00000 ( 1)
 259 V   0.99259 0.00000 0.00741 0.00000 ( 1)
 260 I   0.98652 0.00021 0.01327 0.00000 ( 1)
 261 I   0.89597 0.01452 0.08921 0.00029 ( 1)
 262 A   0.99240 0.00000 0.00760 0.00000 ( 1)
 263 L   0.99300 0.00000 0.00700 0.00000 ( 1)
 264 T   0.95259 0.00001 0.04739 0.00000 ( 1)
 265 V   0.98972 0.00010 0.01017 0.00000 ( 1)
 266 P   0.99290 0.00000 0.00710 0.00000 ( 1)
 267 F   0.99584 0.00000 0.00416 0.00000 ( 1)
 268 F   0.99340 0.00000 0.00660 0.00000 ( 1)
 269 A   0.99349 0.00000 0.00651 0.00000 ( 1)
 270 D   0.93934 0.05156 0.00806 0.00104 ( 1)
 271 L   0.99415 0.00000 0.00585 0.00000 ( 1)
 272 M   0.99581 0.00000 0.00419 0.00000 ( 1)
 273 A   0.99372 0.00000 0.00628 0.00000 ( 1)
 274 L   0.99300 0.00000 0.00700 0.00000 ( 1)
 275 V   0.98845 0.00000 0.01155 0.00000 ( 1)
 276 G   0.99425 0.00000 0.00575 0.00000 ( 1)
 277 S   0.98884 0.00000 0.01116 0.00000 ( 1)
 278 L   0.99101 0.00000 0.00899 0.00000 ( 1)
 279 L   0.98923 0.00000 0.01077 0.00000 ( 1)
 280 I   0.99477 0.00002 0.00521 0.00000 ( 1)
 281 V   0.98950 0.00000 0.01050 0.00000 ( 1)
 282 M   0.89462 0.02351 0.08140 0.00047 ( 1)
 283 A   0.96820 0.00000 0.03180 0.00000 ( 1)
 284 S   0.91844 0.00070 0.08084 0.00001 ( 1)
 285 M   0.99581 0.00000 0.00419 0.00000 ( 1)
 286 L   0.98671 0.00001 0.01328 0.00000 ( 1)
 287 L   0.99130 0.00000 0.00870 0.00000 ( 1)
 288 P   0.99263 0.00000 0.00737 0.00000 ( 1)
 289 C   0.99318 0.00000 0.00682 0.00000 ( 1)
 290 I   0.97619 0.01805 0.00539 0.00036 ( 1)
 291 C   0.99381 0.00000 0.00619 0.00000 ( 1)
 292 Y   0.99332 0.00000 0.00668 0.00000 ( 1)
 293 L   0.99036 0.00000 0.00963 0.00000 ( 1)
 294 K   0.99166 0.00000 0.00834 0.00000 ( 1)
 295 I   0.98862 0.00000 0.01138 0.00000 ( 1)
 296 F   0.99576 0.00000 0.00424 0.00000 ( 1)
 297 G   0.98315 0.00001 0.01684 0.00000 ( 1)
 298 T   0.00000 0.98021 0.00000 0.01979 ( 2)
 299 A   0.00007 0.98014 0.00000 0.01979 ( 2)
 300 S   0.00002 0.98019 0.00000 0.01979 ( 2)
 301 C   0.00000 0.98021 0.00000 0.01979 ( 2)
 302 S   0.99023 0.00161 0.00813 0.00003 ( 1)
 303 R   0.00003 0.98018 0.00000 0.01979 ( 2)
 304 A   0.00077 0.97945 0.00001 0.01977 ( 2)
 305 E   0.99388 0.00000 0.00612 0.00000 ( 1)
 306 V   0.12859 0.85070 0.00354 0.01717 ( 2)
 307 A   0.96224 0.00280 0.03491 0.00006 ( 1)
 308 L   0.55429 0.06608 0.37830 0.00133 ( 1)
 309 M   0.99214 0.00000 0.00786 0.00000 ( 1)
 310 V   0.00116 0.97906 0.00001 0.01976 ( 2)
 311 M   0.57036 0.41602 0.00522 0.00840 ( 1)
 312 I   0.99064 0.00000 0.00936 0.00000 ( 1)
 313 I   0.98828 0.00000 0.01172 0.00000 ( 1)
 314 I   0.00004 0.98017 0.00000 0.01979 ( 2)
 315 L   0.98707 0.00200 0.01089 0.00004 ( 1)
 316 G   0.98334 0.00000 0.01666 0.00000 ( 1)
 317 S   0.98077 0.00404 0.01511 0.00008 ( 1)
 318 L   0.99139 0.00074 0.00785 0.00001 ( 1)
 319 V   0.98778 0.00031 0.01190 0.00001 ( 1)
 320 A   0.20921 0.77221 0.00300 0.01559 ( 2)
 321 A   0.07716 0.90349 0.00112 0.01824 ( 2)
 322 S   0.75813 0.22778 0.00950 0.00460 ( 1)
 323 G   0.99272 0.00000 0.00728 0.00000 ( 1)
 324 T   0.99058 0.00000 0.00942 0.00000 ( 1)
 325 Y   0.99332 0.00000 0.00668 0.00000 ( 1)
 326 S   0.00000 0.98021 0.00000 0.01979 ( 2)
 327 S   0.98363 0.00087 0.01549 0.00002 ( 1)
 328 L   0.98645 0.00465 0.00881 0.00009 ( 1)
 329 Q   0.63471 0.31532 0.04360 0.00637 ( 1)
 330 K   0.00390 0.97634 0.00005 0.01971 ( 2)
 331 I   0.98819 0.00044 0.01137 0.00001 ( 1)
 332 I   0.00125 0.97898 0.00001 0.01976 ( 2)
 333 H   0.00000 0.98021 0.00000 0.01979 ( 2)
 334 D   0.00123 0.97894 0.00007 0.01976 ( 2)
 335 F   0.94559 0.00263 0.05173 0.00005 ( 1)


lnL = -15448.616486
