# Supplementary material for: Transcriptional convergence after repeated duplication of an amino acid transporter gene leads to the independent emergence of the black husk/pericarp trait in barley and rice
Source: Plant Biotechnol J. 2023 Dec 20;22(5):1282–98. doi: 10.1111/pbi.14264 (PMC11022822; doi:10.1111/pbi.14264)
Supplement: Supplementary file 7 — Data S2 The profiles of natural selection analysis. [file PBI-22-1282-s007.zip › natural_selection/ModelA_Blp1/rst]

Supplemental results for CODEML (seqf: cds.fas  treef: tree.phy)


dN/dS (w) for site classes (K=4)

site class             0        1       2a       2b
proportion       0.82244  0.11503  0.05486  0.00767
background w     0.09624  1.00000  0.09624  1.00000
foreground w     0.09624  1.00000 18.04453 18.04453

Naive Empirical Bayes (NEB) probabilities for 4 classes
(amino acids refer to 1st sequence: Horvu_13821_1H01G536500.1)

   1 M   0.99100 0.00000 0.00900 0.00000 ( 1)
   2 S   0.00002 0.96804 0.00000 0.03193 ( 2)
   3 A   0.98466 0.00000 0.01534 0.00000 ( 1)
   4 S   0.68362 0.00000 0.31638 0.00000 ( 1)
   5 P   0.96625 0.01789 0.01550 0.00037 ( 1)
   6 D   0.00819 0.93624 0.00286 0.05271 ( 2)
   7 V   0.50595 0.00000 0.49405 0.00000 ( 1)
   8 R   0.97555 0.00144 0.02295 0.00005 ( 1)
   9 G   0.05748 0.00000 0.94252 0.00000 ( 3)
  10 Y   0.98551 0.00000 0.01449 0.00000 ( 1)
  11 P   0.98418 0.00000 0.01582 0.00000 ( 1)
  12 E   0.99099 0.00000 0.00901 0.00000 ( 1)
  13 I   0.98121 0.00000 0.01879 0.00000 ( 1)
  14 G   0.98922 0.00000 0.01078 0.00000 ( 1)
  15 A   0.98507 0.00001 0.01493 0.00000 ( 1)
  16 L   0.94707 0.00000 0.05293 0.00000 ( 1)
  17 A   0.95995 0.00000 0.04005 0.00000 ( 1)
  18 F   0.98823 0.00000 0.01177 0.00000 ( 1)
  19 G   0.98438 0.00000 0.01562 0.00000 ( 1)
  20 A   0.00000 0.97508 0.00000 0.02492 ( 2)
  21 K   0.00000 0.85878 0.00000 0.14122 ( 2)
  22 G   0.98449 0.00000 0.01551 0.00000 ( 1)
  23 R   0.98303 0.00000 0.01697 0.00000 ( 1)
  24 F   0.95075 0.00001 0.04924 0.00000 ( 1)
  25 A   0.60258 0.00000 0.39742 0.00000 ( 1)
  26 V   0.98314 0.00000 0.01686 0.00000 ( 1)
  27 S   0.98298 0.00000 0.01702 0.00000 ( 1)
  28 A   0.97290 0.00005 0.02705 0.00000 ( 1)
  29 I   0.99142 0.00000 0.00858 0.00000 ( 1)
  30 M   0.98873 0.00000 0.01127 0.00000 ( 1)
  31 Y   0.98570 0.00000 0.01430 0.00000 ( 1)
  32 V   0.97914 0.00002 0.02084 0.00000 ( 1)
  33 E   0.98691 0.00000 0.01309 0.00000 ( 1)
  34 L   0.98892 0.00000 0.01108 0.00000 ( 1)
  35 Y   0.98571 0.00000 0.01429 0.00000 ( 1)
  36 L   0.97621 0.00000 0.02379 0.00000 ( 1)
  37 V   0.98493 0.00000 0.01507 0.00000 ( 1)
  38 A   0.97142 0.00000 0.02858 0.00000 ( 1)
  39 I   0.99117 0.00000 0.00883 0.00000 ( 1)
  40 G   0.96286 0.00000 0.03714 0.00000 ( 1)
  41 F   0.99142 0.00000 0.00858 0.00000 ( 1)
  42 L   0.98167 0.00000 0.01833 0.00000 ( 1)
  43 I   0.97809 0.00000 0.02191 0.00000 ( 1)
  44 L   0.95253 0.00000 0.04747 0.00000 ( 1)
  45 E   0.96787 0.00000 0.03213 0.00000 ( 1)
  46 G   0.95632 0.00000 0.04368 0.00000 ( 1)
  47 D   0.99099 0.00000 0.00901 0.00000 ( 1)
  48 N   0.98967 0.00000 0.01033 0.00000 ( 1)
  49 L   0.97401 0.00000 0.02599 0.00000 ( 1)
  50 E   0.98973 0.00000 0.01027 0.00000 ( 1)
  51 K   0.98374 0.00000 0.01626 0.00000 ( 1)
  52 L   0.97824 0.00000 0.02176 0.00000 ( 1)
  53 F   0.98265 0.00000 0.01735 0.00000 ( 1)
  54 P   0.97168 0.00000 0.02832 0.00000 ( 1)
  55 S   0.95372 0.00000 0.04628 0.00000 ( 1)
  56 T   0.92365 0.00001 0.07634 0.00000 ( 1)
  57 S   0.94394 0.04279 0.01237 0.00089 ( 1)
  58 L   0.97704 0.00001 0.02296 0.00000 ( 1)
  59 S   0.00000 0.96619 0.00000 0.03381 ( 2)
  60 L   0.98118 0.00001 0.01880 0.00000 ( 1)
  61 G   0.95518 0.00000 0.04482 0.00000 ( 1)
  62 A   0.00001 0.93116 0.00000 0.06883 ( 2)
  63 G   0.33617 0.60130 0.02242 0.04011 ( 2)
  64 L   0.97761 0.00021 0.02218 0.00001 ( 1)
  65 L   0.01131 0.85903 0.04827 0.08138 ( 2)
  66 I   0.92155 0.00002 0.07843 0.00000 ( 1)
  67 S   0.17639 0.00000 0.82361 0.00000 ( 3)
  68 G   0.98411 0.00000 0.01589 0.00000 ( 1)
  69 K   0.98378 0.00000 0.01622 0.00000 ( 1)
  70 H   0.56309 0.41508 0.01202 0.00981 ( 1)
  71 L   0.97750 0.00000 0.02250 0.00000 ( 1)
  72 F   0.97120 0.00000 0.02880 0.00000 ( 1)
  73 I   0.98524 0.00000 0.01476 0.00000 ( 1)
  74 V   0.95009 0.00000 0.04991 0.00000 ( 1)
  75 L   0.98692 0.00000 0.01308 0.00000 ( 1)
  76 S   0.97053 0.00000 0.02947 0.00000 ( 1)
  77 S   0.98604 0.00000 0.01396 0.00000 ( 1)
  78 I   0.96282 0.00049 0.03667 0.00002 ( 1)
  79 V   0.31022 0.64659 0.00596 0.03723 ( 2)
  80 I   0.98631 0.00000 0.01369 0.00000 ( 1)
  81 L   0.97449 0.00000 0.02551 0.00000 ( 1)
  82 P   0.98856 0.00000 0.01144 0.00000 ( 1)
  83 T   0.98588 0.00000 0.01412 0.00000 ( 1)
  84 T   0.96637 0.00000 0.03363 0.00000 ( 1)
  85 W   0.97847 0.00000 0.02153 0.00000 ( 1)
  86 L   0.97877 0.00000 0.02123 0.00000 ( 1)
  87 R   0.97939 0.00000 0.02061 0.00000 ( 1)
  88 N   0.97527 0.00004 0.02469 0.00000 ( 1)
  89 L   0.98784 0.00000 0.01216 0.00000 ( 1)
  90 G   0.98899 0.00000 0.01101 0.00000 ( 1)
  91 V   0.96789 0.00000 0.03211 0.00000 ( 1)
  92 L   0.96092 0.00000 0.03908 0.00000 ( 1)
  93 A   0.98374 0.00000 0.01626 0.00000 ( 1)
  94 Y   0.98443 0.00000 0.01557 0.00000 ( 1)
  95 V   0.98175 0.00000 0.01825 0.00000 ( 1)
  96 S   0.98283 0.00000 0.01717 0.00000 ( 1)
  97 A   0.98899 0.00000 0.01101 0.00000 ( 1)
  98 S   0.97927 0.00003 0.02070 0.00000 ( 1)
  99 G   0.98854 0.00000 0.01146 0.00000 ( 1)
 100 V   0.98191 0.00000 0.01809 0.00000 ( 1)
 101 L   0.98456 0.00000 0.01544 0.00000 ( 1)
 102 A   0.97501 0.00000 0.02499 0.00000 ( 1)
 103 S   0.98288 0.00000 0.01712 0.00000 ( 1)
 104 V   0.96155 0.00003 0.03843 0.00000 ( 1)
 105 V   0.44689 0.00000 0.55311 0.00000 ( 3)
 106 L   0.96000 0.00000 0.04000 0.00000 ( 1)
 107 V   0.96936 0.00000 0.03064 0.00000 ( 1)
 108 F   0.98030 0.00000 0.01970 0.00000 ( 1)
 109 C   0.98122 0.00000 0.01878 0.00000 ( 1)
 110 L   0.98332 0.00000 0.01668 0.00000 ( 1)
 111 L   0.95465 0.00000 0.04535 0.00000 ( 1)
 112 W   0.97847 0.00000 0.02153 0.00000 ( 1)
 113 A   0.96062 0.00000 0.03938 0.00000 ( 1)
 114 A   0.98565 0.00000 0.01435 0.00000 ( 1)
 115 V   0.98319 0.00000 0.01681 0.00000 ( 1)
 116 V   0.98398 0.00000 0.01602 0.00000 ( 1)
 117 D   0.98486 0.00000 0.01514 0.00000 ( 1)
 118 G   0.98889 0.00000 0.01111 0.00000 ( 1)
 119 V   0.98372 0.00000 0.01628 0.00000 ( 1)
 120 G   0.98347 0.00000 0.01653 0.00000 ( 1)
 121 F   0.96786 0.00000 0.03214 0.00000 ( 1)
 122 H   0.00000 0.94833 0.00000 0.05167 ( 2)
 123 G   0.93044 0.00273 0.06663 0.00020 ( 1)
 124 K   0.00010 0.93673 0.00001 0.06317 ( 2)
 125 G   0.98388 0.00000 0.01612 0.00000 ( 1)
 126 T   0.98301 0.00002 0.01697 0.00000 ( 1)
 127 M   0.21379 0.00031 0.78587 0.00003 ( 3)
 128 L   0.97391 0.00004 0.02604 0.00000 ( 1)
 129 N   0.95179 0.00138 0.04676 0.00006 ( 1)
 130 F   0.35197 0.00000 0.64803 0.00000 ( 3)
 131 S   0.86219 0.09727 0.03631 0.00423 ( 1)
 132 G   0.97541 0.00000 0.02459 0.00000 ( 1)
 133 L   0.97877 0.00000 0.02123 0.00000 ( 1)
 134 P   0.95691 0.00000 0.04309 0.00000 ( 1)
 135 T   0.95783 0.00000 0.04217 0.00000 ( 1)
 136 A   0.95785 0.00125 0.04084 0.00006 ( 1)
 137 L   0.95243 0.00000 0.04757 0.00000 ( 1)
 138 G   0.98390 0.00000 0.01610 0.00000 ( 1)
 139 L   0.97862 0.00000 0.02138 0.00000 ( 1)
 140 Y   0.98551 0.00000 0.01449 0.00000 ( 1)
 141 L   0.97872 0.00000 0.02128 0.00000 ( 1)
 142 F   0.99144 0.00000 0.00856 0.00000 ( 1)
 143 C   0.98678 0.00000 0.01322 0.00000 ( 1)
 144 Y   0.96937 0.00000 0.03063 0.00000 ( 1)
 145 G   0.98684 0.00018 0.01298 0.00000 ( 1)
 146 G   0.98862 0.00000 0.01138 0.00000 ( 1)
 147 H   0.95736 0.00000 0.04264 0.00000 ( 1)
 148 P   0.96594 0.00000 0.03406 0.00000 ( 1)
 149 I   0.09548 0.00000 0.90451 0.00000 ( 3)
 150 F   0.97120 0.00000 0.02880 0.00000 ( 1)
 151 P   0.97239 0.00000 0.02761 0.00000 ( 1)
 152 T   0.95687 0.00000 0.04313 0.00000 ( 1)
 153 L   0.98035 0.00000 0.01965 0.00000 ( 1)
 154 C   0.98246 0.00000 0.01754 0.00000 ( 1)
 155 N   0.23577 0.00000 0.76423 0.00000 ( 3)
 156 S   0.95668 0.00000 0.04332 0.00000 ( 1)
 157 M   0.99100 0.00000 0.00900 0.00000 ( 1)
 158 K   0.98375 0.00000 0.01625 0.00000 ( 1)
 159 E   0.00838 0.94448 0.00302 0.04413 ( 2)
 160 K   0.98109 0.00001 0.01889 0.00000 ( 1)
 161 D   0.00000 0.94063 0.00000 0.05937 ( 2)
 162 K   0.97625 0.00570 0.01793 0.00012 ( 1)
 163 F   0.99141 0.00000 0.00859 0.00000 ( 1)
 164 S   0.98362 0.00002 0.01636 0.00000 ( 1)
 165 K   0.97161 0.00967 0.01851 0.00020 ( 1)
 166 V   0.95923 0.00000 0.04077 0.00000 ( 1)
 167 L   0.98077 0.00000 0.01923 0.00000 ( 1)
 168 L   0.95491 0.01105 0.03336 0.00068 ( 1)
 169 V   0.05581 0.88266 0.00186 0.05967 ( 2)
 170 C   0.98699 0.00005 0.01296 0.00000 ( 1)
 171 F   0.98123 0.00000 0.01877 0.00000 ( 1)
 172 V   0.29666 0.66662 0.01011 0.02661 ( 2)
 173 V   0.00000 0.93265 0.00000 0.06735 ( 2)
 174 S   0.98705 0.00000 0.01295 0.00000 ( 1)
 175 T   0.96009 0.00017 0.03973 0.00001 ( 1)
 176 L   0.98768 0.00000 0.01231 0.00000 ( 1)
 177 N   0.98959 0.00000 0.01041 0.00000 ( 1)
 178 F   0.95086 0.00010 0.04904 0.00001 ( 1)
 179 G   0.91731 0.03636 0.04453 0.00180 ( 1)
 180 S   0.95259 0.00003 0.04738 0.00000 ( 1)
 181 V   0.99099 0.00000 0.00901 0.00000 ( 1)
 182 A   0.98221 0.00000 0.01779 0.00000 ( 1)
 183 I   0.96882 0.00000 0.03118 0.00000 ( 1)
 184 L   0.98745 0.00000 0.01255 0.00000 ( 1)
 185 G   0.98924 0.00000 0.01076 0.00000 ( 1)
 186 Y   0.98561 0.00000 0.01439 0.00000 ( 1)
 187 L   0.97308 0.00000 0.02692 0.00000 ( 1)
 188 M   0.99100 0.00000 0.00900 0.00000 ( 1)
 189 Y   0.98365 0.00000 0.01635 0.00000 ( 1)
 190 G   0.98870 0.00000 0.01130 0.00000 ( 1)
 191 G   0.99068 0.00000 0.00932 0.00000 ( 1)
 192 D   0.98088 0.00108 0.01800 0.00003 ( 1)
 193 V   0.98198 0.00000 0.01802 0.00000 ( 1)
 194 E   0.00009 0.95813 0.00000 0.04178 ( 2)
 195 S   0.95479 0.00000 0.04521 0.00000 ( 1)
 196 Q   0.95703 0.00000 0.04297 0.00000 ( 1)
 197 V   0.98331 0.00000 0.01669 0.00000 ( 1)
 198 T   0.95810 0.00000 0.04190 0.00000 ( 1)
 199 L   0.98117 0.00000 0.01883 0.00000 ( 1)
 200 N   0.98771 0.00000 0.01229 0.00000 ( 1)
 201 L   0.98891 0.00000 0.01109 0.00000 ( 1)
 202 P   0.95735 0.00000 0.04265 0.00000 ( 1)
 203 E   0.11921 0.00009 0.88069 0.00001 ( 3)
 204 G   0.95346 0.00000 0.04654 0.00000 ( 1)
 205 K   0.98219 0.00113 0.01665 0.00002 ( 1)
 206 L   0.88121 0.00000 0.11879 0.00000 ( 1)
 207 S   0.98972 0.00000 0.01028 0.00000 ( 1)
 208 S   0.98277 0.00000 0.01723 0.00000 ( 1)
 209 K   0.98377 0.00000 0.01622 0.00000 ( 1)
 210 L   0.11159 0.00037 0.88799 0.00005 ( 3)
 211 A   0.95844 0.00000 0.04156 0.00000 ( 1)
 212 I   0.96329 0.00000 0.03671 0.00000 ( 1)
 213 Y   0.98571 0.00000 0.01429 0.00000 ( 1)
 214 T   0.98661 0.00000 0.01339 0.00000 ( 1)
 215 A   0.95718 0.00000 0.04282 0.00000 ( 1)
 216 L   0.96340 0.00006 0.03653 0.00000 ( 1)
 217 I   0.99099 0.00000 0.00901 0.00000 ( 1)
 218 N   0.95921 0.00000 0.04079 0.00000 ( 1)
 219 P   0.98424 0.00000 0.01576 0.00000 ( 1)
 220 F   0.99114 0.00000 0.00886 0.00000 ( 1)
 221 S   0.98470 0.00001 0.01528 0.00000 ( 1)
 222 K   0.96697 0.00000 0.03303 0.00000 ( 1)
 223 Y   0.97564 0.00000 0.02436 0.00000 ( 1)
 224 A   0.95971 0.00000 0.04029 0.00000 ( 1)
 225 L   0.96844 0.00000 0.03156 0.00000 ( 1)
 226 M   0.98837 0.00000 0.01163 0.00000 ( 1)
 227 V   0.72734 0.00000 0.27266 0.00000 ( 1)
 228 T   0.96103 0.00001 0.03896 0.00000 ( 1)
 229 P   0.98422 0.00000 0.01578 0.00000 ( 1)
 230 V   0.80021 0.00000 0.19979 0.00000 ( 1)
 231 A   0.98033 0.00000 0.01967 0.00000 ( 1)
 232 T   0.86721 0.11251 0.01671 0.00357 ( 1)
 233 V   0.98480 0.00000 0.01520 0.00000 ( 1)
 234 I   0.99075 0.00000 0.00925 0.00000 ( 1)
 235 E   0.96534 0.00000 0.03466 0.00000 ( 1)
 236 E   0.96541 0.00000 0.03459 0.00000 ( 1)
 237 K   0.95947 0.00006 0.04047 0.00000 ( 1)
 238 L   0.97896 0.00000 0.02104 0.00000 ( 1)
 239 F   0.00000 0.92747 0.00000 0.07252 ( 2)
 240 A   0.00002 0.95401 0.00000 0.04597 ( 2)
 241 S   0.93465 0.00000 0.06535 0.00000 ( 1)
 242 N   0.00010 0.98167 0.00000 0.01823 ( 2)
 243 Q   0.00002 0.97404 0.00000 0.02594 ( 2)
 244 R   0.00002 0.95730 0.00000 0.04268 ( 2)
 245 F   0.93783 0.02248 0.03860 0.00109 ( 1)
 246 V   0.02221 0.93185 0.00036 0.04558 ( 2)
 247 H   0.00000 0.96092 0.00000 0.03908 ( 2)
 248 M   0.27408 0.67965 0.01041 0.03586 ( 2)
 249 L   0.97087 0.00012 0.02900 0.00000 ( 1)
 250 I   0.90156 0.07851 0.01685 0.00308 ( 1)
 251 R   0.95947 0.00003 0.04050 0.00000 ( 1)
 252 T   0.99014 0.00000 0.00986 0.00000 ( 1)
 253 F   0.96717 0.00000 0.03283 0.00000 ( 1)
 254 I   0.93340 0.00003 0.06657 0.00000 ( 1)
 255 V   0.98284 0.00000 0.01716 0.00000 ( 1)
 256 M   0.88219 0.00038 0.11739 0.00003 ( 1)
 257 S   0.98009 0.00000 0.01991 0.00000 ( 1)
 258 T   0.97651 0.00000 0.02349 0.00000 ( 1)
 259 V   0.98263 0.00000 0.01737 0.00000 ( 1)
 260 I   0.98003 0.00020 0.01975 0.00001 ( 1)
 261 I   0.91304 0.01621 0.07029 0.00045 ( 1)
 262 A   0.96861 0.00000 0.03139 0.00000 ( 1)
 263 L   0.97109 0.00000 0.02891 0.00000 ( 1)
 264 T   0.98370 0.00002 0.01628 0.00000 ( 1)
 265 V   0.96964 0.00009 0.03026 0.00000 ( 1)
 266 P   0.98375 0.00000 0.01625 0.00000 ( 1)
 267 F   0.99142 0.00000 0.00858 0.00000 ( 1)
 268 F   0.97325 0.00000 0.02675 0.00000 ( 1)
 269 A   0.98860 0.00000 0.01140 0.00000 ( 1)
 270 D   0.90989 0.05600 0.03117 0.00295 ( 1)
 271 L   0.98741 0.00000 0.01259 0.00000 ( 1)
 272 M   0.99100 0.00000 0.00900 0.00000 ( 1)
 273 A   0.98617 0.00000 0.01383 0.00000 ( 1)
 274 L   0.97631 0.00000 0.02369 0.00000 ( 1)
 275 V   0.90926 0.00000 0.09074 0.00000 ( 1)
 276 G   0.98878 0.00000 0.01122 0.00000 ( 1)
 277 S   0.95407 0.00000 0.04593 0.00000 ( 1)
 278 L   0.97505 0.00000 0.02495 0.00000 ( 1)
 279 L   0.98272 0.00000 0.01728 0.00000 ( 1)
 280 I   0.98954 0.00002 0.01043 0.00000 ( 1)
 281 V   0.96488 0.00000 0.03512 0.00000 ( 1)
 282 M   0.95543 0.02635 0.01721 0.00100 ( 1)
 283 A   0.97520 0.00000 0.02480 0.00000 ( 1)
 284 S   0.98000 0.00080 0.01918 0.00003 ( 1)
 285 M   0.99096 0.00000 0.00904 0.00000 ( 1)
 286 L   0.94611 0.00001 0.05388 0.00000 ( 1)
 287 L   0.97960 0.00000 0.02040 0.00000 ( 1)
 288 P   0.98342 0.00000 0.01658 0.00000 ( 1)
 289 C   0.98548 0.00000 0.01452 0.00000 ( 1)
 290 I   0.97021 0.01967 0.00942 0.00069 ( 1)
 291 C   0.98705 0.00000 0.01295 0.00000 ( 1)
 292 Y   0.98571 0.00000 0.01429 0.00000 ( 1)
 293 L   0.97757 0.00000 0.02243 0.00000 ( 1)
 294 K   0.98173 0.00000 0.01827 0.00000 ( 1)
 295 I   0.98989 0.00000 0.01011 0.00000 ( 1)
 296 F   0.99097 0.00000 0.00903 0.00000 ( 1)
 297 G   0.68941 0.00001 0.31058 0.00000 ( 1)
 298 T   0.00000 0.94121 0.00000 0.05879 ( 2)
 299 A   0.00005 0.84591 0.00017 0.15388 ( 2)
 300 S   0.00002 0.94411 0.00000 0.05587 ( 2)
 301 C   0.00000 0.77665 0.00001 0.22335 ( 2)
 302 S   0.27611 0.00080 0.72298 0.00012 ( 3)
 303 R   0.00003 0.96413 0.00000 0.03584 ( 2)
 304 A   0.00063 0.95266 0.00002 0.04669 ( 2)
 305 E   0.98691 0.00000 0.01309 0.00000 ( 1)
 306 V   0.11103 0.80239 0.01678 0.06981 ( 2)
 307 A   0.97155 0.00269 0.02566 0.00011 ( 1)
 308 L   0.75160 0.08677 0.15610 0.00553 ( 1)
 309 M   0.97547 0.00000 0.02453 0.00000 ( 1)
 310 V   0.00108 0.95688 0.00003 0.04201 ( 2)
 311 M   0.23972 0.29019 0.43482 0.03527 ( 3)
 312 I   0.98117 0.00000 0.01883 0.00000 ( 1)
 313 I   0.02204 0.00000 0.97796 0.00000 ( 3)
 314 I   0.00004 0.93460 0.00000 0.06536 ( 2)
 315 L   0.95282 0.00231 0.04476 0.00011 ( 1)
 316 G   0.95533 0.00000 0.04466 0.00000 ( 1)
 317 S   0.95153 0.00398 0.04429 0.00019 ( 1)
 318 L   0.98213 0.00080 0.01705 0.00002 ( 1)
 319 V   0.95948 0.00032 0.04019 0.00001 ( 1)
 320 A   0.19827 0.75980 0.00848 0.03345 ( 2)
 321 A   0.02420 0.77502 0.09872 0.10206 ( 2)
 322 S   0.78722 0.19043 0.01433 0.00802 ( 1)
 323 G   0.98374 0.00000 0.01626 0.00000 ( 1)
 324 T   0.95734 0.00000 0.04266 0.00000 ( 1)
 325 Y   0.98571 0.00000 0.01429 0.00000 ( 1)
 326 S   0.00000 0.95391 0.00000 0.04608 ( 2)
 327 S   0.95394 0.00084 0.04517 0.00004 ( 1)
 328 L   0.97203 0.00510 0.02272 0.00016 ( 1)
 329 Q   0.64101 0.33293 0.01618 0.00988 ( 1)
 330 K   0.00353 0.97159 0.00009 0.02479 ( 2)
 331 I   0.96932 0.00045 0.03022 0.00001 ( 1)
 332 I   0.00111 0.96593 0.00004 0.03292 ( 2)
 333 H   0.00000 0.95682 0.00000 0.04317 ( 2)
 334 D   0.00119 0.96920 0.00004 0.02957 ( 2)
 335 F   0.97289 0.00262 0.02439 0.00010 ( 1)


lnL = -15444.714967

Bayes Empirical Bayes (BEB) probabilities for 4 classes (class)
(amino acids refer to 1st sequence: Horvu_13821_1H01G536500.1)

   1 M   0.89866 0.00000 0.10134 0.00000 ( 1)
   2 S   0.00756 0.85515 0.00101 0.13627 ( 2)
   3 A   0.88636 0.00000 0.11364 0.00000 ( 1)
   4 S   0.63746 0.00000 0.36254 0.00000 ( 1)
   5 P   0.87975 0.00157 0.11843 0.00025 ( 1)
   6 D   0.30661 0.48102 0.12289 0.08948 ( 2)
   7 V   0.48622 0.00000 0.51378 0.00000 ( 3)
   8 R   0.87303 0.00036 0.12655 0.00006 ( 1)
   9 G   0.21270 0.00000 0.78730 0.00000 ( 3)
  10 Y   0.88134 0.00000 0.11866 0.00000 ( 1)
  11 P   0.88130 0.00000 0.11870 0.00000 ( 1)
  12 E   0.89536 0.00000 0.10464 0.00000 ( 1)
  13 I   0.88285 0.00000 0.11715 0.00000 ( 1)
  14 G   0.89171 0.00000 0.10829 0.00000 ( 1)
  15 A   0.88291 0.00000 0.11708 0.00000 ( 1)
  16 L   0.84346 0.00000 0.15654 0.00000 ( 1)
  17 A   0.85678 0.00000 0.14322 0.00000 ( 1)
  18 F   0.89497 0.00000 0.10503 0.00000 ( 1)
  19 G   0.88555 0.00000 0.11445 0.00000 ( 1)
  20 A   0.00009 0.86546 0.00001 0.13443 ( 2)
  21 K   0.00000 0.81254 0.00000 0.18746 ( 2)
  22 G   0.88595 0.00000 0.11405 0.00000 ( 1)
  23 R   0.87838 0.00000 0.12162 0.00000 ( 1)
  24 F   0.85472 0.00000 0.14527 0.00000 ( 1)
  25 A   0.65232 0.00000 0.34768 0.00000 ( 1)
  26 V   0.88661 0.00000 0.11339 0.00000 ( 1)
  27 S   0.87870 0.00000 0.12130 0.00000 ( 1)
  28 A   0.87180 0.00001 0.12819 0.00000 ( 1)
  29 I   0.90026 0.00000 0.09974 0.00000 ( 1)
  30 M   0.89568 0.00000 0.10432 0.00000 ( 1)
  31 Y   0.88155 0.00000 0.11845 0.00000 ( 1)
  32 V   0.88190 0.00000 0.11810 0.00000 ( 1)
  33 E   0.88495 0.00000 0.11505 0.00000 ( 1)
  34 L   0.89514 0.00000 0.10486 0.00000 ( 1)
  35 Y   0.88157 0.00000 0.11843 0.00000 ( 1)
  36 L   0.87610 0.00000 0.12390 0.00000 ( 1)
  37 V   0.89458 0.00000 0.10542 0.00000 ( 1)
  38 A   0.86981 0.00000 0.13019 0.00000 ( 1)
  39 I   0.90377 0.00000 0.09623 0.00000 ( 1)
  40 G   0.85978 0.00000 0.14022 0.00000 ( 1)
  41 F   0.90026 0.00000 0.09974 0.00000 ( 1)
  42 L   0.87888 0.00000 0.12112 0.00000 ( 1)
  43 I   0.87124 0.00000 0.12876 0.00000 ( 1)
  44 L   0.85141 0.00000 0.14859 0.00000 ( 1)
  45 E   0.86227 0.00000 0.13773 0.00000 ( 1)
  46 G   0.85389 0.00000 0.14611 0.00000 ( 1)
  47 D   0.89536 0.00000 0.10464 0.00000 ( 1)
  48 N   0.88925 0.00000 0.11075 0.00000 ( 1)
  49 L   0.87485 0.00000 0.12515 0.00000 ( 1)
  50 E   0.89344 0.00000 0.10656 0.00000 ( 1)
  51 K   0.87862 0.00000 0.12138 0.00000 ( 1)
  52 L   0.87526 0.00000 0.12474 0.00000 ( 1)
  53 F   0.88437 0.00000 0.11563 0.00000 ( 1)
  54 P   0.86898 0.00000 0.13102 0.00000 ( 1)
  55 S   0.84978 0.00000 0.15022 0.00000 ( 1)
  56 T   0.84315 0.00000 0.15685 0.00000 ( 1)
  57 S   0.88434 0.00154 0.11387 0.00025 ( 1)
  58 L   0.88074 0.00000 0.11926 0.00000 ( 1)
  59 S   0.00040 0.86069 0.00005 0.13886 ( 2)
  60 L   0.88637 0.00000 0.11363 0.00000 ( 1)
  61 G   0.85323 0.00000 0.14677 0.00000 ( 1)
  62 A   0.00204 0.83728 0.00054 0.16015 ( 2)
  63 G   0.64481 0.19824 0.11835 0.03860 ( 1)
  64 L   0.87533 0.00003 0.12464 0.00000 ( 1)
  65 L   0.25165 0.28154 0.40842 0.05839 ( 3)
  66 I   0.81219 0.00000 0.18781 0.00000 ( 1)
  67 S   0.28727 0.00000 0.71273 0.00000 ( 3)
  68 G   0.88092 0.00000 0.11908 0.00000 ( 1)
  69 K   0.87866 0.00000 0.12134 0.00000 ( 1)
  70 H   0.83911 0.03332 0.12203 0.00554 ( 1)
  71 L   0.87503 0.00000 0.12497 0.00000 ( 1)
  72 F   0.86619 0.00000 0.13381 0.00000 ( 1)
  73 I   0.89451 0.00000 0.10549 0.00000 ( 1)
  74 V   0.83972 0.00000 0.16028 0.00000 ( 1)
  75 L   0.89200 0.00000 0.10800 0.00000 ( 1)
  76 S   0.87015 0.00000 0.12985 0.00000 ( 1)
  77 S   0.88805 0.00000 0.11195 0.00000 ( 1)
  78 I   0.86081 0.00005 0.13914 0.00001 ( 1)
  79 V   0.82939 0.05457 0.10565 0.01039 ( 1)
  80 I   0.89426 0.00000 0.10574 0.00000 ( 1)
  81 L   0.87133 0.00000 0.12867 0.00000 ( 1)
  82 P   0.89008 0.00000 0.10992 0.00000 ( 1)
  83 T   0.88445 0.00000 0.11555 0.00000 ( 1)
  84 T   0.86303 0.00000 0.13697 0.00000 ( 1)
  85 W   0.87182 0.00000 0.12818 0.00000 ( 1)
  86 L   0.87525 0.00000 0.12475 0.00000 ( 1)
  87 R   0.87417 0.00000 0.12583 0.00000 ( 1)
  88 N   0.87019 0.00001 0.12979 0.00000 ( 1)
  89 L   0.89311 0.00000 0.10689 0.00000 ( 1)
  90 G   0.89137 0.00000 0.10863 0.00000 ( 1)
  91 V   0.86502 0.00000 0.13498 0.00000 ( 1)
  92 L   0.85805 0.00000 0.14195 0.00000 ( 1)
  93 A   0.88802 0.00000 0.11198 0.00000 ( 1)
  94 Y   0.88020 0.00000 0.11980 0.00000 ( 1)
  95 V   0.88707 0.00000 0.11293 0.00000 ( 1)
  96 S   0.87866 0.00000 0.12134 0.00000 ( 1)
  97 A   0.89774 0.00000 0.10226 0.00000 ( 1)
  98 S   0.87832 0.00001 0.12167 0.00000 ( 1)
  99 G   0.89100 0.00000 0.10900 0.00000 ( 1)
 100 V   0.88778 0.00000 0.11222 0.00000 ( 1)
 101 L   0.88719 0.00000 0.11281 0.00000 ( 1)
 102 A   0.87400 0.00000 0.12600 0.00000 ( 1)
 103 S   0.87859 0.00000 0.12141 0.00000 ( 1)
 104 V   0.85533 0.00001 0.14466 0.00000 ( 1)
 105 V   0.51752 0.00000 0.48248 0.00000 ( 1)
 106 L   0.86036 0.00000 0.13964 0.00000 ( 1)
 107 V   0.86878 0.00000 0.13122 0.00000 ( 1)
 108 F   0.87993 0.00000 0.12007 0.00000 ( 1)
 109 C   0.87679 0.00000 0.12321 0.00000 ( 1)
 110 L   0.88660 0.00000 0.11340 0.00000 ( 1)
 111 L   0.86094 0.00000 0.13906 0.00000 ( 1)
 112 W   0.87182 0.00000 0.12818 0.00000 ( 1)
 113 A   0.85726 0.00000 0.14274 0.00000 ( 1)
 114 A   0.88725 0.00000 0.11275 0.00000 ( 1)
 115 V   0.88037 0.00000 0.11963 0.00000 ( 1)
 116 V   0.89250 0.00000 0.10750 0.00000 ( 1)
 117 D   0.88559 0.00000 0.11441 0.00000 ( 1)
 118 G   0.89135 0.00000 0.10865 0.00000 ( 1)
 119 V   0.89201 0.00000 0.10799 0.00000 ( 1)
 120 G   0.88031 0.00000 0.11969 0.00000 ( 1)
 121 F   0.86193 0.00000 0.13807 0.00000 ( 1)
 122 H   0.00000 0.84793 0.00000 0.15207 ( 2)
 123 G   0.83680 0.00037 0.16276 0.00007 ( 1)
 124 K   0.00284 0.83915 0.00051 0.15750 ( 2)
 125 G   0.88076 0.00000 0.11924 0.00000 ( 1)
 126 T   0.87801 0.00001 0.12198 0.00000 ( 1)
 127 M   0.33147 0.00006 0.66846 0.00001 ( 3)
 128 L   0.87407 0.00001 0.12592 0.00000 ( 1)
 129 N   0.85094 0.00037 0.14862 0.00007 ( 1)
 130 F   0.45039 0.00000 0.54961 0.00000 ( 3)
 131 S   0.84726 0.00849 0.14270 0.00156 ( 1)
 132 G   0.87397 0.00000 0.12603 0.00000 ( 1)
 133 L   0.87540 0.00000 0.12460 0.00000 ( 1)
 134 P   0.85425 0.00000 0.14575 0.00000 ( 1)
 135 T   0.85477 0.00000 0.14523 0.00000 ( 1)
 136 A   0.85510 0.00060 0.14420 0.00011 ( 1)
 137 L   0.85134 0.00000 0.14866 0.00000 ( 1)
 138 G   0.88096 0.00000 0.11904 0.00000 ( 1)
 139 L   0.87517 0.00000 0.12483 0.00000 ( 1)
 140 Y   0.88134 0.00000 0.11866 0.00000 ( 1)
 141 L   0.87853 0.00000 0.12147 0.00000 ( 1)
 142 F   0.90029 0.00000 0.09971 0.00000 ( 1)
 143 C   0.88365 0.00000 0.11635 0.00000 ( 1)
 144 Y   0.86520 0.00000 0.13480 0.00000 ( 1)
 145 G   0.88388 0.00003 0.11609 0.00000 ( 1)
 146 G   0.89074 0.00000 0.10926 0.00000 ( 1)
 147 H   0.85418 0.00000 0.14582 0.00000 ( 1)
 148 P   0.86345 0.00000 0.13655 0.00000 ( 1)
 149 I   0.21671 0.00000 0.78329 0.00000 ( 3)
 150 F   0.86619 0.00000 0.13381 0.00000 ( 1)
 151 P   0.86901 0.00000 0.13099 0.00000 ( 1)
 152 T   0.85406 0.00000 0.14594 0.00000 ( 1)
 153 L   0.87781 0.00000 0.12219 0.00000 ( 1)
 154 C   0.87782 0.00000 0.12218 0.00000 ( 1)
 155 N   0.29946 0.00000 0.70054 0.00000 ( 3)
 156 S   0.85438 0.00000 0.14562 0.00000 ( 1)
 157 M   0.89866 0.00000 0.10134 0.00000 ( 1)
 158 K   0.87863 0.00000 0.12137 0.00000 ( 1)
 159 E   0.13455 0.68550 0.05866 0.12129 ( 2)
 160 K   0.87598 0.00001 0.12401 0.00000 ( 1)
 161 D   0.00026 0.84351 0.00007 0.15615 ( 2)
 162 K   0.87604 0.00070 0.12314 0.00011 ( 1)
 163 F   0.90023 0.00000 0.09977 0.00000 ( 1)
 164 S   0.88252 0.00001 0.11746 0.00000 ( 1)
 165 K   0.87491 0.00086 0.12410 0.00014 ( 1)
 166 V   0.85738 0.00000 0.14262 0.00000 ( 1)
 167 L   0.87803 0.00000 0.12197 0.00000 ( 1)
 168 L   0.87420 0.00063 0.12505 0.00012 ( 1)
 169 V   0.45900 0.39412 0.07045 0.07643 ( 1)
 170 C   0.88392 0.00001 0.11607 0.00000 ( 1)
 171 F   0.88183 0.00000 0.11817 0.00000 ( 1)
 172 V   0.80571 0.06220 0.12127 0.01083 ( 1)
 173 V   0.00004 0.84034 0.00002 0.15960 ( 2)
 174 S   0.88393 0.00000 0.11607 0.00000 ( 1)
 175 T   0.85736 0.00005 0.14259 0.00001 ( 1)
 176 L   0.89304 0.00000 0.10696 0.00000 ( 1)
 177 N   0.88915 0.00000 0.11085 0.00000 ( 1)
 178 F   0.85023 0.00004 0.14973 0.00001 ( 1)
 179 G   0.84444 0.00753 0.14663 0.00141 ( 1)
 180 S   0.85133 0.00002 0.14865 0.00000 ( 1)
 181 V   0.89861 0.00000 0.10139 0.00000 ( 1)
 182 A   0.88257 0.00000 0.11743 0.00000 ( 1)
 183 I   0.86393 0.00000 0.13607 0.00000 ( 1)
 184 L   0.89307 0.00000 0.10693 0.00000 ( 1)
 185 G   0.89171 0.00000 0.10829 0.00000 ( 1)
 186 Y   0.88145 0.00000 0.11855 0.00000 ( 1)
 187 L   0.87244 0.00000 0.12756 0.00000 ( 1)
 188 M   0.89863 0.00000 0.10137 0.00000 ( 1)
 189 Y   0.87934 0.00000 0.12066 0.00000 ( 1)
 190 G   0.89087 0.00000 0.10913 0.00000 ( 1)
 191 G   0.89483 0.00000 0.10517 0.00000 ( 1)
 192 D   0.87816 0.00007 0.12176 0.00001 ( 1)
 193 V   0.89016 0.00000 0.10984 0.00000 ( 1)
 194 E   0.00503 0.84787 0.00079 0.14631 ( 2)
 195 S   0.85262 0.00000 0.14738 0.00000 ( 1)
 196 Q   0.85392 0.00000 0.14608 0.00000 ( 1)
 197 V   0.88668 0.00000 0.11332 0.00000 ( 1)
 198 T   0.85524 0.00000 0.14476 0.00000 ( 1)
 199 L   0.87840 0.00000 0.12160 0.00000 ( 1)
 200 N   0.88705 0.00000 0.11295 0.00000 ( 1)
 201 L   0.89508 0.00000 0.10492 0.00000 ( 1)
 202 P   0.85475 0.00000 0.14525 0.00000 ( 1)
 203 E   0.27742 0.00005 0.72252 0.00001 ( 3)
 204 G   0.85185 0.00000 0.14815 0.00000 ( 1)
 205 K   0.87798 0.00016 0.12184 0.00003 ( 1)
 206 L   0.80060 0.00000 0.19940 0.00000 ( 1)
 207 S   0.88978 0.00000 0.11022 0.00000 ( 1)
 208 S   0.87843 0.00000 0.12157 0.00000 ( 1)
 209 K   0.87866 0.00000 0.12134 0.00000 ( 1)
 210 L   0.25493 0.00020 0.74483 0.00004 ( 3)
 211 A   0.85523 0.00000 0.14477 0.00000 ( 1)
 212 I   0.87135 0.00000 0.12865 0.00000 ( 1)
 213 Y   0.88157 0.00000 0.11843 0.00000 ( 1)
 214 T   0.88518 0.00000 0.11482 0.00000 ( 1)
 215 A   0.85432 0.00000 0.14568 0.00000 ( 1)
 216 L   0.86155 0.00003 0.13842 0.00001 ( 1)
 217 I   0.90310 0.00000 0.09690 0.00000 ( 1)
 218 N   0.85541 0.00000 0.14459 0.00000 ( 1)
 219 P   0.88137 0.00000 0.11863 0.00000 ( 1)
 220 F   0.89953 0.00000 0.10047 0.00000 ( 1)
 221 S   0.88187 0.00000 0.11812 0.00000 ( 1)
 222 K   0.86208 0.00000 0.13792 0.00000 ( 1)
 223 Y   0.87148 0.00000 0.12852 0.00000 ( 1)
 224 A   0.85629 0.00000 0.14371 0.00000 ( 1)
 225 L   0.86581 0.00000 0.13419 0.00000 ( 1)
 226 M   0.89407 0.00000 0.10593 0.00000 ( 1)
 227 V   0.66964 0.00000 0.33036 0.00000 ( 1)
 228 T   0.85976 0.00000 0.14023 0.00000 ( 1)
 229 P   0.88136 0.00000 0.11864 0.00000 ( 1)
 230 V   0.72284 0.00000 0.27716 0.00000 ( 1)
 231 A   0.88089 0.00000 0.11911 0.00000 ( 1)
 232 T   0.86847 0.01029 0.11948 0.00176 ( 1)
 233 V   0.88609 0.00000 0.11391 0.00000 ( 1)
 234 I   0.90281 0.00000 0.09719 0.00000 ( 1)
 235 E   0.85968 0.00000 0.14032 0.00000 ( 1)
 236 E   0.85979 0.00000 0.14021 0.00000 ( 1)
 237 K   0.85557 0.00002 0.14441 0.00000 ( 1)
 238 L   0.87543 0.00000 0.12457 0.00000 ( 1)
 239 F   0.00081 0.83476 0.00047 0.16396 ( 2)
 240 A   0.00386 0.85047 0.00047 0.14520 ( 2)
 241 S   0.81750 0.00000 0.18250 0.00000 ( 1)
 242 N   0.01613 0.85736 0.00184 0.12467 ( 2)
 243 Q   0.00269 0.86184 0.00037 0.13510 ( 2)
 244 R   0.00183 0.85050 0.00030 0.14737 ( 2)
 245 F   0.85625 0.00164 0.14180 0.00031 ( 1)
 246 V   0.52462 0.34982 0.06278 0.06278 ( 1)
 247 H   0.00084 0.85743 0.00010 0.14163 ( 2)
 248 M   0.79304 0.06787 0.12635 0.01275 ( 1)
 249 L   0.86766 0.00003 0.13230 0.00000 ( 1)
 250 I   0.88038 0.00285 0.11627 0.00050 ( 1)
 251 R   0.85558 0.00002 0.14441 0.00000 ( 1)
 252 T   0.89455 0.00000 0.10545 0.00000 ( 1)
 253 F   0.86488 0.00000 0.13512 0.00000 ( 1)
 254 I   0.84210 0.00001 0.15789 0.00000 ( 1)
 255 V   0.89137 0.00000 0.10863 0.00000 ( 1)
 256 M   0.80668 0.00006 0.19325 0.00001 ( 1)
 257 S   0.87745 0.00000 0.12255 0.00000 ( 1)
 258 T   0.87364 0.00000 0.12636 0.00000 ( 1)
 259 V   0.88664 0.00000 0.11336 0.00000 ( 1)
 260 I   0.88390 0.00002 0.11607 0.00000 ( 1)
 261 I   0.84944 0.00178 0.14848 0.00030 ( 1)
 262 A   0.86637 0.00000 0.13363 0.00000 ( 1)
 263 L   0.87880 0.00000 0.12120 0.00000 ( 1)
 264 T   0.88419 0.00000 0.11580 0.00000 ( 1)
 265 V   0.86941 0.00002 0.13057 0.00000 ( 1)
 266 P   0.88084 0.00000 0.11916 0.00000 ( 1)
 267 F   0.90026 0.00000 0.09974 0.00000 ( 1)
 268 F   0.86894 0.00000 0.13106 0.00000 ( 1)
 269 A   0.89100 0.00000 0.10900 0.00000 ( 1)
 270 D   0.85733 0.00515 0.13654 0.00098 ( 1)
 271 L   0.89253 0.00000 0.10747 0.00000 ( 1)
 272 M   0.89866 0.00000 0.10134 0.00000 ( 1)
 273 A   0.88797 0.00000 0.11203 0.00000 ( 1)
 274 L   0.87579 0.00000 0.12421 0.00000 ( 1)
 275 V   0.81800 0.00000 0.18200 0.00000 ( 1)
 276 G   0.89111 0.00000 0.10889 0.00000 ( 1)
 277 S   0.85253 0.00000 0.14747 0.00000 ( 1)
 278 L   0.87405 0.00000 0.12595 0.00000 ( 1)
 279 L   0.88529 0.00000 0.11471 0.00000 ( 1)
 280 I   0.88956 0.00000 0.11043 0.00000 ( 1)
 281 V   0.86221 0.00000 0.13779 0.00000 ( 1)
 282 M   0.88655 0.00114 0.11212 0.00020 ( 1)
 283 A   0.87828 0.00000 0.12172 0.00000 ( 1)
 284 S   0.88189 0.00013 0.11796 0.00002 ( 1)
 285 M   0.89854 0.00000 0.10146 0.00000 ( 1)
 286 L   0.84267 0.00001 0.15733 0.00000 ( 1)
 287 L   0.87715 0.00000 0.12285 0.00000 ( 1)
 288 P   0.88041 0.00000 0.11959 0.00000 ( 1)
 289 C   0.88237 0.00000 0.11763 0.00000 ( 1)
 290 I   0.90135 0.00070 0.09784 0.00012 ( 1)
 291 C   0.88393 0.00000 0.11607 0.00000 ( 1)
 292 Y   0.88157 0.00000 0.11843 0.00000 ( 1)
 293 L   0.88031 0.00000 0.11969 0.00000 ( 1)
 294 K   0.87683 0.00000 0.12317 0.00000 ( 1)
 295 I   0.90147 0.00000 0.09853 0.00000 ( 1)
 296 F   0.89931 0.00000 0.10069 0.00000 ( 1)
 297 G   0.76328 0.00000 0.23671 0.00000 ( 1)
 298 T   0.00006 0.84135 0.00009 0.15849 ( 2)
 299 A   0.00477 0.77882 0.00869 0.20772 ( 2)
 300 S   0.00121 0.84469 0.00021 0.15389 ( 2)
 301 C   0.00002 0.76217 0.00030 0.23750 ( 2)
 302 S   0.33193 0.00011 0.66794 0.00003 ( 3)
 303 R   0.00425 0.85367 0.00063 0.14145 ( 2)
 304 A   0.04190 0.80977 0.00591 0.14241 ( 2)
 305 E   0.88495 0.00000 0.11505 0.00000 ( 1)
 306 V   0.64405 0.15375 0.17031 0.03189 ( 1)
 307 A   0.87253 0.00024 0.12719 0.00004 ( 1)
 308 L   0.78816 0.00495 0.20594 0.00096 ( 1)
 309 M   0.87228 0.00000 0.12772 0.00000 ( 1)
 310 V   0.12172 0.73719 0.01639 0.12470 ( 2)
 311 M   0.40950 0.02250 0.56307 0.00493 ( 3)
 312 I   0.88412 0.00000 0.11588 0.00000 ( 1)
 313 I   0.08624 0.00000 0.91376 0.00000 ( 3)
 314 I   0.00408 0.83667 0.00067 0.15858 ( 2)
 315 L   0.86034 0.00070 0.13882 0.00013 ( 1)
 316 G   0.85300 0.00000 0.14699 0.00000 ( 1)
 317 S   0.85273 0.00052 0.14666 0.00010 ( 1)
 318 L   0.87931 0.00016 0.12050 0.00003 ( 1)
 319 V   0.85661 0.00014 0.14323 0.00003 ( 1)
 320 A   0.62668 0.22816 0.10384 0.04132 ( 1)
 321 A   0.19075 0.34094 0.39245 0.07586 ( 3)
 322 S   0.85314 0.02835 0.11336 0.00514 ( 1)
 323 G   0.88078 0.00000 0.11922 0.00000 ( 1)
 324 T   0.85434 0.00000 0.14565 0.00000 ( 1)
 325 Y   0.88157 0.00000 0.11843 0.00000 ( 1)
 326 S   0.00008 0.85059 0.00001 0.14932 ( 2)
 327 S   0.85210 0.00051 0.14729 0.00010 ( 1)
 328 L   0.87424 0.00071 0.12492 0.00012 ( 1)
 329 Q   0.84914 0.01958 0.12793 0.00335 ( 1)
 330 K   0.10829 0.75710 0.01504 0.11957 ( 2)
 331 I   0.86330 0.00017 0.13650 0.00003 ( 1)
 332 I   0.05731 0.80152 0.00841 0.13276 ( 2)
 333 H   0.00052 0.85175 0.00008 0.14765 ( 2)
 334 D   0.06807 0.79383 0.00978 0.12832 ( 2)
 335 F   0.87824 0.00021 0.12151 0.00004 ( 1)
