# Supplementary material for: Transcriptional convergence after repeated duplication of an amino acid transporter gene leads to the independent emergence of the black husk/pericarp trait in barley and rice
Source: Plant Biotechnol J. 2023 Dec 20;22(5):1282–98. doi: 10.1111/pbi.14264 (PMC11022822; doi:10.1111/pbi.14264)
Supplement: Supplementary file 7 — Data S2 The profiles of natural selection analysis. [file PBI-22-1282-s007.zip › natural_selection/2 branch_model_Blp1/lnf]

    -1    335    334


 1

     1      1   -29.2409832257   0.000000000000       0.0000  AAA (K) AAG (K) AAA (K) AGA (R) AGG (R) AAG (K) AAG (K) --- (-) --- (-) AAG (K) AAG (K) AAG (K) AAG (K) AAG (K) AAG (K) AAG (K) AAG (K) AAG (K) AAG (K) AAA (K) AGG (R) AAG (K) AGG (R) AGG (R) AAG (K) AGG (R) AGG (R) AAA (K) AGG (R) AGG (R) AAG (K) AAG (K) AAA (K) AAA (K) AGG (R) AGG (R) AGG (R) AGG (R) AAA (K) AGG (R) AGG (R) AAA (K) --- (-) AGG (R) AGG (R) AAA (K) AGG (R) --- (-) AAA (K) AGG (R) AGG (R) --- (-) AGG (R) AGG (R) --- (-) AAA (K) AAA (K) AAA (K) AGG (R) CGG (R) AAG (K) CGG (R) AAG (K) AAG (K) 
     2      1   -92.4573872354   0.000000000000       0.0000  AAA (K) AAG (K) AAA (K) CGA (R) CGA (R) AGA (R) AGA (R) AGA (R) AAA (K) AAG (K) AAG (K) AAG (K) AAG (K) CGC (R) AAG (K) AAG (K) AGG (R) AAC (N) CGA (R) GGA (G) CGA (R) AAG (K) CGA (R) CCG (P) CAG (Q) CGA (R) CGA (R) AAA (K) CCG (P) CCG (P) CAG (Q) AGG (R) AAA (K) AAA (K) CGA (R) AGA (R) CGA (R) CGA (R) AAA (K) AGA (R) CGA (R) AAA (K) AAA (K) AGA (R) CGA (R) AAA (K) CGA (R) CGA (R) AAA (K) AGA (R) CGA (R) AAA (K) CGA (R) CGA (R) AAA (K) AAA (K) AAA (K) AAA (K) CGA (R) CGA (R) AAA (K) CGA (R) AAA (K) AGG (R) 
     3      1  -108.1450965887   0.000000000000       0.0000  AAA (K) AAG (K) AAG (K) CCG (P) CCC (P) TTG (L) TCG (S) CCC (P) AAG (K) AAA (K) AAA (K) AAA (K) AAA (K) AAA (K) AAA (K) AAG (K) AAG (K) GTC (V) CGC (R) AAA (K) ACG (T) AAA (K) GGC (G) GGC (G) GGC (G) CCC (P) CCG (P) AAG (K) GCC (A) GGC (G) GGC (G) GGC (G) AAA (K) AAG (K) CGG (R) CCC (P) CCC (P) CGG (R) AAG (K) CCC (P) CGG (R) AAG (K) AAA (K) CCC (P) CGG (R) AAG (K) CCC (P) CGG (R) AAA (K) CCC (P) CGG (R) AAG (K) CCC (P) CGG (R) AAG (K) AAA (K) AAA (K) AAG (K) CGG (R) GGC (G) GCC (A) GGC (G) GCC (A) GGC (G) 
     4      1   -59.7623934331   0.000000000000       0.0000  AAA (K) AGG (R) AAG (K) AAG (K) AAG (K) AAG (K) AAG (K) AAG (K) AAG (K) AAG (K) AGG (R) AAG (K) AAG (K) AGG (R) AGG (R) AGG (R) AAG (K) CAG (Q) AAG (K) AAG (K) AAG (K) AGA (R) AAG (K) AAG (K) CGG (R) AAG (K) AAG (K) AAG (K) AAG (K) AAG (K) AAG (K) AGG (R) AAT (N) AAG (K) AAG (K) AAG (K) AAG (K) AAG (K) AAG (K) AAG (K) AAG (K) AAG (K) AAT (N) AAG (K) AAG (K) AAG (K) AAG (K) AAG (K) AAG (K) AAG (K) AAG (K) AAG (K) AAG (K) AAG (K) AAG (K) AAG (K) AAG (K) AAG (K) AAG (K) AAG (K) AGG (R) AAG (K) AGG (R) AGG (R) 
     5      1   -24.8964642517   0.000000000015       0.0000  AAC (N) AAC (N) AAC (N) AAC (N) AAC (N) AAC (N) AAC (N) --- (-) AGG (R) AAC (N) AAC (N) AAC (N) AAC (N) AAC (N) AAC (N) AAC (N) AAT (N) AAC (N) AAC (N) AAC (N) --- (-) AAC (N) AAC (N) AAC (N) AAC (N) AAC (N) AAC (N) AAC (N) AAC (N) AAC (N) AAC (N) AAC (N) AAC (N) AAC (N) AAC (N) AAC (N) AAC (N) AAC (N) AAC (N) AAC (N) AAC (N) AAC (N) --- (-) AAC (N) AAC (N) AAC (N) AAC (N) AAC (N) AAC (N) AAC (N) AAC (N) --- (-) AAC (N) AAC (N) --- (-) AAC (N) AAC (N) AAC (N) AAC (N) AAC (N) AAC (N) AAC (N) AAC (N) AAC (N) 
     6      1   -13.4739125518   0.000001407195       0.0005  AAC (N) AAC (N) AAC (N) AAC (N) AAC (N) AAC (N) AAC (N) AAC (N) AAC (N) AAC (N) AAC (N) AAC (N) AAC (N) AAC (N) AAC (N) AAC (N) AAC (N) AAC (N) AAC (N) AAC (N) AAC (N) AAC (N) AAT (N) AAC (N) AAC (N) AAC (N) AAC (N) AAC (N) AAC (N) AAC (N) AAC (N) AAC (N) AAC (N) AAC (N) AAC (N) AAC (N) AAC (N) AAC (N) AAC (N) AAC (N) AAC (N) AAC (N) AAC (N) AAC (N) AAC (N) AAC (N) AAC (N) AAC (N) AAC (N) AAC (N) AAC (N) AAC (N) AAC (N) AAC (N) AAC (N) AAC (N) AAC (N) AAC (N) AAC (N) AAC (N) AAC (N) AAC (N) AAC (N) AAC (N) 
     7      1   -19.2157328998   0.000000004516       0.0000  AAC (N) AAC (N) AAC (N) AAC (N) AAC (N) AAT (N) AAT (N) --- (-) --- (-) AAC (N) AAC (N) AAC (N) AAC (N) AAC (N) AAC (N) AAC (N) AAT (N) AAC (N) AAC (N) AAC (N) AAC (N) AAC (N) AAC (N) AAC (N) AAC (N) AAC (N) AAC (N) AAT (N) AAC (N) AAC (N) AAC (N) AAC (N) AAC (N) AAC (N) AAC (N) AAC (N) AAC (N) AAC (N) AAC (N) AAC (N) AAC (N) AAC (N) --- (-) AAC (N) AAC (N) AAC (N) AAC (N) AAC (N) AAC (N) AAC (N) AAC (N) --- (-) AAC (N) AAC (N) --- (-) AAC (N) AAC (N) AAC (N) AAC (N) AAC (N) AAC (N) AAC (N) AAC (N) AAC (N) 
     8      1   -34.6860225934   0.000000000000       0.0000  AAC (N) AAC (N) AAC (N) ATG (M) AAC (N) AAT (N) AAT (N) --- (-) --- (-) AAC (N) AAC (N) AAC (N) AAC (N) AAC (N) AAC (N) AAC (N) AAT (N) AAC (N) ACC (T) AAT (N) AAC (N) AAT (N) AAC (N) AAC (N) AAC (N) AAC (N) ATG (M) AAC (N) AAC (N) AAC (N) AGC (S) AAC (N) AAC (N) AAC (N) ATG (M) AAC (N) AAC (N) ATG (M) AAC (N) AAC (N) ATG (M) AAC (N) --- (-) AAC (N) ATG (M) AAC (N) AAC (N) ATG (M) AAC (N) AAC (N) ATG (M) --- (-) AAC (N) ATG (M) --- (-) AAC (N) AAC (N) AAC (N) ATG (M) AAC (N) AAC (N) AAC (N) AAC (N) AAC (N) 
     9      1   -63.7469754421   0.000000000000       0.0000  AAC (N) AAT (N) AAC (N) CAG (Q) CGG (R) AAC (N) AAC (N) CGG (R) AAT (N) AAT (N) AAT (N) AAT (N) AAT (N) --- (-) AAT (N) AAT (N) AAC (N) AAC (N) AAG (K) AAT (N) CGG (R) AAC (N) CGG (R) CGG (R) AAT (N) CGG (R) CGG (R) AAC (N) AGG (R) CGG (R) AAC (N) AAC (N) AAT (N) AAC (N) CGG (R) CGG (R) CGG (R) CGG (R) AAA (K) CGG (R) CGG (R) AAT (N) AAT (N) CGG (R) CGG (R) AAC (N) CGG (R) CGG (R) AAC (N) CGG (R) CGG (R) AAC (N) CGG (R) CGG (R) AAA (K) AAC (N) AAC (N) AAC (N) CGG (R) CGG (R) AAT (N) AGG (R) AAT (N) AAC (N) 
    10      1   -46.5493182965   0.000000000000       0.0000  AAC (N) AGC (S) AAC (N) AGT (S) AGC (S) AGT (S) AGT (S) AGT (S) AAC (N) AAC (N) AAC (N) AAC (N) AAC (N) AAC (N) AAC (N) AGC (S) AGT (S) AAC (N) AGC (S) AAC (N) AGC (S) AGT (S) AGC (S) AGC (S) AGC (S) AGT (S) AGT (S) AAC (N) AGC (S) AGC (S) AGC (S) AGC (S) AAC (N) AAC (N) AGT (S) AGT (S) AGT (S) AGT (S) AAC (N) AGT (S) AGT (S) AAC (N) AAC (N) AGT (S) AGT (S) AAC (N) AGT (S) AGT (S) AAC (N) AGT (S) AGT (S) AAC (N) AGT (S) AGT (S) AAC (N) AAC (N) AAC (N) AAC (N) AGT (S) GGC (G) AGC (S) GGC (G) AGC (S) AGC (S) 
    11      1   -26.3971084627   0.000000000003       0.0000  AAG (K) AAG (K) AAG (K) AAA (K) AAG (K) AAG (K) AAG (K) AAG (K) AAG (K) AAG (K) AAG (K) AAG (K) AAG (K) AAG (K) AAG (K) AAG (K) AAG (K) AAG (K) AAG (K) AAG (K) AAG (K) AAG (K) AAG (K) AGG (R) AAG (K) AAG (K) AAA (K) AAG (K) AGG (R) AAG (K) AAG (K) AAG (K) AAG (K) AAG (K) AAG (K) AAG (K) AAG (K) AAA (K) AAG (K) AAG (K) AAA (K) AAG (K) AAG (K) AAG (K) AAG (K) AAG (K) AAG (K) AAA (K) AAG (K) AAG (K) AAG (K) AAG (K) AAG (K) AAA (K) AAG (K) AAG (K) AAG (K) AAG (K) AAG (K) AAG (K) AAG (K) AAG (K) AAG (K) AAG (K) 
    12      1   -30.5079201627   0.000000000000       0.0000  AAG (K) AAG (K) AAG (K) AAA (K) AAG (K) AAG (K) AAG (K) AAG (K) AAG (K) AAG (K) AAG (K) AAG (K) AAG (K) AAG (K) AAG (K) AAG (K) TCC (S) AGA (R) AAG (K) AAA (K) AAG (K) AAG (K) AAG (K) AAG (K) AAG (K) AAG (K) AAA (K) AAG (K) AAG (K) AAG (K) AAG (K) AAG (K) AAG (K) AAG (K) AAA (K) AAG (K) AAG (K) AAA (K) AAG (K) AAG (K) AAA (K) AAG (K) AAG (K) AAG (K) AAA (K) AAG (K) AAG (K) AAA (K) AAG (K) AAG (K) AAA (K) AAG (K) AAG (K) AAA (K) AAG (K) AAG (K) AAG (K) AAG (K) AAA (K) AAG (K) AAG (K) AAG (K) AAG (K) AAG (K) 
    13      1   -24.7889166972   0.000000000017       0.0000  AAG (K) AAG (K) AAG (K) AAG (K) AAA (K) AAG (K) AAG (K) AAG (K) AAG (K) AAG (K) AAG (K) AAG (K) AAG (K) AAG (K) AAG (K) AAG (K) AAC (N) AAA (K) AAG (K) AAG (K) AAG (K) AAG (K) AAG (K) AAG (K) AAG (K) AAG (K) AAG (K) AAG (K) AAG (K) AAG (K) AAG (K) AAG (K) AAG (K) AAG (K) AAG (K) AAA (K) AAA (K) AAG (K) AAG (K) AAG (K) AAG (K) AAG (K) AAG (K) AAA (K) AAG (K) AAG (K) AAA (K) AAG (K) AAG (K) AAA (K) AAG (K) AAG (K) AAA (K) AAG (K) AAG (K) AAG (K) AAG (K) AAG (K) AAG (K) AAG (K) AAG (K) AAG (K) AAG (K) AAG (K) 
    14      1   -14.8500307223   0.000000355397       0.0001  AAG (K) AAG (K) AAG (K) AAG (K) AAG (K) AAG (K) AAG (K) --- (-) --- (-) AAG (K) AAG (K) AAG (K) AAG (K) AAG (K) AAG (K) AAG (K) AAA (K) AAA (K) AAG (K) AAA (K) AAG (K) AAG (K) AAG (K) AAG (K) AAG (K) AAG (K) AAG (K) AAG (K) AAG (K) AAG (K) AAG (K) AAG (K) AAG (K) AAG (K) AAG (K) AAG (K) AAG (K) AAG (K) AAG (K) AAG (K) AAG (K) AAG (K) --- (-) AAG (K) AAG (K) AAG (K) AAG (K) AAG (K) AAG (K) AAG (K) AAG (K) --- (-) AAG (K) AAG (K) --- (-) AAG (K) AAG (K) AAG (K) AAG (K) AAG (K) AAG (K) AAG (K) AAG (K) AAG (K) 
    15      1   -45.0341970845   0.000000000000       0.0000  AAG (K) AAG (K) AAG (K) AAG (K) AGG (R) AAG (K) AAG (K) --- (-) --- (-) AAG (K) AAG (K) AAG (K) AAG (K) AAG (K) AAG (K) AAG (K) AAC (N) AAG (K) CAG (Q) AAG (K) AGG (R) AAG (K) CGG (R) CGG (R) AGG (R) AGG (R) AGG (R) AAG (K) CGG (R) CGG (R) AAC (N) AAG (K) AAG (K) AAG (K) AGG (R) AGG (R) AGG (R) AGG (R) AAG (K) AGG (R) AGG (R) AAG (K) --- (-) AGG (R) AGG (R) AAG (K) AGG (R) AGG (R) AAG (K) AGG (R) AGG (R) --- (-) AGG (R) AGG (R) --- (-) AAG (K) AAG (K) AAG (K) AGG (R) AGG (R) AAG (K) AGG (R) AAG (K) AAG (K) 
    16      1   -28.0973532305   0.000000000001       0.0000  AAG (K) AAG (K) AAG (K) AGG (R) AAG (K) AAG (K) AAG (K) --- (-) --- (-) AGG (R) AGG (R) AGG (R) AGG (R) AGG (R) AGG (R) AGG (R) AAG (K) AAG (K) AAG (K) AAG (K) AAG (K) AAG (K) AAG (K) AGG (R) AAG (K) AAG (K) AAG (K) AAG (K) AAG (K) AAG (K) AAG (K) AAG (K) AAG (K) AAG (K) AAG (K) AAG (K) AAG (K) AAG (K) AAG (K) AAG (K) AAG (K) AAG (K) --- (-) AAG (K) AAG (K) AAG (K) AAG (K) AAG (K) AAG (K) AAG (K) AAG (K) --- (-) AAG (K) AAG (K) --- (-) AAG (K) AAG (K) AAG (K) AAG (K) AAG (K) AAA (K) AAG (K) AAA (K) AAG (K) 
    17      1   -30.8790162284   0.000000000000       0.0000  AAG (K) AAG (K) AAG (K) AGG (R) AGG (R) AGA (R) AGA (R) --- (-) --- (-) AGG (R) AGG (R) AGG (R) AGG (R) AGG (R) AGG (R) AGG (R) AGA (R) AGG (R) AGA (R) AGA (R) AGG (R) AGG (R) AGG (R) AGG (R) AGG (R) AGG (R) AGG (R) AAG (K) AGG (R) AGG (R) AGG (R) AGG (R) AAG (K) AAG (K) AGG (R) AGG (R) AGG (R) AGG (R) AAG (K) AGG (R) AGG (R) AAG (K) --- (-) AGG (R) AGG (R) AAG (K) AGG (R) AGG (R) AAG (K) AGG (R) AGG (R) --- (-) AGG (R) AGG (R) --- (-) AAG (K) AAG (K) AAG (K) AGG (R) AGG (R) AGG (R) AGG (R) AGG (R) AAG (K) 
    18      1   -61.1780951999   0.000000000000       0.0000  AAG (K) AAG (K) AAG (K) CAA (Q) CAA (Q) GAG (E) GAG (E) --- (-) --- (-) AAG (K) AAG (K) AAG (K) AAG (K) AAG (K) AAG (K) AAG (K) GAG (E) CAG (Q) CAA (Q) CAG (Q) AAA (K) AAG (K) CAC (H) CAG (Q) AAG (K) CAA (Q) CAA (Q) AAG (K) CAG (Q) CAG (Q) AAG (K) AAG (K) AAG (K) AAG (K) CAA (Q) CAA (Q) CAA (Q) CAA (Q) AAG (K) CAA (Q) CAA (Q) AAG (K) --- (-) CAA (Q) CAA (Q) AAG (K) CAA (Q) TCC (S) AAG (K) CAA (Q) CAA (Q) --- (-) CAA (Q) CAA (Q) --- (-) AAG (K) AAG (K) AAG (K) CAA (Q) AAG (K) AAT (N) AAG (K) AAT (N) AAG (K) 
    19      1   -42.3630441227   0.000000000000       0.0000  AAG (K) AAG (K) AAG (K) CAG (Q) CAG (Q) AAG (K) AAG (K) CAG (Q) AAG (K) AAG (K) AAG (K) AAG (K) AAG (K) AAG (K) AAG (K) AAG (K) AAA (K) CAC (H) CAG (Q) AAG (K) CAG (Q) AAG (K) CGG (R) CGG (R) AAG (K) CAG (Q) CAG (Q) AAG (K) CGG (R) CGG (R) AAG (K) AGG (R) AAG (K) AAG (K) CAG (Q) CAG (Q) CAG (Q) CAG (Q) AAG (K) CAG (Q) CAG (Q) AAG (K) AAG (K) CAG (Q) CAG (Q) AAG (K) CAG (Q) CAG (Q) AAG (K) CAG (Q) CAG (Q) AAG (K) CAG (Q) CAG (Q) AAG (K) AAG (K) AAG (K) AAG (K) CAG (Q) CGA (R) AAG (K) CGG (R) AAG (K) AGG (R) 
    20      1   -32.7055267820   0.000000000000       0.0000  AAG (K) CAG (Q) AAG (K) AAG (K) AAG (K) AAG (K) AAG (K) AAG (K) AAG (K) AAG (K) AAG (K) AAG (K) AAG (K) AAG (K) AAG (K) AAG (K) AAA (K) AAG (K) AAG (K) AAG (K) AAG (K) AAG (K) AAG (K) AAG (K) AAG (K) AAG (K) AAG (K) AAG (K) AAG (K) AAG (K) AAG (K) AAG (K) AAG (K) AAG (K) AAG (K) AAG (K) AAG (K) AAG (K) AAG (K) AAG (K) AAG (K) AAG (K) AAG (K) AAG (K) AAG (K) AAG (K) AAG (K) AAG (K) CAC (H) AAG (K) AAG (K) AAG (K) AAG (K) AAG (K) AAG (K) CAC (H) CAC (H) AAG (K) AAG (K) AAG (K) AAG (K) AAG (K) AAG (K) AAA (K) 
    21      1  -102.5306486727   0.000000000000       0.0000  AAT (N) AAC (N) AAC (N) GAG (E) CAG (Q) AAC (N) AAC (N) --- (-) --- (-) AAC (N) AAC (N) AAC (N) AAC (N) AAC (N) AAC (N) GAC (D) CAC (H) AAC (N) AGG (R) AAC (N) AAG (K) AAC (N) AAG (K) TCG (S) AGC (S) CAG (Q) GAG (E) AAC (N) TCG (S) TCG (S) TAC (Y) AGC (S) AAT (N) AAC (N) GAG (E) CAT (H) CAG (Q) GAG (E) AAC (N) CAG (Q) GAG (E) AAC (N) --- (-) CAT (H) GAG (E) AAC (N) CAG (Q) GAG (E) AAT (N) CAT (H) GAG (E) --- (-) CAG (Q) GAG (E) AAT (N) AAT (N) AAT (N) AAC (N) GAT (D) GCC (A) AGC (S) GCC (A) AGC (S) AGT (S) 
    22      1   -41.5023839925   0.000000000000       0.0000  AAT (N) AAC (N) AAT (N) ACA (T) ACA (T) ACT (T) ACT (T) ACA (T) AAT (N) AAC (N) AAC (N) AAC (N) AAC (N) AAC (N) AAC (N) AAC (N) ACC (T) ACG (T) ACC (T) AAC (N) ACA (T) AAT (N) ACC (T) ACC (T) AAC (N) ACA (T) ACA (T) AAT (N) ACC (T) ACC (T) AAC (N) AAC (N) AAT (N) AAT (N) ACA (T) ACA (T) ACA (T) ACA (T) AAT (N) ACA (T) ACA (T) AAT (N) AAT (N) ACA (T) ACA (T) AAT (N) ACA (T) ACA (T) AAT (N) ACA (T) ACA (T) AAT (N) ACA (T) ACA (T) AAT (N) AAT (N) AAT (N) AAT (N) ACA (T) ACC (T) AAC (N) ACC (T) AAC (N) ATC (I) 
    23      1   -64.0637872533   0.000000000000       0.0000  ACA (T) ACC (T) ACC (T) GCC (A) TCC (S) ACT (T) ACT (T) TCC (S) ACC (T) ACC (T) GCC (A) ACC (T) ACC (T) ACT (T) GCC (A) ACC (T) GCC (A) GCG (A) GCC (A) ACA (T) GCC (A) ACG (T) ACC (T) GCC (A) ACC (T) ACC (T) GCC (A) GCC (A) GCC (A) GCC (A) ACC (T) ACC (T) ACC (T) GCC (A) GCC (A) TCC (S) TCC (S) GCC (A) ACC (T) TCC (S) GCC (A) ACC (T) ACC (T) TCC (S) GCC (A) GCC (A) TCC (S) GCC (A) ACA (T) TCC (S) GCC (A) GCC (A) TCC (S) GCC (A) ACC (T) ACA (T) ACA (T) GCC (A) GCC (A) GCC (A) ACC (T) GCC (A) ACC (T) ACC (T) 
    24      1   -29.1732042395   0.000000000000       0.0000  ACA (T) ACG (T) ACA (T) ACG (T) ACG (T) ACG (T) ACG (T) ACG (T) ACA (T) ACG (T) ACG (T) ACG (T) ACA (T) ACA (T) ACG (T) ACG (T) ACC (T) ACG (T) ACA (T) ACA (T) ACG (T) ACA (T) ACG (T) ACG (T) ACG (T) ACG (T) ACG (T) ACA (T) ACG (T) ACG (T) ACG (T) ACG (T) ACA (T) ACA (T) ACG (T) ACG (T) ACG (T) ACG (T) ACA (T) ACG (T) ACG (T) ACA (T) ACA (T) ACG (T) ACG (T) ACA (T) ACG (T) ACG (T) ACA (T) ACG (T) ACG (T) ACA (T) ACG (T) ACG (T) ACA (T) ACA (T) ACA (T) ACA (T) ACG (T) ACG (T) ACA (T) ACG (T) ACA (T) ACG (T) 
    25      1   -63.2717328400   0.000000000000       0.0000  ACA (T) ACG (T) ACC (T) GCG (A) GCC (A) ACC (T) ACC (T) --- (-) --- (-) ACG (T) ACG (T) ACG (T) ACG (T) ACG (T) ACG (T) ACG (T) GCG (A) ACA (T) GCC (A) ACC (T) GCG (A) GCA (A) GCG (A) GCG (A) GCC (A) GCC (A) GCG (A) ACC (T) GCT (A) GCG (A) GCG (A) GCC (A) ACA (T) GCC (A) GCG (A) GCC (A) GCC (A) GCG (A) ACC (T) GCC (A) GCG (A) ACC (T) --- (-) GCC (A) GCG (A) GCC (A) GCC (A) --- (-) ACA (T) GCC (A) GCG (A) --- (-) GCC (A) GCG (A) --- (-) ACA (T) ACA (T) GCC (A) GCG (A) GCC (A) ACG (T) GCC (A) ACG (T) GCG (A) 
    26      1   -51.6113005115   0.000000000000       0.0000  ACA (T) ACG (T) ACT (T) ACA (T) ACG (T) ACT (T) ACT (T) --- (-) --- (-) ACT (T) ACT (T) ACT (T) ACT (T) ACT (T) ACT (T) ACT (T) ACT (T) ACT (T) ACG (T) ACT (T) ACT (T) ACC (T) ACG (T) ACG (T) ACG (T) ACG (T) ACG (T) ACT (T) ACG (T) ACC (T) ACG (T) ACG (T) ACA (T) ACT (T) ACG (T) ACG (T) ACG (T) ACG (T) ACT (T) ACG (T) ACG (T) ACT (T) --- (-) ACG (T) ACG (T) ACT (T) ACG (T) TCA (S) ACA (T) ACG (T) ACG (T) --- (-) ACG (T) ACG (T) --- (-) ACA (T) ACA (T) ACT (T) ACG (T) ACG (T) ACC (T) ACG (T) ACC (T) ACG (T) 
    27      1   -32.6331895248   0.000000000000       0.0000  ACC (T) ACA (T) ACC (T) ACA (T) ACG (T) ACT (T) ACT (T) --- (-) --- (-) ACC (T) ACC (T) ACC (T) ACC (T) ACC (T) ACC (T) ACC (T) ACG (T) ACG (T) ACC (T) ACA (T) ACG (T) ACA (T) ACG (T) ACG (T) ACG (T) ACG (T) ACG (T) ACC (T) ACG (T) ACG (T) ACG (T) ACG (T) ACC (T) ACC (T) ACG (T) ACG (T) ACG (T) ACG (T) ACC (T) ACG (T) ACG (T) ACC (T) --- (-) ACG (T) ACG (T) ACC (T) ACG (T) ACG (T) ACC (T) ACG (T) ACG (T) --- (-) ACG (T) ACG (T) --- (-) ACC (T) ACC (T) ACC (T) ACG (T) ACG (T) ACA (T) ACG (T) ACA (T) ACG (T) 
    28      1   -58.7330770636   0.000000000000       0.0000  ACC (T) ACC (T) ACA (T) ACG (T) ACG (T) AGC (S) AGC (S) --- (-) --- (-) ACC (T) ACC (T) ACC (T) ACC (T) ACC (T) ACC (T) ACC (T) ACA (T) ACC (T) GCA (A) ACC (T) ACG (T) GCC (A) ACG (T) ACG (T) ACC (T) ACG (T) ACG (T) ACA (T) ACG (T) ACG (T) ACC (T) ACG (T) ACC (T) ACC (T) ACG (T) ACG (T) ACG (T) ACG (T) ACC (T) ACG (T) ACG (T) ACC (T) --- (-) ACG (T) ACG (T) ACC (T) ACG (T) TCC (S) ACC (T) ACG (T) ACG (T) --- (-) ACG (T) ACG (T) --- (-) ACC (T) ACC (T) ACC (T) ACG (T) ACG (T) ACG (T) ACG (T) ACG (T) ACT (T) 
    29      1   -70.3728522541   0.000000000000       0.0000  ACC (T) ACT (T) ACC (T) ACT (T) ACG (T) ACT (T) ACT (T) TGC (C) ATT (I) ACC (T) ACT (T) ACC (T) ACC (T) ACC (T) ACT (T) ACC (T) ACT (T) AGT (S) ACG (T) ACC (T) --- (-) ACT (T) ACT (T) ACG (T) ACC (T) ACG (T) ACG (T) ACC (T) ACG (T) ACG (T) ACC (T) ACT (T) ACC (T) ACC (T) ACG (T) ACG (T) ACG (T) ACG (T) ACC (T) ACG (T) ACG (T) ACC (T) --- (-) ACG (T) ACG (T) ACC (T) ACG (T) ACG (T) ACC (T) ACG (T) ACG (T) --- (-) ACG (T) ACG (T) --- (-) ACC (T) ACC (T) ACC (T) ACG (T) ACG (T) ACT (T) ACG (T) ACT (T) ACT (T) 
    30      1   -41.9719749251   0.000000000000       0.0000  ACC (T) AGG (R) ACC (T) ACG (T) ACT (T) AGG (R) AGG (R) ACT (T) ACC (T) ACC (T) ACC (T) ACC (T) ACC (T) --- (-) ACC (T) ACC (T) AGA (R) --- (-) --- (-) AGG (R) ACG (T) AGG (R) --- (-) ACG (T) AGG (R) ACT (T) ACT (T) ACC (T) GCG (A) ACG (T) AGG (R) AGG (R) ACC (T) ACC (T) ACC (T) ACT (T) ACT (T) ACT (T) ACC (T) ACT (T) ACT (T) ACC (T) ACC (T) ACT (T) ACC (T) ACC (T) ACT (T) ACT (T) ACC (T) ACT (T) ACC (T) ACC (T) ACT (T) ACT (T) ACC (T) ACC (T) ACC (T) ACC (T) ACC (T) ACG (T) AGG (R) ACG (T) AGG (R) AGG (R) 
    31      1   -56.2037731157   0.000000000000       0.0000  ACG (T) ACG (T) ACA (T) GCG (A) ACG (T) ACT (T) ACT (T) --- (-) --- (-) ACA (T) ACA (T) ACA (T) ACA (T) ACA (T) ACA (T) ACA (T) AAC (N) ACT (T) ACG (T) ACG (T) GCC (A) ACA (T) ACG (T) ACG (T) ACG (T) ACG (T) GTG (V) ACA (T) ATG (M) ACG (T) ACG (T) ACG (T) ACA (T) ACA (T) GTG (V) ACG (T) ACG (T) GTG (V) ACA (T) ACG (T) GTG (V) ACA (T) --- (-) ACG (T) GTG (V) ACA (T) ACG (T) GTG (V) ACG (T) ACG (T) GTG (V) --- (-) ACG (T) GTG (V) --- (-) ACG (T) ACG (T) ACA (T) GTG (V) GCG (A) ATG (M) GCG (A) ATG (M) ACG (T) 
    32      1   -41.1148902638   0.000000000000       0.0000  ACG (T) ACG (T) ACC (T) ACG (T) ACC (T) ACT (T) ACT (T) ACG (T) ACC (T) ACC (T) ACC (T) ACC (T) ACC (T) ACG (T) ACC (T) ACC (T) ACC (T) ACT (T) ACG (T) ACG (T) ACG (T) ACG (T) ACC (T) ACC (T) ACC (T) ACG (T) ACG (T) ACC (T) ACC (T) ACC (T) ACC (T) ACC (T) ACG (T) ACC (T) ACG (T) ACG (T) ACG (T) ACG (T) ACC (T) ACG (T) ACG (T) ACC (T) ACG (T) ACG (T) ACG (T) ACC (T) ACG (T) ACG (T) ACG (T) ACG (T) ACG (T) ACC (T) ACG (T) ACG (T) ACC (T) ACG (T) ACG (T) ACC (T) ACG (T) ACC (T) ACC (T) ACG (T) ACC (T) ACC (T) 
    33      1   -34.1048647731   0.000000000000       0.0000  ACG (T) ACG (T) ACC (T) ACG (T) ACG (T) ACT (T) ACT (T) ACG (T) ACG (T) ACG (T) ACG (T) ACG (T) ACG (T) ACG (T) ACG (T) ACG (T) ACA (T) ACT (T) ACG (T) ACA (T) ACG (T) ACG (T) ACG (T) ACG (T) ACG (T) ACG (T) ACG (T) ACG (T) ACG (T) ACG (T) ACG (T) ACG (T) ACG (T) ACG (T) ACG (T) ACG (T) ACG (T) ACG (T) ACG (T) ACG (T) ACG (T) ACG (T) ACG (T) ACG (T) ACG (T) ACG (T) ACG (T) ACG (T) ACA (T) ACG (T) ACG (T) ACG (T) ACG (T) ACG (T) ACG (T) ACA (T) ACA (T) ACG (T) ACG (T) ACG (T) ACC (T) ACG (T) ACC (T) ACG (T) 
    34      1   -33.9488140990   0.000000000000       0.0000  ACG (T) ACG (T) ACG (T) ACG (T) ACA (T) ACC (T) ACC (T) --- (-) --- (-) ACG (T) ACG (T) ACG (T) ACG (T) ACG (T) ACG (T) ACG (T) ACG (T) ACT (T) ACG (T) ACG (T) ACG (T) ACG (T) ACG (T) ACC (T) ACG (T) ACG (T) ACG (T) ACG (T) ACC (T) ACC (T) ACG (T) ACC (T) ACG (T) ACG (T) ACG (T) ACG (T) ACG (T) ACG (T) ACG (T) ACA (T) ACG (T) ACG (T) --- (-) ACG (T) ACG (T) ACG (T) ACG (T) ACG (T) ACG (T) ACG (T) ACG (T) --- (-) ACG (T) ACG (T) --- (-) ACG (T) ACG (T) ACG (T) ACG (T) ACG (T) ACG (T) ACG (T) ACG (T) ACC (T) 
    35      1   -37.7453429230   0.000000000000       0.0000  ACG (T) ACG (T) ACG (T) ACG (T) ACG (T) ACC (T) ACC (T) --- (-) --- (-) ACG (T) ACG (T) ACG (T) ACG (T) ACG (T) ACG (T) ACG (T) ATG (M) ACT (T) ACG (T) ACA (T) ACG (T) ACC (T) ACG (T) ACG (T) ACG (T) ACG (T) ACG (T) ACG (T) ACG (T) ATG (M) ACG (T) ACG (T) ACG (T) ACG (T) ACG (T) ACG (T) ACG (T) ACG (T) ACG (T) ACC (T) ACG (T) ACG (T) --- (-) ACG (T) ACG (T) ACG (T) ACG (T) --- (-) ACA (T) ACG (T) ACG (T) --- (-) ACG (T) ACG (T) --- (-) ACA (T) ACA (T) ACG (T) ACG (T) ACG (T) ACG (T) ACG (T) ACG (T) ACG (T) 
    36      1   -98.1247260402   0.000000000000       0.0000  ACG (T) CTG (L) ACG (T) GCT (A) GCG (A) GCG (A) GCG (A) --- (-) --- (-) CTG (L) CTG (L) CTG (L) CTG (L) GTG (V) CTG (L) CTG (L) CCC (P) ACT (T) GCG (A) GTG (V) GCG (A) GTG (V) GCG (A) CCG (P) GTG (V) GTG (V) GCT (A) ACG (T) CTG (L) CCG (P) GTG (V) GTG (V) ACG (T) ACG (T) GCT (A) GCG (A) GCA (A) GCC (A) ACG (T) GCG (A) GCT (A) ACG (T) --- (-) GCG (A) GCT (A) ACG (T) GCA (A) CCT (P) ACG (T) GCG (A) GCT (A) --- (-) GCA (A) GCC (A) --- (-) ACG (T) ACG (T) ACG (T) GCT (A) CCG (P) ACG (T) ACG (T) ACG (T) GCG (A) 
    37      1   -54.4025636385   0.000000000000       0.0000  ACT (T) ACC (T) ACC (T) ACG (T) ACG (T) GCC (A) GCC (A) --- (-) --- (-) ACC (T) ACC (T) ACC (T) ACC (T) ACC (T) ACC (T) ACC (T) ACA (T) TCG (S) ACG (T) TCA (S) ACG (T) ACT (T) ACG (T) ACG (T) ACG (T) ACG (T) ACG (T) ACC (T) ACG (T) ACG (T) ACG (T) ACG (T) ACT (T) ACC (T) ACG (T) ACG (T) ACG (T) ACG (T) ACC (T) ACG (T) ACT (T) ACC (T) --- (-) ACG (T) ACG (T) ACC (T) ACG (T) ACG (T) ACT (T) ACG (T) ACG (T) --- (-) ACG (T) ACG (T) --- (-) ACT (T) ACT (T) ACC (T) ACG (T) ACG (T) TCG (S) ACG (T) TCG (S) ACG (T) 
    38      1   -37.6667776402   0.000000000000       0.0000  ACT (T) ACT (T) ACT (T) ACC (T) ACC (T) ACC (T) ACC (T) ACC (T) ACT (T) ACT (T) ACT (T) ACT (T) ACT (T) ACT (T) ACT (T) ACT (T) ACT (T) ACA (T) ACG (T) ACT (T) ACG (T) ACT (T) ACG (T) ACG (T) ACG (T) ACC (T) ACC (T) ACT (T) ACG (T) ACG (T) ACT (T) ACT (T) ACT (T) ACC (T) ACC (T) ACC (T) ACC (T) ACC (T) ACT (T) ACC (T) ACC (T) ACT (T) ACT (T) ACC (T) ACC (T) ACC (T) ACC (T) ACC (T) ACT (T) ACC (T) ACC (T) ACC (T) ACC (T) ACC (T) ACT (T) ACT (T) ACT (T) ACC (T) ACC (T) ACG (T) ATT (I) ACG (T) ATT (I) ACT (T) 
    39      1   -47.4514165926   0.000000000000       0.0000  AGA (R) AGG (R) AGG (R) AGG (R) AGG (R) CGA (R) CGA (R) --- (-) --- (-) AGG (R) AGG (R) AGG (R) AGG (R) AGG (R) AGG (R) AGG (R) AGA (R) AGA (R) CGG (R) AGA (R) AGG (R) AGA (R) AGG (R) AGG (R) AGG (R) AGG (R) AGG (R) AGG (R) AGG (R) AGG (R) AGG (R) AGG (R) AGA (R) AGG (R) AGG (R) AGG (R) AGG (R) AGG (R) AGA (R) AGG (R) AGG (R) AGG (R) --- (-) AGG (R) AGG (R) AGG (R) AGG (R) AAT (N) AGA (R) AGG (R) AGG (R) --- (-) AGG (R) AGG (R) --- (-) AGA (R) AGA (R) AGG (R) AGG (R) CGG (R) AGG (R) CGG (R) AGG (R) AGG (R) 
    40      1   -22.8687092996   0.000000000117       0.0000  AGC (S) AGC (S) AGC (S) AGC (S) AGC (S) AGC (S) AGC (S) --- (-) --- (-) AGC (S) AGC (S) AGC (S) AGC (S) AGC (S) AGC (S) AGC (S) AGC (S) AGC (S) AGC (S) ACT (T) AGC (S) AGC (S) AGC (S) AGC (S) AGC (S) AGC (S) AGC (S) AGC (S) AGC (S) AGC (S) AGC (S) AGC (S) AGC (S) AGC (S) AGC (S) AGC (S) AGC (S) AGC (S) AGC (S) AGC (S) AGC (S) AGC (S) --- (-) AGC (S) AGC (S) AGC (S) AGC (S) --- (-) AGC (S) AGC (S) AGC (S) --- (-) AGC (S) AGC (S) --- (-) AGC (S) AGC (S) AGC (S) AGC (S) AGC (S) AGC (S) AGC (S) AGC (S) ACC (T) 
    41      1   -33.3920383292   0.000000000000       0.0000  AGC (S) AGC (S) AGC (S) AGC (S) AGC (S) AGC (S) AGC (S) --- (-) --- (-) AGC (S) AGC (S) AGC (S) AGC (S) AGC (S) AGC (S) AGC (S) AGC (S) TAC (Y) AGC (S) AGC (S) AGC (S) AGC (S) AGC (S) AGC (S) AGC (S) AGC (S) AGC (S) AGC (S) AGC (S) AGC (S) AGC (S) GGC (G) AGT (S) AGC (S) AGC (S) AGC (S) GGC (G) AGC (S) AGC (S) AGC (S) AGC (S) AGC (S) --- (-) AGC (S) AGC (S) AGC (S) GGC (G) AGC (S) AGC (S) AGC (S) AGC (S) --- (-) GGC (G) AGC (S) --- (-) AGC (S) AGC (S) AGC (S) AGC (S) AGC (S) AGC (S) AGC (S) AGC (S) GTC (V) 
    42      1   -55.3555350780   0.000000000000       0.0000  AGC (S) AGC (S) AGC (S) AGC (S) GGC (G) AAG (K) AGG (R) AGC (S) AGC (S) AGC (S) AGC (S) AGC (S) AGC (S) AGC (S) AGC (S) AGC (S) AGT (S) AGG (R) AGC (S) AGC (S) AGA (R) AGC (S) AGC (S) AGC (S) AGC (S) AGC (S) AGC (S) AGC (S) GCC (A) AGC (S) AGC (S) AGC (S) AGC (S) AGC (S) AGC (S) AGC (S) AGC (S) AGC (S) AGC (S) AGC (S) AGC (S) AGC (S) AGC (S) AGC (S) AGC (S) AGC (S) AGC (S) AGC (S) AGC (S) AGC (S) AGC (S) AGC (S) AGC (S) AGC (S) AGC (S) AGC (S) AGC (S) AGC (S) AGC (S) GCC (A) ACC (T) GCC (A) ACC (T) AGC (S) 
    43      1  -103.0831343432   0.000000000000       0.0000  AGC (S) CGA (R) AGG (R) TCT (S) TCG (S) CAA (Q) CAA (Q) --- (-) --- (-) AGG (R) AGG (R) AGG (R) AGG (R) AGG (R) AGG (R) AGG (R) TGC (C) GGA (G) CGA (R) CAA (Q) TCG (S) CGG (R) GCG (A) CGG (R) CGG (R) TCC (S) TCT (S) AGG (R) GCT (A) CGG (R) CGG (R) CGC (R) AGG (R) AGG (R) TCT (S) TCC (S) TCC (S) TCT (S) AGG (R) TCC (S) TCT (S) AGG (R) --- (-) TCC (S) TCT (S) AGG (R) TCC (S) TCG (S) AGC (S) TCC (S) TCT (S) --- (-) TCC (S) TCT (S) --- (-) AGC (S) AGC (S) AGG (R) TCT (S) CGC (R) CGC (R) CGC (R) CGC (R) CGC (R) 
    44      1   -92.9608024469   0.000000000000       0.0000  AGC (S) GCC (A) AGC (S) CGC (R) GCC (A) ATC (I) ACC (T) GCC (A) AGC (S) AGA (R) AGC (S) AGA (R) AGC (S) AGC (S) AGC (S) AGC (S) CGG (R) GAG (E) AGC (S) AGT (S) ACC (T) AGC (S) AGC (S) AGC (S) GGC (G) GCC (A) CGC (R) AGC (S) AGC (S) AGC (S) AGC (S) AGC (S) AGC (S) AGC (S) CAC (H) GCC (A) GCC (A) CGC (R) AGC (S) GCC (A) CGC (R) AGC (S) AGC (S) GTC (V) CAC (H) AGC (S) GCC (A) CGC (R) AAC (N) GCC (A) CAC (H) AGC (S) GCC (A) CGC (R) AGC (S) AAC (N) AAC (N) AGC (S) CAC (H) CGC (R) AGC (S) CGC (R) AGC (S) AGC (S) 
    45      1   -88.5969581360   0.000000000000       0.0000  AGC (S) GCC (A) GGC (G) GCC (A) GAC (D) AAA (K) AAC (N) GAC (D) GGC (G) GGC (G) GGC (G) GGC (G) GGC (G) GGC (G) GGC (G) GGC (G) CAG (Q) CGC (R) GCC (A) AAC (N) GAC (D) GGC (G) GCC (A) GCC (A) GAC (D) AAC (N) GCC (A) GGC (G) GCC (A) GCC (A) GCC (A) GAC (D) GGA (G) GGC (G) GCC (A) GAC (D) GAC (D) GCC (A) GGC (G) GAC (D) GCC (A) GGC (G) GGA (G) GAC (D) GCC (A) GGC (G) GAC (D) GCC (A) GGC (G) GAC (D) GCC (A) GGC (G) GAC (D) GCC (A) GGC (G) GGC (G) GGC (G) GGC (G) GCC (A) GCC (A) TCC (S) GCC (A) TCC (S) GAC (D) 
    46      1   -58.0998982017   0.000000000000       0.0000  AGC (S) GGC (G) AGC (S) ACG (T) ACC (T) CGG (R) CGG (R) --- (-) --- (-) AGC (S) AGC (S) AGC (S) AGC (S) AGC (S) AGC (S) AGC (S) CAT (H) CGC (R) CGG (R) AGC (S) AGC (S) AGC (S) GCC (A) CGC (R) GGC (G) ACC (T) ACG (T) AGC (S) CGC (R) CGC (R) GGC (G) AGC (S) AGC (S) AGC (S) ACG (T) ACC (T) ACC (T) ACG (T) AGC (S) ACC (T) ACG (T) AGC (S) --- (-) ACC (T) ACG (T) AGC (S) ACC (T) ACC (T) AGC (S) ACC (T) ACG (T) --- (-) ACC (T) ACG (T) --- (-) AGC (S) AGC (S) AGC (S) ACG (T) CGC (R) GGC (G) CGC (R) GGC (G) GGC (G) 
    47      1   -41.3920158109   0.000000000000       0.0000  AGC (S) GGC (G) GGC (G) GGC (G) GAC (D) GAC (D) GAC (D) GGC (G) GGC (G) GGC (G) GGC (G) GGC (G) GGC (G) GGC (G) GGC (G) GGC (G) GGC (G) GGT (G) GGC (G) AAC (N) GGA (G) GGC (G) GGC (G) GGC (G) GGC (G) GAC (D) GGC (G) GGC (G) GGC (G) GGC (G) GGC (G) GGC (G) GGC (G) GGC (G) GGC (G) GAC (D) GAC (D) GGC (G) GGC (G) GGC (G) GGC (G) GGC (G) GGC (G) GAC (D) GGC (G) GGC (G) GAC (D) GGC (G) GGC (G) GAC (D) GGC (G) GGC (G) GAC (D) GGC (G) GGC (G) GGC (G) GGC (G) GGC (G) GGC (G) GGC (G) GGC (G) GGC (G) GGC (G) GGC (G) 
    48      1   -42.9406018589   0.000000000000       0.0000  AGC (S) GGC (G) GGC (G) GGC (G) GGG (G) GTC (V) GTC (V) --- (-) --- (-) GGC (G) GGC (G) GGC (G) GGC (G) GGC (G) GGC (G) GGC (G) TAC (Y) GGC (G) GAT (D) GGC (G) GGC (G) GGC (G) GGT (G) GGC (G) GGC (G) GGG (G) GGC (G) GGC (G) GGC (G) GGC (G) GGC (G) GGC (G) GGC (G) GGC (G) GGC (G) GGC (G) GGC (G) GGC (G) GGC (G) GGC (G) GGC (G) GGC (G) --- (-) GGC (G) GGC (G) GGC (G) GGC (G) GGC (G) AGC (S) GGC (G) GGC (G) --- (-) GGC (G) GGC (G) --- (-) AGC (S) AGC (S) GGC (G) GGC (G) GGC (G) GGC (G) GGC (G) GGC (G) GGC (G) 
    49      1   -34.5684257072   0.000000000000       0.0000  AGG (R) AGG (R) AGG (R) CGC (R) CGC (R) CGG (R) CGG (R) CGC (R) AGG (R) AGG (R) AGG (R) AGG (R) CGG (R) CGG (R) AGG (R) AGG (R) CGG (R) AGG (R) CGC (R) CGC (R) CGC (R) AGG (R) CGC (R) CGC (R) CGG (R) CGC (R) CGC (R) AGG (R) CGC (R) CGC (R) CGG (R) CGG (R) AGG (R) AGG (R) CGC (R) CGC (R) CGC (R) CGC (R) AGG (R) CGC (R) CGC (R) AGG (R) AGG (R) CGC (R) CGC (R) AGG (R) CGC (R) CGC (R) AGG (R) CGC (R) CGC (R) AGG (R) CGC (R) CGC (R) AGG (R) AGG (R) AGG (R) AGG (R) CGC (R) CGC (R) CGC (R) CGC (R) CGC (R) CGG (R) 
    50      1   -82.1269834471   0.000000000000       0.0000  AGG (R) AGG (R) AGG (R) GCC (A) TCC (S) AGA (R) AGA (R) --- (-) --- (-) AGG (R) AGG (R) AGG (R) AGG (R) AGG (R) AGG (R) AGG (R) AGC (S) --- (-) GCC (A) AGA (R) GCG (A) AGA (R) GTG (V) CCG (P) AGG (R) TCC (S) GCC (A) AGG (R) GCC (A) CCG (P) AGG (R) AGG (R) AGG (R) AGG (R) GCC (A) TCC (S) GCC (A) GCC (A) AAG (K) TCC (S) GCC (A) AGG (R) --- (-) TCC (S) GCC (A) AGG (R) GCC (A) AGG (R) AGG (R) TCC (S) GCC (A) --- (-) GCC (A) GCC (A) --- (-) AGG (R) AGG (R) AGG (R) GCC (A) TCC (S) AGG (R) GTC (V) AGG (R) AGG (R) 
    51      1   -82.1663188452   0.000000000000       0.0000  AGG (R) AGG (R) AGG (R) GCT (A) GCT (A) AAG (K) AAG (K) --- (-) --- (-) AGG (R) AGG (R) AGG (R) AGG (R) AGG (R) AGG (R) AGG (R) GTG (V) CGT (R) ACG (T) GAG (E) AGC (S) AAG (K) GCC (A) GCC (A) GGG (G) GCC (A) GTT (V) AGG (R) GCC (A) GCC (A) AGG (R) AGG (R) AGG (R) AGG (R) GCT (A) GCC (A) GCC (A) GCT (A) AGG (R) GCC (A) GCT (A) AGG (R) --- (-) GCC (A) GCT (A) AGG (R) GCC (A) TCA (S) AGG (R) GCC (A) GCT (A) --- (-) GCC (A) GCT (A) --- (-) AGG (R) AGG (R) AGG (R) GCT (A) GCC (A) AAG (K) GCC (A) AAG (K) AGG (R) 
    52      1   -95.8063843172   0.000000000000       0.0000  AGT (S) ACG (T) AGT (S) ACA (T) ACT (T) ACC (T) ACC (T) --- (-) --- (-) AGC (S) AGT (S) AGC (S) AGT (S) AGT (S) AGT (S) AGC (S) ACA (T) ACG (T) GCA (A) ACC (T) ACG (T) ACT (T) ACC (T) ACG (T) ACG (T) ACA (T) ACA (T) AGT (S) ACC (T) ACC (T) ACG (T) GCC (A) TGT (C) AGT (S) ACA (T) ACA (T) ACA (T) ACA (T) AGT (S) ACC (T) ACA (T) AGT (S) --- (-) ACA (T) ACA (T) AGT (S) ACA (T) TCA (S) AGT (S) ACA (T) ACA (T) --- (-) ACA (T) ACA (T) --- (-) AGT (S) AGT (S) AGT (S) ACA (T) ACC (T) ACA (T) GCC (A) ACA (T) ACT (T) 
    53      1   -45.8383196638   0.000000000000       0.0000  AGT (S) AGC (S) AGC (S) GCA (A) GCA (A) GGA (G) GGA (G) GCA (A) AGC (S) AGC (S) AGC (S) AGC (S) AGC (S) AGC (S) AGC (S) AGC (S) GGC (G) GTC (V) ACT (T) GGC (G) ACG (T) AGC (S) ACG (T) ACG (T) AGC (S) GCA (A) GCA (A) AGC (S) ACG (T) ACG (T) AGC (S) AGC (S) AGC (S) AGC (S) GCA (A) GCA (A) GCA (A) GCA (A) AGC (S) GCA (A) GCA (A) AGC (S) AGC (S) GCA (A) GCA (A) AGC (S) GCA (A) GCA (A) AGT (S) GCA (A) GCA (A) AGC (S) GCA (A) GCA (A) AGC (S) AGT (S) AGT (S) AGC (S) GCA (A) ACG (T) AGC (S) ACG (T) AGC (S) AGC (S) 
    54      1   -61.0049410616   0.000000000000       0.0000  AGT (S) AGT (S) AGC (S) ACC (T) GCC (A) AGC (S) AGC (S) GCC (A) AGC (S) CGT (R) CGT (R) CGT (R) CGT (R) --- (-) CGT (R) CGT (R) AGT (S) AGT (S) ACC (T) AGT (S) GCG (A) AGT (S) ACC (T) ACG (T) AGT (S) GCC (A) ACC (T) AGC (S) GCC (A) ACG (T) AGT (S) AGT (S) AGT (S) AGC (S) ACC (T) GCC (A) GCC (A) GCC (A) AGC (S) GCC (A) ACC (T) AGC (S) AGT (S) GCC (A) ACC (T) AGC (S) GCC (A) GCC (A) AGC (S) GCC (A) ACC (T) AGC (S) GCC (A) GCC (A) AGC (S) AGC (S) AGC (S) AGC (S) ACC (T) GCG (A) AGT (S) GCG (A) AGT (S) AGC (S) 
    55      1   -21.3688193197   0.000000000524       0.0000  ATA (I) ATA (I) ATA (I) ATC (I) ATC (I) ATA (I) ATA (I) ATC (I) ATA (I) ATC (I) ATC (I) ATC (I) ATC (I) ATC (I) ATC (I) ATC (I) ATA (I) ATA (I) ATC (I) ATA (I) ATC (I) ATA (I) ATC (I) ATC (I) ATC (I) ATC (I) ATC (I) ATA (I) ATC (I) ATC (I) ATC (I) ATC (I) ATA (I) ATA (I) ATC (I) ATC (I) ATC (I) ATC (I) ATA (I) ATC (I) ATC (I) ATA (I) ATA (I) ATC (I) ATC (I) ATA (I) ATC (I) ATC (I) ATA (I) ATC (I) ATC (I) ATA (I) ATC (I) ATC (I) ATA (I) ATA (I) ATA (I) ATA (I) ATC (I) ATC (I) ATC (I) ATC (I) ATC (I) ATC (I) 
    56      1   -46.3176286578   0.000000000000       0.0000  ATA (I) ATA (I) ATA (I) GTG (V) GTG (V) ATT (I) ATT (I) --- (-) --- (-) ATA (I) ATA (I) ATA (I) ATA (I) ATA (I) ATA (I) ATA (I) ATC (I) GTT (V) GTT (V) ATT (I) GTG (V) ATA (I) GTC (V) GTG (V) ATC (I) GTG (V) GTG (V) ATA (I) GTG (V) GTG (V) ATC (I) ATC (I) ATA (I) ATA (I) GTG (V) GTG (V) GTG (V) GTG (V) ATA (I) GTG (V) GTC (V) ATA (I) GTA (V) GTG (V) GTG (V) ATA (I) GTG (V) GTG (V) ATA (I) GTG (V) GTG (V) --- (-) GTG (V) GTG (V) --- (-) ATA (I) ATA (I) ATA (I) GTG (V) GTG (V) ATT (I) GTG (V) ATT (I) ATC (I) 
    57      1   -49.8928616285   0.000000000000       0.0000  ATA (I) ATA (I) ATA (I) GTG (V) GTG (V) GTG (V) GTG (V) GTG (V) ATA (I) ATA (I) ATT (I) ATA (I) ATA (I) ATA (I) ATT (I) ATA (I) GTG (V) GTT (V) GTG (V) ATA (I) ATG (M) ATA (I) GTG (V) GTG (V) ATC (I) GTG (V) GTG (V) ATA (I) GTC (V) GTG (V) ATT (I) ATT (I) ATA (I) ATA (I) GTG (V) GTG (V) GTG (V) GTG (V) ATA (I) GTG (V) GTG (V) ATA (I) ATA (I) GTG (V) GTG (V) ATA (I) GTG (V) GTG (V) GTA (V) GTG (V) GTG (V) ATA (I) GTG (V) GTG (V) ATA (I) GTA (V) GTA (V) ATA (I) GTG (V) GTG (V) ATT (I) GTG (V) ATT (I) ATC (I) 
    58      1   -57.8470688802   0.000000000000       0.0000  ATA (I) ATC (I) GTG (V) GTG (V) GTG (V) ATA (I) ATA (I) --- (-) --- (-) ATA (I) ATA (I) ATA (I) ATA (I) ATA (I) ATA (I) GTA (V) GTA (V) GTA (V) GTC (V) ATA (I) GTG (V) ATA (I) GTG (V) GTG (V) GTC (V) GTG (V) GTC (V) GTG (V) GTG (V) GTG (V) TTC (F) GTC (V) ATA (I) GTG (V) GTC (V) GTG (V) GTG (V) GTC (V) GTG (V) GTG (V) GTC (V) GTG (V) --- (-) GTG (V) GTC (V) GTG (V) GTG (V) --- (-) ATA (I) GTG (V) GTC (V) --- (-) GTG (V) GTC (V) --- (-) ATA (I) ATA (I) GTG (V) GTC (V) GTG (V) GTC (V) GTG (V) GTC (V) GTC (V) 
    59      1   -52.4460111125   0.000000000000       0.0000  ATC (I) AGC (S) AGC (S) AGT (S) AGC (S) AGC (S) AGC (S) --- (-) --- (-) AGC (S) AGC (S) AGC (S) AGC (S) AGC (S) AGC (S) AGC (S) GGT (G) AGT (S) AGC (S) AGC (S) AAC (N) AGC (S) AGC (S) AGC (S) AGC (S) AGC (S) AGC (S) AGC (S) AGT (S) AAC (N) AGC (S) AGC (S) AGC (S) AGC (S) AGC (S) AGC (S) AGC (S) AGC (S) AGC (S) AGC (S) AGC (S) AGC (S) --- (-) AGC (S) AGC (S) AGC (S) AGC (S) TCG (S) ATT (I) AGC (S) AGC (S) --- (-) AGC (S) AGC (S) --- (-) ATT (I) ATT (I) AGC (S) AGC (S) AGC (S) AGC (S) AGC (S) AGC (S) AGC (S) 
    60      1   -30.0644621595   0.000000000000       0.0000  ATC (I) ATC (I) ATC (I) ATA (I) ATA (I) ATA (I) ATA (I) --- (-) --- (-) ATA (I) ATT (I) ATA (I) ATA (I) ATA (I) ATT (I) ATA (I) ATA (I) ATA (I) ATA (I) ATC (I) ATA (I) ATC (I) NNN (-) ATC (I) ATC (I) ATA (I) ATA (I) ATC (I) ATC (I) ATC (I) ATC (I) ATC (I) ATC (I) ATC (I) ATA (I) ATA (I) ATA (I) ATA (I) ATC (I) ATA (I) ATA (I) ATC (I) --- (-) ATA (I) ATA (I) ATC (I) ATA (I) ATA (I) ATC (I) ATA (I) ATA (I) --- (-) ATA (I) ATA (I) --- (-) ATC (I) ATC (I) ATC (I) ATA (I) ATC (I) ATC (I) ATC (I) ATC (I) ATC (I) 
    61      1   -21.8837202659   0.000000000313       0.0000  ATC (I) ATC (I) ATC (I) ATC (I) ATA (I) ATC (I) ATC (I) ATA (I) ATC (I) ATC (I) ATC (I) ATC (I) ATC (I) ATC (I) ATC (I) ATC (I) ATC (I) ATA (I) ATC (I) ATT (I) ATC (I) ATC (I) ATC (I) ATC (I) ATC (I) ATA (I) ATC (I) ATC (I) ATC (I) ATC (I) ATC (I) ATC (I) ATC (I) ATC (I) ATC (I) ATA (I) ATA (I) ATC (I) ATC (I) ATA (I) ATC (I) ATC (I) ATC (I) ATA (I) ATC (I) ATC (I) ATA (I) ATC (I) ATC (I) ATA (I) ATC (I) ATC (I) ATA (I) ATC (I) ATC (I) ATC (I) ATC (I) ATC (I) ATC (I) ATC (I) ATC (I) ATC (I) ATC (I) ATC (I) 
    62      1   -34.5897840453   0.000000000000       0.0000  ATC (I) ATC (I) ATC (I) ATC (I) ATC (I) ATA (I) ATA (I) --- (-) --- (-) ATC (I) ATC (I) ATC (I) ATC (I) ATC (I) ATC (I) ATC (I) ATC (I) ATC (I) GTC (V) ATC (I) ATC (I) ATC (I) ATC (I) GTG (V) ATC (I) ATG (M) ATC (I) ATC (I) GTG (V) GTG (V) ATC (I) ATC (I) ATC (I) ATC (I) ATC (I) ATC (I) ATC (I) ATC (I) ATC (I) ATC (I) ATC (I) ATC (I) --- (-) ATC (I) ATC (I) ATC (I) ATC (I) --- (-) ATC (I) ATC (I) ATC (I) --- (-) ATC (I) ATC (I) --- (-) ATC (I) ATC (I) ATC (I) ATC (I) CTC (L) ATC (I) CTC (L) ATC (I) ATC (I) 
    63      1   -56.0198161541   0.000000000000       0.0000  ATC (I) ATC (I) ATC (I) ATC (I) GTC (V) ATC (I) ATC (I) --- (-) --- (-) ATC (I) ATC (I) ATC (I) ATC (I) ATC (I) ATC (I) ATC (I) ATT (I) ATA (I) ATC (I) ATC (I) GTC (V) ATC (I) GCA (A) GTC (V) GTC (V) ATC (I) ATC (I) ATC (I) GTT (V) GTC (V) GTC (V) GTG (V) ATC (I) ATC (I) ATC (I) ATC (I) ATC (I) ATC (I) ATC (I) GTC (V) ATC (I) GTC (V) --- (-) ATC (I) ATC (I) ATC (I) ATC (I) ATC (I) ATC (I) ATC (I) ATC (I) --- (-) ATC (I) ATC (I) --- (-) ATC (I) ATC (I) ATC (I) ATC (I) ATC (I) GTC (V) ATC (I) GTC (V) GTG (V) 
    64      1   -31.9712150861   0.000000000000       0.0000  ATC (I) ATC (I) ATC (I) ATC (I) GTC (V) ATC (I) ATC (I) GTC (V) ATC (I) ATC (I) ATC (I) ATC (I) ATC (I) ATC (I) ATC (I) ATC (I) ATC (I) ATC (I) ATC (I) ATC (I) ACC (T) ATC (I) ATT (I) ATC (I) ATC (I) GTC (V) ATC (I) ATC (I) ATC (I) ATC (I) ATT (I) ATC (I) ATC (I) ATC (I) ATC (I) GTC (V) GTC (V) ATT (I) ATC (I) GTC (V) ATC (I) ATC (I) ATC (I) GTC (V) ATC (I) ATC (I) GTC (V) ATT (I) ATC (I) GTC (V) ATC (I) ATC (I) GTC (V) ATT (I) ATC (I) ATC (I) ATC (I) ATC (I) ATC (I) ATC (I) ATC (I) ATC (I) ATC (I) ATC (I) 
    65      1   -42.8938760931   0.000000000000       0.0000  ATC (I) ATC (I) ATC (I) CTC (L) CTG (L) TTG (L) TTG (L) --- (-) --- (-) ATC (I) ATC (I) ATC (I) ATC (I) ATC (I) ATC (I) ATC (I) CTG (L) TTG (L) TTG (L) ATC (I) CTG (L) ATC (I) CTG (L) CTG (L) CTC (L) CTG (L) CTG (L) ATC (I) CTG (L) CTG (L) ATC (I) ATT (I) ATC (I) ATC (I) CTG (L) CTG (L) CTG (L) CTG (L) ATC (I) CTG (L) CTG (L) ATC (I) --- (-) CTG (L) CTG (L) ATC (I) CTG (L) --- (-) ATC (I) CTG (L) CTG (L) --- (-) CTG (L) CTG (L) --- (-) ATC (I) ATC (I) ATC (I) CTG (L) GTG (V) ATC (I) GTC (V) ATC (I) ATT (I) 
    66      1   -68.4014805163   0.000000000000       0.0000  ATC (I) ATC (I) ATC (I) CTC (L) GTC (V) ATA (I) ATA (I) --- (-) --- (-) ATC (I) GTC (V) ATC (I) ATC (I) GTC (V) GTC (V) GTC (V) CTC (L) CTC (L) ATC (I) ATC (I) GCC (A) GTC (V) GTC (V) GTC (V) GTC (V) GTC (V) CTC (L) ATC (I) GTC (V) GTC (V) GTC (V) ATC (I) ATC (I) ATT (I) CTC (L) GTC (V) GTC (V) CTC (L) ATC (I) GTC (V) CTC (L) ATC (I) --- (-) GTC (V) CTC (L) ATT (I) GTC (V) CCG (P) ATC (I) GTC (V) CTC (L) --- (-) GTC (V) CTC (L) --- (-) ATC (I) ATC (I) ATT (I) CTC (L) GCA (A) ATC (I) GCG (A) ATC (I) ATC (I) 
    67      1   -62.9626342914   0.000000000000       0.0000  ATC (I) ATC (I) ATC (I) GCG (A) GTG (V) ATT (I) ATT (I) --- (-) --- (-) ATC (I) GTC (V) ATC (I) ATC (I) ATC (I) GTC (V) GTC (V) ACG (T) ATC (I) ACG (T) ATC (I) GTG (V) ATC (I) GTG (V) GTG (V) ATC (I) GTG (V) GTG (V) ATC (I) GTG (V) GTG (V) ATC (I) GTC (V) ATC (I) ATC (I) GTG (V) GTG (V) GTG (V) GTG (V) ATC (I) GTG (V) GTG (V) ATC (I) --- (-) GTG (V) GTG (V) ATC (I) GTG (V) GGT (G) GTC (V) GTG (V) GTG (V) --- (-) GTG (V) GTG (V) --- (-) GTC (V) GTC (V) ATC (I) GTG (V) GTG (V) GTG (V) GTG (V) GTG (V) GTC (V) 
    68      1   -27.2772434844   0.000000000001       0.0000  ATC (I) ATC (I) ATC (I) GTT (V) GTC (V) ATC (I) ATC (I) GTC (V) ATC (I) ATC (I) ATC (I) ATC (I) ATC (I) ATC (I) ATC (I) ATC (I) GTC (V) ATC (I) GTC (V) ATC (I) GTG (V) ATC (I) ATC (I) GTC (V) ATC (I) GTC (V) GTC (V) ATC (I) GTC (V) GTC (V) ATC (I) ATC (I) ATC (I) ATC (I) GTC (V) GTC (V) GTC (V) GTC (V) ATC (I) GTC (V) GTC (V) ATC (I) ATC (I) GTC (V) GTC (V) ATC (I) GTC (V) GTC (V) ATC (I) GTC (V) GTC (V) ATC (I) GTC (V) GTC (V) ATC (I) ATC (I) ATC (I) ATC (I) GTC (V) GTC (V) ATC (I) GTC (V) ATC (I) ATC (I) 
    69      1   -45.1249605898   0.000000000000       0.0000  ATC (I) ATC (I) ATC (I) GTT (V) GTG (V) ATC (I) ATC (I) --- (-) --- (-) ATC (I) ATC (I) ATC (I) ATC (I) ATC (I) ATC (I) ATC (I) GTG (V) ATC (I) ATC (I) ATC (I) CTC (L) ATC (I) CTG (L) ATC (I) ATC (I) GTG (V) GTC (V) ATC (I) GTC (V) ATC (I) ATC (I) ATC (I) ATC (I) ATC (I) GTC (V) GTG (V) GTG (V) GTA (V) ATC (I) GTG (V) GTC (V) ATC (I) --- (-) GTG (V) GTC (V) ATC (I) GTG (V) GTA (V) ATC (I) GTG (V) GTC (V) --- (-) GTG (V) GTA (V) --- (-) ATC (I) ATC (I) ATC (I) GTC (V) GTC (V) ATC (I) GTC (V) ATC (I) ATC (I) 
    70      1   -35.2276751789   0.000000000000       0.0000  ATC (I) GTC (V) ATC (I) GTC (V) GTC (V) GTC (V) GTC (V) GTC (V) ATC (I) ATC (I) ATC (I) ATC (I) ATC (I) ATC (I) ATC (I) ATC (I) GTC (V) ATA (I) GTC (V) GTC (V) GTC (V) GTC (V) GTG (V) GTC (V) GTG (V) GTC (V) GTC (V) ATC (I) GTC (V) GTC (V) GTC (V) GTC (V) ATC (I) ATC (I) GTC (V) GTC (V) GTC (V) GTC (V) ATC (I) GTC (V) GTC (V) ATC (I) ATC (I) GTC (V) GTC (V) ATC (I) GTC (V) GTC (V) GTC (V) GTC (V) GTC (V) ATC (I) GTC (V) GTC (V) ATC (I) GTC (V) GTC (V) ATC (I) GTC (V) GTG (V) GTC (V) GTG (V) GTC (V) GTC (V) 
    71      1   -58.0763334450   0.000000000000       0.0000  ATC (I) GTG (V) ATC (I) CTC (L) GTC (V) GTT (V) GTT (V) --- (-) --- (-) ATC (I) ATC (I) ATC (I) ATC (I) ATC (I) ATC (I) ATC (I) ACC (T) ATA (I) CTC (L) GTC (V) GCC (A) GTC (V) GTG (V) GCC (A) GTC (V) GTC (V) GTC (V) ATC (I) GCC (A) GCC (A) GTC (V) GTC (V) ATC (I) ATC (I) GTC (V) GTC (V) GTC (V) GTA (V) ATC (I) GCC (A) GTC (V) ATC (I) --- (-) GTC (V) GTC (V) ATC (I) GTC (V) --- (-) ATC (I) GTC (V) GTC (V) --- (-) GTC (V) GTA (V) --- (-) ATC (I) ATC (I) ATC (I) GTC (V) GCC (A) GTC (V) GCC (A) GTC (V) GTC (V) 
    72      1   -52.8662375434   0.000000000000       0.0000  ATC (I) GTG (V) CTC (L) CTT (L) CTC (L) ATC (I) ATC (I) CTC (L) CTC (L) GTC (V) GTC (V) GTC (V) GTC (V) GTC (V) GTC (V) GTC (V) ATA (I) ATG (M) GTC (V) GTT (V) CTC (L) GTC (V) CTC (L) CTC (L) ATC (I) CTC (L) CTT (L) CTC (L) CTC (L) CTC (L) GTC (V) GTC (V) TTC (F) CTC (L) CTT (L) CTC (L) CTC (L) CTT (L) CTC (L) CTC (L) CTT (L) CTC (L) TTC (F) CTC (L) CTT (L) CTC (L) CTC (L) CTT (L) ATC (I) CTC (L) CTT (L) CTC (L) CTC (L) CTT (L) CTC (L) ATC (I) ATC (I) CTC (L) CTT (L) CTG (L) GTC (V) CTG (L) GTC (V) GTC (V) 
    73      1   -20.4911712039   0.000000001261       0.0000  ATC (I) TTC (F) TTC (F) TTC (F) TTC (F) TTC (F) TTC (F) TTC (F) TTC (F) TTC (F) TTC (F) TTC (F) TTC (F) TTC (F) TTC (F) TTC (F) TTC (F) TTC (F) TTC (F) TTC (F) TTC (F) TTC (F) TTG (L) TTC (F) TTC (F) TTC (F) TTC (F) TTC (F) TTC (F) TTC (F) TTC (F) TTC (F) TTC (F) TTC (F) TTC (F) TTC (F) TTC (F) TTC (F) TTC (F) TTC (F) TTC (F) TTC (F) TTC (F) TTC (F) TTC (F) TTC (F) TTC (F) TTC (F) ATC (I) TTC (F) TTC (F) TTC (F) TTC (F) TTC (F) TTC (F) ATC (I) ATC (I) TTC (F) TTC (F) TTC (F) TTC (F) TTC (F) TTC (F) TTC (F) 
    74      1   -36.4846131306   0.000000000000       0.0000  ATG (M) ATC (I) ATC (I) ATC (I) ATC (I) ATC (I) ATC (I) --- (-) --- (-) ATC (I) ATC (I) ATC (I) ATT (I) ATT (I) ATC (I) ATC (I) ATT (I) ATC (I) ATA (I) ATT (I) ATC (I) ATC (I) ATC (I) ATC (I) ATC (I) ATC (I) ATC (I) ATC (I) ATC (I) ATC (I) ATC (I) ATC (I) ATC (I) ATC (I) ATC (I) ATC (I) ATC (I) ATC (I) ATC (I) ATC (I) ATC (I) ATC (I) --- (-) ATC (I) ATC (I) ATC (I) ATC (I) --- (-) ATG (M) ATC (I) ATC (I) --- (-) ATC (I) ATC (I) --- (-) ATG (M) ATG (M) ATC (I) ATC (I) GTC (V) ATC (I) GTC (V) ATC (I) GTC (V) 
    75      1   -18.7129075765   0.000000007466       0.0000  ATG (M) ATG (M) ATG (M) ATG (M) ATG (M) ATG (M) ATG (M) --- (-) --- (-) ATG (M) ATG (M) ATG (M) ATG (M) ATG (M) ATG (M) ATG (M) ATG (M) ATA (I) ATG (M) ATG (M) ATG (M) ATG (M) ATG (M) ATG (M) ATG (M) ATG (M) ATG (M) ATG (M) ATG (M) ATG (M) ATG (M) ATG (M) ATG (M) ATG (M) ATG (M) ATG (M) ATG (M) ATG (M) ATG (M) ATG (M) ATG (M) ATG (M) TTG (L) ATG (M) ATG (M) ATG (M) ATG (M) ATG (M) ATG (M) ATG (M) ATG (M) --- (-) ATG (M) ATG (M) --- (-) ATG (M) ATG (M) ATG (M) ATG (M) ATG (M) ATG (M) ATG (M) ATG (M) ATG (M) 
    76      1   -12.8719944901   0.000002568998       0.0009  ATG (M) ATG (M) ATG (M) ATG (M) ATG (M) ATG (M) ATG (M) --- (-) --- (-) ATG (M) ATG (M) ATG (M) ATG (M) ATG (M) ATG (M) ATG (M) ATG (M) ATG (M) ATG (M) ATG (M) ATG (M) ATG (M) ATG (M) ATG (M) ATG (M) ATG (M) ATG (M) ATG (M) ATG (M) ATG (M) ATG (M) ATG (M) ATG (M) ATG (M) ATG (M) ATG (M) ATG (M) ATG (M) ATG (M) ATG (M) ATG (M) ATG (M) --- (-) ATG (M) ATG (M) ATG (M) ATG (M) ACG (T) ATG (M) ATG (M) ATG (M) --- (-) ATG (M) ATG (M) --- (-) ATG (M) ATG (M) ATG (M) ATG (M) ATG (M) ATG (M) ATG (M) ATG (M) ATG (M) 
    77      1   -29.8467512031   0.000000000000       0.0000  ATG (M) ATG (M) ATG (M) ATG (M) ATG (M) ATG (M) ATG (M) --- (-) --- (-) ATG (M) ATG (M) ATG (M) ATG (M) ATG (M) ATG (M) ATG (M) ATT (I) GTG (V) ATG (M) ATG (M) ATG (M) ATG (M) ATG (M) ATG (M) ATG (M) ATG (M) ATG (M) ATG (M) GTG (V) ATG (M) ATG (M) ATG (M) ATG (M) ATG (M) ATG (M) ATG (M) ATG (M) ATG (M) ATG (M) ATG (M) ATG (M) ATG (M) --- (-) ATG (M) ATG (M) ATG (M) ATG (M) TCA (S) ATG (M) ATG (M) ATG (M) --- (-) ATG (M) ATG (M) --- (-) ATG (M) ATG (M) ATG (M) ATG (M) ATG (M) ATG (M) ATG (M) ATG (M) ATG (M) 
    78      2    -9.7524371736   0.000058152763       0.0195  ATG (M) ATG (M) ATG (M) ATG (M) ATG (M) ATG (M) ATG (M) ATG (M) ATG (M) ATG (M) ATG (M) ATG (M) ATG (M) ATG (M) ATG (M) ATG (M) ATG (M) ATG (M) ATG (M) ATG (M) ATG (M) ATG (M) ATG (M) ATG (M) ATG (M) ATG (M) ATG (M) ATG (M) ATG (M) ATG (M) ATG (M) ATG (M) ATG (M) ATG (M) ATG (M) ATG (M) ATG (M) ATG (M) ATG (M) ATG (M) ATG (M) ATG (M) ATG (M) ATG (M) ATG (M) ATG (M) ATG (M) ATG (M) ATG (M) ATG (M) ATG (M) ATG (M) ATG (M) ATG (M) ATG (M) ATG (M) ATG (M) ATG (M) ATG (M) ATG (M) ATG (M) ATG (M) ATG (M) ATG (M) 
    79      1   -50.3455132550   0.000000000000       0.0000  ATG (M) ATG (M) ATG (M) CCA (P) CCG (P) TTC (F) TTC (F) CCG (P) ATG (M) TTG (L) TTG (L) TTG (L) ATG (M) --- (-) TTG (L) TTG (L) CTT (L) GTC (V) CCG (P) ATG (M) CCG (P) ATG (M) CCA (P) GCG (A) ATG (M) CCG (P) CCA (P) ATG (M) GCG (A) GCG (A) ATG (M) ATG (M) ATG (M) ATG (M) CCA (P) CCG (P) CCG (P) CCA (P) ATG (M) CCG (P) CCA (P) ATG (M) ATG (M) CCG (P) CCA (P) ATG (M) CCG (P) CCA (P) GTG (V) CCG (P) CCA (P) ATG (M) CCG (P) CCA (P) ATG (M) GTG (V) GTG (V) ATG (M) CCA (P) GCG (A) ATG (M) GCG (A) ATG (M) ATG (M) 
    80      1   -27.8375642714   0.000000000001       0.0000  ATG (M) ATG (M) ATG (M) GTG (V) ATG (M) ATG (M) ATG (M) --- (-) --- (-) ATG (M) ATG (M) ATG (M) ATG (M) ATG (M) ATG (M) ATG (M) ATG (M) CTG (L) GTC (V) ATG (M) GTG (V) ATG (M) GTG (V) GTG (V) ATG (M) ATG (M) GTG (V) ATG (M) GTG (V) ATG (M) ATG (M) ATG (M) ATG (M) ATG (M) GTG (V) ATG (M) ATG (M) GTG (V) ATG (M) ATG (M) GTG (V) ATG (M) --- (-) ATG (M) GTG (V) ATG (M) ATG (M) GTG (V) ATG (M) ATG (M) GTG (V) --- (-) ATG (M) GTG (V) --- (-) ATG (M) ATG (M) ATG (M) GTG (V) GTG (V) ATG (M) GTG (V) ATG (M) ATG (M) 
    81      1   -61.7518395178   0.000000000000       0.0000  ATG (M) ATG (M) ATG (M) TGC (C) GGC (G) ATA (I) ATA (I) --- (-) --- (-) ATG (M) ATG (M) ATG (M) ATG (M) ATG (M) ATG (M) ATG (M) GTT (V) ATG (M) AGT (S) ATC (I) GCC (A) ATG (M) GGC (G) GTC (V) ATG (M) GGC (G) TGC (C) ATG (M) GGC (G) GGC (G) ATG (M) ATG (M) GTC (V) ATG (M) TGC (C) GGC (G) GGC (G) TGC (C) ATG (M) GGC (G) TGC (C) ATG (M) --- (-) GGC (G) TGC (C) ATG (M) GGC (G) TCA (S) ATG (M) GGC (G) TGC (C) --- (-) GGC (G) TGC (C) --- (-) ATG (M) ATG (M) ATG (M) TGC (C) GGC (G) ATG (M) GGC (G) ATG (M) ATG (M) 
    82      1   -31.5488165112   0.000000000000       0.0000  ATG (M) CTC (L) ATG (M) ATG (M) CTG (L) ATG (M) ATG (M) CTG (L) ATG (M) ATG (M) ATG (M) ATG (M) ATG (M) ATG (M) ATG (M) ATG (M) ATG (M) ATG (M) ATG (M) ATG (M) ACG (T) CTG (L) ATG (M) ATG (M) CTC (L) CTG (L) ATG (M) ATG (M) ATG (M) ATG (M) CTC (L) CTC (L) ATG (M) ATG (M) ATG (M) CTG (L) CTG (L) ATG (M) ATG (M) CTG (L) ATG (M) ATG (M) ATG (M) CTG (L) ATG (M) ATG (M) CTG (L) ATG (M) ATG (M) CTG (L) ATG (M) ATG (M) CTG (L) ATG (M) ATG (M) ATG (M) ATG (M) ATG (M) ATG (M) ATG (M) CTC (L) ATG (M) CTC (L) CTC (L) 
    83      1   -68.7651829678   0.000000000000       0.0000  ATG (M) GCG (A) ATG (M) GGA (G) GGG (G) GGG (G) GGG (G) --- (-) --- (-) GCC (A) GCC (A) GCC (A) GCC (A) GCC (A) GCC (A) GCC (A) TGT (C) GTC (V) GGG (G) GTA (V) GGG (G) GCG (A) GGG (G) GCG (A) GCG (A) GGG (G) GGA (G) ATG (M) GCG (A) GCG (A) GCG (A) ACC (T) ATG (M) ATG (M) GGA (G) GGG (G) GGG (G) GGA (G) ATG (M) GGG (G) GGA (G) ATG (M) --- (-) GGG (G) GGA (G) ATG (M) GGG (G) --- (-) ATT (I) GGG (G) GGA (G) --- (-) GGG (G) GGA (G) --- (-) ATT (I) ATT (I) ATG (M) GGA (G) GCC (A) GCG (A) GCC (A) GCG (A) ACC (T) 
    84      1   -60.4527192010   0.000000000000       0.0000  ATG (M) GTC (V) CTC (L) CTG (L) CTC (L) CTT (L) CTT (L) --- (-) --- (-) CTC (L) CTC (L) CTC (L) CTC (L) CTC (L) CTC (L) CTC (L) CTC (L) GTC (V) CTC (L) TTA (L) CTC (L) GTG (V) CTG (L) TTC (F) GTC (V) CTC (L) CTG (L) ATC (I) CTC (L) CTC (L) GTC (V) GTC (V) ATC (I) ATC (I) CTG (L) CTC (L) CTC (L) CTG (L) ATC (I) CTC (L) CTG (L) ATC (I) --- (-) CTC (L) CTG (L) ATC (I) CTC (L) --- (-) ATC (I) CTC (L) CTG (L) --- (-) CTC (L) CTG (L) --- (-) ATC (I) ATC (I) ATC (I) CTG (L) CTC (L) GTG (V) CTC (L) GTG (V) GTC (V) 
    85      1   -69.7209341440   0.000000000000       0.0000  ATG (M) GTG (V) ATG (M) GTG (V) GTG (V) CTG (L) CTG (L) --- (-) --- (-) ATG (M) ATG (M) ATG (M) ATG (M) ATG (M) ATG (M) ATG (M) TGC (C) CTT (L) GTC (V) CTA (L) GTG (V) GTA (V) GTG (V) GTG (V) GTA (V) GTG (V) GTG (V) ATG (M) ATG (M) GTG (V) ATA (I) GTG (V) ATG (M) ATG (M) GTG (V) GTG (V) GTG (V) GTG (V) ATG (M) GTG (V) GTG (V) ATG (M) --- (-) GTG (V) GTG (V) ATG (M) GTG (V) ATG (M) ATA (I) GTG (V) GTG (V) --- (-) GTG (V) GTG (V) --- (-) ATA (I) ATA (I) ATG (M) GTG (V) GTG (V) ATC (I) GTG (V) ATC (I) GTG (V) 
    86      1   -30.4152460923   0.000000000000       0.0000  ATT (I) ATC (I) ATC (I) ATA (I) ATA (I) ATT (I) ATT (I) --- (-) --- (-) ATC (I) ATC (I) ATC (I) ATC (I) ATC (I) ATC (I) ATC (I) ATT (I) ATC (I) ATT (I) ATC (I) ATA (I) ATC (I) ATA (I) ATC (I) ATC (I) ATA (I) ATA (I) ATC (I) ATC (I) ATC (I) ATC (I) ATT (I) ATT (I) ATC (I) ATA (I) ATA (I) ATA (I) ATA (I) ATC (I) ATA (I) ATA (I) ATC (I) --- (-) ATA (I) ATA (I) ATC (I) ATA (I) --- (-) ATT (I) ATA (I) ATA (I) --- (-) ATA (I) ATA (I) --- (-) ATT (I) ATT (I) ATC (I) ATA (I) ATC (I) ATC (I) ATC (I) ATC (I) ATT (I) 
    87      1   -51.2417755467   0.000000000000       0.0000  ATT (I) ATC (I) ATC (I) CTG (L) CTG (L) GTG (V) GTG (V) --- (-) --- (-) ATC (I) ATC (I) ATC (I) ATC (I) ATC (I) ATC (I) CTC (L) CTA (L) GTT (V) CTG (L) GTC (V) CTG (L) ATC (I) CTG (L) CTG (L) CTC (L) CTG (L) CTG (L) ATC (I) CTG (L) CTG (L) CTC (L) CTG (L) ATT (I) ATC (I) CTG (L) CTG (L) CTG (L) CTG (L) ATC (I) CTG (L) CTG (L) ATC (I) --- (-) CTG (L) CTG (L) ATC (I) CTG (L) TTG (L) ATT (I) CTG (L) CTG (L) --- (-) CTG (L) CTG (L) --- (-) ATT (I) ATT (I) ATC (I) CTG (L) CTG (L) ATC (I) CTG (L) ATC (I) CTG (L) 
    88      1   -52.3994009686   0.000000000000       0.0000  ATT (I) ATT (I) ATC (I) ATT (I) ATT (I) ATT (I) ATT (I) --- (-) --- (-) ATT (I) ATT (I) ATT (I) ATT (I) ATT (I) ATT (I) ATT (I) ATC (I) ATT (I) ATT (I) ATT (I) ATT (I) ATC (I) ATT (I) ATT (I) ATT (I) ATT (I) ATT (I) ATT (I) ATC (I) ATT (I) ATT (I) ATT (I) ATT (I) ATC (I) ATT (I) ATT (I) ATT (I) ATT (I) ATC (I) ATT (I) ATT (I) ATC (I) --- (-) ATT (I) ATT (I) ATC (I) ATT (I) CGT (R) ATT (I) ATT (I) ATT (I) GTA (V) ATT (I) ATT (I) --- (-) ATT (I) ATT (I) ATC (I) ATT (I) ATT (I) ATT (I) ATT (I) ATT (I) ATT (I) 
    89      1   -65.0281641650   0.000000000000       0.0000  ATT (I) GTC (V) ATC (I) CTC (L) CTC (L) CTT (L) CTT (L) CTC (L) ATC (I) GTC (V) CTC (L) GTC (V) ATC (I) ATC (I) CTC (L) GTC (V) CTC (L) GCT (A) CTA (L) CTT (L) CTC (L) GTC (V) CTC (L) CTC (L) CTC (L) CTC (L) CTC (L) ATA (I) CTC (L) CTC (L) CTC (L) CTC (L) ATC (I) ATC (I) CTC (L) CTC (L) CTC (L) CTC (L) ATC (I) CTC (L) CTC (L) ATC (I) ATC (I) CTC (L) CTC (L) ATC (I) CTC (L) CTC (L) ATT (I) CTC (L) CTC (L) ATC (I) CTC (L) CTC (L) ATC (I) ATT (I) ATT (I) ATC (I) CTC (L) GTC (V) CTC (L) CTC (L) CTC (L) CTC (L) 
    90      1   -78.1476808123   0.000000000000       0.0000  ATT (I) GTG (V) ATT (I) ATG (M) GCG (A) TTG (L) TTG (L) --- (-) --- (-) GTT (V) GTC (V) GTT (V) GTT (V) TTT (F) GTC (V) GTT (V) ATG (M) TTC (F) GTG (V) GGG (G) GTG (V) GTT (V) GCG (A) GCG (A) GTC (V) GCG (A) ATG (M) GTT (V) GCG (A) GCG (A) GTT (V) GTT (V) ATT (I) GTT (V) GTG (V) GCG (A) GCG (A) ATG (M) GTT (V) GCG (A) ATG (M) GTT (V) --- (-) GCG (A) GTG (V) GTT (V) GCG (A) --- (-) ATT (I) GCG (A) GTG (V) --- (-) GCG (A) ATG (M) --- (-) ATT (I) ATT (I) GTT (V) GTG (V) GCG (A) GTT (V) GCG (A) GTT (V) GTT (V) 
    91      1   -76.8240827860   0.000000000000       0.0000  ATT (I) TTC (F) ATT (I) ATC (I) ATC (I) ATT (I) ATT (I) --- (-) --- (-) ATT (I) ATT (I) ATT (I) ATT (I) ATT (I) ATT (I) ATT (I) TAT (Y) TTC (F) ATT (I) ATT (I) ATC (I) GTT (V) ATC (I) GCC (A) GTT (V) ATC (I) ATC (I) ATT (I) ATC (I) ACC (T) GTT (V) GTT (V) ATT (I) ATT (I) ATC (I) ATC (I) ATC (I) ATC (I) ATT (I) ATC (I) ATC (I) ATT (I) --- (-) ATC (I) ATC (I) ATT (I) ATC (I) GCA (A) ATT (I) ATC (I) ATC (I) ATC (I) ATC (I) ATC (I) --- (-) ATT (I) ATT (I) ATT (I) ATC (I) GTC (V) CTT (L) GTC (V) CTT (L) GTT (V) 
    92      1  -104.4709045466   0.000000000000       0.0000  CAC (H) AAC (N) AAT (N) TCC (S) CCA (P) ACG (T) ATG (M) --- (-) --- (-) AAC (N) AAC (N) AAC (N) AAC (N) AAC (N) AAC (N) AAC (N) CCG (P) AGT (S) GCC (A) ACG (T) TCC (S) AAC (N) TCC (S) CCG (P) AGC (S) CCG (P) TCC (S) AAC (N) TCG (S) TCG (S) AAC (N) AAC (N) AGC (S) AAC (N) TCC (S) CCC (P) TCC (S) TCC (S) AAC (N) CCC (P) TCC (S) AAC (N) --- (-) CCC (P) TCC (S) AAC (N) TCC (S) CCA (P) CAC (H) CCC (P) TCC (S) --- (-) TCC (S) TCC (S) --- (-) CAC (H) CAC (H) AAC (N) TCC (S) GCG (A) AAC (N) GCG (A) AAC (N) AGC (S) 
    93      1  -114.8625006387   0.000000000000       0.0000  CAC (H) CAC (H) CAG (Q) TCT (S) TCC (S) GGT (G) GGT (G) TCC (S) CAG (Q) CAG (Q) CAG (Q) CAG (Q) CAG (Q) CCG (P) CAG (Q) CAG (Q) CAT (H) CAC (H) AGC (S) CAT (H) TCC (S) CAG (Q) TCT (S) TCC (S) AGG (R) TCC (S) TCC (S) CAG (Q) TCG (S) TCC (S) CGG (R) CAC (H) CAG (Q) CAG (Q) TCC (S) TCC (S) TCC (S) TCT (S) CAG (Q) TCC (S) TCT (S) CAG (Q) CAG (Q) TCC (S) TCC (S) CAG (Q) TCC (S) TCT (S) CAG (Q) TCC (S) TCC (S) CAG (Q) TCC (S) TCT (S) CAG (Q) CAG (Q) CAG (Q) CAG (Q) TCC (S) GAA (E) CAC (H) GAA (E) CAC (H) CGG (R) 
    94      1   -57.4096794561   0.000000000000       0.0000  CAC (H) CAG (Q) CAC (H) CAG (Q) CAG (Q) CAG (Q) CAG (Q) CAG (Q) CAC (H) CCC (P) CCG (P) CCC (P) CCC (P) CCC (P) CCG (P) CCC (P) CAG (Q) CAG (Q) CGG (R) CAG (Q) CGG (R) CAG (Q) CAG (Q) CGC (R) CAG (Q) CAG (Q) CAG (Q) CAC (H) CAG (Q) CAG (Q) CAG (Q) AAG (K) CAC (H) CAC (H) CAG (Q) CAG (Q) CAG (Q) CAG (Q) CAC (H) CAG (Q) CAG (Q) CAC (H) CAC (H) CAG (Q) CAG (Q) CAC (H) CAG (Q) CAG (Q) CAC (H) CAG (Q) CAG (Q) CAC (H) CAG (Q) CAG (Q) CAC (H) CAC (H) CAC (H) CAC (H) CAG (Q) CGG (R) CCG (P) CGG (R) CCG (P) CAG (Q) 
    95      1   -96.1351839001   0.000000000000       0.0000  CAG (Q) AAG (K) AAG (K) GGA (G) GGC (G) AAG (K) AAG (K) --- (-) --- (-) AAG (K) AAG (K) AAG (K) AAG (K) AAG (K) AAG (K) AAG (K) AAA (K) AGA (R) TGC (C) AAG (K) GGA (G) AAG (K) GGC (G) GGT (G) AAG (K) GGC (G) GGA (G) AAG (K) TCG (S) GGC (G) AAG (K) AAG (K) AAG (K) AAG (K) GGA (G) GGC (G) GGC (G) GGA (G) AAG (K) GGC (G) GGA (G) AAG (K) --- (-) GGC (G) GGA (G) AAG (K) GGC (G) GGA (G) CAG (Q) GGC (G) GGA (G) --- (-) GGC (G) GGA (G) CAA (Q) CAG (Q) CAG (Q) AAG (K) GGA (G) GCC (A) AAG (K) TCC (S) AAG (K) AGT (S) 
    96      1   -53.7086422757   0.000000000000       0.0000  CAG (Q) AAG (K) CAG (Q) ATG (M) ATG (M) AAG (K) AAG (K) --- (-) --- (-) AAG (K) AAG (K) AAG (K) AAG (K) AAG (K) AAG (K) AAG (K) AGA (R) CAG (Q) ATG (M) ACG (T) ATG (M) AAG (K) ATG (M) GTG (V) AAG (K) ATG (M) GTG (V) CAG (Q) GTG (V) GTG (V) AAG (K) AAG (K) CAG (Q) CAG (Q) GTG (V) ATG (M) ATG (M) GTG (V) CAG (Q) ATG (M) GTG (V) CAG (Q) --- (-) ATG (M) GTG (V) CAG (Q) ATG (M) TGC (C) CAG (Q) ATG (M) GTG (V) --- (-) ATG (M) GTG (V) --- (-) CAG (Q) CAG (Q) CAG (Q) GTG (V) GTG (V) AAG (K) GTG (V) AAG (K) AAG (K) 
    97      1   -19.6908532654   0.000000002808       0.0000  CAG (Q) CAG (Q) CAG (Q) CAG (Q) CAG (Q) CAA (Q) CAA (Q) --- (-) --- (-) CAG (Q) CAG (Q) CAG (Q) CAG (Q) CAG (Q) CAG (Q) CAG (Q) CAA (Q) CAA (Q) CAA (Q) CAA (Q) CAG (Q) CAA (Q) CAG (Q) CAG (Q) CAG (Q) CAG (Q) CAG (Q) CAG (Q) CAG (Q) CAG (Q) CAG (Q) CAG (Q) CAG (Q) CAG (Q) CAG (Q) CAG (Q) CAG (Q) CAG (Q) CAG (Q) CAG (Q) CAG (Q) CAG (Q) --- (-) CAG (Q) CAG (Q) CAG (Q) CAG (Q) CAG (Q) CAG (Q) CAG (Q) CAG (Q) --- (-) CAG (Q) CAG (Q) --- (-) CAG (Q) CAG (Q) CAG (Q) CAG (Q) CAG (Q) CAA (Q) CAG (Q) CAA (Q) CAG (Q) 
    98      1   -23.4678563995   0.000000000064       0.0000  CAT (H) CAT (H) CAT (H) CAC (H) CAC (H) CAT (H) CAC (H) CAC (H) CAT (H) CAT (H) CAT (H) CAT (H) CAT (H) CAT (H) CAT (H) CAT (H) CAT (H) CAC (H) CAC (H) CAT (H) CAC (H) CAT (H) CAC (H) CAC (H) CAT (H) CAC (H) CAC (H) CAT (H) CAC (H) CAC (H) CAT (H) CAT (H) CAT (H) CAC (H) CAC (H) CAC (H) CAC (H) CAC (H) CAT (H) CAC (H) CAC (H) CAT (H) CAT (H) CAC (H) CAC (H) CAC (H) CAC (H) CAC (H) CAT (H) CAC (H) CAC (H) CAC (H) CAC (H) CAC (H) CAT (H) CAT (H) CAT (H) CAC (H) CAC (H) CAC (H) CAC (H) CAC (H) CAC (H) CAT (H) 
    99      1  -108.1790346722   0.000000000000       0.0000  CAT (H) TAT (Y) CAC (H) CAC (H) CAC (H) CTT (L) CAT (H) --- (-) --- (-) GAC (D) GAC (D) GAC (D) GAC (D) GAC (D) GAC (D) GAC (D) CAC (H) GGC (G) CAC (H) CAT (H) CGT (R) CAC (H) CAC (H) CAC (H) CAC (H) CAC (H) CAC (H) CAC (H) CAC (H) CGC (R) CAC (H) CTC (L) CAT (H) CAC (H) CAT (H) CAC (H) CAC (H) CAC (H) CAC (H) CAC (H) CAC (H) CAC (H) --- (-) CAC (H) CAT (H) CAC (H) CAC (H) TCT (S) CAT (H) CAC (H) CAT (H) ACT (T) CAC (H) CAC (H) --- (-) CAT (H) CAT (H) CAC (H) CAT (H) CGC (R) CAC (H) CGC (R) CAC (H) CAG (Q) 
   100      1   -53.5864909791   0.000000000000       0.0000  CCA (P) CCC (P) CCG (P) CCG (P) CCA (P) CCC (P) CCC (P) --- (-) --- (-) CCG (P) CCG (P) CCG (P) CCG (P) CCG (P) CCG (P) CCC (P) CCA (P) CCA (P) CCG (P) CCG (P) CCC (P) CCG (P) CCG (P) CCG (P) CCC (P) CCA (P) CCG (P) CCG (P) CCC (P) CCC (P) CCA (P) CCC (P) CCA (P) CCG (P) CCG (P) CCA (P) CCA (P) CCG (P) CCG (P) CCA (P) CCG (P) CCC (P) --- (-) CCA (P) CCG (P) CCG (P) CCA (P) CCC (P) CCA (P) CCA (P) CCG (P) --- (-) CCA (P) CCG (P) --- (-) CCA (P) CCA (P) CCG (P) CCG (P) CCC (P) CCC (P) CCC (P) CCC (P) CCC (P) 
   101      1   -40.5459052906   0.000000000000       0.0000  CCA (P) CCC (P) CCG (P) CCG (P) CCG (P) CCG (P) CCG (P) CCG (P) CCG (P) CCA (P) CCA (P) CCA (P) CCA (P) CCA (P) CCA (P) CCA (P) CCC (P) CCG (P) CCG (P) CCT (P) CCG (P) CCC (P) CCG (P) CCG (P) CCA (P) CCG (P) CCG (P) CCG (P) CCC (P) CCG (P) CCC (P) CCC (P) CCA (P) CCG (P) CCG (P) CCG (P) CCG (P) CCG (P) CCG (P) CCG (P) CCG (P) CCG (P) CCA (P) CCG (P) CCG (P) CCG (P) CCG (P) CCG (P) CCA (P) CCG (P) CCG (P) CCG (P) CCG (P) CCG (P) CCG (P) CCA (P) CCA (P) CCG (P) CCG (P) CCG (P) CCG (P) CCG (P) CCG (P) CCA (P) 
   102      1   -43.4483159630   0.000000000000       0.0000  CCC (P) CCC (P) CCC (P) CCC (P) CCG (P) CCG (P) CCA (P) --- (-) --- (-) CCT (P) CCT (P) CCT (P) CCT (P) CCT (P) CCT (P) CCT (P) CCG (P) CCG (P) CCG (P) CCG (P) CCG (P) CCC (P) CCG (P) CCC (P) CCC (P) CCG (P) CCC (P) CCT (P) CCG (P) CCC (P) CCC (P) CCC (P) CCC (P) CCC (P) CCC (P) CCG (P) CCG (P) CCC (P) CCC (P) CCG (P) CCA (P) CCC (P) --- (-) CCG (P) CCC (P) CCC (P) CCG (P) --- (-) CCC (P) CCG (P) CCC (P) --- (-) CCG (P) CCC (P) --- (-) CCC (P) CCC (P) CCC (P) CCC (P) CCC (P) CCC (P) CCC (P) CCC (P) CCC (P) 
   103      1   -35.5897962951   0.000000000000       0.0000  CCC (P) CCG (P) CCC (P) CCC (P) CCC (P) CCG (P) CCG (P) CCC (P) CCC (P) CCT (P) CCC (P) CCT (P) CCC (P) CCT (P) CCC (P) CCC (P) CCG (P) CCC (P) CCC (P) CCC (P) CCC (P) CCG (P) CCC (P) CCC (P) CCC (P) CCC (P) CCC (P) CCC (P) CCC (P) CCC (P) CCC (P) CCC (P) CCC (P) CCC (P) CCC (P) CCC (P) CCC (P) CCC (P) CCC (P) CCC (P) CCC (P) CCC (P) CCC (P) CCC (P) CCC (P) CCC (P) CCC (P) CCC (P) CCC (P) CCC (P) CCC (P) CCC (P) CCC (P) CCC (P) CCC (P) CCC (P) CCC (P) CCC (P) CCC (P) CCG (P) CCC (P) CCC (P) CCC (P) CCC (P) 
   104      1   -44.4750060074   0.000000000000       0.0000  CCC (P) GCC (A) GCC (A) GCG (A) GCG (A) GCC (A) GCT (A) GCC (A) GCC (A) GCC (A) GCC (A) GCC (A) GCC (A) GCC (A) GCC (A) GCC (A) GCA (A) GCA (A) GCC (A) GCT (A) CCC (P) GCC (A) GCC (A) GCC (A) GCC (A) GCC (A) GCG (A) GCC (A) GCA (A) GCC (A) GCC (A) GCC (A) GCC (A) GCC (A) GCG (A) GCC (A) GCC (A) GCG (A) GCC (A) GCC (A) GCG (A) GCC (A) GCC (A) GCC (A) GCG (A) GCC (A) GCC (A) GCG (A) CCC (P) GCC (A) GCG (A) GCC (A) GCC (A) GCG (A) GCC (A) CCC (P) CCC (P) GCC (A) GCG (A) GCC (A) GCC (A) GCC (A) GCC (A) GCC (A) 
   105      1   -45.4233792038   0.000000000000       0.0000  CCG (P) CCG (P) CCA (P) CCG (P) CCG (P) CCG (P) CCG (P) --- (-) --- (-) CCG (P) CCG (P) CCG (P) CCG (P) CCG (P) CCG (P) CCG (P) CCT (P) CCG (P) CCG (P) CCG (P) CCG (P) CCC (P) CCC (P) CCG (P) CCG (P) CCG (P) CCT (P) CCG (P) CCG (P) CCG (P) CCG (P) CCC (P) CCA (P) CCG (P) CCT (P) CCG (P) CCG (P) CCT (P) CCG (P) CCG (P) CCT (P) CCA (P) --- (-) CCG (P) CCT (P) CCG (P) CCG (P) CCT (P) CCG (P) CCG (P) CCT (P) --- (-) CCG (P) CCT (P) --- (-) CCG (P) CCG (P) CCG (P) CCT (P) CCC (P) CCG (P) CCC (P) CCG (P) CCC (P) 
   106      1   -70.3671400272   0.000000000000       0.0000  CCG (P) CCG (P) CCG (P) CAG (Q) CCG (P) CCG (P) CCG (P) CCG (P) CCG (P) CCT (P) CCT (P) CCT (P) CCA (P) CCG (P) CCT (P) CCG (P) CCA (P) GAC (D) CCG (P) CCG (P) GAC (D) CCG (P) CCG (P) CCC (P) CCG (P) CCG (P) CAG (Q) CCG (P) CCG (P) CCG (P) CCG (P) CCG (P) GCG (A) CCG (P) CAG (Q) CCG (P) CCG (P) CAG (Q) CCG (P) CCG (P) CAG (Q) CCG (P) GCG (A) CCG (P) CAG (Q) CCG (P) CCG (P) CAG (Q) TCG (S) CCG (P) CAG (Q) CCG (P) CCG (P) CAG (Q) CCG (P) TCG (S) TCG (S) CCG (P) CAG (Q) CCG (P) CCA (P) CCG (P) CCA (P) CCA (P) 
   107      1   -41.5892232138   0.000000000000       0.0000  CCG (P) CCG (P) CCG (P) CCC (P) CCG (P) CCC (P) CCC (P) CCG (P) CCG (P) CCC (P) CCC (P) CCC (P) CCC (P) CCC (P) CCG (P) CCC (P) CCC (P) CCC (P) CCC (P) CCT (P) CCA (P) CCG (P) CCC (P) CCG (P) CCG (P) CCG (P) CCC (P) CCG (P) CCG (P) CCG (P) CCG (P) CCG (P) CCA (P) CCG (P) CCC (P) CCG (P) CCG (P) CCC (P) CCG (P) CCG (P) CCC (P) CCG (P) CCA (P) CCG (P) CCC (P) CCG (P) CCG (P) CCC (P) CCG (P) CCG (P) CCC (P) CCG (P) CCG (P) CCC (P) CCG (P) CCG (P) CCG (P) CCG (P) CCC (P) CCG (P) CCG (P) CCG (P) CCG (P) CCG (P) 
   108      1   -35.9282369508   0.000000000000       0.0000  CCG (P) CCG (P) CCG (P) CCG (P) CCG (P) CCG (P) CCG (P) CCG (P) CCG (P) CCG (P) CCA (P) CCG (P) CCG (P) CCG (P) CCG (P) CCG (P) CCA (P) CCT (P) CCG (P) CCG (P) CCG (P) CCG (P) CCG (P) CCG (P) CCG (P) CCG (P) CCG (P) CCG (P) GCC (A) CCG (P) CCG (P) CCG (P) CCA (P) CCG (P) CCG (P) CCG (P) CCG (P) CCG (P) CCG (P) CCG (P) CCG (P) CCG (P) CCA (P) CCG (P) CCG (P) CCG (P) CCG (P) CCG (P) CCG (P) CCG (P) CCG (P) CCG (P) CCG (P) CCG (P) CCG (P) CCG (P) CCG (P) CCG (P) CCG (P) CCG (P) CCG (P) CCG (P) CCG (P) CCG (P) 
   109      1   -45.0760646746   0.000000000000       0.0000  CCG (P) CCG (P) CCG (P) CCG (P) CCG (P) CCT (P) CCT (P) --- (-) --- (-) CCG (P) CCG (P) CCG (P) CCG (P) CCG (P) CCG (P) CCG (P) CCC (P) CCC (P) CCC (P) CCT (P) CCG (P) CCG (P) CCC (P) CCC (P) CCG (P) CAG (Q) CCG (P) CCG (P) CCG (P) CCC (P) CCG (P) CCC (P) CCA (P) CCG (P) CCG (P) CCG (P) CCG (P) CCG (P) CCG (P) CCG (P) CCG (P) CCG (P) --- (-) CCG (P) CCG (P) CCG (P) CCG (P) CCG (P) CCG (P) CCG (P) CCG (P) --- (-) CCG (P) CCG (P) --- (-) CCG (P) CCG (P) CCG (P) CCG (P) CCC (P) CCT (P) CCC (P) CCT (P) CCC (P) 
   110      1   -45.9454913178   0.000000000000       0.0000  CCG (P) CCT (P) CCT (P) CCC (P) CCC (P) CCG (P) CCG (P) CCC (P) CCT (P) CCC (P) CCC (P) CCC (P) CCC (P) CCC (P) CCC (P) CCC (P) CCA (P) CCT (P) CCG (P) CCT (P) CCG (P) CCT (P) CCC (P) CCC (P) CCA (P) CCC (P) CCC (P) CCC (P) CCC (P) CCC (P) CCC (P) CCC (P) CCT (P) CCC (P) CCC (P) CCC (P) CCC (P) CCC (P) CCC (P) CCC (P) CCC (P) CCT (P) CCT (P) CCC (P) CCC (P) CCC (P) CCC (P) CCC (P) CCA (P) CCC (P) CCC (P) CCC (P) CCC (P) CCC (P) CCC (P) CCA (P) CCA (P) CCC (P) CCC (P) CCC (P) CCC (P) CCC (P) CCC (P) CCC (P) 
   111      1   -31.9555482799   0.000000000000       0.0000  CCT (P) CCG (P) CCC (P) CCG (P) CCG (P) CCG (P) CCG (P) --- (-) --- (-) CCC (P) CCT (P) CCT (P) CCT (P) CCT (P) CCT (P) CCT (P) CCC (P) CCG (P) CCG (P) CCG (P) CCG (P) CCC (P) CCG (P) CCG (P) CCG (P) CCG (P) CCG (P) CCC (P) CCC (P) CCG (P) CCG (P) CCG (P) CCT (P) CCC (P) CCG (P) CCG (P) CCG (P) CCG (P) CCC (P) CCG (P) CCG (P) CCC (P) --- (-) CCG (P) CCG (P) CCC (P) CCG (P) CCG (P) CCT (P) CCG (P) CCG (P) --- (-) CCG (P) CCG (P) --- (-) CCT (P) CCT (P) CCC (P) CCG (P) CCG (P) CCG (P) CCG (P) CCG (P) CCG (P) 
   112      1   -61.9308843130   0.000000000000       0.0000  CGC (R) CGG (R) CGC (R) CGG (R) CGG (R) CGA (R) CGA (R) CGG (R) CGC (R) CGC (R) CGC (R) CGC (R) CGC (R) CGC (R) CGC (R) CGG (R) AAA (K) AAC (N) AGA (R) AGG (R) CGG (R) CGG (R) CGG (R) CGG (R) CGG (R) CGG (R) CGG (R) CGC (R) CGC (R) CGG (R) CGG (R) CGG (R) CGC (R) CGC (R) CGG (R) CGG (R) CGG (R) CGG (R) CGC (R) CGG (R) CGG (R) CGC (R) CGC (R) CGG (R) CGG (R) CGC (R) CGG (R) CGG (R) CTC (L) CGG (R) CGG (R) CGC (R) CGG (R) CGG (R) CGC (R) CTC (L) CTC (L) CGC (R) CGG (R) AAG (K) CGG (R) AAG (K) CGG (R) CGC (R) 
   113      1   -40.7884366259   0.000000000000       0.0000  CGG (R) CGG (R) CGC (R) CGC (R) CGC (R) AGG (R) AGG (R) CGC (R) CGC (R) CGC (R) CGC (R) CGC (R) CGC (R) CGG (R) CGC (R) CGC (R) AGG (R) AGG (R) AGG (R) AGG (R) CGC (R) CGG (R) CGC (R) CGC (R) CGC (R) CGC (R) CGC (R) CGC (R) CGA (R) CGC (R) CGA (R) CGC (R) CGG (R) CGC (R) CGC (R) CGC (R) CGC (R) CGC (R) CGC (R) CGC (R) CGC (R) CGC (R) CGG (R) CGC (R) CGC (R) CGC (R) CGC (R) CGC (R) CGG (R) CGC (R) CGC (R) CGC (R) CGC (R) CGC (R) CGC (R) CGG (R) CGG (R) CGC (R) CGC (R) CGC (R) CGC (R) CGC (R) CGC (R) CGC (R) 
   114      1   -44.1654002015   0.000000000000       0.0000  CTA (L) CTC (L) CTC (L) GTC (V) CTC (L) ATC (I) ATC (I) --- (-) --- (-) CTC (L) CTC (L) CTC (L) CTC (L) CTC (L) CTC (L) CTC (L) CTC (L) CTT (L) CTC (L) ATC (I) GTC (V) CTC (L) CTC (L) GTC (V) CTC (L) CTC (L) GTC (V) CTC (L) GTC (V) GTC (V) CTC (L) CTC (L) CTC (L) CTC (L) GTC (V) CTC (L) CTC (L) GTC (V) CTG (L) CTC (L) GTC (V) CTC (L) --- (-) CTC (L) GTC (V) CTC (L) CTC (L) --- (-) CTC (L) CTC (L) GTC (V) --- (-) CTC (L) GTC (V) --- (-) CTC (L) CTC (L) CTC (L) GTC (V) GTC (V) CTC (L) GTC (V) CTC (L) CTC (L) 
   115      1   -57.6507549856   0.000000000000       0.0000  CTA (L) CTG (L) CTA (L) ATC (I) ATC (I) GTA (V) GTA (V) --- (-) --- (-) CTG (L) CTG (L) CTG (L) CTG (L) CTA (L) CTG (L) CTG (L) ATT (I) ATT (I) ATC (I) TTA (L) GTC (V) CTA (L) ATC (I) GTC (V) CTG (L) ATC (I) ATC (I) CTA (L) GTC (V) ATC (I) CTG (L) CTA (L) CTA (L) CTA (L) ATC (I) ATC (I) ATC (I) ATC (I) CTA (L) ATC (I) ATC (I) CTA (L) --- (-) ATC (I) ATC (I) CTA (L) ATC (I) ATC (I) CTA (L) ATC (I) ATC (I) --- (-) ATC (I) ATC (I) --- (-) CTA (L) CTA (L) CTA (L) ATC (I) GTG (V) TTA (L) GTG (V) TTA (L) CTA (L) 
   116      1   -43.2485492619   0.000000000000       0.0000  CTA (L) CTG (L) CTA (L) CTC (L) CTC (L) CTG (L) CTG (L) CTC (L) CTA (L) CTG (L) CTG (L) CTG (L) TTG (L) CTG (L) CTG (L) CTG (L) TTG (L) TTG (L) CTC (L) CTG (L) CTC (L) CTG (L) CTA (L) CTC (L) CTG (L) CTC (L) CTC (L) CTG (L) CTC (L) CTC (L) CTG (L) CTC (L) CTG (L) CTA (L) CTC (L) CTC (L) CTC (L) CTC (L) CTA (L) CTC (L) CTC (L) CTA (L) CTG (L) CTC (L) CTC (L) CTA (L) CTC (L) CTC (L) CTG (L) CTC (L) CTC (L) CTA (L) CTC (L) CTC (L) CTA (L) CTG (L) CTG (L) CTA (L) CTC (L) CTC (L) TTG (L) CTC (L) TTG (L) CTC (L) 
   117      1   -74.0358542456   0.000000000000       0.0000  CTA (L) CTG (L) CTG (L) CTA (L) CTG (L) TTA (L) TTG (L) CTC (L) --- (-) CTG (L) CTG (L) CTG (L) CTG (L) CTG (L) CTG (L) CTG (L) CTG (L) TTG (L) CTG (L) TTG (L) TTG (L) CTT (L) CTC (L) CTG (L) CTT (L) CTG (L) CTA (L) CTG (L) CTG (L) CTT (L) CTT (L) CTT (L) CTA (L) CTG (L) CTA (L) CTG (L) CTG (L) CTA (L) CTT (L) CTG (L) CTA (L) CTA (L) --- (-) CTG (L) CTA (L) CTG (L) CTG (L) CTA (L) CTA (L) CTG (L) CTA (L) --- (-) CTG (L) CTA (L) ATC (I) CTA (L) CTA (L) CTG (L) CTA (L) CTG (L) CTG (L) CTG (L) CTG (L) CTT (L) 
   118      1   -45.9739383131   0.000000000000       0.0000  CTA (L) CTG (L) CTG (L) CTC (L) CTC (L) TTG (L) TTG (L) --- (-) --- (-) CTG (L) CTG (L) CTG (L) CTG (L) CTG (L) CTG (L) CTG (L) CTG (L) CTG (L) CTT (L) CTA (L) CTG (L) CTG (L) CTG (L) CTG (L) CTG (L) CTC (L) CTG (L) CTG (L) CTG (L) CTG (L) CTG (L) CTG (L) CTG (L) CTG (L) CTG (L) CTC (L) CTC (L) CTG (L) CTG (L) CTC (L) CTG (L) CTG (L) --- (-) CTC (L) CTG (L) ATG (M) CTC (L) CTG (L) CTG (L) CTC (L) CTG (L) --- (-) CTC (L) CTG (L) --- (-) CTG (L) CTG (L) CTG (L) CTG (L) CTG (L) CTG (L) CTG (L) CTG (L) CTG (L) 
   119      1   -46.5236008143   0.000000000000       0.0000  CTA (L) CTG (L) CTG (L) GTG (V) CTG (L) CTA (L) CTA (L) --- (-) --- (-) CTC (L) CTC (L) CTC (L) CTC (L) CTC (L) CTC (L) CTC (L) GTG (V) CTG (L) CTG (L) TTA (L) CTG (L) CTG (L) CTG (L) CTG (L) CTG (L) CTG (L) GTG (V) CTG (L) ATC (I) CTG (L) CTG (L) CTG (L) CTA (L) CTG (L) GTG (V) CTG (L) CTG (L) GTG (V) CTG (L) CTG (L) GTG (V) CTG (L) --- (-) CTG (L) GTG (V) CTG (L) CTG (L) GTG (V) CTA (L) CTG (L) GTG (V) --- (-) CTG (L) GTG (V) --- (-) CTA (L) CTA (L) CTG (L) GTG (V) CTG (L) CTG (L) CTG (L) CTG (L) CTG (L) 
   120      1   -55.5515357671   0.000000000000       0.0000  CTA (L) GTC (V) CTC (L) CTG (L) CTG (L) GTC (V) GTC (V) CTG (L) CTC (L) CTC (L) CTC (L) CTC (L) CTC (L) CTC (L) CTC (L) CTC (L) ATC (I) TTC (F) GTC (V) GTG (V) CTG (L) GTC (V) CTG (L) CTG (L) CTC (L) CTC (L) CTG (L) CTC (L) CTC (L) CTG (L) CTG (L) CTC (L) CTC (L) CTC (L) CTG (L) CTG (L) CTG (L) ATG (M) CTC (L) CTG (L) CTG (L) CTC (L) CTC (L) CTG (L) CTG (L) CTC (L) CTG (L) ATG (M) CTA (L) CTG (L) CTG (L) CTC (L) CTG (L) ATG (M) CTC (L) CTA (L) CTA (L) CTC (L) CTG (L) CTG (L) CTC (L) CTG (L) CTC (L) CTC (L) 
   121      1   -32.7798915865   0.000000000000       0.0000  CTA (L) GTG (V) GTG (V) GTG (V) GTG (V) GTG (V) GTG (V) GTG (V) GTG (V) GTG (V) GTG (V) GTG (V) GTG (V) GTG (V) GTG (V) GTG (V) GTG (V) CTG (L) GTG (V) GTG (V) GTG (V) GTG (V) GTG (V) GTG (V) GTG (V) GTG (V) GTG (V) GTG (V) GTG (V) GTG (V) GTG (V) GTG (V) GTG (V) GTG (V) GTG (V) GTG (V) GTG (V) GTG (V) GTG (V) GTG (V) GTG (V) GTG (V) GTG (V) GTG (V) GTG (V) GTG (V) GTG (V) GTG (V) CTA (L) GTG (V) GTG (V) GTG (V) GTG (V) GTG (V) GTG (V) CTA (L) CTA (L) GTG (V) GTG (V) GTG (V) GTG (V) GTG (V) GTG (V) GTG (V) 
   122      1   -42.7106805470   0.000000000000       0.0000  CTC (L) ATC (I) CTC (L) CTC (L) CTC (L) CTT (L) CTT (L) --- (-) --- (-) CTC (L) CTC (L) CTC (L) CTC (L) CTC (L) CTC (L) CTC (L) ATA (I) ATC (I) CTC (L) ATC (I) CTC (L) ATC (I) CTC (L) CTC (L) GTC (V) CTC (L) CTC (L) CTC (L) CTC (L) CTG (L) ATC (I) ATC (I) CTC (L) CTC (L) CTC (L) CTC (L) CTC (L) CTC (L) CTC (L) CTC (L) CTC (L) CTC (L) --- (-) CTC (L) CTC (L) CTC (L) CTC (L) CTC (L) CTC (L) CTC (L) CTC (L) --- (-) CTC (L) CTC (L) --- (-) CTC (L) CTC (L) CTC (L) CTC (L) CTG (L) ATC (I) CTG (L) ATC (I) GTC (V) 
   123      1   -51.6171165497   0.000000000000       0.0000  CTC (L) CTC (L) CTC (L) ATC (I) GTC (V) TTA (L) TTA (L) --- (-) --- (-) CTG (L) CTG (L) CTG (L) CTG (L) CTG (L) CTG (L) CTG (L) TTA (L) TCC (S) CTC (L) CTC (L) CTT (L) CTC (L) ATC (I) CTC (L) CTC (L) ATC (I) ATC (I) CTC (L) CTC (L) CTG (L) CTC (L) ATC (I) CTC (L) CTC (L) ATC (I) ATC (I) ATC (I) ATC (I) CTC (L) ATC (I) ATC (I) CTC (L) --- (-) ATC (I) ATC (I) CTC (L) ATC (I) --- (-) CTC (L) ATC (I) ATC (I) --- (-) ATC (I) ATC (I) --- (-) CTC (L) CTC (L) CTC (L) ATC (I) CTG (L) CTC (L) CTG (L) CTC (L) CTC (L) 
   124      1   -34.3692504643   0.000000000000       0.0000  CTC (L) CTC (L) CTC (L) CTA (L) CTG (L) CTC (L) CTC (L) --- (-) --- (-) CTC (L) CTC (L) CTC (L) CTC (L) CTC (L) CTC (L) CTC (L) CTC (L) CTT (L) CTC (L) CTC (L) CTC (L) CTC (L) CTC (L) CTC (L) CTG (L) CTA (L) CTA (L) CTC (L) CTC (L) CTC (L) CTG (L) CTG (L) CTC (L) CTC (L) CTA (L) CTG (L) CTG (L) CTA (L) CTC (L) CTG (L) CTA (L) CTC (L) --- (-) CTG (L) CTA (L) CTC (L) CTG (L) CTA (L) CTC (L) CTG (L) CTA (L) --- (-) CTG (L) CTA (L) --- (-) CTC (L) CTC (L) CTC (L) CTA (L) CTG (L) CTG (L) CTG (L) CTG (L) CTG (L) 
   125      1   -32.3449447201   0.000000000000       0.0000  CTC (L) CTC (L) CTC (L) CTC (L) CTC (L) CTA (L) CTA (L) --- (-) --- (-) CTC (L) CTC (L) CTC (L) CTC (L) CTC (L) CTC (L) CTC (L) CTG (L) CTC (L) CTA (L) CTC (L) CTC (L) CTC (L) CTC (L) CTC (L) CTC (L) CTC (L) CTC (L) CTC (L) CTC (L) CTC (L) CTC (L) CTC (L) CTC (L) CTC (L) CTC (L) CTC (L) CTC (L) CTC (L) CTC (L) CTC (L) CTC (L) CTC (L) --- (-) CTC (L) CTC (L) CTC (L) CTC (L) TCA (S) CTC (L) CTC (L) CTC (L) --- (-) CTC (L) CTC (L) --- (-) CTC (L) CTC (L) CTC (L) CTC (L) CTC (L) CTC (L) CTC (L) CTC (L) CTC (L) 
   126      1   -33.3049596695   0.000000000000       0.0000  CTC (L) CTC (L) CTC (L) CTC (L) CTC (L) CTC (L) CTC (L) --- (-) --- (-) CTC (L) CTC (L) CTC (L) CTC (L) CTC (L) CTC (L) CTC (L) CTC (L) TTG (L) TTG (L) CTT (L) CTC (L) CTC (L) CTC (L) CTC (L) CTC (L) CTC (L) CTC (L) CTC (L) CTC (L) CTC (L) CTC (L) CTC (L) CTC (L) CTC (L) CTC (L) CTC (L) CTC (L) CTC (L) CTC (L) CTC (L) CTC (L) CTC (L) TTA (L) CTC (L) CTC (L) CTC (L) CTC (L) CTC (L) CTC (L) CTC (L) CTC (L) --- (-) CTC (L) CTC (L) --- (-) CTC (L) CTC (L) CTC (L) CTC (L) CTC (L) CTC (L) CTC (L) CTC (L) CTC (L) 
   127      1   -36.2984650433   0.000000000000       0.0000  CTC (L) CTC (L) CTC (L) CTC (L) CTC (L) CTC (L) CTC (L) CTC (L) CTC (L) CTC (L) CTC (L) CTC (L) CTC (L) CTT (L) CTC (L) CTC (L) CTC (L) CTC (L) TTC (F) CTT (L) CTC (L) CTC (L) CTC (L) CTA (L) CTC (L) CTC (L) CTC (L) CTC (L) CTC (L) CTC (L) CTC (L) CTC (L) CTT (L) CTC (L) CTC (L) CTC (L) CTC (L) CTC (L) CTC (L) CTC (L) CTC (L) CTC (L) CTT (L) CTC (L) CTC (L) CTC (L) CTC (L) CTC (L) CTC (L) CTC (L) CTC (L) CTC (L) CTC (L) CTC (L) CTC (L) CTC (L) CTC (L) CTC (L) CTC (L) CTG (L) CTC (L) CTG (L) CTC (L) CTC (L) 
   128      1   -41.4013344713   0.000000000000       0.0000  CTC (L) CTC (L) CTC (L) CTC (L) CTC (L) CTT (L) CTT (L) --- (-) --- (-) CTG (L) CTA (L) CTG (L) CTA (L) CTA (L) CTA (L) CTG (L) CTC (L) CTC (L) CTC (L) CTC (L) CTC (L) CTC (L) CTC (L) CTG (L) CTG (L) CTC (L) CTC (L) CTC (L) CTG (L) CTG (L) CTG (L) CTC (L) CTC (L) CTC (L) CTC (L) CTC (L) CTC (L) CTC (L) CTC (L) CTC (L) CTC (L) CTC (L) --- (-) CTC (L) CTC (L) CTC (L) CTC (L) TTG (L) CTC (L) CTC (L) CTC (L) --- (-) CTC (L) CTC (L) --- (-) CTC (L) CTC (L) CTC (L) CTC (L) CTC (L) CTC (L) CTC (L) CTC (L) CTG (L) 
   129      1   -24.4009611466   0.000000000025       0.0000  CTC (L) CTC (L) CTC (L) CTC (L) CTC (L) CTT (L) CTT (L) CTC (L) CTC (L) CTC (L) CTC (L) CTC (L) CTC (L) CTC (L) CTC (L) CTC (L) CTC (L) CTT (L) CTC (L) CTT (L) CTC (L) CTC (L) CTC (L) CTG (L) CTC (L) CTC (L) CTC (L) CTC (L) CTC (L) CTC (L) CTC (L) CTC (L) CTC (L) CTC (L) CTC (L) CTC (L) CTC (L) CTC (L) CTC (L) CTC (L) CTC (L) CTC (L) CTC (L) CTC (L) CTC (L) CTC (L) CTC (L) CTC (L) CTC (L) CTC (L) CTC (L) CTC (L) CTC (L) CTC (L) CTC (L) CTC (L) CTC (L) CTC (L) CTC (L) CTC (L) CTC (L) CTC (L) CTC (L) CTC (L) 
   130      1   -37.7048862771   0.000000000000       0.0000  CTC (L) CTC (L) CTC (L) CTG (L) CTA (L) CTC (L) CTC (L) --- (-) --- (-) CTC (L) CTC (L) CTC (L) CTC (L) CTC (L) CTC (L) CTC (L) TTC (F) TTT (F) CTC (L) CTT (L) CTG (L) CTC (L) CTC (L) CTG (L) CTC (L) CTA (L) CTG (L) CTC (L) CTG (L) CTC (L) CTC (L) CTC (L) CTC (L) CTC (L) CTG (L) CTA (L) CTA (L) CTG (L) CTC (L) CTA (L) CTG (L) CTC (L) --- (-) CTA (L) CTG (L) CTC (L) CTA (L) TTC (F) CTC (L) CTA (L) CTG (L) --- (-) CTA (L) CTG (L) --- (-) CTC (L) CTC (L) CTC (L) CTG (L) CTG (L) CTC (L) CTG (L) CTC (L) CTC (L) 
   131      1   -36.6020139131   0.000000000000       0.0000  CTC (L) CTC (L) CTC (L) CTG (L) CTG (L) CTG (L) CTG (L) --- (-) --- (-) CTC (L) CTC (L) CTC (L) CTC (L) CTC (L) CTC (L) CTC (L) CTC (L) TTT (F) CTG (L) CTG (L) CTG (L) CTC (L) CTC (L) CTG (L) CTC (L) CTG (L) CTG (L) CTC (L) CTG (L) CTG (L) CTC (L) CTC (L) CTC (L) CTC (L) CTG (L) CTG (L) CTG (L) CTG (L) CTC (L) CTG (L) CTG (L) CTC (L) --- (-) CTG (L) CTG (L) CTC (L) CTG (L) TGG (W) CTC (L) CTG (L) CTG (L) --- (-) CTG (L) CTG (L) --- (-) CTC (L) CTC (L) CTC (L) CTG (L) CTC (L) CTC (L) CTG (L) CTC (L) CTC (L) 
   132      1   -51.1921789300   0.000000000000       0.0000  CTC (L) CTC (L) CTC (L) CTT (L) GTC (V) CTT (L) CTT (L) GTC (V) CTC (L) CTC (L) CTC (L) CTC (L) CTC (L) GTC (V) CTC (L) CTC (L) ATC (I) GTG (V) GTC (V) GTC (V) GTC (V) CTC (L) GTC (V) GTC (V) CTC (L) GTC (V) GTT (V) CTC (L) GTC (V) GTC (V) CTC (L) CTC (L) CTC (L) CTC (L) GTT (V) GTC (V) CTC (L) GTT (V) CTC (L) GTC (V) GTT (V) CTC (L) CTC (L) GTC (V) GTT (V) CTC (L) CTC (L) GTT (V) CTC (L) GTC (V) GTT (V) CTC (L) CTC (L) GTT (V) CTC (L) CTC (L) CTC (L) CTC (L) GTT (V) GTG (V) CTC (L) GTG (V) CTC (L) CTC (L) 
   133      1   -22.0246030740   0.000000000272       0.0000  CTC (L) CTC (L) CTC (L) TTC (F) TTC (F) CTT (L) CTT (L) TTC (F) CTC (L) CTC (L) CTC (L) CTC (L) CTC (L) CTC (L) CTC (L) CTC (L) CTG (L) ATC (I) TTC (F) CTC (L) TTC (F) CTC (L) TTC (F) TTC (F) CTC (L) TTC (F) TTC (F) CTC (L) TTC (F) TTC (F) CTC (L) CTC (L) CTC (L) CTC (L) TTC (F) TTC (F) TTC (F) TTC (F) CTC (L) TTC (F) TTC (F) CTC (L) CTC (L) TTC (F) TTC (F) CTC (L) TTC (F) TTC (F) CTC (L) TTC (F) TTC (F) CTC (L) TTC (F) TTC (F) CTC (L) CTC (L) CTC (L) CTC (L) TTC (F) TTC (F) CTC (L) TTC (F) CTC (L) CTC (L) 
   134      1   -55.5673913299   0.000000000000       0.0000  CTC (L) CTC (L) CTG (L) CTT (L) CTG (L) CTC (L) CTC (L) CTG (L) CTG (L) CTC (L) CTG (L) CTC (L) CTG (L) TTG (L) CTG (L) CTG (L) ATG (M) CTC (L) CTC (L) CTC (L) CTC (L) CTG (L) CTG (L) CTC (L) CTG (L) CTG (L) CTA (L) CTG (L) CTC (L) CTC (L) CTG (L) CTC (L) CTG (L) CTG (L) CTG (L) CTG (L) CTG (L) CTG (L) CTG (L) CTG (L) CTA (L) CTG (L) CTG (L) CTG (L) CTG (L) CTG (L) CTG (L) CTG (L) CTC (L) CTG (L) CTG (L) CTG (L) CTG (L) CTG (L) CTG (L) CTC (L) CTC (L) CTG (L) CTG (L) CTC (L) CTC (L) CTC (L) CTC (L) CTC (L) 
   135      1   -59.5983301051   0.000000000000       0.0000  CTC (L) CTC (L) TTG (L) CTG (L) CTT (L) TTG (L) TTG (L) --- (-) --- (-) TTC (F) CTC (L) CTC (L) CTC (L) CTC (L) CTC (L) CTC (L) ATT (I) CTG (L) CTC (L) CTC (L) CTC (L) CTC (L) CTG (L) CTC (L) CTC (L) CTC (L) CTG (L) CTG (L) CTC (L) CTC (L) CTC (L) CTC (L) CTC (L) CTG (L) CTG (L) CTC (L) CTC (L) CTG (L) CTG (L) CTG (L) TTG (L) CTG (L) CTT (L) CTC (L) CTG (L) CTG (L) CTC (L) CTG (L) CTC (L) CTC (L) CTG (L) --- (-) CTC (L) CTG (L) --- (-) CTC (L) CTC (L) CTG (L) CTG (L) CTG (L) CTC (L) CTG (L) CTC (L) CTC (L) 
   136      1   -39.9411482940   0.000000000000       0.0000  CTC (L) CTG (L) CTC (L) CTC (L) CTC (L) CTG (L) CTG (L) CTC (L) CTC (L) CTC (L) CTC (L) CTC (L) CTC (L) CTC (L) CTC (L) CTC (L) CTT (L) ATA (I) CTC (L) TTA (L) CTG (L) CTG (L) CTC (L) CTC (L) CTG (L) CTC (L) CTC (L) CTC (L) CTC (L) CTC (L) CTG (L) CTG (L) CTA (L) CTC (L) CTC (L) CTC (L) CTC (L) CTC (L) CTC (L) CTC (L) CTC (L) CTC (L) CTA (L) CTC (L) CTC (L) CTC (L) CTC (L) CTC (L) CTC (L) CTC (L) CTC (L) CTC (L) CTC (L) CTC (L) CTC (L) CTC (L) CTC (L) CTC (L) CTC (L) CTC (L) CTG (L) CTC (L) CTG (L) CTG (L) 
   137      1   -40.0357833453   0.000000000000       0.0000  CTC (L) CTG (L) CTC (L) CTC (L) CTC (L) CTT (L) CTT (L) CTG (L) CTC (L) CTC (L) CTC (L) CTC (L) CTC (L) CTC (L) CTC (L) CTC (L) TTG (L) CTG (L) CTG (L) CTG (L) CTG (L) CTG (L) CTG (L) CTC (L) CTG (L) CTC (L) CTC (L) CTC (L) CTC (L) CTC (L) CTG (L) CTC (L) CTC (L) CTC (L) CTC (L) CTC (L) CTC (L) CTC (L) CTC (L) CTG (L) CTC (L) CTC (L) CTC (L) CTC (L) CTC (L) CTC (L) CTC (L) CTC (L) CTC (L) CTC (L) CTC (L) CTC (L) CTC (L) CTC (L) CTC (L) CTC (L) CTC (L) CTC (L) CTC (L) CTG (L) CTG (L) TTG (L) CTG (L) CTC (L) 
   138      1   -56.8999685903   0.000000000000       0.0000  CTC (L) CTG (L) CTC (L) CTG (L) TTT (F) TTA (L) TTA (L) --- (-) --- (-) CTC (L) CTC (L) CTC (L) CTC (L) CTC (L) CTC (L) CTC (L) TTG (L) TTC (F) CTG (L) CTG (L) ATG (M) CTG (L) CTG (L) CTG (L) CTC (L) TTT (F) CTG (L) CTC (L) CTG (L) CTG (L) CTC (L) CTC (L) CTG (L) CTC (L) CTG (L) TTC (F) TTC (F) CTG (L) CTG (L) TTC (F) CTG (L) CTG (L) --- (-) TTC (F) CTG (L) CTC (L) TTC (F) --- (-) CTC (L) TTC (F) CTG (L) --- (-) TTC (F) CTG (L) --- (-) CTC (L) CTC (L) CTC (L) CTG (L) CTG (L) CTC (L) CTG (L) CTC (L) CTG (L) 
   139      1   -41.6059283662   0.000000000000       0.0000  CTC (L) CTG (L) CTG (L) CTG (L) CTG (L) CTG (L) CTG (L) CTG (L) CTG (L) CTC (L) CTC (L) CTC (L) CTG (L) CTG (L) CTC (L) CTC (L) ATG (M) CTC (L) CTG (L) CTG (L) CTG (L) CTG (L) CTA (L) CTG (L) CTC (L) CTG (L) CTG (L) CTC (L) CTG (L) CTG (L) CTC (L) CTC (L) CTG (L) CTC (L) CTG (L) CTG (L) CTG (L) CTG (L) CTG (L) CTG (L) CTG (L) CTG (L) CTG (L) CTG (L) CTG (L) CTC (L) CTG (L) CTG (L) CTC (L) CTG (L) CTG (L) CTC (L) CTG (L) CTG (L) CTG (L) CTC (L) CTC (L) CTC (L) CTG (L) CTC (L) CTC (L) CTC (L) CTC (L) CTC (L) 
   140      1   -76.0152742868   0.000000000000       0.0000  CTC (L) CTG (L) CTG (L) GCA (A) GCC (A) CTC (L) CTC (L) --- (-) --- (-) CTC (L) CTC (L) CTC (L) CTC (L) CTC (L) CTC (L) CTC (L) ATT (I) GCC (A) ACG (T) CTG (L) GCG (A) CTG (L) GAG (E) GCG (A) CTG (L) GCG (A) GCG (A) CTG (L) GCC (A) GCG (A) CTG (L) CTC (L) GTG (V) CTG (L) TCG (S) GCG (A) GCG (A) GCG (A) CTG (L) GCG (A) TCG (S) CTG (L) --- (-) GCG (A) TCG (S) CTG (L) GCG (A) GCT (A) CTC (L) GCG (A) TCG (S) --- (-) GCG (A) GCG (A) --- (-) CTC (L) CTC (L) CTG (L) TCG (S) GCG (A) CTG (L) GCG (A) CTG (L) CTT (L) 
   141      1   -56.4616041300   0.000000000000       0.0000  CTC (L) GTC (V) CTC (L) CTC (L) CTC (L) CTT (L) CTT (L) --- (-) GAC (D) CTC (L) CTC (L) CTC (L) CTA (L) TTC (F) CTC (L) CTC (L) ATC (I) CTG (L) CTC (L) CTC (L) --- (-) CTC (L) CTC (L) CTC (L) CTG (L) CTC (L) CTC (L) CTC (L) CTC (L) GTC (V) CTG (L) CTC (L) CTC (L) CTC (L) CTC (L) CTC (L) CTC (L) CTC (L) CTC (L) CTC (L) CTC (L) CTC (L) --- (-) CTC (L) CTC (L) CTC (L) CTC (L) CTC (L) CTC (L) CTC (L) CTC (L) --- (-) CTC (L) CTC (L) --- (-) CTC (L) CTC (L) CTC (L) CTC (L) CTC (L) CTG (L) CTC (L) CTG (L) CTC (L) 
   142      1   -31.8309370767   0.000000000000       0.0000  CTC (L) GTC (V) CTC (L) CTG (L) CTC (L) CTA (L) CTA (L) CTC (L) CTC (L) CTC (L) CTC (L) CTC (L) CTC (L) CTC (L) CTC (L) CTC (L) CTC (L) CTG (L) CTG (L) CTC (L) CTC (L) CTC (L) CTC (L) CTC (L) CTC (L) CTC (L) CTG (L) CTC (L) CTC (L) CTC (L) CTC (L) CTC (L) CTC (L) CTC (L) CTG (L) CTC (L) CTC (L) CTG (L) CTC (L) CTC (L) TTG (L) CTC (L) CTC (L) CTC (L) CTG (L) CTC (L) CTC (L) CTG (L) CTC (L) CTC (L) CTG (L) CTC (L) CTC (L) CTG (L) CTC (L) CTC (L) CTC (L) CTC (L) CTG (L) CTC (L) CTC (L) CTC (L) CTC (L) CTC (L) 
   143      1   -54.6160583561   0.000000000000       0.0000  CTG (L) CTG (L) CTA (L) CGC (R) CGC (R) TTC (F) TTC (F) CGC (R) CTC (L) CTG (L) CTG (L) CTG (L) CTC (L) CTC (L) CTG (L) CTG (L) TTT (F) TTT (F) CTC (L) CTT (L) CGC (R) CTC (L) CGC (R) CGC (R) CTC (L) CGC (R) CGC (R) CTC (L) CGC (R) CGC (R) CTC (L) CTC (L) CTC (L) CGC (R) CGC (R) CGC (R) CGC (R) CGC (R) CTC (L) CGC (R) CGC (R) CTC (L) CTC (L) CGC (R) CGC (R) CGC (R) CGC (R) CGC (R) CTT (L) CGC (R) CGC (R) CGC (R) CGC (R) CGC (R) CTC (L) CTT (L) CTT (L) CGC (R) CGC (R) CGC (R) CTC (L) CGC (R) CTC (L) CTG (L) 
   144      1   -41.8908571943   0.000000000000       0.0000  CTG (L) CTG (L) CTC (L) CTG (L) CTG (L) TTG (L) TTG (L) CTT (L) CTC (L) CTC (L) CTC (L) CTC (L) CTC (L) CTG (L) CTC (L) CTC (L) CTG (L) CTG (L) CTG (L) CTG (L) CTG (L) CTG (L) CTG (L) CTG (L) CTC (L) CTG (L) CTG (L) CTC (L) CTG (L) CTG (L) CTC (L) CTC (L) TTG (L) CTC (L) CTG (L) CTG (L) CTC (L) CTG (L) CTC (L) CTT (L) CTG (L) CTC (L) TTG (L) CTG (L) CTG (L) CTC (L) CTC (L) CTG (L) CTG (L) CTG (L) CTG (L) CTC (L) CTC (L) CTG (L) CTC (L) CTG (L) CTG (L) CTC (L) CTG (L) CTG (L) CTC (L) CTG (L) CTC (L) CTC (L) 
   145      1   -62.3523447236   0.000000000000       0.0000  CTG (L) CTG (L) CTC (L) TTG (L) CTG (L) TTG (L) TCC (S) CTG (L) CTC (L) CTC (L) CTC (L) CTC (L) CTC (L) --- (-) CTC (L) CTC (L) GTG (V) TTG (L) TTG (L) CTG (L) CTA (L) CTG (L) CTT (L) CTG (L) ATC (I) CTG (L) TTG (L) CTC (L) CTG (L) CTG (L) CTC (L) CTC (L) CTG (L) CTC (L) TTG (L) CTG (L) CTG (L) TTG (L) CTC (L) CTG (L) TTG (L) CTC (L) CTG (L) CTG (L) TTG (L) CTC (L) CTG (L) TTG (L) CTG (L) CTG (L) TTG (L) CTC (L) CTG (L) TTG (L) CTC (L) CTG (L) CTG (L) CTC (L) TTG (L) CTG (L) ATC (I) CTA (L) ATC (I) CTC (L) 
   146      1   -39.6431280086   0.000000000000       0.0000  CTG (L) CTG (L) CTG (L) CTC (L) CTC (L) CTA (L) CTA (L) CTC (L) CTG (L) CTC (L) CTC (L) CTC (L) CTC (L) CTC (L) CTC (L) CTC (L) CTG (L) CTC (L) CTA (L) CTA (L) CTC (L) CTG (L) CTC (L) CTC (L) CTG (L) CTC (L) CTC (L) CTG (L) GTC (V) CTC (L) CTG (L) CTG (L) ATG (M) CTG (L) CTC (L) CTC (L) CTC (L) CTC (L) CTG (L) CTC (L) CTC (L) CTG (L) ATG (M) CTC (L) CTC (L) CTG (L) CTC (L) CTC (L) TTG (L) CTC (L) CTC (L) CTG (L) CTC (L) CTC (L) CTG (L) TTG (L) TTG (L) CTG (L) CTC (L) CTC (L) CTC (L) CTC (L) CTC (L) CTG (L) 
   147      1   -41.1663008243   0.000000000000       0.0000  CTG (L) CTG (L) CTG (L) CTC (L) CTC (L) TTG (L) TTG (L) CTC (L) CTG (L) CTC (L) CTC (L) CTC (L) CTC (L) CTG (L) CTC (L) CTC (L) TTA (L) CTG (L) CTG (L) CTC (L) CTC (L) CTG (L) CTC (L) CTC (L) CTG (L) CTC (L) CTC (L) CTG (L) CTC (L) CTC (L) CTC (L) CTG (L) CTG (L) CTC (L) CTC (L) CTC (L) CTC (L) CTC (L) CTC (L) CTC (L) CTC (L) CTG (L) CTG (L) CTC (L) CTC (L) CTC (L) CTC (L) CTC (L) CTG (L) CTC (L) CTC (L) CTC (L) CTC (L) CTC (L) CTC (L) CTG (L) CTG (L) CTC (L) CTC (L) CTC (L) CTC (L) CTC (L) CTC (L) CTG (L) 
   148      1   -34.8846629149   0.000000000000       0.0000  CTG (L) CTG (L) CTG (L) CTC (L) CTG (L) TTG (L) TTG (L) --- (-) --- (-) CTG (L) CTG (L) CTG (L) CTG (L) CTG (L) CTG (L) CTG (L) TTG (L) CTG (L) CTG (L) TTG (L) CTC (L) CTG (L) CTC (L) CTG (L) CTG (L) CTG (L) CTC (L) CTG (L) CTC (L) CTG (L) CTG (L) CTG (L) CTG (L) CTG (L) CTC (L) CTG (L) CTC (L) CTC (L) CTG (L) CTC (L) CTC (L) CTG (L) --- (-) CTG (L) CTC (L) CTG (L) CTC (L) CTC (L) CTG (L) CTG (L) CTC (L) --- (-) CTC (L) CTC (L) --- (-) CTG (L) CTG (L) CTG (L) CTC (L) CTG (L) CTG (L) CTG (L) CTG (L) CTG (L) 
   149      1   -37.9919553183   0.000000000000       0.0000  CTG (L) CTG (L) CTG (L) CTT (L) CTC (L) TTG (L) TTG (L) CTC (L) CTG (L) CTG (L) CTG (L) CTG (L) TTG (L) CTG (L) CTG (L) CTG (L) CTG (L) TTG (L) CTC (L) CTG (L) CTC (L) CTG (L) CTC (L) CTC (L) CTG (L) CTC (L) CTT (L) CTG (L) CTC (L) CTC (L) CTG (L) CTG (L) CTA (L) CTG (L) CTT (L) CTC (L) CTC (L) CTT (L) CTG (L) CTC (L) CTT (L) CTG (L) CTA (L) CTC (L) CTT (L) CTG (L) CTC (L) CTT (L) CTG (L) CTC (L) CTT (L) CTG (L) CTC (L) CTT (L) CTG (L) CTG (L) CTG (L) CTG (L) CTT (L) CTC (L) CTC (L) CTG (L) CTC (L) CTG (L) 
   150      1   -63.1491806544   0.000000000000       0.0000  CTG (L) CTG (L) CTG (L) CTT (L) GTG (V) CTG (L) TTG (L) --- (-) --- (-) GTG (V) GTG (V) GTG (V) GTG (V) GTG (V) GTG (V) GTG (V) TTG (L) TTG (L) CTG (L) CTG (L) CTG (L) CTG (L) CTG (L) GTG (V) CTG (L) GTG (V) CTT (L) CTG (L) CTC (L) GTG (V) CTG (L) GTG (V) TTG (L) CTG (L) CTT (L) GTG (V) GTG (V) CTT (L) CTG (L) GTG (V) CTT (L) CTG (L) --- (-) GTG (V) CTT (L) CTG (L) GTG (V) TGC (C) TTG (L) GTG (V) CTT (L) --- (-) GTG (V) CTT (L) --- (-) TTG (L) TTG (L) CTG (L) CTT (L) CTC (L) CTG (L) CTC (L) CTG (L) GTG (V) 
   151      1   -55.5782765587   0.000000000000       0.0000  CTG (L) CTG (L) CTG (L) GCG (A) GCC (A) TTG (L) TTG (L) --- (-) --- (-) CTG (L) CTG (L) CTG (L) CTG (L) CTG (L) CTG (L) CTG (L) CTT (L) GTT (V) ATG (M) CTG (L) GCG (A) CTG (L) GCA (A) GCG (A) CTG (L) GCG (A) GCG (A) CTG (L) GCG (A) GCG (A) CTG (L) CTG (L) CTG (L) CTC (L) GCG (A) GCG (A) GCG (A) GCG (A) CTC (L) GCG (A) GCG (A) CTC (L) --- (-) GCG (A) GCG (A) CTC (L) GCG (A) GGA (G) CTG (L) GCG (A) GCG (A) --- (-) GCG (A) GCG (A) --- (-) CTG (L) CTG (L) CTC (L) GCG (A) GCG (A) CTG (L) GCG (A) CTG (L) CTG (L) 
   152      1   -40.5068548807   0.000000000000       0.0000  CTG (L) CTG (L) CTG (L) TTT (F) ATC (I) TTG (L) TTG (L) --- (-) --- (-) CTG (L) CTG (L) CTG (L) CTG (L) CTG (L) CTG (L) CTG (L) TTG (L) CTG (L) ATG (M) TTG (L) ATC (I) ATG (M) ATC (I) ATC (I) CTG (L) ATC (I) TTT (F) CTG (L) ATC (I) ATC (I) TTG (L) CTG (L) CTG (L) CTG (L) TTT (F) ATC (I) ATC (I) TTT (F) CTG (L) ATC (I) TTT (F) CTG (L) --- (-) ATC (I) TTT (F) CTG (L) ATC (I) TTT (F) CTG (L) ATC (I) TTT (F) --- (-) ATC (I) TTT (F) --- (-) CTG (L) CTG (L) CTG (L) TTT (F) ATC (I) CTG (L) ATC (I) CTG (L) CTG (L) 
   153      1   -42.4031344635   0.000000000000       0.0000  CTG (L) CTT (L) CTC (L) CTC (L) CTC (L) CTA (L) CTG (L) CTC (L) CTC (L) CTC (L) CTC (L) CTC (L) CTC (L) CTC (L) CTC (L) CTC (L) TTA (L) CTA (L) CTA (L) CTA (L) CTC (L) CTG (L) CTC (L) CTC (L) CTG (L) CTC (L) CTC (L) CTC (L) CTC (L) CTC (L) CTG (L) CTG (L) CTG (L) CTC (L) CTC (L) CTC (L) CTC (L) CTC (L) CTC (L) CTC (L) CTC (L) CTC (L) CTG (L) CTC (L) CTC (L) CTC (L) CTC (L) CTC (L) CTG (L) CTC (L) CTC (L) CTC (L) CTC (L) CTC (L) CTC (L) CTG (L) CTG (L) CTC (L) CTC (L) CTC (L) CTC (L) CTC (L) CTC (L) CTC (L) 
   154      1   -47.5960874557   0.000000000000       0.0000  CTG (L) GTG (V) CTG (L) ATC (I) GTC (V) GTT (V) GTT (V) GTC (V) CTG (L) CTG (L) CTG (L) CTG (L) CTG (L) CTG (L) CTG (L) CTG (L) ATG (M) TTG (L) ATC (I) GTA (V) ATC (I) GTG (V) GTC (V) ATC (I) GTG (V) GTC (V) ATC (I) CTC (L) ATC (I) ATC (I) GTG (V) GTC (V) CTG (L) CTG (L) ATC (I) GTC (V) GTC (V) ATC (I) CTG (L) GTC (V) ATC (I) CTG (L) CTG (L) GTC (V) ATC (I) CTG (L) GTC (V) ATC (I) CTG (L) GTC (V) ATC (I) CTG (L) GTC (V) ATC (I) CTG (L) CTG (L) CTG (L) CTG (L) ATC (I) ATC (I) GTC (V) ATC (I) GTC (V) GTC (V) 
   155      1   -90.8233769035   0.000000000000       0.0000  CTG (L) GTG (V) GTG (V) TCG (S) TCG (S) AGC (S) AGC (S) TCG (S) GTC (V) GTC (V) GTG (V) GTC (V) GTG (V) GTG (V) GTG (V) GTC (V) AAC (N) CAG (Q) ACC (T) ATG (M) TCC (S) GAG (E) TCC (S) ACG (T) GTC (V) TCG (S) TCG (S) CTG (L) TCG (S) ACG (T) GTC (V) GTG (V) CTG (L) CTG (L) TCG (S) TCG (S) TCG (S) TCG (S) GTG (V) TCG (S) TCT (S) GTC (V) CTG (L) TCG (S) TCG (S) CTG (L) TCG (S) TCG (S) CTG (L) TCG (S) TCG (S) CTG (L) TCG (S) TCG (S) GTG (V) CTG (L) CTG (L) CTG (L) TCG (S) ACG (T) GTC (V) ACG (T) GTC (V) GTG (V) 
   156      1   -49.4194330540   0.000000000000       0.0000  CTT (L) ACC (T) ACT (T) ACC (T) ACC (T) ACA (T) ACA (T) ACC (T) ACT (T) ACC (T) ACC (T) ACC (T) ACC (T) ACC (T) ACC (T) ACC (T) GCC (A) TTC (F) ACC (T) ACT (T) ATC (I) ACC (T) ACT (T) ACC (T) ACC (T) ACC (T) ACC (T) ACT (T) ACC (T) ACC (T) ACC (T) ACC (T) ACT (T) ACT (T) ACC (T) ACC (T) ACC (T) ACC (T) ACT (T) ACC (T) ACC (T) ACT (T) ACT (T) ACC (T) ACC (T) ACT (T) ACC (T) ACC (T) ATT (I) ACC (T) ACC (T) ACT (T) ACC (T) ACC (T) ACT (T) ATT (I) ATT (I) ACT (T) ACC (T) ACC (T) ACC (T) ACC (T) ACC (T) ACC (T) 
   157      1   -31.1755077512   0.000000000000       0.0000  CTT (L) CTC (L) CTC (L) CTC (L) GTG (V) CTG (L) CTC (L) GTC (V) CTC (L) CTC (L) CTC (L) CTC (L) CTC (L) CTC (L) CTC (L) CTC (L) CTC (L) CTG (L) CTC (L) CTC (L) CTC (L) CTC (L) CTC (L) CTC (L) CTC (L) GTC (V) CTC (L) CTC (L) CTC (L) CTC (L) CTC (L) CTC (L) CTC (L) CTC (L) CTC (L) GTC (V) GTC (V) CTC (L) CTC (L) GTC (V) CTC (L) CTC (L) CTC (L) GTC (V) CTC (L) CTC (L) GTC (V) CTC (L) CTC (L) GTC (V) CTC (L) CTC (L) GTC (V) CTC (L) CTC (L) CTC (L) CTC (L) CTC (L) CTC (L) CTC (L) CTC (L) CTC (L) CTC (L) CTC (L) 
   158      1   -62.0299807192   0.000000000000       0.0000  CTT (L) CTC (L) CTC (L) GTG (V) GTG (V) GTC (V) GTC (V) GTG (V) CTC (L) ATC (I) CTC (L) CTC (L) CTC (L) CTC (L) CTC (L) CTC (L) CTT (L) CTG (L) CTG (L) CTG (L) GTG (V) CTG (L) GTG (V) GCG (A) GTC (V) GTG (V) GTG (V) CTC (L) GCG (A) GCG (A) CTC (L) CTC (L) CTC (L) CTC (L) GTG (V) GTG (V) GTG (V) GTG (V) CTC (L) GTG (V) GCG (A) CTC (L) CTC (L) GTG (V) GTG (V) CTC (L) GTG (V) GTG (V) CTC (L) GTG (V) GTG (V) CTC (L) GTG (V) GTG (V) CTC (L) CTC (L) CTC (L) CTC (L) GTG (V) GTC (V) ATC (I) GTC (V) ATC (I) CTC (L) 
   159      1   -49.0693153373   0.000000000000       0.0000  CTT (L) CTC (L) CTC (L) TTG (L) TTG (L) ACG (T) ACG (T) --- (-) --- (-) CTT (L) CTT (L) CTT (L) CTT (L) CTT (L) CTT (L) CTT (L) ATG (M) ATC (I) CTT (L) CTC (L) CTG (L) CTT (L) CTG (L) CTG (L) CTT (L) TTG (L) TTG (L) CTC (L) CTG (L) CTG (L) CTT (L) CTG (L) CTT (L) CTC (L) TTG (L) TTG (L) TTG (L) TTG (L) CTC (L) TTG (L) TTG (L) CTC (L) --- (-) TTG (L) TTG (L) CTC (L) TTG (L) --- (-) CTT (L) TTG (L) TTG (L) --- (-) TTG (L) TTG (L) --- (-) CTT (L) CTT (L) CTC (L) TTG (L) ATG (M) CTT (L) CTG (L) CTT (L) CTG (L) 
   160      1   -75.0439315563   0.000000000000       0.0000  CTT (L) GTC (V) GTC (V) GCG (A) GCG (A) CTG (L) CTG (L) GCC (A) --- (-) GTC (V) GTC (V) GTC (V) GTC (V) GTC (V) GTC (V) GTC (V) ATC (I) CTG (L) GTG (V) GTC (V) ACC (T) GTC (V) GCG (A) GCG (A) GGC (G) GCG (A) GCG (A) ATC (I) GCG (A) GCG (A) GTC (V) GTC (V) GTC (V) GTC (V) GCG (A) GCG (A) GCG (A) GCG (A) GTC (V) GCG (A) GCG (A) GTC (V) --- (-) GCG (A) GCG (A) GTC (V) GCG (A) GCG (A) GTT (V) GCG (A) GCG (A) --- (-) GCG (A) GCG (A) ACT (T) GTT (V) GTT (V) GTC (V) GCG (A) GCG (A) GTC (V) GCG (A) GTC (V) GTG (V) 
   161      1   -78.8104722737   0.000000000000       0.0000  GAA (E) AAA (K) GAG (E) CAG (Q) CAG (Q) AAC (N) AAC (N) --- (-) --- (-) GAA (E) GAG (E) GAA (E) GAG (E) AAA (K) GAG (E) GAG (E) AAA (K) GAG (E) CAA (Q) AAA (K) CTG (L) AAA (K) CTG (L) CAG (Q) AAG (K) CAG (Q) CAG (Q) GAG (E) CAG (Q) GCG (A) AAG (K) AAG (K) GAA (E) GAG (E) CAG (Q) CAG (Q) CAG (Q) CAG (Q) GAG (E) CAG (Q) CAG (Q) GAG (E) --- (-) CAG (Q) CAG (Q) GAG (E) CAG (Q) CAG (Q) GAA (E) CAG (Q) CAG (Q) --- (-) CAG (Q) CAG (Q) --- (-) GAA (E) GAA (E) GAG (E) CAG (Q) CAG (Q) AAA (K) GAG (E) AAA (K) AAG (K) 
   162      1   -63.0108461985   0.000000000000       0.0000  GAA (E) GAA (E) GAA (E) CAA (Q) CAA (Q) GAT (D) GAT (D) CAA (Q) GAA (E) GAA (E) GAA (E) GAA (E) GAA (E) GAA (E) GAA (E) GAA (E) GAC (D) AAC (N) GAC (D) GAG (E) AGG (R) GAG (E) GAA (E) GAA (E) GAA (E) CAA (Q) CAA (Q) GAA (E) GAA (E) GAA (E) GAA (E) GAG (E) AAA (K) GAA (E) CAA (Q) CAA (Q) CAA (Q) CAA (Q) GAA (E) CAA (Q) CAA (Q) GAA (E) AAA (K) CAA (Q) CAA (Q) GAA (E) CAA (Q) CAA (Q) GAA (E) CAA (Q) CAA (Q) GAA (E) CAA (Q) CAA (Q) GAA (E) GAA (E) GAA (E) GAA (E) CAA (Q) GAC (D) GAG (E) GAC (D) GAG (E) GAA (E) 
   163      1   -24.2743119541   0.000000000029       0.0000  GAA (E) GAG (E) GAA (E) GAG (E) GAG (E) GAA (E) GAA (E) --- (-) --- (-) GAA (E) GAA (E) GAA (E) GAA (E) GAA (E) GAA (E) GAG (E) GAA (E) GAA (E) GAA (E) GAA (E) GAG (E) GAA (E) GAG (E) GAG (E) GAG (E) GAG (E) GAG (E) GAG (E) GAG (E) GAG (E) GAG (E) GAG (E) GAA (E) GAG (E) GAG (E) GAG (E) GAG (E) GAG (E) GAA (E) GAG (E) GAG (E) GAA (E) --- (-) GAG (E) GAG (E) GAG (E) GAG (E) GAG (E) GAA (E) GAG (E) GAG (E) --- (-) GAG (E) GAG (E) --- (-) GAA (E) GAA (E) GAG (E) GAG (E) GAG (E) GAG (E) GAG (E) GAG (E) GAG (E) 
   164      1   -44.9892453617   0.000000000000       0.0000  GAA (E) GAG (E) GAG (E) GCG (A) GCG (A) ACA (T) ACA (T) --- (-) --- (-) GAA (E) GAA (E) GAA (E) GAA (E) GAA (E) GAA (E) GAA (E) ATC (I) ACG (T) GGC (G) GAG (E) TCG (S) GAG (E) GCG (A) GCG (A) GAG (E) GCG (A) GCG (A) GAG (E) GCG (A) GCG (A) GAG (E) GAG (E) GAA (E) GAG (E) GCG (A) GCG (A) GCG (A) GCG (A) GAG (E) GCG (A) GCG (A) GAG (E) --- (-) GCG (A) GCG (A) GAG (E) GCG (A) GCG (A) GAA (E) GCG (A) GCG (A) --- (-) GCG (A) GCG (A) --- (-) GAA (E) GAA (E) GAG (E) GCG (A) GCG (A) GAG (E) GCG (A) GAG (E) GAG (E) 
   165      1   -63.5794617663   0.000000000000       0.0000  GAC (D) GAC (D) GAC (D) AGC (S) GGC (G) AGT (S) AGT (S) --- (-) --- (-) GAG (E) GAG (E) GAG (E) GGC (G) GAC (D) GAG (E) GAC (D) AAC (N) GAT (D) GAC (D) AAC (N) GGC (G) GAC (D) GGC (G) GGC (G) GAC (D) GGG (G) GGC (G) GAC (D) GGC (G) GGC (G) GAC (D) GAC (D) GAC (D) GAC (D) GGC (G) GGC (G) GGC (G) AGC (S) GAC (D) GGC (G) GGC (G) GAC (D) --- (-) GGC (G) GGC (G) GAC (D) GGC (G) AGC (S) GAT (D) GGC (G) GGC (G) --- (-) GGC (G) AGC (S) --- (-) GAT (D) GAT (D) GAC (D) GGC (G) GGC (G) GAC (D) GGC (G) GAC (D) GAC (D) 
   166      1   -10.5661880068   0.000025772874       0.0086  GAC (D) GAC (D) GAC (D) GAC (D) GAC (D) GAC (D) GAC (D) GAC (D) GAC (D) GAC (D) GAC (D) GAC (D) GAC (D) GAC (D) GAC (D) GAC (D) GAC (D) GAC (D) GAC (D) GAC (D) GAC (D) GAC (D) GAC (D) GAC (D) GAC (D) GAC (D) GAC (D) GAC (D) GAC (D) GAC (D) GAC (D) GAC (D) GAC (D) GAC (D) GAC (D) GAC (D) GAC (D) GAC (D) GAC (D) GAC (D) GAC (D) GAC (D) GAC (D) GAC (D) GAC (D) GAC (D) GAC (D) GAC (D) GAC (D) GAC (D) GAC (D) GAC (D) GAC (D) GAC (D) GAC (D) GAC (D) GAC (D) GAC (D) GAC (D) GAC (D) GAC (D) GAC (D) GAC (D) GAC (D) 
   167      1   -38.8924792720   0.000000000000       0.0000  GAC (D) GAC (D) GAC (D) GAC (D) GAC (D) GAT (D) GAT (D) GAC (D) GAC (D) GAC (D) GAC (D) GAC (D) GAC (D) CTC (L) GAC (D) GAC (D) GAG (E) GAG (E) GAC (D) GAC (D) GAC (D) GAT (D) GAC (D) GAC (D) GAC (D) GAC (D) GAC (D) GAC (D) GAC (D) GAC (D) GAT (D) GAC (D) GAC (D) GAC (D) GAC (D) GAC (D) GAC (D) GAC (D) GAC (D) GAC (D) GAC (D) GAC (D) GAC (D) GAC (D) GAC (D) GAC (D) GAC (D) GAC (D) GAC (D) GAC (D) GAC (D) GAC (D) GAC (D) GAC (D) GAC (D) GAC (D) GAC (D) GAC (D) GAC (D) GAC (D) GAC (D) GAT (D) GAC (D) GAC (D) 
   168      1   -92.5209866535   0.000000000000       0.0000  GAC (D) GAC (D) GAC (D) TCT (S) TCC (S) AGT (S) AGT (S) TCC (S) GAC (D) GAC (D) GAC (D) GAC (D) GAC (D) GAC (D) GAC (D) GAC (D) ACC (T) AAA (K) TCC (S) AAT (N) TCT (S) GAC (D) TCT (S) TCT (S) AAG (K) TCC (S) TCT (S) GAC (D) CGT (R) CAT (H) AAA (K) AAA (K) GAC (D) GAC (D) TCT (S) TCC (S) TCC (S) TCT (S) GAC (D) TCC (S) TCT (S) GAC (D) GAC (D) TCC (S) TCT (S) GAC (D) TCC (S) TCT (S) AAC (N) TCC (S) TCT (S) GAC (D) TCC (S) TCT (S) GAC (D) AAC (N) AAC (N) GAC (D) TCT (S) TCT (S) AAA (K) TCT (S) AAA (K) AAA (K) 
   169      1   -86.4010811115   0.000000000000       0.0000  GAC (D) GAG (E) GAG (E) GAG (E) CAC (H) CAA (Q) CAA (Q) --- (-) --- (-) GAG (E) GAG (E) GAG (E) GAG (E) GAG (E) GAG (E) GAG (E) AAA (K) ACT (T) GAG (E) CAG (Q) GAG (E) GAG (E) GAA (E) GAG (E) GAG (E) CAC (H) GAG (E) GAG (E) GAG (E) GAG (E) GAG (E) GAC (D) GAG (E) GAG (E) GAG (E) CAC (H) CAC (H) GAG (E) GAG (E) CAC (H) GAG (E) GAG (E) --- (-) CAC (H) --- (-) GAG (E) CAC (H) GCT (A) GAT (D) CAC (H) GAG (E) AAT (N) CAC (H) GAG (E) --- (-) GAT (D) GAT (D) GAG (E) GAG (E) GAG (E) GAG (E) GAG (E) GAG (E) GAT (D) 
   170      1   -73.5685452924   0.000000000000       0.0000  GAC (D) GCC (A) GAC (D) GCA (A) GCA (A) AGA (R) AGA (R) GCA (A) GAC (D) GCC (A) GCC (A) GCC (A) ACC (T) GCC (A) GCC (A) GCC (A) GAC (D) TCG (S) GGC (G) AAC (N) GCC (A) GCC (A) GCC (A) GCC (A) GCC (A) GCA (A) GCA (A) GAC (D) GCC (A) GCC (A) GCG (A) GCC (A) GAC (D) GAC (D) GCA (A) GCA (A) GCA (A) GCA (A) GAC (D) GCA (A) GCA (A) GAC (D) GAC (D) GCA (A) GCA (A) GAC (D) GCA (A) GCA (A) GAC (D) GCA (A) GCA (A) GAC (D) GCA (A) GCA (A) GAC (D) GAC (D) GAC (D) GAC (D) GCA (A) TCC (S) TCC (S) TCC (S) TCC (S) GCC (A) 
   171      1   -21.7820497714   0.000000000347       0.0000  GAG (E) GAC (D) GAC (D) GAC (D) GAC (D) GAC (D) GAC (D) GAC (D) GAC (D) GAC (D) GAC (D) GAC (D) GAC (D) GAC (D) GAC (D) GAC (D) GAC (D) GAC (D) GAC (D) GAC (D) GAC (D) GAC (D) GAC (D) GAC (D) GAG (E) GAC (D) GAC (D) GAC (D) GAC (D) GAC (D) GAG (E) GAC (D) GAC (D) GAC (D) GAC (D) GAC (D) GAC (D) GAC (D) GAC (D) GAC (D) GAC (D) GAC (D) GAC (D) GAC (D) GAC (D) GAC (D) GAC (D) GAC (D) GAG (E) GAC (D) GAC (D) GAC (D) GAC (D) GAC (D) GAC (D) GAG (E) GAG (E) GAC (D) GAC (D) GAC (D) GAC (D) GAC (D) GAC (D) GAC (D) 
   172      1   -33.9072220551   0.000000000000       0.0000  GAG (E) GAC (D) GAC (D) GAC (D) GAC (D) GAT (D) GAT (D) GAC (D) GAC (D) GAC (D) GAC (D) GAC (D) GAC (D) GAC (D) GAC (D) GAC (D) GAA (E) GAC (D) GAC (D) GAC (D) GAC (D) GAC (D) GAC (D) GCC (A) GAC (D) GGC (G) GAC (D) GAC (D) GAC (D) GAC (D) GAC (D) GAC (D) GAC (D) GAC (D) GAC (D) GAC (D) GAC (D) GAC (D) GAC (D) GAC (D) GAC (D) GAC (D) GAC (D) GAC (D) GAC (D) GAC (D) GAC (D) GAC (D) GAC (D) GAC (D) GAC (D) GAC (D) GAC (D) GAC (D) GAC (D) GAC (D) GAC (D) GAC (D) GAC (D) GAC (D) GAC (D) GAC (D) GAC (D) GAC (D) 
   173      1   -39.3953042087   0.000000000000       0.0000  GAG (E) GAG (E) GAG (E) GAG (E) GAA (E) GAA (E) GAA (E) --- (-) --- (-) GAG (E) GAG (E) GAG (E) GAG (E) GAG (E) GAG (E) GAG (E) GAA (E) GAA (E) GAA (E) GAA (E) GAG (E) GAG (E) GAG (E) GAC (D) GAG (E) GAG (E) GAA (E) GAG (E) GAG (E) GGG (G) GAG (E) GAG (E) GAG (E) GAG (E) GAG (E) GAG (E) GAG (E) GAG (E) GAG (E) GAG (E) GAG (E) GAG (E) --- (-) GAG (E) GAG (E) GAG (E) GAG (E) GAG (E) GAG (E) GAG (E) GAG (E) --- (-) GAG (E) GAG (E) --- (-) GAG (E) GAG (E) GAG (E) GAG (E) GAC (D) GAG (E) GAC (D) GAG (E) GAG (E) 
   174      1   -32.8367311809   0.000000000000       0.0000  GAG (E) GAG (E) GAG (E) GAG (E) GAG (E) GAG (E) GAG (E) --- (-) --- (-) GAG (E) GAG (E) GAG (E) GAG (E) GAG (E) GAG (E) GAG (E) GAG (E) GAG (E) GAG (E) GAG (E) GAG (E) GAG (E) GAG (E) GAG (E) GAA (E) GAG (E) GAG (E) GAG (E) GAG (E) GAG (E) GAG (E) GAG (E) GAG (E) GAG (E) GAG (E) GAG (E) GAG (E) GAG (E) GAG (E) GAG (E) GAA (E) GAG (E) --- (-) GAG (E) GAG (E) GAG (E) GAG (E) CGC (R) GAG (E) GAG (E) GAG (E) --- (-) GAG (E) GAG (E) --- (-) GAG (E) GAG (E) GAG (E) GAG (E) GAG (E) GAG (E) GAG (E) GAG (E) GAA (E) 
   175      1   -14.5058135411   0.000000501424       0.0002  GAG (E) GAG (E) GAG (E) GAG (E) GAG (E) GAG (E) GAG (E) GAG (E) GAG (E) GAG (E) GAG (E) GAG (E) GAG (E) GAG (E) GAG (E) GAG (E) GAG (E) GAG (E) GAG (E) GAG (E) GAG (E) GAG (E) GAG (E) GAG (E) GAG (E) GAG (E) GAG (E) GAG (E) GAG (E) GAG (E) GAG (E) GAG (E) GAG (E) GAG (E) GAG (E) GAG (E) GAA (E) GAG (E) GAG (E) GAG (E) GAG (E) GAG (E) GAG (E) GAG (E) GAG (E) GAG (E) GAA (E) GAG (E) GAG (E) GAG (E) GAG (E) GAG (E) GAA (E) GAG (E) GAG (E) GAG (E) GAG (E) GAG (E) GAG (E) GAG (E) GAG (E) GAG (E) GAG (E) GAG (E) 
   176      1   -40.9153033422   0.000000000000       0.0000  GAG (E) GAG (E) GAG (E) GAT (D) GAC (D) GAG (E) GAG (E) GAC (D) GAG (E) GAG (E) GAG (E) GAG (E) GAG (E) GAA (E) GAG (E) GAG (E) CAA (Q) GAA (E) GAC (D) GAA (E) GAG (E) GAG (E) GAC (D) GAC (D) GAG (E) GAC (D) GAC (D) GAG (E) GAC (D) GAC (D) GAG (E) GAA (E) GAG (E) GAG (E) GAC (D) GAC (D) GAC (D) GAC (D) GAG (E) GAC (D) GAC (D) GAG (E) GAG (E) GAC (D) GAC (D) GAG (E) GAC (D) GAC (D) GAG (E) GAC (D) GAC (D) GAG (E) GAC (D) GAC (D) GAG (E) GAG (E) GAG (E) GAG (E) GAC (D) GAC (D) GAG (E) GAC (D) GAG (E) GAG (E) 
   177      1   -56.7883228984   0.000000000000       0.0000  GAT (D) CAC (H) CAC (H) TAC (Y) TAC (Y) TCG (S) TCG (S) --- (-) --- (-) CAC (H) CAC (H) CAC (H) CAC (H) CAC (H) CAC (H) CAC (H) TAC (Y) TAT (Y) TAC (Y) TAT (Y) GAC (D) CAT (H) TAC (Y) TAC (Y) CAC (H) TAC (Y) TAC (Y) CAC (H) TAC (Y) TAC (Y) CAC (H) CAC (H) CAC (H) CAC (H) TAC (Y) TAC (Y) TAC (Y) TAC (Y) CAC (H) TAC (Y) TAC (Y) CAC (H) --- (-) TAC (Y) TAC (Y) CAC (H) TAC (Y) AGA (R) GAC (D) TAC (Y) TAC (Y) --- (-) TAC (Y) TAC (Y) --- (-) GAC (D) GAC (D) CAC (H) TAC (Y) TAC (Y) CAC (H) TAC (Y) CAC (H) CAC (H) 
   178      1   -81.4214672951   0.000000000000       0.0000  GCA (A) ACG (T) GCG (A) ACA (T) CCG (P) TCA (S) TCA (S) --- (-) --- (-) GCG (A) GCG (A) GCG (A) GCG (A) GCG (A) GCG (A) GCG (A) CAC (H) CAA (Q) TCG (S) ATG (M) CCG (P) GCG (A) CCG (P) CCG (P) GCG (A) CCG (P) GCA (A) GCG (A) CCG (P) CCG (P) GCG (A) GCG (A) GCA (A) GCG (A) ACA (T) CCG (P) CCG (P) ACA (T) GCG (A) CCG (P) ACA (T) GCG (A) --- (-) CCG (P) ACA (T) GCG (A) CCG (P) TCT (S) GCA (A) CCG (P) ACA (T) --- (-) CCG (P) ACA (T) --- (-) GCA (A) GCA (A) GCG (A) ACA (T) CCG (P) ACG (T) CCG (P) ACG (T) GCG (A) 
   179      1   -84.7912272675   0.000000000000       0.0000  GCA (A) GCG (A) GCA (A) ATA (I) ATA (I) ATA (I) GTA (V) --- (-) --- (-) GCA (A) GCG (A) GCA (A) GCG (A) GCG (A) GCG (A) GCG (A) GTC (V) GTC (V) GTC (V) GCA (A) GTC (V) GCG (A) GTA (V) GTC (V) GCC (A) GTA (V) ATA (I) GCA (A) ATC (I) ATC (I) GCC (A) GCG (A) GCA (A) GCA (A) ATA (I) GTA (V) GTG (V) ATA (I) GCA (A) GTG (V) ATA (I) GCA (A) --- (-) GTA (V) ATA (I) GCA (A) GTG (V) TGC (C) GCA (A) GTA (V) ATA (I) --- (-) GTG (V) ATA (I) --- (-) GCA (A) GCA (A) GCA (A) ATA (I) GTC (V) GCA (A) GTC (V) GCA (A) GCG (A) 
   180      1   -31.8087551673   0.000000000000       0.0000  GCA (A) GCG (A) GCA (A) GCC (A) GCC (A) GCA (A) GCA (A) --- (-) --- (-) GCA (A) GCA (A) GCA (A) GCA (A) GCA (A) GCA (A) GCG (A) GCG (A) GCA (A) GCG (A) GCA (A) GCC (A) GCA (A) NNN (-) GCC (A) GCC (A) GCC (A) GCC (A) GCA (A) GCC (A) GCC (A) GCC (A) GCG (A) GCA (A) GCA (A) GCC (A) GCC (A) GCC (A) GCC (A) GCA (A) GCC (A) GCC (A) GCA (A) --- (-) GCC (A) GCC (A) GCA (A) GCC (A) GCC (A) GCA (A) GCC (A) GCC (A) --- (-) GCC (A) GCC (A) --- (-) GCA (A) GCA (A) GCA (A) GCC (A) GCC (A) GCC (A) GCC (A) GCC (A) GCG (A) 
   181      1   -66.3307294544   0.000000000000       0.0000  GCA (A) GCG (A) GCC (A) GCC (A) TCT (S) GTC (V) ATC (I) TCT (S) GCC (A) GCA (A) GCA (A) GCA (A) GCA (A) GCA (A) GCA (A) GCA (A) GTC (V) TTC (F) GCC (A) GCC (A) GCC (A) GCC (A) GCA (A) GCC (A) GCG (A) TCT (S) GCC (A) GCC (A) GCC (A) GCC (A) GCG (A) GCG (A) GCG (A) GCC (A) GCC (A) TCT (S) TCT (S) GCC (A) GCC (A) TCT (S) GCC (A) GCC (A) GCG (A) TCT (S) GCC (A) GCC (A) TCT (S) GCC (A) GCG (A) TCT (S) GCC (A) GCC (A) TCT (S) GCC (A) GCC (A) GCG (A) GCG (A) GCC (A) GCC (A) TAT (Y) GCG (A) TAT (Y) GCG (A) GCG (A) 
   182      1   -43.7406637917   0.000000000000       0.0000  GCA (A) GCG (A) GCG (A) GCT (A) GCC (A) GCC (A) GCC (A) GCC (A) GCG (A) GCG (A) GCG (A) GCG (A) GCG (A) GCG (A) GCG (A) GCG (A) AGG (R) GCT (A) GTC (V) GCG (A) GCC (A) GCT (A) GCC (A) GCC (A) GCG (A) GCC (A) GCT (A) GCG (A) GTC (V) GCC (A) GCG (A) GCG (A) GCG (A) GCG (A) GCT (A) GCC (A) GCC (A) GCT (A) GCG (A) GCC (A) GCT (A) GCG (A) GCG (A) GCC (A) GCT (A) GCG (A) GCC (A) GCT (A) GCA (A) GCC (A) GCT (A) GCG (A) GCC (A) GCT (A) GCG (A) GCA (A) GCA (A) GCG (A) GCT (A) GCC (A) GCG (A) GCC (A) GCG (A) GCG (A) 
   183      1   -98.4163211589   0.000000000000       0.0000  GCC (A) GCC (A) GCC (A) CGC (R) CCG (P) TAC (Y) TAC (Y) TCC (S) GCC (A) CGC (R) CGC (R) CGC (R) CGC (R) GGC (G) CGC (R) CGC (R) CAC (H) TCT (S) TGC (C) TAC (Y) CGC (R) CGC (R) CGC (R) CGC (R) CGC (R) CCC (P) CGC (R) GCC (A) CGC (R) CGT (R) CGC (R) CGC (R) GTC (V) GCC (A) CGC (R) CGC (R) TCC (S) CGC (R) ACC (T) TCC (S) CGC (R) GCC (A) GTC (V) CGC (R) CGC (R) GCC (A) TCC (S) CGC (R) GCC (A) CGC (R) CGC (R) GCC (A) TCC (S) CGC (R) ACC (T) GCC (A) GCC (A) GCC (A) CGC (R) CGC (R) CGC (R) CGC (R) CGC (R) CGC (R) 
   184      1   -34.0295024983   0.000000000000       0.0000  GCC (A) GCC (A) GCC (A) GCA (A) GCG (A) GCC (A) GCC (A) GCA (A) GCC (A) GCC (A) GCC (A) GCC (A) GCC (A) GCC (A) GCC (A) GCC (A) GCC (A) GCG (A) GCG (A) GCC (A) GCC (A) GCC (A) GCA (A) GCG (A) GCC (A) GCA (A) GCA (A) GCC (A) GCG (A) GCG (A) GCC (A) GCC (A) GCC (A) GCC (A) GCT (A) GCA (A) GCA (A) GCA (A) GCC (A) GCA (A) GCA (A) GCC (A) GCC (A) GCA (A) GCT (A) GCC (A) GCA (A) GCA (A) GCC (A) GCA (A) GCT (A) GCC (A) GCA (A) GCA (A) GCC (A) GCC (A) GCC (A) GCC (A) GCT (A) GCC (A) GCC (A) GCC (A) GCC (A) GCC (A) 
   185      1   -36.9442115855   0.000000000000       0.0000  GCC (A) GCC (A) GCC (A) GCC (A) GCC (A) GCA (A) GCA (A) --- (-) --- (-) GCC (A) GCC (A) GCC (A) GCC (A) GCC (A) GCC (A) GCC (A) GCG (A) GCA (A) GCG (A) GCG (A) GCG (A) GCT (A) GCG (A) GCC (A) GCG (A) GCC (A) GCC (A) GCC (A) GCG (A) GCC (A) GCG (A) GCG (A) GCC (A) GCC (A) GCC (A) GCC (A) GCC (A) GCC (A) GCC (A) GCC (A) GCC (A) GCC (A) --- (-) GCC (A) GCC (A) GCC (A) GCC (A) GCC (A) GCT (A) GCC (A) GCC (A) --- (-) GCC (A) GCC (A) --- (-) GCT (A) GCT (A) GCC (A) GCC (A) GCG (A) GCG (A) GCG (A) GCG (A) GCG (A) 
   186      1   -28.8776131634   0.000000000000       0.0000  GCC (A) GCC (A) GCC (A) GCC (A) GCC (A) GCG (A) GCG (A) GCC (A) GCC (A) GCC (A) GCC (A) GCC (A) GCC (A) GCC (A) GCC (A) GCC (A) GCT (A) GCC (A) GCG (A) GCA (A) GCC (A) GCC (A) GCC (A) GCC (A) GCC (A) GCC (A) GCC (A) GCC (A) GCC (A) GCC (A) GCC (A) GCC (A) CCC (P) GCC (A) GCC (A) GCC (A) GCC (A) GCC (A) GCC (A) GCC (A) GCC (A) GCC (A) CCC (P) GCC (A) GCC (A) GCC (A) GCC (A) GCC (A) GCC (A) GCC (A) GCC (A) GCC (A) GCC (A) GCC (A) GCC (A) GCC (A) GCC (A) GCC (A) GCC (A) GCC (A) GCC (A) GCC (A) GCC (A) GCC (A) 
   187      1   -38.9724810099   0.000000000000       0.0000  GCC (A) GCC (A) GCC (A) GCC (A) GCG (A) GCT (A) GCT (A) GCG (A) GCC (A) GCC (A) GCC (A) GCC (A) GCC (A) GCC (A) GCC (A) GCC (A) GCT (A) GCC (A) GCG (A) GCC (A) GCG (A) GCG (A) GCG (A) GCC (A) GCG (A) GCG (A) GCC (A) GCC (A) GCC (A) TCC (S) GCG (A) GCC (A) GCC (A) GCC (A) GCC (A) GCG (A) GCG (A) GCC (A) GCC (A) GCG (A) GCC (A) GCC (A) GCC (A) GCG (A) GCC (A) GCC (A) GCG (A) GCC (A) GCC (A) GCG (A) GCC (A) GCC (A) GCG (A) GCC (A) GCC (A) GCC (A) GCC (A) GCC (A) GCC (A) GCG (A) GCG (A) GCG (A) GCG (A) GCC (A) 
   188      1   -62.9308546884   0.000000000000       0.0000  GCC (A) GCG (A) GCC (A) GCC (A) GTG (V) GCT (A) GCC (A) GTG (V) GCC (A) GCT (A) GCG (A) GCT (A) GCC (A) GCC (A) GCG (A) GCC (A) GCT (A) GCT (A) ACT (T) GCT (A) GCC (A) GCC (A) GCA (A) GCC (A) ACC (T) GTG (V) GCC (A) GCC (A) GCC (A) GCC (A) GCC (A) ACG (T) GCC (A) GCC (A) GCC (A) GTG (V) GTG (V) GCC (A) GCC (A) GTG (V) GCC (A) GCC (A) GCC (A) GTG (V) GCC (A) GCC (A) GTG (V) GCC (A) GCC (A) GTG (V) GCC (A) GCC (A) GTG (V) GCC (A) GCC (A) GCC (A) GCC (A) GCC (A) GCC (A) GCC (A) ACC (T) GCC (A) ACC (T) ACC (T) 
   189      1   -52.4362184023   0.000000000000       0.0000  GCC (A) GCG (A) GCG (A) GCG (A) GCG (A) GCA (A) GCA (A) --- (-) --- (-) GCG (A) GCG (A) GCG (A) GCG (A) GCG (A) GCG (A) GCG (A) GCA (A) ACG (T) GCG (A) GCC (A) GCT (A) GCG (A) GCG (A) GCG (A) GCT (A) GCG (A) GCG (A) GCG (A) GCC (A) GCG (A) GCG (A) GCG (A) GCG (A) GCG (A) GCG (A) GCG (A) GCA (A) GCG (A) GCG (A) GCG (A) GCG (A) GCG (A) --- (-) GCG (A) GCG (A) GCG (A) GCA (A) GCG (A) GCC (A) GCG (A) GCG (A) --- (-) GCA (A) GCG (A) --- (-) GCC (A) GCC (A) GCG (A) GCG (A) GCC (A) GCG (A) GCC (A) GCG (A) TCA (S) 
   190      1   -46.1152137300   0.000000000000       0.0000  GCC (A) GGC (G) GGC (G) GGG (G) GGC (G) GGC (G) GGC (G) --- (-) --- (-) GGC (G) GGC (G) GGC (G) GGC (G) GGC (G) GGC (G) GGC (G) GGA (G) GGC (G) GGG (G) GGC (G) GCG (A) GGC (G) GCA (A) GCG (A) GGC (G) GGC (G) GGG (G) GGC (G) GGG (G) GCG (A) GGC (G) GGC (G) GGC (G) GGC (G) GGG (G) GGC (G) GGC (G) GGG (G) GGC (G) GGC (G) GGG (G) GGC (G) --- (-) GGC (G) GGG (G) GGC (G) GGC (G) --- (-) GCT (A) GGC (G) GGG (G) --- (-) GGC (G) GGG (G) --- (-) GCT (A) GCT (A) GGC (G) GGG (G) GGG (G) GGC (G) GGG (G) GGC (G) GGC (G) 
   191      1  -106.5573196151   0.000000000000       0.0000  GCC (A) GGG (G) GGC (G) CCC (P) CCC (P) ACT (T) ACC (T) CCC (P) GGC (G) GAC (D) GGC (G) AAC (N) GGC (G) AAC (N) GGC (G) GGC (G) ATG (M) GGC (G) CCT (P) GCA (A) ACG (T) GGG (G) CCA (P) CCC (P) GGG (G) CCC (P) CCC (P) GGC (G) CCC (P) CCC (P) GGG (G) GGC (G) GCC (A) GGC (G) CCC (P) CCC (P) CCC (P) CCC (P) GGC (G) CCC (P) CCC (P) GGC (G) GCC (A) CCC (P) CCC (P) GGC (G) CCC (P) CCC (P) GCC (A) CCC (P) CCC (P) GGC (G) CCC (P) CCC (P) GGC (G) GCC (A) GCC (A) GGC (G) CCC (P) CCC (P) AAC (N) CCC (P) AAC (N) CTC (L) 
   192      1   -32.3896877090   0.000000000000       0.0000  GCG (A) ACG (T) GCG (A) ACG (T) ACG (T) ACA (T) ACA (T) --- (-) --- (-) GCC (A) GCC (A) GCC (A) GCC (A) GCC (A) GCC (A) GCC (A) ACC (T) ACT (T) ACG (T) ACA (T) ACG (T) ACA (T) ACG (T) ACG (T) ACG (T) ACG (T) ACG (T) GCG (A) ACG (T) ACG (T) ACG (T) ACG (T) GCG (A) GCG (A) ACG (T) ACG (T) ACG (T) ACG (T) GCG (A) ACG (T) ACG (T) GCG (A) --- (-) ACG (T) ACG (T) GCG (A) ACG (T) ACG (T) GCG (A) ACG (T) ACG (T) --- (-) ACG (T) ACG (T) --- (-) GCG (A) GCG (A) GCG (A) ACG (T) ACG (T) ACC (T) ACG (T) ACC (T) ACG (T) 
   193      1   -51.9854552815   0.000000000000       0.0000  GCG (A) CTG (L) GCG (A) GCG (A) GGC (G) GTA (V) GTA (V) --- (-) --- (-) GCG (A) GCG (A) GCG (A) GCG (A) GCG (A) GCG (A) GCG (A) GTG (V) GCG (A) GCG (A) GTG (V) GTG (V) GCG (A) GCA (A) GCG (A) GCG (A) GCC (A) GCG (A) GCG (A) GCG (A) GCG (A) GCG (A) GCG (A) GCG (A) GCG (A) GCG (A) GCC (A) GCC (A) GCG (A) GCG (A) GCC (A) GCG (A) GCG (A) --- (-) GCC (A) GCG (A) GCG (A) GCC (A) TCG (S) GCG (A) GCC (A) GCG (A) --- (-) GCC (A) GCG (A) --- (-) GCG (A) GCG (A) GCG (A) GCG (A) GCG (A) GCG (A) GCG (A) GCG (A) GCG (A) 
   194      1   -28.6429958598   0.000000000000       0.0000  GCG (A) GCG (A) GCC (A) GCC (A) GCC (A) GCA (A) GCA (A) GCC (A) GCC (A) GCG (A) GCG (A) GCG (A) GCG (A) GCG (A) GCG (A) GCG (A) GCA (A) GCC (A) GCC (A) GCA (A) GCG (A) GCG (A) GCC (A) GCC (A) GCG (A) GCC (A) GCC (A) GCC (A) GCC (A) GCC (A) GCG (A) GCG (A) GCG (A) GCC (A) GCC (A) GCC (A) GCC (A) GCC (A) GCC (A) GCC (A) GCC (A) GCC (A) GCG (A) GCC (A) GCC (A) GCC (A) GCC (A) GCC (A) GCG (A) GCC (A) GCC (A) GCC (A) GCC (A) GCC (A) GCC (A) GCG (A) GCG (A) GCC (A) GCC (A) GCG (A) GCG (A) GCG (A) GCG (A) GCG (A) 
   195      1   -52.3329115856   0.000000000000       0.0000  GCG (A) GCG (A) GCG (A) GAG (E) CAG (Q) GAG (E) GAG (E) CAG (Q) GCG (A) GCC (A) GCC (A) GCC (A) GCC (A) GCC (A) GCC (A) GCC (A) GAG (E) CAG (Q) GAG (E) GAG (E) GAG (E) GCT (A) GAG (E) GAG (E) GAG (E) CAG (Q) GAG (E) GCG (A) GAG (E) GAG (E) GAC (D) GCG (A) GCG (A) GCG (A) GAG (E) CAC (H) CAG (Q) GAG (E) GCG (A) CAG (Q) GAG (E) GCG (A) GCG (A) CAC (H) GAG (E) GCG (A) CAG (Q) GAG (E) GCG (A) CAC (H) GAG (E) GCG (A) CAG (Q) GAG (E) GCG (A) GCG (A) GCG (A) GCG (A) GAG (E) GAG (E) GCG (A) GAG (E) GCG (A) GCC (A) 
   196      1   -34.6221657190   0.000000000000       0.0000  GCG (A) GCG (A) GCG (A) GCG (A) GCG (A) GCC (A) GCC (A) GCG (A) GCG (A) GCG (A) GCG (A) GCG (A) GCG (A) GCG (A) GCG (A) GCG (A) GTT (V) GCA (A) GCG (A) GCT (A) GCG (A) GCG (A) GCG (A) GCA (A) GCG (A) GCG (A) GCG (A) GCG (A) GCG (A) GCG (A) GCG (A) GCG (A) GCA (A) GCG (A) GCG (A) GCG (A) GCG (A) GCG (A) GCG (A) GCG (A) GCG (A) GCG (A) GCA (A) GCG (A) GCG (A) GCG (A) GCG (A) GCG (A) GCG (A) GCG (A) GCG (A) GCG (A) GCG (A) GCG (A) GCG (A) GCG (A) GCG (A) GCG (A) GCG (A) GCG (A) GCG (A) GCG (A) GCG (A) GCG (A) 
   197      1   -30.9188759670   0.000000000000       0.0000  GCG (A) GCG (A) GCG (A) GCG (A) GCG (A) GCG (A) GCG (A) --- (-) --- (-) GCG (A) GCG (A) GCG (A) GCG (A) GCG (A) GCG (A) GCG (A) GCA (A) TCG (S) GCG (A) GCG (A) GCG (A) GCG (A) GCG (A) GCG (A) GCG (A) GCG (A) GCG (A) GCG (A) GCG (A) GCG (A) GCG (A) GCG (A) GCG (A) GCG (A) GCG (A) GCG (A) GCG (A) GCG (A) GCG (A) GCG (A) GCG (A) GCG (A) --- (-) GCG (A) GCG (A) GCG (A) GCG (A) AAC (N) GCG (A) GCG (A) GCG (A) --- (-) GCG (A) GCG (A) --- (-) GCG (A) GCG (A) GCG (A) GCG (A) GCG (A) GCG (A) GCG (A) GCG (A) GCG (A) 
   198      1   -52.0815646178   0.000000000000       0.0000  GCG (A) GCG (A) GCG (A) GCT (A) GCG (A) GCG (A) GCG (A) GCG (A) GCC (A) GCG (A) GCC (A) GCG (A) GCC (A) GCG (A) GCC (A) GCC (A) GCC (A) GGT (G) GCA (A) GCG (A) GCG (A) GCG (A) GCC (A) GCC (A) GCC (A) GCG (A) GCG (A) GCG (A) GCG (A) GCC (A) GCC (A) GCC (A) GCG (A) GCG (A) GCG (A) GCG (A) GCG (A) GCG (A) GCG (A) GCG (A) GCG (A) GCC (A) GCG (A) GCG (A) GCG (A) GCG (A) GCG (A) GCG (A) GCG (A) GCG (A) GCG (A) GCG (A) GCG (A) GCG (A) GCG (A) GCG (A) GCG (A) GCG (A) GCG (A) GCG (A) GCG (A) GCG (A) GCG (A) GCG (A) 
   199      1   -30.7885914596   0.000000000000       0.0000  GCT (A) GCC (A) GCC (A) GCG (A) GCG (A) GCC (A) GCC (A) --- (-) --- (-) GCC (A) GCC (A) GCC (A) GCC (A) GCC (A) GCC (A) GCC (A) GCT (A) GCC (A) GCG (A) GCT (A) GCG (A) GCC (A) GCC (A) GCG (A) GCG (A) GCG (A) GCG (A) GCC (A) GCC (A) GCG (A) GCG (A) GCG (A) GCC (A) GCC (A) GCG (A) GCG (A) GCG (A) GCG (A) GCC (A) GCG (A) GCG (A) GCC (A) --- (-) GCG (A) GCG (A) GCC (A) GCG (A) --- (-) GCC (A) GCG (A) GCG (A) --- (-) GCG (A) GCG (A) --- (-) GCC (A) GCC (A) GCC (A) GCG (A) GCG (A) GCG (A) GCG (A) GCG (A) GCG (A) 
   200      1  -100.2082915196   0.000000000000       0.0000  GCT (A) GCC (A) GCC (A) GTA (V) GTA (V) ACG (T) ACG (T) --- (-) --- (-) GCC (A) GCG (A) GCC (A) GCC (A) GCC (A) GCG (A) GCC (A) GAA (E) CTT (L) GGC (G) GCC (A) GCC (A) GCC (A) GTC (V) --- (-) GCC (A) GTA (V) GTA (V) GCC (A) TCG (S) GGC (G) GCC (A) GGC (G) ACC (T) GCT (A) GTA (V) GCA (A) GTA (V) GTA (V) GCC (A) GTA (V) GTA (V) GCC (A) --- (-) GCA (A) GTA (V) GCT (A) GTA (V) GTA (V) GCT (A) GCA (A) GTA (V) --- (-) GTA (V) GTA (V) --- (-) GCT (A) GCT (A) GCT (A) GTA (V) CGC (R) GGC (G) CGC (R) GGC (G) GCC (A) 
   201      1   -40.1956603239   0.000000000000       0.0000  GCT (A) GCC (A) GCC (A) GTC (V) CTC (L) TTC (F) TTC (F) CTC (L) GCC (A) GCC (A) GCC (A) GCC (A) GCC (A) GCC (A) GCC (A) GCC (A) GCC (A) ACC (T) CTC (L) GCA (A) CTC (L) GCC (A) CTC (L) CTC (L) GCC (A) CTC (L) GTC (V) GCC (A) CTC (L) CTC (L) GCC (A) GCC (A) GCC (A) GCC (A) GTC (V) CTC (L) CTC (L) GTC (V) GCC (A) CTC (L) GTC (V) GCC (A) GCC (A) CTC (L) GTC (V) GCC (A) CTC (L) GTC (V) GCC (A) CTC (L) GTC (V) GCC (A) CTC (L) GTC (V) GCC (A) GCC (A) GCC (A) GCC (A) GTC (V) CTC (L) GCC (A) CTC (L) GCC (A) GCC (A) 
   202      1   -46.1405923728   0.000000000000       0.0000  GCT (A) GCC (A) GCG (A) GCG (A) GTC (V) GTG (V) GTG (V) --- (-) --- (-) GCC (A) GCC (A) GCC (A) GCC (A) GCC (A) GCC (A) GCC (A) GTC (V) GCG (A) GCG (A) GTC (V) GTC (V) GCC (A) GCG (A) GCG (A) GCC (A) GTG (V) GCG (A) GCC (A) GCC (A) GCG (A) GCC (A) GCC (A) GCT (A) GCC (A) GCG (A) GTG (V) GTG (V) GCG (A) GCC (A) GTG (V) GCG (A) GCC (A) --- (-) GTG (V) GCG (A) GCC (A) GTG (V) GCA (A) GCT (A) GTG (V) GCG (A) --- (-) GTG (V) GCG (A) --- (-) GCT (A) GCT (A) GCC (A) GCG (A) GCG (A) GCC (A) GCG (A) GCC (A) GCC (A) 
   203      1   -45.2335046739   0.000000000000       0.0000  GCT (A) GCC (A) GCT (A) GCG (A) GCG (A) GCC (A) GCC (A) --- (-) --- (-) GCT (A) GCC (A) GCT (A) GCC (A) GCT (A) GCC (A) GCC (A) GCA (A) GCG (A) GCT (A) GCT (A) GCA (A) GCT (A) GCG (A) GCG (A) GCC (A) GCG (A) GCG (A) GCG (A) GCG (A) GCG (A) GCC (A) GCC (A) GCT (A) GCT (A) GCA (A) GCG (A) GCG (A) GCG (A) GCT (A) GCG (A) GCG (A) GCT (A) --- (-) GCG (A) GCA (A) GCT (A) GCG (A) GCG (A) GCT (A) GCG (A) GCA (A) --- (-) GCG (A) GCG (A) --- (-) GCT (A) GCT (A) GCT (A) GCA (A) GCG (A) GCC (A) GCG (A) GCC (A) GCC (A) 
   204      1   -71.7988635815   0.000000000000       0.0000  GCT (A) GCC (A) GCT (A) GCT (A) GCT (A) GCT (A) GCT (A) --- (-) --- (-) GCC (A) GCC (A) GCC (A) GCC (A) GCT (A) GCC (A) GCC (A) GCA (A) GCT (A) GCT (A) GCT (A) GCT (A) GCT (A) GCC (A) GTG (V) GCT (A) GCT (A) GCT (A) GCC (A) CTG (L) GTG (V) GCC (A) GCC (A) GCT (A) GCC (A) GCT (A) GCT (A) GCT (A) GCT (A) GCC (A) GCT (A) GCT (A) GCC (A) --- (-) GCT (A) GCT (A) GCC (A) GCT (A) CGC (R) GCT (A) GCT (A) GCT (A) --- (-) GCT (A) GCT (A) --- (-) GCT (A) GCT (A) GCC (A) GCT (A) GTG (V) GCT (A) GTG (V) GCT (A) CTT (L) 
   205      1   -58.2434220595   0.000000000000       0.0000  GCT (A) GCT (A) GCG (A) GCT (A) GCA (A) GCT (A) GCT (A) GCT (A) GCG (A) GCT (A) GCT (A) GCT (A) GCT (A) GCT (A) GCT (A) GCT (A) GCG (A) TCT (S) GTG (V) GCT (A) GCT (A) GCT (A) GCT (A) GCG (A) GCT (A) GCT (A) GCA (A) GCG (A) GCT (A) GCT (A) GCT (A) GCT (A) GCT (A) GCG (A) GCT (A) GCT (A) GCT (A) GCT (A) GCG (A) GCT (A) GCT (A) GCG (A) GCT (A) GCT (A) GCT (A) GCG (A) GCT (A) GCT (A) GCT (A) GCT (A) GCT (A) GCG (A) GCT (A) GCT (A) GCG (A) GCT (A) GCT (A) GCG (A) GCT (A) GCG (A) GCA (A) GCG (A) GCA (A) GCT (A) 
   206      1   -93.4693043935   0.000000000000       0.0000  GCT (A) GGC (G) GCT (A) TTG (L) ATG (M) GTC (V) GTC (V) --- (-) --- (-) GCA (A) GCA (A) GCA (A) GCA (A) GCA (A) GCA (A) GCA (A) GTG (V) TCT (S) GCC (A) GCT (A) GTG (V) GCC (A) GCG (A) GCG (A) GCG (A) ATG (M) TCG (S) GCC (A) GCC (A) GCG (A) GCC (A) GCG (A) CCT (P) GCC (A) TTG (L) ATG (M) ATG (M) TCG (S) GCT (A) ATG (M) TCG (S) GCT (A) --- (-) ATG (M) TTG (L) GCC (A) ATG (M) TGG (W) GCT (A) ATG (M) TTG (L) --- (-) ATG (M) TCG (S) --- (-) GCT (A) GCT (A) GCC (A) TTG (L) GCT (A) GCG (A) GCC (A) GCG (A) GCG (A) 
   207      1   -59.5618963381   0.000000000000       0.0000  GGA (G) GGA (G) GGA (G) GGC (G) GGC (G) GGA (G) GGC (G) --- (-) --- (-) GGA (G) GGA (G) GGA (G) GGA (G) GCA (A) GGA (G) GGA (G) GGA (G) GGA (G) GGG (G) GGA (G) CCT (P) GGA (G) GGT (G) GGG (G) GGA (G) GGC (G) GGT (G) GGA (G) GGG (G) GGG (G) GGA (G) GGA (G) GGA (G) GGA (G) GGC (G) GGC (G) GGC (G) GGC (G) GGA (G) GGC (G) GGC (G) GGA (G) --- (-) GGC (G) GGC (G) GGA (G) GGC (G) GGC (G) GGA (G) GGC (G) GGC (G) --- (-) GGC (G) GGC (G) --- (-) GGA (G) GGA (G) GGA (G) GGC (G) GGG (G) GGA (G) GGG (G) GGA (G) GCA (A) 
   208      1   -41.3041582256   0.000000000000       0.0000  GGA (G) GGA (G) GGC (G) GCG (A) GCG (A) GGA (G) GGA (G) --- (-) --- (-) GGA (G) GGA (G) GGA (G) GGA (G) GGA (G) GGA (G) GGG (G) GGA (G) GGG (G) GCG (A) GGA (G) GCG (A) GGA (G) GCG (A) GCG (A) GGG (G) GCG (A) GCG (A) GGC (G) GCG (A) GCG (A) GGC (G) GGC (G) GGC (G) GGC (G) GCG (A) GCG (A) GCG (A) GCG (A) GGC (G) GCG (A) GCG (A) GGC (G) --- (-) GCG (A) GCG (A) GGC (G) GCG (A) GCG (A) GGC (G) GCG (A) GCG (A) --- (-) GCG (A) GCG (A) --- (-) GGC (G) GGC (G) GGC (G) GCG (A) GCG (A) GGA (G) GCG (A) GGA (G) GGC (G) 
   209      1   -25.0141943565   0.000000000014       0.0000  GGC (G) GAC (D) GAC (D) GAC (D) GAC (D) GAC (D) GAC (D) --- (-) --- (-) GAC (D) GAC (D) GAC (D) GAC (D) GAC (D) GAC (D) GAC (D) GAC (D) GAG (E) GAC (D) GAC (D) GAC (D) GAT (D) GAT (D) GAC (D) GAC (D) GAC (D) GAC (D) GAC (D) GAC (D) GAC (D) GAC (D) GAC (D) GAC (D) GAC (D) GAC (D) GAC (D) GAC (D) GAC (D) GAC (D) GAC (D) GAC (D) GAC (D) --- (-) GAC (D) GAC (D) GAC (D) GAC (D) GAC (D) GAC (D) GAC (D) GAC (D) --- (-) GAC (D) GAC (D) --- (-) GAC (D) GAC (D) GAC (D) GAC (D) GAC (D) GAC (D) GAC (D) GAC (D) GAC (D) 
   210      1   -41.5156118353   0.000000000000       0.0000  GGC (G) GCC (A) GGC (G) GGG (G) GGC (G) AGC (S) GGC (G) GGC (G) GGC (G) GGC (G) GGC (G) GGC (G) GGC (G) GGC (G) GGC (G) GGC (G) GGG (G) GGC (G) GGC (G) GGC (G) GGC (G) GCC (A) CGC (R) GGC (G) GGC (G) GGC (G) GGC (G) GGC (G) GGC (G) GGC (G) GGC (G) GGC (G) GGC (G) GGC (G) GGC (G) GGC (G) GGC (G) GGC (G) GGC (G) GGC (G) GGC (G) GGC (G) GGC (G) GGC (G) GGC (G) GGC (G) GGC (G) GGC (G) GGC (G) GGC (G) GGC (G) GGC (G) GGC (G) GGC (G) GGC (G) GGC (G) GGC (G) GGC (G) GGC (G) GGC (G) GCC (A) GGC (G) GCC (A) GGC (G) 
   211      1   -46.8316049721   0.000000000000       0.0000  GGC (G) GGC (G) GGA (G) GGC (G) GGC (G) GGG (G) GGG (G) GGG (G) GGC (G) GGC (G) GGC (G) GGC (G) GGC (G) CAT (H) GGC (G) GGC (G) --- (-) --- (-) GGC (G) GGC (G) GGC (G) GGC (G) GGT (G) GGC (G) GGC (G) GGC (G) GGC (G) GGC (G) GGC (G) GGC (G) GGC (G) GGC (G) GGC (G) GGC (G) GGC (G) GGC (G) GGC (G) GGC (G) GGC (G) GGG (G) GGC (G) GGC (G) GGC (G) GGC (G) GGC (G) GGC (G) GGC (G) GGC (G) GGC (G) GGC (G) GGC (G) GGC (G) GGC (G) GGC (G) GGC (G) GGC (G) GGC (G) GGC (G) GGC (G) GGC (G) GGC (G) GGT (G) GGC (G) GGC (G) 
   212      1   -33.2375659224   0.000000000000       0.0000  GGC (G) GGC (G) GGC (G) GGA (G) GGC (G) GGA (G) GGA (G) GGC (G) GGC (G) GGC (G) GGC (G) GGC (G) GGC (G) GGC (G) GGC (G) GGC (G) GGA (G) GGG (G) GGG (G) GGC (G) GGC (G) GGC (G) GGT (G) GGC (G) GGC (G) GGC (G) GGA (G) GGC (G) GGC (G) GGC (G) GGC (G) GGC (G) GGC (G) GGC (G) GGA (G) GGC (G) GGC (G) GGA (G) GGC (G) GGC (G) GGA (G) GGC (G) GGC (G) GGC (G) GGA (G) GGC (G) GGC (G) GGA (G) GGA (G) GGC (G) GGA (G) GGC (G) GGC (G) GGA (G) GGC (G) GGA (G) GGA (G) GGC (G) GGA (G) GGC (G) GGC (G) GGC (G) GGC (G) GGC (G) 
   213      1   -53.0122473198   0.000000000000       0.0000  GGC (G) GGC (G) GGC (G) GGA (G) GGG (G) GGC (G) GGG (G) --- (-) --- (-) GGC (G) GGC (G) GGC (G) GGC (G) GGC (G) GGC (G) GGC (G) AAA (K) AAG (K) AAG (K) GGC (G) GGG (G) GGC (G) GGG (G) GGG (G) GGC (G) GGG (G) GGG (G) GGC (G) GGC (G) GGG (G) GGC (G) GGC (G) GGC (G) GGC (G) GGA (G) GGG (G) GGG (G) GGA (G) GGC (G) GGG (G) GGA (G) GGC (G) --- (-) GGG (G) GGA (G) GGC (G) GGG (G) --- (-) GGT (G) GGG (G) GGA (G) --- (-) GGG (G) GGA (G) --- (-) GGT (G) GGT (G) GGC (G) GGA (G) GGC (G) GGC (G) GGC (G) GGC (G) GGC (G) 
   214      1   -44.5244902694   0.000000000000       0.0000  GGC (G) GGC (G) GGC (G) GGC (G) GGC (G) AGT (S) GGT (G) GGC (G) GGC (G) GGC (G) GGC (G) GGC (G) GGC (G) --- (-) GGC (G) GGC (G) GGA (G) GGA (G) GGG (G) GGC (G) GGG (G) GGA (G) GGG (G) GGG (G) GGC (G) GGC (G) GGC (G) GGC (G) AGG (R) GGG (G) GGC (G) GGC (G) GGC (G) GGC (G) GGC (G) GGC (G) GGC (G) GGC (G) GGC (G) GGC (G) GGC (G) GGC (G) GGC (G) GGC (G) GGC (G) GGC (G) GGC (G) GGC (G) GGC (G) GGC (G) GGC (G) GGC (G) GGC (G) GGC (G) GGC (G) GGC (G) GGC (G) GGC (G) GGC (G) GGG (G) GGA (G) GGG (G) GGA (G) GGC (G) 
   215      1   -32.7158659335   0.000000000000       0.0000  GGC (G) GGC (G) GGC (G) GGC (G) GGC (G) GGC (G) GGC (G) --- (-) --- (-) GGG (G) GGT (G) GGG (G) GGG (G) GGG (G) GGT (G) GGG (G) GGC (G) GGA (G) GGT (G) GGC (G) GGC (G) GGC (G) GGC (G) GGC (G) GGC (G) GGC (G) GGC (G) GGC (G) GGC (G) GGC (G) GGA (G) GGC (G) GGC (G) GGC (G) GGC (G) GGC (G) GGC (G) GGC (G) GGC (G) GGC (G) GGC (G) GGC (G) --- (-) GGC (G) GGC (G) GGC (G) GGC (G) GGC (G) GGC (G) GGC (G) GGC (G) --- (-) GGC (G) GGC (G) --- (-) GGC (G) GGC (G) GGC (G) GGC (G) GGC (G) GGC (G) GGC (G) GGC (G) GGC (G) 
   216      1   -21.9826899655   0.000000000284       0.0000  GGC (G) GGC (G) GGC (G) GGC (G) GGC (G) GGG (G) GGG (G) GGC (G) GGC (G) GGC (G) GGC (G) GGC (G) GGC (G) GGC (G) GGC (G) GGC (G) GGA (G) GGG (G) GGC (G) GGC (G) GGC (G) GGC (G) GGC (G) GGC (G) GGC (G) GGC (G) GGC (G) GGC (G) GGC (G) GGC (G) GGC (G) GGC (G) GGC (G) GGC (G) GGC (G) GGC (G) GGC (G) GGC (G) GGC (G) GGC (G) GGC (G) GGC (G) GGC (G) GGC (G) GGC (G) GGC (G) GGC (G) GGC (G) GGT (G) GGC (G) GGC (G) GGC (G) GGC (G) GGC (G) GGC (G) GGT (G) GGT (G) GGC (G) GGC (G) GGC (G) GGC (G) GGC (G) GGC (G) GGC (G) 
   217      1   -34.2353291118   0.000000000000       0.0000  GGC (G) GGC (G) GGC (G) GGT (G) GGG (G) GGC (G) GGC (G) --- (-) --- (-) GGC (G) GGC (G) GGC (G) GGC (G) GGT (G) GGC (G) GGC (G) GGA (G) GGA (G) GGC (G) GGC (G) GGA (G) GGC (G) GGG (G) GGG (G) GGC (G) GGG (G) GGT (G) GGC (G) GGG (G) GGG (G) GGC (G) GGC (G) GGC (G) GGC (G) GGT (G) GGG (G) GGG (G) GGT (G) GGC (G) GGG (G) GGT (G) GGC (G) --- (-) GGG (G) GGT (G) GGC (G) GGG (G) GGA (G) GGC (G) GGG (G) GGT (G) --- (-) GGG (G) GGT (G) --- (-) GGC (G) GGC (G) GGC (G) GGT (G) GGG (G) GGC (G) GGG (G) GGC (G) GGC (G) 
   218      1   -32.7498967861   0.000000000000       0.0000  GGC (G) GGG (G) GGC (G) GGG (G) GGG (G) AGT (S) AGT (S) GGG (G) GGC (G) GGG (G) GGG (G) GGG (G) GGG (G) GGG (G) GGG (G) GGG (G) GCG (A) GGG (G) GGG (G) GGG (G) GGG (G) GGG (G) GGT (G) GGG (G) GGG (G) GGG (G) GGG (G) GGC (G) GGG (G) GGG (G) GGG (G) GGG (G) GGC (G) GGC (G) GGG (G) GGG (G) GGG (G) GGG (G) GGC (G) GGG (G) GGG (G) GGC (G) GGC (G) GGG (G) GGG (G) GGC (G) GGG (G) GGG (G) GGC (G) GGG (G) GGG (G) GGC (G) GGG (G) GGG (G) GGC (G) GGC (G) GGC (G) GGC (G) GGG (G) GGG (G) GGG (G) GGG (G) GGG (G) GGG (G) 
   219      1   -43.1620567621   0.000000000000       0.0000  GGC (G) GGT (G) GGC (G) ACC (T) GGC (G) GGC (G) GGC (G) GGC (G) GGC (G) GGC (G) GGC (G) GGC (G) GGC (G) GGC (G) GGC (G) GGC (G) GGT (G) GGT (G) GGC (G) GGC (G) GGA (G) GGC (G) GGG (G) GGG (G) GGT (G) GGC (G) ACC (T) GGC (G) GGC (G) GGC (G) GGC (G) GGC (G) GGC (G) GGC (G) ACC (T) GGC (G) GGC (G) ACC (T) GGC (G) GGC (G) ACC (T) GGC (G) GGC (G) GGC (G) ACC (T) GGC (G) GGC (G) ACC (T) GGC (G) GGC (G) ACC (T) GGC (G) GGC (G) ACC (T) GGC (G) GGC (G) GGC (G) GGC (G) ACC (T) GGC (G) GGC (G) GGC (G) GGC (G) GGC (G) 
   220      1   -57.8173396974   0.000000000000       0.0000  GGC (G) GGT (G) GGC (G) ACG (T) ACG (T) ACC (T) ACC (T) ACG (T) GGC (G) GGT (G) GGG (G) GGT (G) GGG (G) GGG (G) GGG (G) GGT (G) ACC (T) AGC (S) AGC (S) GGC (G) ACG (T) GGG (G) ACG (T) ACG (T) GGG (G) ACG (T) ACG (T) GGC (G) ACG (T) ACC (T) GGG (G) GGC (G) GGC (G) GGC (G) ACG (T) ACG (T) ACG (T) ACG (T) GGC (G) ACG (T) ACG (T) GGC (G) GGC (G) ACG (T) ACG (T) GGC (G) ACG (T) ACG (T) GGC (G) ACG (T) ACG (T) GGC (G) ACG (T) ACG (T) GGC (G) GGC (G) GGC (G) GGC (G) ACG (T) ACG (T) GGC (G) ACG (T) GGC (G) GGG (G) 
   221      1   -52.4945599257   0.000000000000       0.0000  GGC (G) TGC (C) TGC (C) TGC (C) TGC (C) GGC (G) TGC (C) TGC (C) TGC (C) TGT (C) TGT (C) TGT (C) TGT (C) TGT (C) TGT (C) TGC (C) TGT (C) ACC (T) TGC (C) TGC (C) GGG (G) TGC (C) TGT (C) TGC (C) TGC (C) TGC (C) TGC (C) TGC (C) TGC (C) GGC (G) TGC (C) TGC (C) TGC (C) TGC (C) TGC (C) TGC (C) TGC (C) TGC (C) TGC (C) TGC (C) TGC (C) TGC (C) TGC (C) TGC (C) TGC (C) TGC (C) TGC (C) TGC (C) GGC (G) TGC (C) TGC (C) TGC (C) TGC (C) TGC (C) TGC (C) GGC (G) GGC (G) TGC (C) TGC (C) TGC (C) TGC (C) TGC (C) TGC (C) TGC (C) 
   222      1   -27.8011217004   0.000000000001       0.0000  GGG (G) --- (-) GTG (V) --- (-) --- (-) --- (-) --- (-) --- (-) GTG (V) CTC (L) CTC (L) CTC (L) CTC (L) CTC (L) CTC (L) --- (-) --- (-) --- (-) --- (-) --- (-) --- (-) --- (-) --- (-) --- (-) CTC (L) --- (-) --- (-) GTG (V) --- (-) --- (-) CTC (L) CTC (L) GGG (G) GTG (V) --- (-) --- (-) --- (-) --- (-) GTG (V) --- (-) --- (-) GTG (V) GGG (G) --- (-) --- (-) GTG (V) --- (-) --- (-) GGG (G) --- (-) --- (-) GTG (V) --- (-) --- (-) GTG (V) GGG (G) GGG (G) GTG (V) --- (-) --- (-) CTC (L) --- (-) CTC (L) GCC (A) 
   223      1   -30.0374380254   0.000000000000       0.0000  GGG (G) GGC (G) GGC (G) GGC (G) GGC (G) GGC (G) GGC (G) GGC (G) GGC (G) GGC (G) GGC (G) GGC (G) GGC (G) GGC (G) GGC (G) GGC (G) GGG (G) GGA (G) GGC (G) GGC (G) GGC (G) GGC (G) GGC (G) GGC (G) GGC (G) GGC (G) GGC (G) GGC (G) GGC (G) GGC (G) GGC (G) GGC (G) GGT (G) GGC (G) GGC (G) GGC (G) GGC (G) GGT (G) GGC (G) GGC (G) GGC (G) GGC (G) GGT (G) GGC (G) GGC (G) GGC (G) GGC (G) GGT (G) GGC (G) GGC (G) GGC (G) GGC (G) GGC (G) GGT (G) GGC (G) GGC (G) GGC (G) GGC (G) GGC (G) GGC (G) GGC (G) GGC (G) GGC (G) GGC (G) 
   224      1   -44.0098073572   0.000000000000       0.0000  GGG (G) GGC (G) GGC (G) GGG (G) GGG (G) GGA (G) GGA (G) GGG (G) GGC (G) GGC (G) GGC (G) GGC (G) GGC (G) GGC (G) GGC (G) GGC (G) GCA (A) TCA (S) GGG (G) GGA (G) GGG (G) GGC (G) GGG (G) GGG (G) GGC (G) GGG (G) GGG (G) GGC (G) GGC (G) GGC (G) GGC (G) GGT (G) GGC (G) GGC (G) GGG (G) GGG (G) GGG (G) GGG (G) GGC (G) GGG (G) GGG (G) GGC (G) GGC (G) GGG (G) GGG (G) GGC (G) GGG (G) GGG (G) GGG (G) GGG (G) GGG (G) GGC (G) GGG (G) GGG (G) GGC (G) GGG (G) GGG (G) GGC (G) GGG (G) GGC (G) GGC (G) GGC (G) GGC (G) GGC (G) 
   225      1   -51.5329168235   0.000000000000       0.0000  GGG (G) GGC (G) GGC (G) GGG (G) GGG (G) GGC (G) GGC (G) --- (-) --- (-) GGC (G) GGC (G) GGC (G) GGC (G) GGC (G) GGC (G) GGC (G) GGA (G) GGC (G) GGC (G) GGC (G) GGC (G) GGC (G) GGC (G) GGG (G) GGC (G) GGG (G) GGG (G) GGC (G) GGC (G) GGG (G) GGC (G) GGC (G) GGC (G) GGC (G) GGA (G) GGG (G) GGG (G) GGG (G) GGC (G) GGG (G) GGG (G) GGC (G) AAG (K) GGG (G) GGA (G) GGC (G) GGG (G) GGG (G) GGC (G) GGG (G) GGA (G) --- (-) GGG (G) GGG (G) --- (-) GGC (G) GGC (G) GGC (G) GGA (G) GGC (G) GGC (G) GGG (G) GGC (G) GGC (G) 
   226      1   -56.9346212093   0.000000000000       0.0000  GGG (G) GGG (G) GGG (G) GCC (A) GGC (G) GGG (G) GGG (G) GGC (G) GGG (G) GGG (G) GGG (G) GGG (G) GGG (G) --- (-) GGG (G) GGG (G) GGC (G) GGC (G) GGA (G) GGG (G) GGG (G) GGG (G) GGG (G) GGG (G) GGG (G) GGC (G) GGC (G) GGC (G) GGG (G) GGC (G) GGC (G) GGG (G) GGG (G) GGC (G) GGC (G) GCC (A) GGC (G) GGC (G) GGG (G) GGC (G) GGC (G) GGG (G) GGG (G) GCC (A) GGC (G) GGC (G) GGC (G) GGC (G) GGA (G) GCC (A) GGC (G) GGC (G) GGC (G) GGC (G) GGG (G) GGA (G) GGA (G) GGC (G) GGC (G) GAC (D) GGG (G) GGG (G) GGG (G) GGG (G) 
   227      1   -36.6177513189   0.000000000000       0.0000  GGG (G) GGG (G) GGG (G) GGC (G) GGC (G) GGG (G) GGG (G) GGC (G) GGC (G) GGC (G) GGC (G) GGC (G) GGC (G) GGC (G) GGC (G) GGC (G) GGA (G) AGC (S) GGC (G) GGA (G) GGC (G) GGG (G) GGC (G) GGC (G) GGC (G) GGC (G) GGC (G) GGC (G) GGC (G) GGC (G) GGC (G) GGC (G) GGG (G) GGC (G) GGC (G) GGC (G) GGC (G) GGC (G) GGG (G) GGC (G) GGC (G) GGC (G) GGG (G) GGC (G) GGC (G) GGC (G) GGC (G) GGC (G) GGG (G) GGC (G) GGC (G) GGC (G) GGC (G) GGC (G) GGG (G) GGG (G) GGG (G) GGC (G) GGC (G) GGC (G) GGC (G) GGC (G) GGC (G) GGC (G) 
   228      1   -38.2747463361   0.000000000000       0.0000  GGG (G) GGG (G) GGG (G) GGC (G) GGG (G) GGC (G) GGC (G) GGC (G) GGG (G) GGG (G) GGG (G) GGG (G) GGG (G) GGG (G) GGG (G) GGG (G) GGC (G) GGC (G) GGC (G) GGG (G) GGC (G) GGC (G) GGC (G) GGC (G) GGC (G) GGG (G) GGC (G) GGG (G) GGC (G) GGC (G) GGC (G) GGG (G) GGG (G) GGG (G) GGC (G) GGC (G) GGG (G) GGC (G) GGG (G) GGC (G) GGC (G) GGG (G) GGG (G) GGC (G) GGC (G) GGG (G) GGG (G) GGC (G) GGT (G) GGC (G) GGC (G) GGG (G) GGG (G) GGC (G) GGG (G) GGT (G) GGT (G) GGG (G) GGC (G) GGC (G) GGC (G) GGC (G) GGC (G) GGG (G) 
   229      1   -59.9918802898   0.000000000000       0.0000  GGG (G) GGG (G) GGG (G) GGG (G) GGG (G) GAA (E) GAA (E) GGG (G) GGG (G) GGG (G) GGG (G) GGG (G) GGG (G) TGG (W) GGG (G) GGG (G) GAA (E) AAG (K) GGG (G) GGA (G) GGA (G) GGG (G) GGG (G) GCG (A) GCG (A) GGG (G) GGG (G) GGG (G) GCG (A) GCG (A) GGA (G) GCC (A) GGG (G) GGG (G) GGG (G) GGG (G) GGG (G) GGG (G) GGG (G) GGG (G) GGG (G) GGG (G) GGG (G) GGG (G) GGG (G) GGG (G) GGG (G) GGG (G) GGG (G) GGG (G) GGG (G) GGG (G) GGG (G) GGG (G) GGG (G) GGG (G) GGG (G) GGG (G) GGG (G) GGG (G) GGC (G) GGG (G) GGC (G) GCC (A) 
   230      1   -44.2202455646   0.000000000000       0.0000  GGG (G) GGG (G) GGG (G) GGG (G) GGG (G) GGA (G) GGA (G) GGG (G) GGG (G) GGG (G) GGG (G) GGG (G) GTG (V) GAA (E) GGG (G) GGG (G) GGC (G) GGT (G) GGG (G) GGG (G) GGA (G) GGG (G) GGG (G) GGG (G) GGG (G) GGG (G) GGG (G) GGG (G) GGG (G) GGG (G) GGG (G) GGG (G) GGG (G) GGC (G) GGG (G) GGG (G) GGG (G) GGG (G) GGG (G) GGG (G) GGG (G) GGG (G) GGG (G) GGG (G) GGG (G) GGC (G) GGG (G) GGG (G) GGG (G) GGG (G) GGG (G) GGC (G) GGG (G) GGG (G) GGG (G) GGG (G) GGG (G) GGC (G) GGG (G) GGG (G) GGG (G) GGG (G) GGG (G) GGC (G) 
   231      1   -40.6771117863   0.000000000000       0.0000  GGG (G) GGG (G) GGG (G) GGG (G) GGG (G) GGT (G) GGT (G) GGG (G) GGG (G) GGC (G) GGC (G) GGC (G) GGC (G) GGC (G) GGC (G) GGC (G) GGG (G) GGT (G) GGC (G) GGT (G) GGC (G) GGG (G) GGT (G) GGG (G) GGG (G) GGG (G) GGC (G) GGG (G) GGA (G) GGC (G) GGG (G) GGG (G) GGG (G) GGG (G) GGC (G) GGG (G) GGG (G) GGC (G) GGG (G) GGG (G) GGC (G) GGG (G) GGG (G) GGG (G) GGC (G) GGG (G) GGG (G) GGC (G) GGG (G) GGG (G) GGC (G) GGG (G) GGG (G) GGC (G) GGG (G) GGG (G) GGG (G) GGG (G) GGC (G) GGC (G) GGG (G) GGC (G) GGG (G) GGG (G) 
   232      1   -35.3934056783   0.000000000000       0.0000  GGG (G) GGT (G) GGG (G) GGG (G) GGC (G) GGT (G) GGC (G) --- (-) --- (-) GGG (G) GGG (G) GGG (G) GGG (G) GGG (G) GGG (G) GGG (G) GGT (G) GGC (G) GGG (G) GGG (G) GGG (G) GGG (G) GGG (G) GGC (G) GGG (G) GGC (G) GGG (G) GGG (G) GGG (G) GGG (G) GGG (G) GGG (G) GGG (G) GGG (G) GGG (G) GGC (G) GGC (G) GGG (G) GGG (G) GGC (G) GGG (G) GGG (G) --- (-) GGC (G) GGG (G) GGG (G) GGC (G) GCG (A) GGG (G) GGC (G) GGG (G) --- (-) GGC (G) GGG (G) --- (-) GGG (G) GGG (G) GGG (G) GGG (G) GGG (G) GGG (G) GGG (G) GGG (G) GGG (G) 
   233      1   -46.6011530156   0.000000000000       0.0000  GGT (G) GGC (G) GGC (G) GGC (G) GGC (G) GGG (G) GGG (G) GGC (G) GGG (G) GGG (G) GGG (G) GGG (G) GGG (G) GGA (G) GGG (G) GGG (G) GGT (G) GGC (G) GGG (G) GGG (G) GGG (G) GGC (G) GGG (G) GGG (G) GGC (G) GGC (G) GGC (G) GGA (G) GGG (G) GGG (G) GGC (G) GGC (G) GGT (G) GGA (G) GGC (G) GGC (G) GGC (G) GGC (G) GGA (G) GGC (G) GGC (G) GGG (G) GGT (G) GGC (G) GGC (G) GGA (G) GGC (G) GGC (G) GGT (G) GGC (G) GGC (G) GGA (G) GGC (G) GGC (G) GGA (G) GGT (G) GGT (G) GGA (G) GGC (G) GGG (G) GGA (G) GGG (G) GGA (G) GGC (G) 
   234      1   -63.6131890489   0.000000000000       0.0000  GGT (G) GGT (G) GGC (G) GGC (G) GGC (G) GGT (G) GGT (G) --- (-) --- (-) GGC (G) GGC (G) GGC (G) GGC (G) GGT (G) GGC (G) GGC (G) GGG (G) GGC (G) GCT (A) GGT (G) GGC (G) GGC (G) GGC (G) GGA (G) GGC (G) GGC (G) GGA (G) GGC (G) GGC (G) GGT (G) GGC (G) GGC (G) GGT (G) GGC (G) GGC (G) GGT (G) GGC (G) GGC (G) GGC (G) GGC (G) GGC (G) GGC (G) --- (-) GGT (G) GGC (G) GGC (G) GGC (G) --- (-) GGT (G) GGT (G) GGC (G) --- (-) GGC (G) GGC (G) --- (-) GGT (G) GGT (G) GGC (G) GGC (G) GGG (G) GGC (G) GGA (G) GGC (G) GGT (G) 
   235      1   -71.5050745978   0.000000000000       0.0000  GTA (V) ATA (I) ATA (I) ATA (I) ATA (I) CTA (L) CTA (L) TCA (S) --- (-) ATA (I) ATA (I) ATA (I) ATA (I) ATA (I) ATA (I) ATA (I) GTC (V) ATC (I) CTA (L) ATA (I) GTT (V) ATA (I) ATA (I) ATT (I) ATA (I) ATA (I) ATA (I) ATA (I) ATC (I) ATA (I) ATA (I) ATA (I) GTA (V) ATA (I) ATA (I) ATA (I) ATA (I) ATA (I) ATA (I) ATA (I) ATA (I) ATA (I) --- (-) ATA (I) ATA (I) ATA (I) ATA (I) ATA (I) GTA (V) ATA (I) ATA (I) --- (-) ATA (I) ATA (I) --- (-) GTA (V) GTA (V) ATA (I) ATA (I) ATA (I) ATC (I) ACA (T) ATC (I) ATA (I) 
   236      1   -94.4332391001   0.000000000000       0.0000  GTA (V) GCG (A) GCA (A) CTG (L) CTG (L) ACA (T) ACA (T) ATA (I) --- (-) GCA (A) GCA (A) GCA (A) GCA (A) GCA (A) GCA (A) GCA (A) CTC (L) CTG (L) TTG (L) TCA (S) TCA (S) GCA (A) CTG (L) CTG (L) GCC (A) CTG (L) CTG (L) GCA (A) CTG (L) CTG (L) GCC (A) TTG (L) GCA (A) GCA (A) CTG (L) CTG (L) CTG (L) CTG (L) GCA (A) CTG (L) CTG (L) GCA (A) --- (-) CTG (L) CTG (L) GCA (A) CTG (L) CTG (L) GTA (V) CTG (L) CTG (L) --- (-) CTG (L) CTG (L) --- (-) GTA (V) GTA (V) GCA (A) CTG (L) TTG (L) GCA (A) ATG (M) GCA (A) GCA (A) 
   237      1   -36.1983098342   0.000000000000       0.0000  GTA (V) GTA (V) GTA (V) ATG (M) ATG (M) GTG (V) GTG (V) GTA (V) --- (-) GTA (V) GTA (V) GTA (V) GTA (V) GTA (V) GTA (V) GTA (V) GTA (V) GTA (V) ATG (M) GTA (V) --- (-) GTA (V) ATG (M) ATG (M) GTG (V) ATG (M) ATG (M) GTA (V) ATG (M) ATG (M) GTG (V) GTG (V) GTA (V) GTA (V) ATG (M) ATG (M) ATG (M) ATG (M) GTA (V) ATG (M) ATG (M) GTA (V) --- (-) ATG (M) ATG (M) GTA (V) ATG (M) ATG (M) GTA (V) ATG (M) ATG (M) --- (-) ATG (M) ATG (M) GTA (V) GTA (V) GTA (V) GTA (V) ATG (M) ATG (M) GTG (V) ATG (M) GTG (V) GTG (V) 
   238      1   -52.4652392868   0.000000000000       0.0000  GTC (V) GCC (A) GCC (A) GCC (A) GCC (A) TTG (L) TTG (L) GCC (A) GCC (A) GCC (A) GCC (A) GCC (A) GCC (A) GCC (A) GCC (A) GCC (A) CTC (L) GTC (V) CTC (L) CTC (L) GTC (V) GCC (A) ACC (T) GCC (A) GCC (A) GCC (A) GCC (A) GCC (A) GCG (A) GCC (A) GCC (A) GCC (A) GCG (A) GCC (A) GCC (A) GCC (A) GCC (A) GCC (A) GCC (A) GCC (A) GCT (A) GCC (A) GCG (A) GCC (A) GCC (A) GCC (A) GCC (A) GCC (A) GTC (V) GCC (A) GCC (A) GCC (A) GCC (A) GCC (A) GCC (A) GTC (V) GTC (V) GCC (A) GCC (A) GCC (A) GCC (A) GCC (A) GCC (A) GCC (A) 
   239      1   -84.3888253616   0.000000000000       0.0000  GTC (V) GCC (A) GTC (V) ATG (M) TTC (F) TCG (S) TCG (S) --- (-) --- (-) GGC (G) GTC (V) GGC (G) GTC (V) GTC (V) GTC (V) GGC (G) TTC (F) TCA (S) GCT (A) GCG (A) GGC (G) GCG (A) GCC (A) GTG (V) GTC (V) TTC (F) ATC (I) GTC (V) GCG (A) GTC (V) GCC (A) GCC (A) GTC (V) GTC (V) GTC (V) TTC (F) TTC (F) ATC (I) GTC (V) TTC (F) ATC (I) GTC (V) --- (-) TTC (F) GTC (V) GTC (V) TTC (F) --- (-) GTC (V) TTC (F) GTC (V) --- (-) TTC (F) ATC (I) --- (-) GTC (V) GTC (V) GTC (V) GTC (V) GTG (V) GCC (A) GTG (V) GCC (A) GCC (A) 
   240      1   -81.6803265622   0.000000000000       0.0000  GTC (V) GTC (V) CTC (L) GTC (V) GTC (V) CCT (P) CCT (P) --- (-) --- (-) ATG (M) ATG (M) ATG (M) ATG (M) ATG (M) ATG (M) ATG (M) GAA (E) ACT (T) GCC (A) GCC (A) GTC (V) GTC (V) GTC (V) GTG (V) TTC (F) GTC (V) GCC (A) CTC (L) GCC (A) GTG (V) GTC (V) GTG (V) GTC (V) CTC (L) GCC (A) GTC (V) GTC (V) GCC (A) CTC (L) GTC (V) GCC (A) CTC (L) --- (-) GTC (V) GCC (A) CTC (L) GTC (V) GAT (D) GTC (V) GTC (V) GCC (A) --- (-) GTC (V) GCC (A) --- (-) GTC (V) GTC (V) CTC (L) GCC (A) GCG (A) GTC (V) GCG (A) GTC (V) GTC (V) 
   241      1   -37.4860853911   0.000000000000       0.0000  GTC (V) GTC (V) GTC (V) GTC (V) GTC (V) GTT (V) GTT (V) GTC (V) GTC (V) GTC (V) GTC (V) GTC (V) GTC (V) GCT (A) GTC (V) GTC (V) GTT (V) ACC (T) GTC (V) GTC (V) GTC (V) GTC (V) GTC (V) GTC (V) GTC (V) GTC (V) GTC (V) GTC (V) GTC (V) GTC (V) GTC (V) GTC (V) GTC (V) GTC (V) GTC (V) GTC (V) GTC (V) GTC (V) GTC (V) GTC (V) GTC (V) GTC (V) GTC (V) GTC (V) GTC (V) GTC (V) GTC (V) GTC (V) GTC (V) GTC (V) GTC (V) GTC (V) GTC (V) GTC (V) GTC (V) GTC (V) GTC (V) GTC (V) GTC (V) GTC (V) GTC (V) GTG (V) GTC (V) GTC (V) 
   242      1   -66.1134979044   0.000000000000       0.0000  GTC (V) GTC (V) GTC (V) GTC (V) GTC (V) GTT (V) GTT (V) TTG (L) GTC (V) GCC (A) GCC (A) GCC (A) GCC (A) GCT (A) GCC (A) GCC (A) GTC (V) GTG (V) GTC (V) ATC (I) GTC (V) GTC (V) GTC (V) GCC (A) GCC (A) GTC (V) GTC (V) GTC (V) GTG (V) CTC (L) GCG (A) GCC (A) GTT (V) GTC (V) GTC (V) GTC (V) GTC (V) GTC (V) GTC (V) TTG (L) GTC (V) GTC (V) GTT (V) GTC (V) GTC (V) GTC (V) GTC (V) GTC (V) GTC (V) GTC (V) GTC (V) GTC (V) GTC (V) GTC (V) GTC (V) GTC (V) GTC (V) GTC (V) GTC (V) CTC (L) GCC (A) CTC (L) GCC (A) GCC (A) 
   243      1   -47.2224995493   0.000000000000       0.0000  GTC (V) GTC (V) GTC (V) GTG (V) GTG (V) ATC (I) ATC (I) --- (-) --- (-) GTC (V) GTC (V) GTC (V) GTC (V) GTC (V) GTC (V) GTC (V) GTG (V) GTG (V) ATC (I) GTT (V) GTG (V) GTC (V) GTG (V) GTC (V) GTC (V) GTG (V) GTG (V) GTC (V) GTG (V) GTG (V) GTC (V) GTC (V) GTC (V) GTC (V) GTG (V) GTC (V) GTC (V) GTG (V) GTC (V) GTG (V) GTG (V) GTC (V) --- (-) GTC (V) GTG (V) GTC (V) GTC (V) TCA (S) GTC (V) GTC (V) GTG (V) --- (-) GTC (V) GTG (V) --- (-) GTC (V) GTC (V) GTC (V) GTG (V) GTC (V) GTC (V) GTC (V) GTC (V) GTC (V) 
   244      1   -31.6208261502   0.000000000000       0.0000  GTC (V) GTC (V) GTC (V) GTG (V) GTG (V) GTT (V) GTT (V) --- (-) --- (-) GTC (V) GTC (V) GTC (V) GTC (V) GTC (V) GTC (V) GTC (V) ATG (M) CTT (L) GTG (V) GTC (V) GTG (V) GTC (V) GTG (V) GTG (V) GTC (V) GTG (V) GTG (V) GTC (V) GTG (V) GTG (V) GTC (V) GTC (V) GTC (V) GTC (V) GTG (V) GTG (V) GTG (V) GTG (V) GTC (V) GTG (V) GTG (V) GTC (V) --- (-) GTG (V) GTG (V) GTC (V) GTG (V) ATG (M) GTC (V) GTG (V) GTG (V) --- (-) GTG (V) GTG (V) --- (-) GTC (V) GTC (V) GTC (V) GTG (V) GTG (V) GTC (V) GTG (V) GTC (V) GTC (V) 
   245      1   -45.8079795084   0.000000000000       0.0000  GTC (V) GTC (V) GTG (V) ATC (I) ATC (I) GTC (V) GTC (V) --- (-) --- (-) TTG (L) GTG (V) GTG (V) GTC (V) GTC (V) GTG (V) GTC (V) ATC (I) ATC (I) ATC (I) GTC (V) ATC (I) GTC (V) ATC (I) ATC (I) CTC (L) ATC (I) ATC (I) GTG (V) ATC (I) ATC (I) CTC (L) CTC (L) GTC (V) GTC (V) ATC (I) ATC (I) ATC (I) ATC (I) GTC (V) ATC (I) ATC (I) GTC (V) --- (-) ATC (I) ATC (I) GTC (V) ATC (I) ATC (I) GTC (V) ATC (I) ATC (I) --- (-) ATC (I) ATC (I) --- (-) GTC (V) GTC (V) GTC (V) ATC (I) ATC (I) ATC (I) ATC (I) ATC (I) CTC (L) 
   246      1   -29.8463105802   0.000000000000       0.0000  GTC (V) GTG (V) GTC (V) GTG (V) GTG (V) GTG (V) GTG (V) --- (-) --- (-) GTC (V) GTC (V) GTC (V) GTC (V) GTC (V) GTC (V) GTC (V) GTT (V) GTT (V) GTG (V) GTG (V) GTG (V) GTC (V) GTG (V) GTG (V) GTA (V) GTG (V) GTG (V) GTC (V) GTG (V) GTG (V) GTC (V) GTC (V) GTC (V) GTC (V) GTG (V) GTG (V) GTG (V) GTG (V) GTC (V) GTG (V) GTG (V) GTC (V) --- (-) GTG (V) GTG (V) GTC (V) GTG (V) --- (-) GTC (V) GTG (V) GTG (V) --- (-) GTG (V) GTG (V) --- (-) GTC (V) GTC (V) GTC (V) GTG (V) GTG (V) GTC (V) GTG (V) GTC (V) GTC (V) 
   247      1   -56.1198646603   0.000000000000       0.0000  GTC (V) GTG (V) GTC (V) TTG (L) TTG (L) ATC (I) ATC (I) --- (-) --- (-) GTC (V) GTC (V) GTC (V) GTC (V) GTC (V) GTC (V) GTC (V) ATT (I) TTG (L) GTA (V) GTC (V) CTG (L) GTC (V) GTG (V) GTG (V) GTG (V) TTG (L) TTG (L) GTC (V) GTG (V) GTG (V) GTG (V) GTG (V) GTC (V) GTC (V) CTG (L) TTG (L) TTG (L) TTG (L) GTC (V) GTG (V) CTG (L) GTC (V) --- (-) TTG (L) CTG (L) GTC (V) TTG (L) --- (-) ATC (I) TTG (L) CTG (L) --- (-) TTG (L) TTG (L) --- (-) ATC (I) ATC (I) GTC (V) CTG (L) GTG (V) GTC (V) GTG (V) GTC (V) GTG (V) 
   248      1   -33.1875744216   0.000000000000       0.0000  GTC (V) GTG (V) GTG (V) TTG (L) GTG (V) GTG (V) GTG (V) --- (-) --- (-) GTG (V) GTG (V) GTG (V) GTG (V) GTG (V) GTG (V) GTG (V) GTG (V) GTG (V) GTG (V) GTG (V) GTG (V) GTG (V) GTG (V) GTG (V) GTG (V) GTG (V) GTG (V) GTG (V) GTG (V) GTG (V) GTG (V) GTG (V) GTG (V) GTG (V) GTG (V) GTG (V) GTG (V) GTG (V) GTG (V) GTG (V) GTG (V) GTG (V) --- (-) GTG (V) GTG (V) GTG (V) GTG (V) GTG (V) TTC (F) GTG (V) GTG (V) --- (-) GTG (V) GTG (V) --- (-) TTC (F) TTC (F) GTG (V) GTG (V) GTG (V) GTG (V) GTG (V) GTG (V) GTG (V) 
   249      1   -64.4299470988   0.000000000000       0.0000  GTC (V) TTC (F) GTC (V) GTT (V) GTC (V) GTT (V) GTT (V) GTC (V) GTC (V) GTC (V) GTC (V) GTC (V) GTC (V) GAC (D) GTC (V) GTC (V) GTC (V) GCT (A) GTC (V) GTC (V) GTC (V) GTC (V) GTC (V) GTC (V) GCG (A) GTC (V) GTC (V) GTC (V) GTC (V) TTC (F) GCA (A) GCC (A) GTC (V) GTT (V) GTC (V) GTC (V) GTC (V) GTC (V) GTC (V) GTC (V) GTC (V) GTC (V) GTC (V) GTC (V) GTC (V) GTT (V) GTC (V) GTC (V) GTC (V) GTC (V) GTC (V) GTT (V) GTC (V) GTC (V) GTC (V) GTC (V) GTC (V) GTT (V) GTC (V) GTC (V) GTT (V) GTT (V) GTT (V) GCC (A) 
   250      1   -18.2951480458   0.000000011338       0.0000  GTG (V) ATG (M) ATG (M) ATG (M) ATG (M) ATG (M) ATG (M) --- (-) --- (-) ATG (M) ATG (M) ATG (M) ATG (M) ATG (M) ATG (M) ATG (M) ATG (M) ACA (T) ATG (M) ATG (M) ATG (M) ATG (M) ATG (M) ATG (M) ATG (M) ATG (M) ATG (M) ATG (M) ATG (M) ATG (M) ATG (M) ATG (M) ATG (M) ATG (M) ATG (M) ATG (M) ATG (M) ATG (M) ATG (M) ATG (M) ATG (M) ATG (M) --- (-) ATG (M) ATG (M) ATG (M) ATG (M) ATG (M) GTG (V) ATG (M) ATG (M) --- (-) ATG (M) ATG (M) --- (-) GTG (V) GTG (V) ATG (M) ATG (M) ATG (M) ATG (M) ATG (M) ATG (M) ATG (M) 
   251      1   -49.5424782411   0.000000000000       0.0000  GTG (V) GCG (A) GCG (A) GCC (A) GTA (V) GCA (A) GCA (A) --- (-) --- (-) GCG (A) GCG (A) GCG (A) GCG (A) GCG (A) GCG (A) GCG (A) GCC (A) GCC (A) TCG (S) GCG (A) GCC (A) GCG (A) GCG (A) GCC (A) GCG (A) GCC (A) GCC (A) GCG (A) GCC (A) GCC (A) GCG (A) GCG (A) GCG (A) GCG (A) GCC (A) GTC (V) GTC (V) GCC (A) GCG (A) GTC (V) GCC (A) GCG (A) --- (-) GTC (V) GCC (A) GCG (A) GTC (V) GCC (A) GCG (A) GTC (V) GCC (A) --- (-) GTC (V) GCC (A) --- (-) GCG (A) GCG (A) GCG (A) GCC (A) GCC (A) GCC (A) GCC (A) GCC (A) GCA (A) 
   252      1   -46.0210364124   0.000000000000       0.0000  GTG (V) GTC (V) GTG (V) GCC (A) GTC (V) ATT (I) ATT (I) GTC (V) GTG (V) GTC (V) GTC (V) GTC (V) GTC (V) GTC (V) GTC (V) GTC (V) ATC (I) ATC (I) ATC (I) GTT (V) GTC (V) GTG (V) GCC (A) CTC (L) GTC (V) GTC (V) GCC (A) GTG (V) CTC (L) CTC (L) GTC (V) GTC (V) GTA (V) GTG (V) GCC (A) GTC (V) GTC (V) GCC (A) GTG (V) GTC (V) GCC (A) GTG (V) GTA (V) GTC (V) GCC (A) GTG (V) GTC (V) GCC (A) GTG (V) GTC (V) GCC (A) GTG (V) GTC (V) GCC (A) GTG (V) GTG (V) GTG (V) GTG (V) GCC (A) GTC (V) GTC (V) GTC (V) GTC (V) GTC (V) 
   253      1   -40.7741555665   0.000000000000       0.0000  GTG (V) GTG (V) GTC (V) GTC (V) GTC (V) GTG (V) GTG (V) GTC (V) GTC (V) GTC (V) GTC (V) GTC (V) GTC (V) GTC (V) GTC (V) GTC (V) GTT (V) ACG (T) GTG (V) GTA (V) GTG (V) GTT (V) GTC (V) GTC (V) GTC (V) GTC (V) GTC (V) GTC (V) GTC (V) GTC (V) GTC (V) GTC (V) GTT (V) GTC (V) GTC (V) GTC (V) GTC (V) GTC (V) GTC (V) GTC (V) GTC (V) GTC (V) GTT (V) GTC (V) GTC (V) GTC (V) GTC (V) GTC (V) GTG (V) GTC (V) GTC (V) GTC (V) GTC (V) GTC (V) GTC (V) GTG (V) GTG (V) GTC (V) GTC (V) GTG (V) GTC (V) GTG (V) GTC (V) GTC (V) 
   254      1   -86.8735406678   0.000000000000       0.0000  GTG (V) GTG (V) GTC (V) GTG (V) GTG (V) ATT (I) ATT (I) TCG (S) --- (-) GTG (V) GTG (V) GTG (V) GTG (V) GTG (V) GTG (V) GTG (V) GTT (V) GTG (V) GTG (V) ATC (I) ATA (I) GTC (V) GCT (A) GTG (V) GCG (A) GTG (V) GTG (V) GTC (V) GTG (V) GTG (V) GCC (A) GTC (V) GTC (V) GTG (V) GTG (V) GTG (V) CTG (L) GTG (V) GTC (V) GTG (V) GTG (V) GTC (V) --- (-) GTG (V) GTG (V) GTG (V) CTG (L) GTG (V) GTT (V) GTG (V) GTG (V) --- (-) CTG (L) GTG (V) --- (-) GTT (V) GTT (V) GTG (V) GTG (V) GTG (V) ACC (T) GTG (V) ACC (T) GCC (A) 
   255      1   -38.2357987647   0.000000000000       0.0000  GTG (V) GTG (V) GTC (V) GTG (V) GTG (V) GTG (V) GTG (V) GTG (V) GTC (V) GTC (V) GTC (V) GTC (V) GTC (V) GTC (V) GTC (V) GTC (V) GTC (V) ATT (I) GTG (V) GTG (V) GTG (V) GTG (V) GTG (V) GTC (V) GCG (A) GTC (V) GTG (V) GTC (V) GTG (V) GTC (V) GCG (A) GCG (A) GTG (V) GTC (V) GTG (V) GTG (V) GTG (V) GTG (V) GTC (V) GTG (V) GTG (V) GTC (V) GTG (V) GTG (V) GTG (V) GTC (V) GTG (V) GTG (V) GTG (V) GTG (V) GTG (V) GTC (V) GTG (V) GTG (V) GTC (V) GTG (V) GTG (V) GTC (V) GTG (V) GTG (V) GCG (A) GTG (V) GCG (A) GCG (A) 
   256      1   -53.7663685816   0.000000000000       0.0000  GTG (V) GTG (V) GTG (V) GCC (A) GCC (A) ACG (T) ACG (T) GCC (A) GTG (V) GTC (V) GTC (V) GTC (V) GTG (V) GTG (V) GTC (V) GTC (V) ACG (T) CTA (L) ACA (T) ACG (T) GCC (A) GCC (A) GCC (A) GCC (A) GTG (V) GCC (A) GCC (A) GTG (V) GCC (A) GCC (A) GTT (V) GTG (V) GTG (V) GTG (V) GCC (A) GCC (A) GCC (A) GCC (A) GTG (V) GCC (A) GCC (A) GTG (V) GTG (V) GCC (A) GCC (A) GTG (V) GCC (A) GCC (A) GTG (V) GCC (A) GCC (A) GTG (V) GCC (A) GCC (A) GTG (V) GTG (V) GTG (V) GTG (V) GCC (A) GCC (A) GTG (V) GCC (A) GTG (V) CTG (L) 
   257      1   -38.4900164686   0.000000000000       0.0000  GTG (V) GTG (V) GTG (V) GTA (V) GTG (V) GTG (V) GTG (V) GTG (V) GTG (V) GTG (V) GTG (V) GTG (V) GTG (V) GTG (V) GTG (V) GTG (V) CTG (L) ATG (M) CTG (L) CTG (L) GTG (V) GTG (V) GTG (V) GTG (V) GTG (V) GTG (V) GTG (V) GTG (V) GTG (V) GTG (V) GTC (V) GTG (V) GTG (V) GTG (V) GTG (V) GTG (V) GTG (V) GTG (V) GTG (V) GTG (V) GTG (V) GTG (V) GTG (V) GTG (V) GTG (V) GTG (V) GTG (V) GTG (V) GTG (V) GTG (V) GTG (V) GTG (V) GTG (V) GTG (V) GTG (V) GTG (V) GTG (V) GTG (V) GTG (V) GTG (V) GTG (V) GTG (V) GTG (V) GTG (V) 
   258      1   -39.5086460057   0.000000000000       0.0000  GTG (V) GTG (V) GTG (V) GTC (V) GTC (V) ATT (I) ATT (I) --- (-) --- (-) GTG (V) GTG (V) GTG (V) GTG (V) GTG (V) GTG (V) GTG (V) GTT (V) ATC (I) ATC (I) GTC (V) GTG (V) GTG (V) GTC (V) GTC (V) GTG (V) GTC (V) GTC (V) GTG (V) GTC (V) GTG (V) GTG (V) GTG (V) GTG (V) GTG (V) GTC (V) GTC (V) GTT (V) GTC (V) GTG (V) GTC (V) GTC (V) GTG (V) --- (-) GTC (V) GTC (V) GTG (V) GTT (V) GTC (V) GTG (V) GTC (V) GTC (V) --- (-) GTT (V) GTC (V) --- (-) GTG (V) GTG (V) GTG (V) GTC (V) GTG (V) GTG (V) GTG (V) GTG (V) GTG (V) 
   259      1   -35.9143777637   0.000000000000       0.0000  GTG (V) GTG (V) GTG (V) GTC (V) GTC (V) GTC (V) GTC (V) GTC (V) GTG (V) GTG (V) GTG (V) GTG (V) GTG (V) GTG (V) GTG (V) GTG (V) GTT (V) GTC (V) GTC (V) GTG (V) GTC (V) GTC (V) GTC (V) GTC (V) GTG (V) GTC (V) GTC (V) GTG (V) GTC (V) TTC (F) GTG (V) GTG (V) GTG (V) GTG (V) GTC (V) GTC (V) GTA (V) GTC (V) GTG (V) GTC (V) GTC (V) GTG (V) GTG (V) GTC (V) GTC (V) GTG (V) GTA (V) GTC (V) GTG (V) GTC (V) GTC (V) GTG (V) GTA (V) GTC (V) GTG (V) GTG (V) GTG (V) GTG (V) GTC (V) GTC (V) GTC (V) GTC (V) GTC (V) GTG (V) 
   260      1   -35.9387164307   0.000000000000       0.0000  GTG (V) GTG (V) GTG (V) GTG (V) GCG (A) ATG (M) ATG (M) GTG (V) GTG (V) GTG (V) GTG (V) GTG (V) GTG (V) GTG (V) GTG (V) GTG (V) ATC (I) GTC (V) ATC (I) GTG (V) GTG (V) GTG (V) GTG (V) GTG (V) GTG (V) GTG (V) GTG (V) GTG (V) GTG (V) GTG (V) GTG (V) GTG (V) GTG (V) GTG (V) GTG (V) GTG (V) GTG (V) GTG (V) GTG (V) GTG (V) GTG (V) GTG (V) GTG (V) GTG (V) GTG (V) GTG (V) GTG (V) GTG (V) GTG (V) GTG (V) GTG (V) GTG (V) GTG (V) GTG (V) GTG (V) GTG (V) GTG (V) GTG (V) GTG (V) GTG (V) GTG (V) GTG (V) GTG (V) GTC (V) 
   261      1   -28.7718035134   0.000000000000       0.0000  GTG (V) GTG (V) GTG (V) GTG (V) GTG (V) GTT (V) GTT (V) GTG (V) GTG (V) GTG (V) GTG (V) GTG (V) GTG (V) GTG (V) GTG (V) GTG (V) GTG (V) CTC (L) GTG (V) GTC (V) GTG (V) GTG (V) GTG (V) GTG (V) GTC (V) GTG (V) GTG (V) GTG (V) GTG (V) GTG (V) GTG (V) GTG (V) GTG (V) GTG (V) GTG (V) GTG (V) GTG (V) GTG (V) GTG (V) GTG (V) GTG (V) GTG (V) GTG (V) GTG (V) GTG (V) GTG (V) GTG (V) GTG (V) GTG (V) GTG (V) GTG (V) GTG (V) GTG (V) GTG (V) GTG (V) GTG (V) GTG (V) GTG (V) GTG (V) GTG (V) GTG (V) GTG (V) GTG (V) GTG (V) 
   262      1   -37.8439110821   0.000000000000       0.0000  GTG (V) GTT (V) GTG (V) ATC (I) ATC (I) ATC (I) ATC (I) ATC (I) GTG (V) GTG (V) GTG (V) GTG (V) GTG (V) GTG (V) GTG (V) GTG (V) ATC (I) ATC (I) ATC (I) GTC (V) ATC (I) GTG (V) ATC (I) GTC (V) GCG (A) ATC (I) ATC (I) GTG (V) GTC (V) CTC (L) GCG (A) GTG (V) GTG (V) GTG (V) ATC (I) ATC (I) ATC (I) ATC (I) GTG (V) ATC (I) ATC (I) GTG (V) GTG (V) ATC (I) ATC (I) GTG (V) ATC (I) ATC (I) GTG (V) ATC (I) ATC (I) GTG (V) ATC (I) ATC (I) GTG (V) GTG (V) GTG (V) GTG (V) ATC (I) ATC (I) GTG (V) ATC (I) GTG (V) GTG (V) 
   263      1   -93.3581564790   0.000000000000       0.0000  GTT (V) ACC (T) GTC (V) ACT (T) GCC (A) CTA (L) CTA (L) --- (-) --- (-) GTT (V) GTC (V) GTT (V) GTC (V) GTC (V) GTC (V) GGC (G) CTG (L) CTC (L) ATT (I) GTT (V) GCC (A) GTT (V) ATC (I) GCG (A) GTC (V) GCC (A) ACT (T) GTC (V) GCC (A) GCC (A) GTC (V) GTC (V) GTT (V) GTC (V) ACG (T) GCC (A) GCC (A) ACT (T) GTC (V) GCC (A) ACT (T) GTC (V) --- (-) GCC (A) ACG (T) GTC (V) GCG (A) TCG (S) GTT (V) GCC (A) ACG (T) --- (-) GCC (A) ACT (T) --- (-) GTT (V) GTT (V) GTC (V) ACG (T) GCC (A) GTC (V) GCC (A) GTC (V) GTC (V) 
   264      1   -86.1864239642   0.000000000000       0.0000  GTT (V) GTC (V) GTC (V) ATG (M) ATT (I) ATA (I) ATA (I) ATG (M) TTC (F) GCC (A) GCC (A) GCC (A) ACC (T) GCC (A) GCC (A) GCC (A) GTC (V) GTG (V) GTG (V) GTC (V) GTG (V) GTT (V) ATG (M) GCG (A) GTC (V) GTG (V) ATG (M) TTC (F) GCG (A) GTG (V) GTC (V) GTC (V) ATG (M) GTC (V) ATG (M) ATG (M) ATG (M) ATG (M) TTC (F) ATG (M) ATG (M) TTC (F) ATG (M) ATG (M) ATG (M) GTC (V) ATG (M) ATG (M) GTG (V) ATG (M) ATG (M) GTC (V) ATG (M) ATG (M) TTC (F) GTG (V) GTG (V) GTC (V) ATG (M) GCG (A) GTC (V) GCC (A) GTC (V) GTC (V) 
   265      1   -33.2430836960   0.000000000000       0.0000  GTT (V) GTC (V) GTC (V) GTC (V) GTC (V) GTC (V) GTC (V) GTC (V) GTC (V) GTG (V) GTG (V) GTG (V) GTC (V) GTC (V) GTG (V) GTC (V) GTC (V) GTT (V) GTG (V) GTC (V) GTC (V) GTC (V) GTT (V) GTC (V) GTC (V) GTC (V) GTC (V) GTC (V) GTC (V) GTC (V) GTC (V) GTC (V) GTT (V) GTC (V) GTC (V) GTC (V) GTC (V) GTC (V) GTC (V) GTC (V) GTC (V) GTC (V) GTT (V) GTC (V) GTC (V) GTC (V) GTC (V) GTC (V) GTT (V) GTC (V) GTC (V) GTC (V) GTC (V) GTC (V) GTC (V) GTT (V) GTT (V) GTC (V) GTC (V) GTC (V) GTC (V) GTC (V) GTC (V) GTC (V) 
   266      1   -53.6301485775   0.000000000000       0.0000  GTT (V) GTC (V) GTC (V) GTG (V) GTG (V) ATT (I) ATT (I) --- (-) --- (-) GTC (V) GTC (V) GTC (V) GTG (V) GTC (V) GTC (V) GTC (V) ATT (I) ATC (I) GTC (V) GTT (V) GTG (V) GTT (V) GTG (V) GTG (V) GTG (V) GTG (V) GTG (V) GTC (V) GTG (V) GTG (V) GTG (V) GTC (V) GTC (V) GTC (V) GTG (V) GTG (V) GTG (V) GTG (V) GTC (V) GTG (V) GTG (V) GTC (V) --- (-) GTG (V) GTG (V) GTC (V) GTG (V) TCA (S) GTC (V) GTG (V) GTG (V) --- (-) GTG (V) GTG (V) --- (-) GTC (V) GTC (V) GTC (V) GTG (V) GTG (V) GTC (V) GTA (V) GTC (V) GTC (V) 
   267      1   -32.6659885676   0.000000000000       0.0000  GTT (V) GTC (V) GTT (V) GTG (V) GTG (V) GTA (V) GTA (V) --- (-) --- (-) GTC (V) GTC (V) GTC (V) GTC (V) GTC (V) GTC (V) GTC (V) CTG (L) GTG (V) GTG (V) GTC (V) GTG (V) GTC (V) GTG (V) GTG (V) GTC (V) GTG (V) GTG (V) GTC (V) GTG (V) GTG (V) GTC (V) GTC (V) GTT (V) GTC (V) GTG (V) GTG (V) GTG (V) GTG (V) GTC (V) GTG (V) GTG (V) GTC (V) --- (-) GTG (V) GTG (V) GTC (V) GTG (V) GTG (V) GTT (V) GTG (V) GTG (V) --- (-) GTG (V) GTG (V) --- (-) GTT (V) GTT (V) GTC (V) GTG (V) GTG (V) GTC (V) GTG (V) GTC (V) GTC (V) 
   268      1   -51.9277026091   0.000000000000       0.0000  GTT (V) GTT (V) GTT (V) GTG (V) GTG (V) GTT (V) GTT (V) --- (-) --- (-) GTT (V) GTT (V) GTT (V) GTT (V) GTT (V) GTT (V) GTT (V) ATG (M) GTC (V) GTT (V) GTT (V) GTG (V) GTT (V) GTG (V) GTG (V) GTG (V) GTG (V) GTG (V) GTT (V) CTG (L) GTG (V) GTC (V) GTT (V) GTT (V) GTT (V) GTG (V) GCG (A) GCG (A) GTG (V) GTT (V) GTG (V) GTT (V) GTT (V) --- (-) GCG (A) GTG (V) GTT (V) GCG (A) --- (-) GTT (V) GCG (A) GTG (V) --- (-) GCG (A) GTG (V) --- (-) GTT (V) GTT (V) GTT (V) GTG (V) GTG (V) GTT (V) GTG (V) GTT (V) GTT (V) 
   269      1   -18.4117281779   0.000000010090       0.0000  TAC (Y) TAC (Y) TAC (Y) TAC (Y) TAC (Y) TAC (Y) TAC (Y) --- (-) --- (-) TAC (Y) TAC (Y) TAC (Y) TAC (Y) TAC (Y) TAC (Y) TAC (Y) TAC (Y) GTC (V) TAC (Y) TAC (Y) TAC (Y) TAC (Y) NAC (*) TTC (F) TAC (Y) TAC (Y) TAC (Y) TAC (Y) TTC (F) TTC (F) TAC (Y) TAC (Y) TAC (Y) TAC (Y) TAC (Y) TAC (Y) TAC (Y) TAC (Y) TAC (Y) TAC (Y) TAC (Y) TAC (Y) --- (-) TAC (Y) TAC (Y) TAC (Y) TAC (Y) TAC (Y) TAC (Y) TAC (Y) TAC (Y) --- (-) TAC (Y) TAC (Y) --- (-) TAC (Y) TAC (Y) TAC (Y) TAC (Y) TTC (F) TAC (Y) TTC (F) TAC (Y) TAC (Y) 
   270      1   -26.5901029164   0.000000000003       0.0000  TAC (Y) TAC (Y) TAC (Y) TAC (Y) TAC (Y) TAC (Y) TAC (Y) --- (-) --- (-) TAC (Y) TAC (Y) TAC (Y) TAC (Y) TAC (Y) TAC (Y) TAC (Y) TAC (Y) TAC (Y) TAT (Y) TAC (Y) TAC (Y) TAC (Y) TAC (Y) TAC (Y) TAC (Y) TAC (Y) TAC (Y) TAC (Y) TAC (Y) TAC (Y) TAC (Y) TAC (Y) TAC (Y) TAC (Y) TAC (Y) TAC (Y) TAC (Y) TAC (Y) TAC (Y) TAC (Y) TAC (Y) TAC (Y) CTG (L) TAC (Y) TAC (Y) TAC (Y) TAC (Y) TAC (Y) TAC (Y) TAC (Y) TAC (Y) --- (-) TAC (Y) TAC (Y) --- (-) TAC (Y) TAC (Y) TAC (Y) TAC (Y) TAC (Y) TAC (Y) TAC (Y) TAC (Y) TAC (Y) 
   271      1   -25.2505771771   0.000000000011       0.0000  TAC (Y) TAC (Y) TAC (Y) TAC (Y) TAC (Y) TAC (Y) TAC (Y) --- (-) --- (-) TAC (Y) TGC (C) TAC (Y) TAC (Y) TAC (Y) TAC (Y) TAC (Y) TAC (Y) TAC (Y) TAC (Y) TAC (Y) TAC (Y) TAC (Y) TAC (Y) TAC (Y) TAC (Y) TAC (Y) TAC (Y) TAC (Y) TAC (Y) TAC (Y) TAC (Y) TAC (Y) TAC (Y) TAC (Y) TAC (Y) TAC (Y) TAC (Y) TAC (Y) TAC (Y) TAC (Y) TAC (Y) TAC (Y) --- (-) TAC (Y) TAC (Y) TAC (Y) TAC (Y) TGG (W) TAC (Y) TAC (Y) TAC (Y) --- (-) TAC (Y) TAC (Y) --- (-) TAC (Y) TAC (Y) TAC (Y) TAC (Y) TAC (Y) TAC (Y) TAC (Y) TAC (Y) TAC (Y) 
   272      1    -8.6636461951   0.000172753265       0.0579  TAC (Y) TAC (Y) TAC (Y) TAC (Y) TAC (Y) TAC (Y) TAC (Y) TAC (Y) TAC (Y) TAC (Y) TAC (Y) TAC (Y) TAC (Y) TAC (Y) TAC (Y) TAC (Y) TAC (Y) TAC (Y) TAC (Y) TAC (Y) TAC (Y) TAC (Y) TAC (Y) TAC (Y) TAC (Y) TAC (Y) TAC (Y) TAC (Y) TAC (Y) TAC (Y) TAC (Y) TAC (Y) TAC (Y) TAC (Y) TAC (Y) TAC (Y) TAC (Y) TAC (Y) TAC (Y) TAC (Y) TAC (Y) TAC (Y) TAC (Y) TAC (Y) TAC (Y) TAC (Y) TAC (Y) TAC (Y) TAC (Y) TAC (Y) TAC (Y) TAC (Y) TAC (Y) TAC (Y) TAC (Y) TAC (Y) TAC (Y) TAC (Y) TAC (Y) TAC (Y) TAC (Y) TAC (Y) TAC (Y) TAC (Y) 
   273      1   -15.0554135917   0.000000289412       0.0001  TAC (Y) TAC (Y) TAC (Y) TAC (Y) TAC (Y) TAC (Y) TAC (Y) TAC (Y) TAC (Y) TAC (Y) TAC (Y) TAC (Y) TAC (Y) TAC (Y) TAC (Y) TAC (Y) TAC (Y) TAT (Y) TAC (Y) TAC (Y) TAC (Y) TAC (Y) TAC (Y) TAC (Y) TAC (Y) TAC (Y) TAC (Y) TAC (Y) TAC (Y) TAC (Y) TAC (Y) TAC (Y) TAC (Y) TAC (Y) TAC (Y) TAC (Y) TAC (Y) TAC (Y) TAC (Y) TAC (Y) TAC (Y) TAC (Y) TAC (Y) TAC (Y) TAC (Y) TAC (Y) TAC (Y) TAC (Y) TAC (Y) TAC (Y) TAC (Y) TAC (Y) TAC (Y) TAC (Y) TAC (Y) TAC (Y) TAC (Y) TAC (Y) TAC (Y) TAT (Y) TAC (Y) TAT (Y) TAC (Y) TAC (Y) 
   274      1   -12.4883732594   0.000003770235       0.0013  TAC (Y) TAC (Y) TAC (Y) TAC (Y) TAC (Y) TAC (Y) TAC (Y) TAC (Y) TAC (Y) TAC (Y) TAC (Y) TAC (Y) TAC (Y) TAC (Y) TAC (Y) TAC (Y) TAT (Y) TAT (Y) TAC (Y) TAC (Y) TAC (Y) TAC (Y) TAC (Y) TAC (Y) TAC (Y) TAC (Y) TAC (Y) TAC (Y) TAC (Y) TAC (Y) TAC (Y) TAC (Y) TAC (Y) TAC (Y) TAC (Y) TAC (Y) TAC (Y) TAC (Y) TAC (Y) TAC (Y) TAC (Y) TAC (Y) TAC (Y) TAC (Y) TAC (Y) TAC (Y) TAC (Y) TAC (Y) TAC (Y) TAC (Y) TAC (Y) TAC (Y) TAC (Y) TAC (Y) TAC (Y) TAC (Y) TAC (Y) TAC (Y) TAC (Y) TAC (Y) TAC (Y) TAC (Y) TAC (Y) TAC (Y) 
   275      1   -24.4979010003   0.000000000023       0.0000  TAC (Y) TAC (Y) TAC (Y) TAC (Y) TAC (Y) TAC (Y) TAT (Y) TAC (Y) TAC (Y) TAC (Y) TAC (Y) TAC (Y) TAC (Y) TAC (Y) TAC (Y) TAC (Y) TAC (Y) TTC (F) TAC (Y) TAT (Y) TAC (Y) TAC (Y) TAC (Y) TAC (Y) TAC (Y) TAC (Y) TAC (Y) TAC (Y) TTC (F) TAC (Y) TAC (Y) TAC (Y) TAC (Y) TAC (Y) TAC (Y) TAC (Y) TAC (Y) TAC (Y) TAC (Y) TAC (Y) TAC (Y) TAC (Y) TAC (Y) TAC (Y) TAC (Y) TAC (Y) TAC (Y) TAC (Y) TAC (Y) TAC (Y) TAC (Y) TAC (Y) TAC (Y) TAC (Y) TAC (Y) TAC (Y) TAC (Y) TAC (Y) TAC (Y) TAC (Y) TAC (Y) TAC (Y) TAC (Y) TAC (Y) 
   276      1   -16.0802999792   0.000000103852       0.0000  TAC (Y) TAC (Y) TAC (Y) TAC (Y) TAC (Y) TAT (Y) TAT (Y) TAC (Y) TAC (Y) TAC (Y) TAC (Y) TAC (Y) TAC (Y) TAC (Y) TAC (Y) TAC (Y) TAC (Y) TAC (Y) TAC (Y) TAC (Y) TAC (Y) TAC (Y) TAC (Y) TAC (Y) TAC (Y) TAC (Y) TAC (Y) TAC (Y) TTC (F) TAC (Y) TAC (Y) TAC (Y) TAC (Y) TAC (Y) TAC (Y) TAC (Y) TAC (Y) TAC (Y) TAC (Y) TAC (Y) TAC (Y) TAC (Y) TAC (Y) TAC (Y) TAC (Y) TAC (Y) TAC (Y) TAC (Y) TAC (Y) TAC (Y) TAC (Y) TAC (Y) TAC (Y) TAC (Y) TAC (Y) TAC (Y) TAC (Y) TAC (Y) TAC (Y) TAC (Y) TAC (Y) TAC (Y) TAC (Y) TAC (Y) 
   277      1   -16.6813028131   0.000000056938       0.0000  TAC (Y) TAC (Y) TAC (Y) TAT (Y) TAC (Y) TAC (Y) TAC (Y) --- (-) --- (-) TAC (Y) TAC (Y) TAC (Y) TAC (Y) TAC (Y) TAC (Y) TAC (Y) TAC (Y) TAC (Y) TAC (Y) TAC (Y) TAC (Y) TAC (Y) TAC (Y) TAC (Y) TAC (Y) TAC (Y) TAT (Y) TAC (Y) TAT (Y) TAC (Y) TAC (Y) TAC (Y) TAC (Y) TAC (Y) TAT (Y) TAC (Y) TAC (Y) TAT (Y) TAC (Y) TAC (Y) TAT (Y) TAC (Y) --- (-) TAC (Y) TAT (Y) TAC (Y) TAC (Y) --- (-) TAC (Y) TAC (Y) TAT (Y) --- (-) TAC (Y) TAT (Y) --- (-) TAC (Y) TAC (Y) TAC (Y) TAT (Y) TAC (Y) TAC (Y) TAC (Y) TAC (Y) TAC (Y) 
   278      1   -25.7404575331   0.000000000007       0.0000  TAC (Y) TAC (Y) TAC (Y) TAT (Y) TAC (Y) TAT (Y) TAT (Y) --- (-) --- (-) TAC (Y) TAC (Y) TAC (Y) TAC (Y) TAC (Y) TAC (Y) TAC (Y) TAT (Y) TAC (Y) TAC (Y) TAC (Y) TAC (Y) TAT (Y) TAC (Y) TAC (Y) TAC (Y) TAC (Y) TAC (Y) TAC (Y) TAC (Y) TAC (Y) TAC (Y) TAC (Y) TAC (Y) TAC (Y) TAT (Y) TAC (Y) TAC (Y) TAT (Y) TAC (Y) TAC (Y) TAT (Y) TAC (Y) --- (-) TAC (Y) TAT (Y) TAC (Y) TAC (Y) TAT (Y) TAC (Y) TAC (Y) TAT (Y) --- (-) TAC (Y) TAT (Y) --- (-) TAC (Y) TAC (Y) TAC (Y) TAT (Y) TAC (Y) TAC (Y) TAC (Y) TAC (Y) TAC (Y) 
   279      1   -18.2757309620   0.000000011560       0.0000  TAC (Y) TAC (Y) TAC (Y) TAT (Y) TAC (Y) TAT (Y) TAT (Y) TAC (Y) TAC (Y) TAC (Y) TAC (Y) TAC (Y) TAC (Y) TAC (Y) TAC (Y) TAC (Y) TAT (Y) TAC (Y) TAC (Y) TAC (Y) TAC (Y) TAC (Y) TAC (Y) TAC (Y) TAC (Y) TAC (Y) TAC (Y) TAC (Y) TAC (Y) TAC (Y) TAC (Y) TAC (Y) TAC (Y) TAC (Y) TAC (Y) TAC (Y) TAC (Y) TAC (Y) TAC (Y) TAC (Y) TAC (Y) TAC (Y) TAC (Y) TAC (Y) TAC (Y) TAC (Y) TAC (Y) TAC (Y) TAC (Y) TAC (Y) TAC (Y) TAC (Y) TAC (Y) TAC (Y) TAC (Y) TAC (Y) TAC (Y) TAC (Y) TAC (Y) TAC (Y) TAC (Y) TAC (Y) TAC (Y) TAC (Y) 
   280      1   -32.2229092567   0.000000000000       0.0000  TAT (Y) TAC (Y) TAC (Y) TAC (Y) TAC (Y) TAC (Y) TAC (Y) --- (-) --- (-) TAC (Y) TAC (Y) TAC (Y) TAC (Y) TAC (Y) TAC (Y) TAC (Y) TAT (Y) TAT (Y) TAC (Y) TAC (Y) TAC (Y) TAT (Y) TAC (Y) TAC (Y) TAC (Y) TAC (Y) TAC (Y) TAC (Y) TAC (Y) TAC (Y) TAC (Y) TAC (Y) TAC (Y) TAC (Y) TAC (Y) TAC (Y) TAC (Y) TAC (Y) TAC (Y) TAC (Y) TAC (Y) TAC (Y) TTT (F) TAC (Y) TAC (Y) TAC (Y) TAC (Y) TAC (Y) TAC (Y) TAC (Y) TAC (Y) --- (-) TAC (Y) TAC (Y) --- (-) TAC (Y) TAC (Y) TAC (Y) TAC (Y) TAC (Y) TAC (Y) TAC (Y) TAC (Y) TAC (Y) 
   281      1   -59.1833727847   0.000000000000       0.0000  TCA (S) TCC (S) TCA (S) TCG (S) GCC (A) TCC (S) TCC (S) --- (-) --- (-) TCC (S) TCC (S) TCC (S) TCC (S) TCC (S) TCC (S) TCC (S) ACG (T) GCG (A) TCG (S) TCG (S) ACC (T) TCC (S) TCC (S) TCC (S) TCC (S) GCC (A) TCG (S) TCA (S) TCC (S) TCC (S) TCC (S) TCC (S) TCA (S) TCA (S) TCG (S) ACC (T) GCC (A) TCA (S) TCA (S) GCC (A) TCA (S) TCA (S) --- (-) GCC (A) TCG (S) TCA (S) GCC (A) TCA (S) TCA (S) ACC (T) TCG (S) --- (-) GCC (A) TCA (S) --- (-) TCA (S) TCA (S) TCA (S) TCG (S) TCC (S) TCC (S) TCC (S) TCC (S) TCC (S) 
   282      1   -40.3460479385   0.000000000000       0.0000  TCC (S) GCC (A) TCC (S) GCG (A) GCG (A) GCG (A) GCG (A) GCG (A) TCC (S) TCC (S) TCC (S) TCC (S) TCC (S) TCC (S) TCC (S) TCC (S) GCG (A) GCT (A) GCG (A) GCG (A) GCG (A) GCC (A) GCG (A) GCG (A) GCG (A) GCG (A) GCG (A) TCC (S) GCG (A) GCG (A) GCG (A) GCC (A) TCC (S) TCC (S) GCG (A) GCG (A) GCG (A) GCG (A) TCC (S) GCG (A) GCG (A) TCC (S) TCC (S) GCG (A) GCG (A) TCC (S) GCG (A) GCG (A) GGC (G) GCG (A) GCG (A) TCC (S) GCG (A) GCG (A) TCC (S) GGC (G) GGC (G) TCC (S) GCG (A) GCG (A) GCG (A) GCG (A) GCG (A) GCC (A) 
   283      1   -66.5598716126   0.000000000000       0.0000  TCC (S) TCC (S) TCA (S) CCA (P) CCA (P) TCA (S) TCA (S) CCA (P) TCC (S) TCC (S) TCC (S) TCC (S) TCC (S) TCC (S) TCC (S) TCC (S) TCT (S) TCC (S) TCT (S) TCC (S) CCA (P) TCC (S) TCA (S) CCA (P) TCT (S) CCA (P) CCA (P) TCT (S) CCA (P) CCA (P) TCA (S) TCC (S) TCT (S) TCC (S) CCA (P) CCA (P) CCA (P) CCA (P) TCT (S) CCA (P) CCA (P) TCC (S) TCT (S) CCA (P) CCA (P) TCC (S) CCA (P) CCA (P) TCC (S) CCA (P) CCA (P) TCC (S) CCA (P) CCA (P) TCT (S) TCC (S) TCC (S) TCC (S) CCA (P) CCA (P) TCC (S) CCG (P) TCC (S) TCC (S) 
   284      1   -62.3017433326   0.000000000000       0.0000  TCC (S) TCC (S) TCC (S) GCG (A) GCG (A) GCG (A) GCG (A) GCG (A) TCC (S) TCC (S) TCC (S) TCC (S) TCC (S) TCC (S) TCC (S) TCC (S) GCA (A) CAA (Q) GCC (A) TCA (S) GCC (A) TCT (S) GCC (A) GCC (A) TGC (C) GCG (A) GCG (A) TCC (S) TCG (S) GCC (A) TCC (S) TCC (S) TCG (S) TCC (S) GCG (A) GCG (A) GCG (A) GCG (A) TCC (S) GCG (A) GCG (A) TCC (S) TCG (S) GCG (A) GCG (A) TCC (S) GCG (A) GCG (A) TCG (S) GCG (A) GCG (A) TCC (S) GCG (A) GCG (A) TCC (S) TCG (S) TCG (S) TCC (S) GCG (A) GCC (A) TCC (S) GCC (A) TCC (S) TCC (S) 
   285      1   -41.6242799684   0.000000000000       0.0000  TCC (S) TCC (S) TCC (S) TCA (S) TCA (S) TCG (S) TCG (S) --- (-) --- (-) TCC (S) TCC (S) TCC (S) TCC (S) TCC (S) TCC (S) TCC (S) TCA (S) CTA (L) TCA (S) TCA (S) GCA (A) TCC (S) TCA (S) TCG (S) TCC (S) TCA (S) TCA (S) TCC (S) TCG (S) TCG (S) TCC (S) TCC (S) TCA (S) TCC (S) TCA (S) TCA (S) TCA (S) TCA (S) TCC (S) TCG (S) TCA (S) TCC (S) --- (-) TCA (S) TCA (S) TCC (S) TCA (S) TCA (S) TCC (S) TCA (S) TCA (S) --- (-) TCA (S) TCA (S) --- (-) TCC (S) TCC (S) TCC (S) TCA (S) TCG (S) TCC (S) TCG (S) TCC (S) TCC (S) 
   286      1   -34.9438444555   0.000000000000       0.0000  TCC (S) TCC (S) TCC (S) TCC (S) TGT (C) TCG (S) TCG (S) TGT (C) TCC (S) TCC (S) TCC (S) TCC (S) TCC (S) TCC (S) TCC (S) TCC (S) TCG (S) TCG (S) TCT (S) TCT (S) TCT (S) TCC (S) TCA (S) TCC (S) TCC (S) TGT (C) TCC (S) TCC (S) TCC (S) TCC (S) TCC (S) TCC (S) TCC (S) TCC (S) TCC (S) TGT (C) TGT (C) TCC (S) TCC (S) TGT (C) TCC (S) TCC (S) TCC (S) TGT (C) TCC (S) TCC (S) TGT (C) TCC (S) TCC (S) TGT (C) TCC (S) TCC (S) TGT (C) TCC (S) TCC (S) TCC (S) TCC (S) TCC (S) TCC (S) TCC (S) TCC (S) TCC (S) TCC (S) TCC (S) 
   287      1   -36.2980511242   0.000000000000       0.0000  TCC (S) TCG (S) TCC (S) TCC (S) TCC (S) TCG (S) TCG (S) --- (-) --- (-) TCG (S) TCG (S) TCG (S) TCG (S) TCG (S) TCG (S) TCG (S) TCA (S) ACA (T) ACG (T) TCG (S) TCC (S) TCG (S) TCC (S) TCC (S) TCG (S) TCC (S) TCC (S) TCC (S) TCC (S) TCC (S) TCG (S) TCG (S) TCG (S) TCC (S) TCC (S) TCC (S) TCC (S) TCC (S) TCC (S) TCC (S) TCC (S) TCC (S) --- (-) TCC (S) TCC (S) TCC (S) TCC (S) TCC (S) TCC (S) TCC (S) TCC (S) --- (-) TCC (S) TCC (S) --- (-) TCC (S) TCC (S) TCC (S) TCC (S) TCC (S) TCA (S) TCC (S) TCA (S) TCG (S) 
   288      1   -48.6772948843   0.000000000000       0.0000  TCC (S) TCG (S) TCC (S) TTG (L) GCG (A) ACT (T) TCT (S) --- (-) --- (-) TCC (S) TCC (S) TCC (S) TCC (S) TCC (S) TCC (S) TCC (S) TGC (C) ATT (I) TCT (S) TCT (S) TCG (S) TCC (S) TCG (S) TCG (S) TCC (S) GCG (A) TTG (L) TCC (S) TCG (S) TCG (S) TCC (S) TCC (S) TCC (S) TCC (S) TTG (L) GCG (A) GCG (A) TTG (L) TCC (S) GCG (A) TTG (L) TCC (S) --- (-) GCG (A) TTG (L) TCC (S) GCG (A) --- (-) TCC (S) GCG (A) TTG (L) --- (-) GCG (A) TTG (L) --- (-) TCC (S) TCC (S) TCC (S) TTG (L) TCG (S) TCC (S) TCG (S) TCC (S) TCC (S) 
   289      1   -55.4273983444   0.000000000000       0.0000  TCG (S) GTC (V) GTC (V) GTG (V) GTC (V) GTT (V) GTC (V) GTC (V) GTG (V) GTG (V) GTG (V) GTG (V) GTG (V) GTG (V) GTG (V) GTG (V) GCC (A) GCT (A) GTC (V) GTT (V) GTC (V) GTC (V) GTC (V) GTC (V) GTC (V) GTC (V) GTG (V) GTC (V) GTC (V) GTC (V) GTC (V) GTC (V) GCA (A) GTC (V) GTG (V) GTC (V) GTC (V) GTG (V) GTG (V) GTC (V) GTG (V) GTG (V) GCA (A) GTC (V) GTG (V) GTC (V) GTC (V) GTG (V) GCG (A) GTC (V) GTG (V) GTC (V) GTC (V) GTG (V) GTG (V) GCG (A) GCG (A) GTC (V) GTG (V) GTG (V) GTC (V) GTG (V) GTC (V) GTC (V) 
   290      1   -63.7950727210   0.000000000000       0.0000  TCG (S) TCC (S) TCA (S) TGC (C) TCC (S) TCT (S) TCT (S) --- (-) --- (-) TCG (S) TCG (S) TCG (S) TCG (S) TCG (S) TCG (S) TCG (S) TCC (S) ACC (T) TGC (C) TCG (S) TGC (C) TCC (S) TGC (C) TGC (C) TCG (S) TGC (C) TGC (C) TCG (S) TGC (C) TGC (C) TCG (S) GCG (A) TCG (S) TCC (S) TGC (C) TGC (C) TGC (C) TGC (C) TCC (S) TGC (C) TGC (C) TCC (S) --- (-) TGC (C) TGC (C) TCC (S) TGC (C) CGG (R) TCG (S) TGC (C) TGC (C) --- (-) TGC (C) TGC (C) --- (-) TCG (S) TCG (S) TCC (S) TGC (C) TCC (S) TCG (S) TCC (S) TCG (S) TCG (S) 
   291      1   -47.0563547667   0.000000000000       0.0000  TCG (S) TCC (S) TCC (S) TCG (S) TCG (S) TCA (S) TCG (S) TCG (S) TCC (S) TCG (S) TCG (S) TCG (S) TCC (S) TCG (S) TCG (S) TCG (S) TCC (S) TCG (S) TCG (S) TCG (S) TCC (S) TCC (S) TCG (S) TCG (S) TCG (S) TCG (S) TCG (S) TCG (S) TCG (S) TCG (S) TCG (S) TCG (S) TCG (S) TCG (S) TCG (S) TCG (S) TCG (S) TCC (S) TCC (S) TCG (S) TCG (S) TCC (S) TCG (S) TCG (S) TCG (S) TCG (S) TCG (S) TCC (S) TCC (S) TCG (S) TCG (S) TCG (S) TCG (S) TCC (S) TCC (S) TCC (S) TCC (S) TCG (S) TCG (S) TCG (S) TCG (S) TCG (S) TCG (S) TCG (S) 
   292      1   -54.2899268606   0.000000000000       0.0000  TCG (S) TCG (S) TCG (S) GAC (D) GAC (D) GAC (D) GAC (D) GAC (D) TCG (S) TCC (S) TCC (S) TCC (S) TCC (S) TCC (S) TCC (S) TCC (S) AGC (S) GAT (D) GAC (D) GGC (G) GAC (D) TCC (S) GAC (D) GAC (D) TCC (S) GAC (D) GAC (D) TCG (S) GAC (D) GAC (D) TCA (S) TCC (S) TCA (S) TCG (S) GAC (D) GAC (D) GAC (D) GAC (D) TCG (S) GAC (D) GAC (D) TCG (S) TCA (S) GAC (D) GAC (D) TCG (S) GAC (D) GAC (D) TCT (S) GAC (D) GAC (D) TCG (S) GAC (D) GAC (D) TCG (S) TCT (S) TCT (S) TCG (S) GAC (D) GAC (D) TCA (S) GAC (D) TCA (S) TCC (S) 
   293      1   -31.3641154826   0.000000000000       0.0000  TCG (S) TCG (S) TCG (S) TCC (S) TCC (S) TCA (S) TCA (S) --- (-) --- (-) TCG (S) TCG (S) TCG (S) TCG (S) TCG (S) TCG (S) TCG (S) TCA (S) TCC (S) TCG (S) TCA (S) TCG (S) TCG (S) TCT (S) TCG (S) TCG (S) TCC (S) TCC (S) TCG (S) TCG (S) TCG (S) TCG (S) TCG (S) TCG (S) TCG (S) TCC (S) TCC (S) TCC (S) TCC (S) TCG (S) TCC (S) TCC (S) TCG (S) --- (-) TCC (S) TCC (S) TCG (S) TCC (S) CCT (P) TCG (S) TCC (S) TCC (S) --- (-) TCC (S) TCC (S) --- (-) TCG (S) TCG (S) TCG (S) TCC (S) TCG (S) TCG (S) TCG (S) TCG (S) TCG (S) 
   294      1   -34.4140705523   0.000000000000       0.0000  TCG (S) TCG (S) TCG (S) TCC (S) TCC (S) TCG (S) TCG (S) TCC (S) TCG (S) TCC (S) TCC (S) TCC (S) TCC (S) TCG (S) TCC (S) TCC (S) TCT (S) TCG (S) TCC (S) TCG (S) TCC (S) TCG (S) TCC (S) TCC (S) TCG (S) TCC (S) TCC (S) TCG (S) TCC (S) TCC (S) TCG (S) TCC (S) TCA (S) TCG (S) TCC (S) TCC (S) TCC (S) TCC (S) TCG (S) TCC (S) TCC (S) TCG (S) TCA (S) TCC (S) TCC (S) TCG (S) TCC (S) TCC (S) TCA (S) TCC (S) TCC (S) TCG (S) TCC (S) TCC (S) TCG (S) TCA (S) TCA (S) TCG (S) TCC (S) TCC (S) TCC (S) TCC (S) TCC (S) TCC (S) 
   295      1   -43.1512942105   0.000000000000       0.0000  TCG (S) TCG (S) TCG (S) TCC (S) TCG (S) TCG (S) TCG (S) TCG (S) TCG (S) TCG (S) TCG (S) TCG (S) TCG (S) TCG (S) TCG (S) TCG (S) TCC (S) GCC (A) TCG (S) TCG (S) TCC (S) TCC (S) TCG (S) TCG (S) TCC (S) TCG (S) TCC (S) TCG (S) GCG (A) TCG (S) TCC (S) TCC (S) TCG (S) TCG (S) TCC (S) TCG (S) TCA (S) TCC (S) TCG (S) TCG (S) TCC (S) TCG (S) TCG (S) TCG (S) TCC (S) TCG (S) TCG (S) TCC (S) TCG (S) TCG (S) TCC (S) TCG (S) TCA (S) TCC (S) TCG (S) TCG (S) TCG (S) TCG (S) TCC (S) TCC (S) TCG (S) TCC (S) TCG (S) TCC (S) 
   296      1   -30.1292598401   0.000000000000       0.0000  TCT (S) TCT (S) TCT (S) TCC (S) TCC (S) TCT (S) TCT (S) --- (-) --- (-) TCA (S) TCA (S) TCA (S) TCT (S) TCT (S) TCA (S) TCT (S) TCC (S) TCT (S) TCT (S) TCT (S) TCC (S) TCT (S) TCC (S) TCC (S) TCC (S) TCC (S) TCC (S) TCT (S) TCC (S) TCC (S) TCC (S) TCC (S) TCT (S) TCT (S) TCC (S) TCC (S) TCC (S) TCC (S) TCT (S) TCC (S) TCC (S) TCT (S) --- (-) TCC (S) TCC (S) TCT (S) TCC (S) TCC (S) TCT (S) TCC (S) TCC (S) --- (-) TCC (S) TCC (S) --- (-) TCT (S) TCT (S) TCT (S) TCC (S) TCG (S) TCC (S) TCG (S) TCC (S) TCC (S) 
   297      1   -54.8889648573   0.000000000000       0.0000  TCT (S) TCT (S) TCT (S) TCT (S) TCC (S) TCG (S) TCT (S) --- (-) --- (-) TCC (S) TCG (S) TCC (S) TCG (S) TCG (S) TCG (S) TCG (S) TCT (S) TCT (S) TCT (S) TCT (S) TCC (S) TCT (S) TCA (S) TCG (S) TCT (S) TCT (S) TCT (S) TCT (S) TCA (S) TCG (S) TCT (S) TCT (S) TCC (S) TCT (S) TCT (S) TCT (S) TCT (S) TCT (S) TCT (S) TCT (S) TCT (S) TCT (S) --- (-) TCT (S) TCT (S) TCT (S) TCT (S) CCA (P) TCT (S) TCT (S) TCT (S) --- (-) TCT (S) TCT (S) --- (-) TCT (S) TCT (S) TCT (S) TCT (S) TCG (S) TCT (S) TCG (S) TCT (S) TCT (S) 
   298      1   -84.1319444551   0.000000000000       0.0000  TCT (S) TCT (S) TCT (S) TCT (S) TCT (S) GCT (A) TCT (S) --- (-) --- (-) TCT (S) TCT (S) TCT (S) TCT (S) TAT (Y) TCT (S) TCT (S) ACG (T) ACT (T) TCT (S) TCT (S) TAT (Y) TCT (S) TCT (S) TCG (S) TCT (S) TCT (S) TCT (S) TCT (S) TCG (S) TCG (S) TCT (S) GCT (A) TCT (S) TCT (S) TCT (S) TCT (S) TCT (S) TCT (S) TCT (S) TCT (S) TCT (S) TCT (S) --- (-) TCT (S) TCT (S) TCT (S) TCT (S) CCT (P) TTT (F) TCT (S) TCT (S) --- (-) TCT (S) TCT (S) --- (-) TTT (F) TTT (F) TCT (S) TCT (S) GAT (D) TCT (S) GAC (D) TCT (S) GCC (A) 
   299      1   -32.4942565804   0.000000000000       0.0000  TCT (S) TGC (C) TGC (C) TGC (C) TGC (C) TGC (C) TGC (C) TGC (C) TGC (C) TGC (C) TGC (C) TGC (C) TGC (C) TGC (C) TGC (C) TGC (C) TGC (C) TGC (C) TGC (C) TGC (C) ATG (M) TGC (C) TGC (C) TGC (C) TGC (C) TGC (C) TGC (C) TGC (C) TGC (C) TGC (C) TGC (C) TGC (C) TGT (C) TGC (C) TGC (C) TGC (C) TGC (C) TGC (C) TGC (C) TGC (C) TGC (C) TGC (C) --- (-) TGC (C) TGC (C) TGC (C) TGC (C) TGC (C) TCT (S) TGC (C) TGC (C) --- (-) TGC (C) TGC (C) --- (-) TCT (S) TCT (S) TGC (C) TGC (C) TGC (C) TGC (C) TGC (C) TGC (C) TGC (C) 
   300      1   -23.8214286307   0.000000000045       0.0000  TGC (C) TGC (C) TGC (C) AGC (S) AGC (S) TCC (S) TCC (S) AGC (S) TGC (C) TGC (C) TGC (C) TGC (C) TGC (C) TGC (C) TGC (C) TGC (C) TCT (S) TCA (S) TGC (C) TGC (C) AGC (S) TGC (C) AGC (S) AGC (S) TGC (C) AGC (S) AGC (S) TGC (C) AGC (S) AGC (S) TGC (C) TGC (C) TGC (C) TGC (C) AGC (S) AGC (S) AGC (S) AGC (S) TGC (C) AGC (S) AGC (S) TGC (C) TGC (C) AGC (S) AGC (S) TGC (C) AGC (S) AGC (S) TGC (C) AGC (S) AGC (S) TGC (C) AGC (S) AGC (S) TGC (C) TGC (C) TGC (C) TGC (C) AGC (S) AGC (S) TGC (C) AGC (S) TGC (C) TGC (C) 
   301      1   -25.8465863865   0.000000000006       0.0000  TGC (C) TGC (C) TGC (C) TAC (Y) TAC (Y) TGC (C) TGC (C) TAC (Y) TGC (C) TGC (C) TGC (C) TGC (C) TGC (C) TGC (C) TGC (C) TGC (C) TGC (C) TAC (Y) TAC (Y) TGC (C) TAC (Y) TGC (C) TAC (Y) TAC (Y) TGC (C) TAC (Y) TAC (Y) TGC (C) TAC (Y) TAC (Y) TCC (S) TGC (C) TGC (C) TGC (C) TAC (Y) TAC (Y) TAC (Y) TAC (Y) TGC (C) TAC (Y) TAC (Y) TGC (C) TGC (C) TAC (Y) TAC (Y) TGC (C) TAC (Y) TAC (Y) TGC (C) TAC (Y) TAC (Y) TGC (C) TAC (Y) TAC (Y) TGC (C) TGC (C) TGC (C) TGC (C) TAC (Y) TAT (Y) TGC (C) TAC (Y) TGC (C) TGC (C) 
   302      1   -21.6407623387   0.000000000400       0.0000  TGC (C) TGC (C) TGC (C) TGC (C) TGC (C) TGC (C) TGC (C) --- (-) --- (-) TGC (C) TGC (C) TGC (C) TGC (C) TGC (C) TGC (C) TGC (C) TGC (C) TGC (C) TGC (C) TGC (C) TGC (C) TGC (C) TGT (C) TGC (C) TTC (F) TGC (C) TGC (C) TGC (C) TGC (C) TGC (C) TTC (F) TTC (F) TGC (C) TGC (C) TGC (C) TGC (C) TGC (C) TGC (C) TGC (C) TGC (C) TGC (C) TGC (C) --- (-) TGC (C) TGC (C) TGC (C) TGC (C) TCC (S) TGC (C) TGC (C) TGC (C) --- (-) TGC (C) TGC (C) --- (-) TGC (C) TGC (C) TGC (C) TGC (C) TGC (C) TTC (F) TGC (C) TTC (F) TTC (F) 
   303      1   -40.1243672256   0.000000000000       0.0000  TGC (C) TGC (C) TGC (C) TGC (C) TGC (C) TGC (C) TGC (C) GCC (A) --- (-) TGC (C) TGC (C) TGC (C) TGC (C) TGC (C) TGC (C) TGC (C) TGC (C) TCT (S) TGC (C) TGC (C) AAA (K) TGC (C) TGC (C) TGC (C) TGC (C) TGC (C) TGC (C) TGC (C) TGC (C) TGC (C) TGC (C) TGC (C) TGC (C) TGC (C) TGC (C) TGC (C) TGC (C) TGC (C) TGC (C) TGC (C) TGC (C) TGC (C) --- (-) TGC (C) TGC (C) TGC (C) TGC (C) TGC (C) TGC (C) TGC (C) TGC (C) --- (-) TGC (C) TGC (C) --- (-) TGC (C) TGC (C) TGC (C) TGC (C) TGC (C) TGC (C) TGC (C) TGC (C) TGC (C) 
   304      1   -23.5097235438   0.000000000062       0.0000  TGC (C) TGC (C) TGC (C) TGC (C) TGC (C) TGT (C) TGT (C) TGC (C) TGC (C) TGC (C) TGC (C) TGC (C) TGC (C) TGC (C) TGC (C) TGC (C) TGC (C) TGC (C) TGC (C) TGC (C) TGC (C) TGC (C) TGC (C) TGC (C) TGC (C) TGC (C) GGC (G) TGC (C) TGC (C) TGC (C) TGC (C) TGC (C) TGC (C) TGC (C) TGC (C) TGC (C) TGC (C) TGC (C) TGC (C) TGC (C) TGC (C) TGC (C) TGC (C) TGC (C) TGC (C) TGC (C) TGC (C) TGC (C) TGC (C) TGC (C) TGC (C) TGC (C) TGC (C) TGC (C) TGC (C) TGC (C) TGC (C) TGC (C) TGC (C) TGC (C) TGC (C) TGT (C) TGC (C) TGC (C) 
   305      1   -94.4958326450   0.000000000000       0.0000  TGC (C) TGC (C) TGT (C) CTC (L) ATG (M) GTT (V) GTT (V) --- (-) --- (-) TGC (C) TGC (C) TGC (C) TGC (C) TGC (C) TGC (C) TGC (C) ATT (I) ATT (I) CAT (H) TGC (C) ATG (M) TGC (C) ACG (T) --- (-) TGC (C) ATG (M) CTC (L) TGT (C) --- (-) --- (-) CGC (R) TGC (C) TGC (C) TGC (C) CTC (L) GTG (V) ATC (I) CTT (L) TGT (C) GTG (V) CTC (L) TGT (C) --- (-) GTG (V) CTC (L) TGC (C) ATC (I) GCC (A) TGC (C) GTG (V) CTC (L) --- (-) ATC (I) CTT (L) --- (-) TGC (C) TGC (C) TGC (C) CTC (L) --- (-) TGC (C) --- (-) TGC (C) TGC (C) 
   306      1   -14.0468824103   0.000000793444       0.0003  TGG (W) TGG (W) TGG (W) TGG (W) TGG (W) TGG (W) TGG (W) TGG (W) TGG (W) TGG (W) TGG (W) TGG (W) TGG (W) TGG (W) TGG (W) TGG (W) TCA (S) TGG (W) TGG (W) TGG (W) TGG (W) TGG (W) TGG (W) TGG (W) TGG (W) TGG (W) TGG (W) TGG (W) TGG (W) TGG (W) TGG (W) TGG (W) TGG (W) TGG (W) TGG (W) TGG (W) TGG (W) TGG (W) TGG (W) TGG (W) TGG (W) TGG (W) TGG (W) TGG (W) TGG (W) TGG (W) TGG (W) TGG (W) TGG (W) TGG (W) TGG (W) TGG (W) TGG (W) TGG (W) TGG (W) TGG (W) TGG (W) TGG (W) TGG (W) TGG (W) TGG (W) TGG (W) TGG (W) TGG (W) 
   307      1    -7.0510807320   0.000866472027       0.2903  TGG (W) TGG (W) TGG (W) TGG (W) TGG (W) TGG (W) TGG (W) TGG (W) TGG (W) TGG (W) TGG (W) TGG (W) TGG (W) TGG (W) TGG (W) TGG (W) TGG (W) TGG (W) TGG (W) TGG (W) TGG (W) TGG (W) TGG (W) TGG (W) TGG (W) TGG (W) TGG (W) TGG (W) TGG (W) TGG (W) TGG (W) TGG (W) TGG (W) TGG (W) TGG (W) TGG (W) TGG (W) TGG (W) TGG (W) TGG (W) TGG (W) TGG (W) TGG (W) TGG (W) TGG (W) TGG (W) TGG (W) TGG (W) TGG (W) TGG (W) TGG (W) TGG (W) TGG (W) TGG (W) TGG (W) TGG (W) TGG (W) TGG (W) TGG (W) TGG (W) TGG (W) TGG (W) TGG (W) TGG (W) 
   308      1   -26.1222774895   0.000000000005       0.0000  TGT (C) TGC (C) TGC (C) TGC (C) TGC (C) TGT (C) TGT (C) --- (-) --- (-) TGC (C) TGC (C) TGC (C) TGC (C) TGC (C) TGC (C) TGC (C) TGT (C) TGC (C) TGC (C) TGC (C) TGC (C) TGC (C) TGC (C) TGC (C) TGC (C) TGC (C) TGC (C) TGC (C) TGC (C) TGC (C) TGC (C) TGC (C) TGC (C) TGC (C) TGC (C) TGC (C) TGC (C) TGC (C) TGC (C) TGC (C) TGC (C) TGC (C) --- (-) TGC (C) TGC (C) TGC (C) TGC (C) TCA (S) TGT (C) TGC (C) TGC (C) --- (-) TGC (C) TGC (C) --- (-) TGT (C) TGT (C) TGC (C) TGC (C) TGC (C) TGC (C) TGC (C) TGC (C) TGC (C) 
   309      1   -41.5853640074   0.000000000000       0.0000  TTC (F) CTC (L) TTC (F) CTG (L) CTG (L) CTC (L) CTC (L) --- (-) --- (-) TTC (F) TTC (F) TTC (F) TTC (F) TTC (F) TTC (F) TTC (F) CTC (L) CTG (L) TTT (F) CTT (L) CTG (L) CTC (L) CTG (L) CTG (L) CTC (L) CTG (L) CTG (L) TTC (F) CTG (L) CTG (L) CTC (L) CTG (L) TTC (F) TTC (F) CTG (L) CTG (L) CTG (L) CTG (L) TTC (F) CTG (L) CTG (L) TTC (F) --- (-) CTG (L) CTG (L) TTC (F) CTG (L) TCG (S) TTC (F) CTG (L) CTG (L) --- (-) CTG (L) CTG (L) --- (-) TTC (F) TTC (F) TTC (F) CTG (L) CTG (L) CTG (L) CTG (L) CTG (L) CTG (L) 
   310      1   -44.0205710215   0.000000000000       0.0000  TTC (F) GTC (V) GTC (V) CTC (L) CTC (L) TTG (L) TTG (L) CTC (L) GTC (V) GTC (V) GTC (V) GTC (V) GTC (V) --- (-) GTC (V) GTC (V) TTG (L) TCG (S) TTC (F) GTC (V) ATC (I) GTC (V) CTC (L) CCC (P) GTC (V) CTC (L) CTC (L) GTC (V) CCC (P) CCC (P) GTC (V) GTC (V) GTC (V) GTC (V) CTC (L) CTC (L) CTC (L) CTC (L) GTC (V) CTC (L) CTC (L) GTC (V) GTC (V) CTC (L) CTC (L) GTC (V) CTC (L) CTC (L) TTC (F) CTC (L) CTC (L) GTC (V) CTC (L) CTC (L) GTC (V) TTC (F) TTC (F) GTC (V) CTC (L) CCG (P) GTC (V) CCG (P) GTC (V) GTC (V) 
   311      1   -54.2464457290   0.000000000000       0.0000  TTC (F) TAC (Y) TAC (Y) TAC (Y) TAC (Y) TAC (Y) TAC (Y) --- (-) TAC (Y) TAC (Y) TAT (Y) TAC (Y) TAC (Y) TAT (Y) TAT (Y) TAC (Y) TAC (Y) TAT (Y) TAT (Y) TAT (Y) CTT (L) TAT (Y) TAC (Y) TAC (Y) TAC (Y) TAC (Y) TAC (Y) TAC (Y) TAC (Y) TAC (Y) TAC (Y) TAC (Y) TAT (Y) TAC (Y) TAC (Y) TAC (Y) TAC (Y) TAC (Y) TAC (Y) TAC (Y) TAT (Y) TAC (Y) --- (-) TAC (Y) TAC (Y) TAC (Y) TAC (Y) TAC (Y) TTC (F) TAC (Y) TAC (Y) --- (-) TAC (Y) TAC (Y) --- (-) TTC (F) TTC (F) TAC (Y) TAC (Y) TAC (Y) TAC (Y) TAC (Y) TAC (Y) TAC (Y) 
   312      1   -73.6495939341   0.000000000000       0.0000  TTC (F) TCC (S) TCC (S) GCG (A) GCG (A) TCT (S) TCT (S) --- (-) --- (-) TCC (S) TCC (S) TCC (S) TCT (S) TCT (S) TCC (S) TCC (S) TTG (L) TCC (S) GCC (A) TCT (S) GCC (A) TCC (S) GCC (A) GCC (A) TCC (S) GCG (A) GCG (A) TCC (S) GCC (A) GCT (A) TCC (S) TCC (S) TTC (F) TCC (S) GCG (A) GCG (A) GCG (A) GTG (V) TCC (S) GCG (A) GCG (A) TCC (S) --- (-) GCG (A) GCG (A) TCC (S) GCG (A) CAA (Q) TTC (F) GCG (A) GCG (A) --- (-) GCG (A) GTG (V) --- (-) TTC (F) TTC (F) TCC (S) GCG (A) TCG (S) TCC (S) CCG (P) TCC (S) TCC (S) 
   313      1   -40.0070914272   0.000000000000       0.0000  TTC (F) TTC (F) TTC (F) CTC (L) CTC (L) TTC (F) TTC (F) CTC (L) TTC (F) CTG (L) CTG (L) CTG (L) CTG (L) TTG (L) CTG (L) CTG (L) TGC (C) GGC (G) TTC (F) CTC (L) CTC (L) TTC (F) CTC (L) CTC (L) GTC (V) CTC (L) CTC (L) TTC (F) CTC (L) CTC (L) GTC (V) GTC (V) TTC (F) TTC (F) CTC (L) CTC (L) CTC (L) CTC (L) TTC (F) CTC (L) CTC (L) TTC (F) TTC (F) CTC (L) CTC (L) TTC (F) CTC (L) CTC (L) TTC (F) CTC (L) CTC (L) TTC (F) CTC (L) CTC (L) TTC (F) TTC (F) TTC (F) TTC (F) CTC (L) CTC (L) TTC (F) CTC (L) TTC (F) GTC (V) 
   314      1   -10.9682798445   0.000017239973       0.0058  TTC (F) TTC (F) TTC (F) TTC (F) TTC (F) TTC (F) TTC (F) --- (-) --- (-) TTC (F) TTC (F) TTC (F) TTC (F) TTC (F) TTC (F) TTC (F) TTC (F) TTC (F) TTC (F) TTC (F) TTC (F) TTC (F) TTC (F) TTC (F) TTC (F) TTC (F) TTC (F) TTC (F) TTC (F) TTC (F) TTC (F) TTC (F) TTC (F) TTC (F) TTC (F) TTC (F) TTC (F) TTC (F) TTC (F) TTC (F) TTC (F) TTC (F) --- (-) TTC (F) TTC (F) TTC (F) TTC (F) --- (-) TTC (F) TTC (F) TTC (F) --- (-) TTC (F) TTC (F) --- (-) TTC (F) TTC (F) TTC (F) TTC (F) TTC (F) TTC (F) TTC (F) TTC (F) TTC (F) 
   315      1   -16.1144751933   0.000000100363       0.0000  TTC (F) TTC (F) TTC (F) TTC (F) TTC (F) TTC (F) TTC (F) --- (-) --- (-) TTC (F) TTC (F) TTC (F) TTC (F) TTC (F) TTC (F) TTC (F) TTT (F) TTT (F) TTC (F) TTT (F) TTC (F) TTC (F) TTC (F) TTC (F) TTC (F) TTC (F) TTC (F) TTC (F) TTC (F) TTC (F) TTC (F) TTC (F) TTC (F) TTC (F) TTC (F) TTC (F) TTC (F) TTC (F) TTC (F) TTC (F) TTC (F) TTC (F) --- (-) TTC (F) TTC (F) TTC (F) TTC (F) --- (-) TTC (F) TTC (F) TTC (F) --- (-) TTC (F) TTC (F) --- (-) TTC (F) TTC (F) TTC (F) TTC (F) TTC (F) TTC (F) TTC (F) TTC (F) TTC (F) 
   316      1   -19.7130842353   0.000000002746       0.0000  TTC (F) TTC (F) TTC (F) TTC (F) TTC (F) TTC (F) TTC (F) TTC (F) TTC (F) TTC (F) TTC (F) TTC (F) TTC (F) TTC (F) TTC (F) TTC (F) TTC (F) GTG (V) TTC (F) TTC (F) TTC (F) TTC (F) TTC (F) TTC (F) TTC (F) TTC (F) TTC (F) TTC (F) TTC (F) TTC (F) TTC (F) TTC (F) TTC (F) TTC (F) TTC (F) TTC (F) TTC (F) TTC (F) TTT (F) TTC (F) TTC (F) TTC (F) TTC (F) TTC (F) TTC (F) TTC (F) TTC (F) TTC (F) TTC (F) TTC (F) TTC (F) TTC (F) TTC (F) TTC (F) TTT (F) TTC (F) TTC (F) TTC (F) TTC (F) TTC (F) TTC (F) TTC (F) TTC (F) TTC (F) 
   317      1   -22.7818504771   0.000000000128       0.0000  TTC (F) TTC (F) TTC (F) TTC (F) TTC (F) TTC (F) TTC (F) TTC (F) TTC (F) TTC (F) TTC (F) TTC (F) TTC (F) TTC (F) TTC (F) TTC (F) TTC (F) TTC (F) TTC (F) TTC (F) TTT (F) TTC (F) TTC (F) TTC (F) TTC (F) TTC (F) TTC (F) TTC (F) TTC (F) TTC (F) TTT (F) TTC (F) TTC (F) TTC (F) TTC (F) TTC (F) TTC (F) TTC (F) TTC (F) TTC (F) TTC (F) TTC (F) TTC (F) TTC (F) TTC (F) TTC (F) TTC (F) TTC (F) TTC (F) TTC (F) TTC (F) TTC (F) TTC (F) TTC (F) TTC (F) TTC (F) TTC (F) TTC (F) TTC (F) TTT (F) TTC (F) TTC (F) TTC (F) TTC (F) 
   318      1   -18.5111998316   0.000000009135       0.0000  TTC (F) TTC (F) TTC (F) TTC (F) TTC (F) TTC (F) TTC (F) TTC (F) TTC (F) TTC (F) TTC (F) TTC (F) TTC (F) TTC (F) TTC (F) TTC (F) TTC (F) TTC (F) TTC (F) TTT (F) TTC (F) TTC (F) TTC (F) CTC (L) TTC (F) TTC (F) TTC (F) TTC (F) TTC (F) TTC (F) TTC (F) TTC (F) TTC (F) TTC (F) TTC (F) TTC (F) TTC (F) TTC (F) TTC (F) TTC (F) TTC (F) TTC (F) TTC (F) TTC (F) TTC (F) TTC (F) TTC (F) TTC (F) TTC (F) TTC (F) TTC (F) TTC (F) TTC (F) TTC (F) TTC (F) TTC (F) TTC (F) TTC (F) TTC (F) TTC (F) TTC (F) TTC (F) TTC (F) TTC (F) 
   319      1   -34.8359151278   0.000000000000       0.0000  TTC (F) TTC (F) TTC (F) TTC (F) TTC (F) TTT (F) TTC (F) --- (-) --- (-) TTT (F) TTT (F) TTT (F) TTT (F) TTT (F) TTT (F) TTT (F) TTC (F) TAC (Y) TTC (F) TTC (F) TTC (F) TTC (F) TTC (F) CTC (L) TTC (F) TTC (F) TTC (F) TTC (F) TTC (F) TTC (F) TTC (F) TTC (F) TTT (F) TTC (F) TTC (F) TTC (F) TTC (F) TTC (F) TTC (F) TTC (F) TTC (F) TTC (F) --- (-) TTC (F) TTC (F) TTC (F) TTC (F) --- (-) TTT (F) TTC (F) TTC (F) --- (-) TTC (F) TTC (F) --- (-) TTT (F) TTT (F) TTC (F) TTC (F) TTC (F) TTC (F) TTC (F) TTC (F) TTT (F) 
   320      1   -15.1903196150   0.000000252888       0.0001  TTC (F) TTC (F) TTC (F) TTC (F) TTC (F) TTT (F) TTT (F) TTC (F) TTC (F) TTC (F) TTC (F) TTC (F) TTC (F) TTC (F) TTC (F) TTC (F) TTC (F) TTC (F) TTC (F) TTT (F) TTC (F) TTC (F) TTC (F) TTC (F) TTC (F) TTC (F) TTC (F) TTC (F) TTC (F) TTC (F) TTC (F) TTC (F) TTC (F) TTC (F) TTC (F) TTC (F) TTC (F) TTC (F) TTC (F) TTC (F) TTC (F) TTC (F) TTC (F) TTC (F) TTC (F) TTC (F) TTC (F) TTC (F) TTC (F) TTC (F) TTC (F) TTC (F) TTC (F) TTC (F) TTC (F) TTC (F) TTC (F) TTC (F) TTC (F) TTC (F) TTC (F) TTC (F) TTC (F) TTC (F) 
   321      1   -20.0066833607   0.000000002047       0.0000  TTC (F) TTC (F) TTC (F) TTC (F) TTC (F) TTT (F) TTT (F) TTC (F) TTC (F) TTC (F) TTC (F) TTC (F) TTC (F) TTC (F) TTC (F) TTC (F) TTC (F) TTC (F) TTC (F) TTT (F) TTC (F) TTC (F) TTC (F) TTC (F) TTC (F) TTC (F) TTC (F) TTT (F) TTC (F) TTC (F) TTC (F) TTC (F) TTC (F) TTC (F) TTC (F) TTC (F) TTC (F) TTC (F) TTC (F) TTC (F) TTC (F) TTC (F) TTC (F) TTC (F) TTC (F) TTC (F) TTC (F) TTC (F) TTC (F) TTC (F) TTC (F) TTC (F) TTC (F) TTC (F) TTC (F) TTC (F) TTC (F) TTC (F) TTC (F) TTC (F) TTC (F) TTC (F) TTC (F) TTC (F) 
   322      1   -46.8952482161   0.000000000000       0.0000  TTC (F) TTC (F) TTC (F) TTC (F) TTT (F) TTT (F) TTT (F) TCA (S) --- (-) TTC (F) TTC (F) TTC (F) TTC (F) TTC (F) TTC (F) TTC (F) TTT (F) TCT (S) TTC (F) TTC (F) TTC (F) TTT (F) TTC (F) TTC (F) TTT (F) TTT (F) TTC (F) TTC (F) TTC (F) TTC (F) TTC (F) TTC (F) TTC (F) TTC (F) TTC (F) TTT (F) TTT (F) TTC (F) TTC (F) TTC (F) TTC (F) TTC (F) --- (-) TTT (F) TTC (F) TTC (F) TTT (F) TTC (F) TTC (F) TTT (F) TTC (F) --- (-) TTT (F) TTC (F) --- (-) TTC (F) TTC (F) TTC (F) TTC (F) TTC (F) TTC (F) TTT (F) TTC (F) TTC (F) 
   323      1   -45.8281668332   0.000000000000       0.0000  TTC (F) TTC (F) TTT (F) TTG (L) TTG (L) TTC (F) TTC (F) --- (-) --- (-) TTC (F) TTC (F) TTC (F) TTC (F) TTC (F) TTC (F) TTC (F) CTC (L) CTC (L) TTC (F) TTC (F) GTC (V) TTC (F) TTC (F) CTG (L) TTC (F) CTG (L) TTC (F) TTC (F) CTC (L) CTG (L) TTC (F) TTC (F) TTC (F) TTC (F) TTC (F) CTG (L) CTG (L) TTC (F) TTC (F) CTG (L) TTC (F) TTC (F) --- (-) CTG (L) TTC (F) TTC (F) CTG (L) TTC (F) TTC (F) CTG (L) TTC (F) --- (-) CTG (L) TTC (F) --- (-) TTC (F) TTC (F) TTC (F) TTC (F) TTC (F) TTC (F) TTC (F) TTC (F) TTC (F) 
   324      1   -69.7371942217   0.000000000000       0.0000  TTC (F) TTT (F) TTC (F) TTG (L) TTG (L) CTC (L) TTC (F) --- (-) --- (-) TTC (F) TTC (F) TTC (F) TTC (F) TTC (F) TTC (F) TTC (F) CTA (L) TTT (F) TTG (L) TTC (F) TTG (L) TTC (F) TTG (L) CTG (L) TTC (F) TTG (L) TTG (L) TTC (F) CTG (L) CTG (L) TTC (F) TAC (Y) TTC (F) TTC (F) TTG (L) TTG (L) TTG (L) TTG (L) TTC (F) TTG (L) TTG (L) TTC (F) --- (-) TTG (L) --- (-) TTC (F) TTG (L) ACC (T) TTC (F) TTG (L) TTG (L) CAA (Q) TTG (L) TTG (L) --- (-) TTC (F) TTC (F) TTC (F) TTG (L) CTC (L) TTC (F) CTC (L) TTC (F) TAC (Y) 
   325      1   -63.2151537798   0.000000000000       0.0000  TTG (L) CTC (L) TTG (L) CTC (L) CTC (L) CTA (L) CTA (L) CTG (L) TTG (L) TTG (L) CTG (L) TTG (L) CTG (L) TTG (L) CTG (L) CTG (L) TTA (L) ATG (M) TTG (L) TTG (L) CTC (L) TTG (L) CTG (L) CTC (L) CTC (L) CTG (L) CTG (L) CTC (L) CTC (L) CTC (L) CTC (L) CTC (L) TTG (L) TTG (L) CTG (L) CTG (L) CTG (L) CTG (L) CTC (L) CTG (L) CTG (L) TTG (L) TTG (L) CTG (L) CTG (L) TTG (L) CTG (L) CTG (L) TTG (L) CTG (L) CTG (L) TTG (L) CTG (L) CTG (L) CTC (L) TTG (L) TTG (L) TTG (L) CTG (L) CTC (L) CTC (L) CTC (L) CTC (L) CTC (L) 
   326      1   -31.4486615878   0.000000000000       0.0000  TTG (L) CTG (L) CTG (L) GCG (A) GCG (A) TTG (L) TTG (L) GCG (A) CTG (L) CTG (L) CTG (L) CTG (L) CTG (L) TTG (L) CTG (L) CTG (L) CTG (L) CTG (L) GCG (A) TTG (L) GCG (A) CTG (L) GCG (A) GCG (A) CTG (L) GCG (A) GCG (A) CTG (L) GCG (A) GCG (A) CTG (L) CTG (L) TTG (L) CTG (L) GCG (A) GCG (A) GCG (A) GCG (A) CTG (L) GCG (A) GCG (A) CTG (L) TTG (L) GCG (A) GCG (A) CTG (L) GCG (A) GCG (A) TTG (L) GCG (A) GCG (A) CTG (L) GCG (A) GCG (A) CTG (L) TTG (L) TTG (L) CTG (L) GCG (A) GCG (A) CTG (L) GCG (A) CTG (L) CTG (L) 
   327      1   -39.9561920938   0.000000000000       0.0000  TTG (L) CTG (L) TTG (L) CTC (L) CTC (L) TTG (L) TTG (L) CTC (L) CTC (L) CTC (L) CTC (L) CTC (L) CTC (L) CTC (L) CTC (L) CTC (L) CTT (L) CTG (L) TTG (L) TTG (L) CTC (L) TTG (L) CTC (L) CTC (L) CTC (L) CTC (L) CTC (L) CTC (L) CTC (L) CTC (L) CTC (L) CTC (L) TTG (L) CTC (L) CTC (L) CTC (L) CTC (L) CTC (L) CTC (L) CTC (L) CTC (L) CTC (L) TTG (L) CTC (L) CTC (L) CTC (L) CTC (L) CTC (L) TTG (L) CTC (L) CTC (L) CTC (L) CTC (L) CTC (L) CTC (L) TTG (L) TTG (L) CTC (L) CTC (L) CTC (L) CTC (L) CTC (L) CTC (L) CTC (L) 
   328      1   -48.9214177290   0.000000000000       0.0000  TTG (L) CTG (L) TTG (L) CTG (L) CTC (L) ATG (M) ATG (M) --- (-) --- (-) CTG (L) CTG (L) CTG (L) CTG (L) CTG (L) CTG (L) CTG (L) TTG (L) TTG (L) ATG (M) CTG (L) CTG (L) CTG (L) CTG (L) CTG (L) CTG (L) CTC (L) CTG (L) CTG (L) CTA (L) CTG (L) CTG (L) CTG (L) CTG (L) CTG (L) CTG (L) CTC (L) CTC (L) CTG (L) CTG (L) CTC (L) CTG (L) CTG (L) --- (-) CTC (L) CTG (L) CTG (L) CTC (L) TCG (S) CTG (L) CTC (L) CTG (L) --- (-) CTC (L) CTG (L) --- (-) CTG (L) CTG (L) CTG (L) CTG (L) CTG (L) CTG (L) CTT (L) CTG (L) CTG (L) 
   329      1   -53.2353140841   0.000000000000       0.0000  TTG (L) TTG (L) TTG (L) CTG (L) CTT (L) TTG (L) TTG (L) --- (-) --- (-) TTG (L) TTG (L) TTG (L) TTG (L) TTG (L) TTG (L) TTG (L) GTG (V) TTT (F) TTG (L) TTG (L) CTG (L) ACG (T) CTG (L) CTG (L) CTG (L) CTT (L) CTG (L) TTG (L) CTG (L) CTG (L) CTG (L) GTG (V) TTG (L) TTG (L) CTG (L) CTT (L) CTA (L) CTG (L) TTG (L) CTT (L) CTG (L) TTG (L) --- (-) CTT (L) CTG (L) TTG (L) CTA (L) --- (-) TTG (L) CTT (L) CTG (L) --- (-) CTA (L) CTG (L) --- (-) TTG (L) TTG (L) TTG (L) CTG (L) CTG (L) CTC (L) CTG (L) CTC (L) GTG (V) 
   330      1   -87.5678936357   0.000000000000       0.0000  TTT (F) CTC (L) CTT (L) GTG (V) GCG (A) ATC (I) ATC (I) --- (-) --- (-) CTC (L) CTC (L) CTC (L) CTC (L) CTC (L) CTC (L) CTC (L) GCA (A) CTT (L) GTC (V) CTG (L) GCC (A) CTC (L) GCC (A) --- (-) ACC (T) GCG (A) GTG (V) CTT (L) GGC (G) TGC (C) GCC (A) TCC (S) CTT (L) CTT (L) GTG (V) GCG (A) GCG (A) GTG (V) CTT (L) GCG (A) GTG (V) CTT (L) --- (-) GCG (A) GTG (V) CTT (L) GCG (A) GTG (V) CTT (L) GCG (A) GTG (V) --- (-) GCG (A) GTG (V) --- (-) CTT (L) CTT (L) CTT (L) GTG (V) GCC (A) GCC (A) GCC (A) GCC (A) CTC (L) 
   331      1   -57.5529362023   0.000000000000       0.0000  TTT (F) CTC (L) TTC (F) CTG (L) CTG (L) ATA (I) ATC (I) CTG (L) TTC (F) TTC (F) TTC (F) TTC (F) TTC (F) TTC (F) TTC (F) TTC (F) GTA (V) AAA (K) CTC (L) CTG (L) CTC (L) TTC (F) CTC (L) CTC (L) CTC (L) CTG (L) CTG (L) TTC (F) CTC (L) CTC (L) CTC (L) CTC (L) TTC (F) TTC (F) CTG (L) CTG (L) CTG (L) CTG (L) TTC (F) CTG (L) CTG (L) TTC (F) TTC (F) CTG (L) CTG (L) TTC (F) CTG (L) CTG (L) TTC (F) CTG (L) CTG (L) TTC (F) CTG (L) CTG (L) TTC (F) TTC (F) TTC (F) TTC (F) CTG (L) CTG (L) ATC (I) CTG (L) ATC (I) CTC (L) 
   332      1   -20.2638260893   0.000000001583       0.0000  TTT (F) TTC (F) TTC (F) TTC (F) TTC (F) TTC (F) TTC (F) TTC (F) TTC (F) TTC (F) TTC (F) TTC (F) TTC (F) TTC (F) TTC (F) TTC (F) TTC (F) TTC (F) TTC (F) TTC (F) TTC (F) TTC (F) TTC (F) TTC (F) TTC (F) TTC (F) TTC (F) TTC (F) TAC (Y) TTC (F) TTC (F) TTC (F) TTC (F) TTC (F) TTC (F) TTC (F) TTC (F) TTC (F) TTC (F) TTC (F) TTC (F) TTC (F) TTC (F) TTC (F) TTC (F) TTC (F) TTC (F) TTC (F) TTT (F) TTC (F) TTC (F) TTC (F) TTC (F) TTC (F) TTC (F) TTT (F) TTT (F) TTC (F) TTC (F) TTC (F) TTC (F) TTC (F) TTC (F) TTC (F) 
   333      1   -35.5747494666   0.000000000000       0.0000  TTT (F) TTC (F) TTC (F) TTC (F) TTC (F) TTT (F) TTT (F) TTC (F) TTC (F) TTC (F) TTC (F) TTC (F) TTC (F) TTA (L) TTC (F) TTC (F) TTT (F) TTC (F) TTC (F) TTC (F) TTC (F) TTC (F) TTC (F) TTC (F) TTC (F) TTC (F) TTT (F) TTC (F) TTC (F) TTC (F) TTC (F) TTC (F) TTT (F) TTC (F) TTC (F) TTC (F) TTC (F) TTC (F) TTC (F) TTC (F) TTC (F) TTC (F) TTT (F) TTC (F) TTC (F) TTC (F) TTC (F) TTC (F) TTT (F) TTC (F) TTC (F) TTC (F) TTC (F) TTC (F) TTC (F) TTT (F) TTT (F) TTC (F) TTC (F) TTC (F) TTC (F) CTC (L) TTC (F) TTC (F) 
   334      1   -34.1490979412   0.000000000000       0.0000  TTT (F) TTC (F) TTT (F) TTC (F) TTC (F) TTC (F) TTC (F) TTC (F) TTT (F) TTT (F) TTT (F) TTT (F) TTT (F) TGT (C) TTT (F) TTT (F) TTC (F) TTT (F) TTT (F) TTT (F) TTC (F) TTT (F) TTC (F) TTC (F) TTC (F) TTC (F) TTG (L) TTT (F) TTC (F) TTC (F) TTC (F) TTC (F) TTT (F) TTT (F) TTC (F) TTC (F) TTC (F) TTC (F) TTT (F) TTC (F) TTC (F) TTT (F) TTT (F) TTC (F) TTC (F) TTT (F) TTC (F) TTC (F) TTT (F) TTC (F) TTC (F) TTT (F) TTC (F) TTC (F) TTT (F) TTT (F) TTT (F) TTT (F) TTC (F) TTC (F) TTC (F) TTC (F) TTC (F) TTC (F) 
