# Supplementary material for: Transcriptional convergence after repeated duplication of an amino acid transporter gene leads to the independent emergence of the black husk/pericarp trait in barley and rice
Source: Plant Biotechnol J. 2023 Dec 20;22(5):1282–98. doi: 10.1111/pbi.14264 (PMC11022822; doi:10.1111/pbi.14264)
Supplement: Supplementary file 7 — Data S2 The profiles of natural selection analysis. [file PBI-22-1282-s007.zip › natural_selection/3branch_model/BLP_3branch]

     64   1005

Horvu_13821_1H01G536500.1       ATG AGC GCA TCG CCG GAC GTG CGC GGC TAC CCG GAG ATC GGG GCG CTG GCG TTT GGG GCC AAA GGC CGG TTT GCT GTG TCG GCA ATC ATG TAC GTC GAG CTT TAC CTC GTT GCC ATC GGG TTT TTG ATA CTG GAG GGG GAC AAC CTG GAG AAG CTG TTC CCG AGC ACA AGC CTC AGC CTA GGG GCC GGG CTT CTG ATC TCC GGC AAG CAC CTG TTC ATC GTG CTC TCG TCC ATT GTT ATC TTG CCC ACG ACG TGG CTC AGG AAC CTC GGC GTG CTC GCC TAC GTG TCG GCC AGT GGC GTG CTC GCG TCG GTC GTG CTG GTG TTC TGC CTA CTC TGG GCC GCG GTG GTC GAC GGC GTC GGG TTT CAC GGG AAA GGG ACC ATG CTG AAC TTC AGT GGC CTA CCG ACT GCT CTG GGT CTC TAC CTT TTC TGC TAC GGC GGC CAT CCC ATA TTC CCA ACA TTG TGC AAT TCC ATG AAG GAA AAG GAC AAG TTC TCC AAA GTA CTA CTT GTA TGC TTC GTG GTA TCT ACC CTC AAC TTC GGA TCC GTG GCC ATA CTC GGG TAC CTC ATG TAT GGC GGC GAC GTT GAA TCT CAG GTC ACC CTG AAC CTC CCG GAA GGA AAG CTC AGC TCC AAG CTA GCA ATC TAC ACG GCG CTA ATC AAC CCG TTC TCA AAG TAC GCT CTA ATG GTG ACT CCT GTC GCC ACG GTG ATC GAA GAG AAG CTG TTT GCT AGC AAT CAG AGG TTC GTC CAC ATG CTG ATC AGA ACC TTC ATT GTC ATG AGC ACG GTC ATC ATA GCT CTC ACA GTC CCC TTC TTC GCC GAT CTC ATG GCG CTC GTT GGC TCG CTC CTC ATC GTC ATG GCT TCG ATG TTG CTC CCA TGT ATC TGC TAC CTA AAA ATC TTC GGC ACG GCA AGC TGC AGC AGG GCT GAG GTT GCG CTC ATG GTC ATG ATT ATC ATT CTT GGT TCC TTG GTT GCT GCA AGT GGG ACA TAC TCT TCT CTG CAG AAG ATT ATT CAT GAC TTC 
LOC_Os04g38680.1                ATG GCC GCG TCG CCG GCC GTT CGG GGT TAC CCG GAC ATC GGC GCG CTG GCG TTC GGG GCC AAG GGC CGG CTC GCC GTG TCG GCG TTC CTC TAC GCC GAG CTC TAC CTC GTC GCC ATC GGG TTC CTG ATA CTG GAG GGG GAC AAC CTG GAC AAG CTG TTC CCG GGC ACC AGC CTC GCC GTC GGC GGG --- CTC GTG GTG TCC GGG AAG CAG CTG TTC GTC GTG GTC GTC GCC GTC GTC ATC CTG CCG ACG ACG TGG CTG AGG AGC CTC GCC GTG CTC GCC TAC GTG TCG GCC AGC GGC GTG CTC GCG TCC GTC GTC GTG GTG TTC TGC GTG CTG TGG GCG GCG GTG TTC GAC GGC GTC GGG TTC CAC GGG AAG GGG AGG ATG CTG AAT GTC AGT GGC CTG CCT ACT GCT CTT GGC CTG TAC ACC TTC TGC TAC TGC GGT CAT GCC ATA TTC CCC ACG CTC TGC AAC TCC ATG CAG GAA AAG GAC AAG TTC TCC AGG GTA CTG GTC ATA TGC TTC GTG GCG TGC ACT GTC AAC TAC GGA TCC ATG GCC ATA CTC GGC TAC CTC ATG TAC GGC GAC GAC GTC AAA TCT CAG GTG ACA CTG AAC CTC CCG GAG GGA AAG ATC AGC TCG AAG CTG GCG ATC TAC ACG ACG CTG ATC AAC CCG TTC TCC AAG TAC GCC CTG ATG GTG ACC CCG GTC GCG ACG GCG ATC GAG GAG AAG CTG CTC GCC GGC AAC AAG AGG TCC GTC AAC GTG CTG ATC AGG ACC CTC ATC GTC GTC AGC ACG GTG GTG ATC GCC CTC ACG GTG CCC TTC TTC GGC CAC CTC ATG GCG CTC GTC GGC TCG CTG CTC AGC GTC ATG GCC TCC ATG CTG CTC CCC TGC ATC TGC TAC CTC AAG ATC TTC GGC CTG ACG CGA TGC GGC AGG GGC GAG ACC CTG CTG ATC GCC GCG ATC ATC GTG CTC GGT TCG TTG GTT GCC GCG ACG GGT ACG TAC TCT TCT CTG AAG AAG ATT TTC TAT GAG TTT 
Horvu_13821_2H01G457500.1       ATG GGC GCG TCG CCG GAC GTG CGC GGC TAC CCG GAC ATC GGC GCG CTA GCC TTC GGG GCC AAG GGC CGC TTC GCC GTC TCG GCC TTC ATG TAC GCC GAG CTC TAC CTC GTC GCC ATC GGG TTC TTG ATA CTG GAG GGG GAC AAC CTG GAC AAG CTG TTC CCG GGC ACC AGC CTC AGC CTC GGC GGC GTG CTC GTG CTC TCC GGC AAG CAC CTC TTC ATC GTG CTC GTC TCC ATC GTC ATC CTG CCC ACC ACC TGG CTG AGG AAC CTG GGC GTG CTC GCC TAC GTG TCG GCC AGC GGC GTG CTC GCG TCC GTC GTG CTG GTC TTC TGC GTG CTC TGG GCC GCG GTG GTC GAC GGA GTC GGG TTT CAG GGG AAA GGG ACC ATG CTC AAC GTC AGC GGC CTA CCT ACT GCG CTC GGC CTC TAC ACT TTC TGC TAC TGC GGC CAT GCC ATA TTC CCG ACA TTG TGC AAT TCC ATG AAG GAA AAG GAC AAG TTC TCA AAG GTA CTG GTC ATA TGC TTC GTC GCA TGC ACC CTC AAC TAC GGA TCC ATG GCC ATA TTG GGC TAC CTC ATG TAC GGC GAC GAC GTT GAG TCT CAG GTG ACC CTG AAC CTC CCG GAG GGC AAG CTC AGC TCC AAG CTA GCA ATC TAC ACG GCG CTG ATC AAC CCA TTT TCA AAG TAC GCT CTG ATG GTG ACC CCC GTG GCG ACA GCG ATC GAA GAG AAG CTG CTT GCC GGC AAC AAG AGG TCC CTC AAT ATG CTG ATC AGG ACA TTC ATC GTC CTC AGC ACG GTC ATC GTG GCC CTC ACC GTC CCC TTC TTC GGC CAC CTC ATG GCG CTC GTC GGC TCG CTC CTC AGC GTC ATG GCG TCA ATG TTG CTC CCG TGC ATC TGC TAC CTC AAA ATC TTC GGC ACG GCG AGG TGT AGC AGG GCT GAG GTC GCG CTG ATC GTC ATG ATC ATC ATT CTC GGC TCC TTG GTT GCT GCA AGT GGG ACT TAC TCT TCT CTG CAG AAG ATC ATT CAC GAG TTC 
Horvu_13821_2H01G457300.1       ATG GCC GCT GAC CAG GCA ATC CGG ACG TAC CCG GAC ATC GGC GAG CGC GCC TTC GGC CGC CCG GGA CGC CTG GTC GTG TCC GCC TTC ATG TAC GCC GAG CTC TAC CTC GTC GCC ATC GGC TTC CTC ATC CTC GAT GGG GAC AAC CTC GAC AAG CTT TTC CCC GGC GCC AGC CTT CGC CTG GGG CCC --- GTG TCG CTT GCG GGG AAA CAG CTG TTC GTC GTG CTG GTG GCG CTC ATG GTT GCG CCC ACG ACG TGG CTG CGC AGT CTT GGG GTA CTC GCC TAT GTC TCC GCA GCA GGC GTG TTC GCG TCG GTC GCC ATC GTC CTC AGC GTG CTC TGG GCC GCT GCC GTT GAC GGC GTC GGG TTC TCT GGG CGA GCC ACG CCA TTG CAG CTC ACC GGC CTC CCC ACC GCT CTC GGC CTC TAC ACC TTC TGC TAC TGC ACC CAC GCG GTG TTC CCG ACG CTC TAC ACA TCC ATG AAG CAA AAA TCT CAG TTC CCA AAG ATG CTA GCG ATA TGC TTC GTG CTG TGC ACT CTC AAC TAC GGC TCA ATG GCC GTG CTG GGG TAC CTC ATG TAC GGC GAC AGC GTG CAG TCC CAG TTG ACA CTC AAC CTA CCG GCG GCG AAG CTC AGC TCC AGG ATC GCC ATA TAC ACG ACG GTG GTT ATG CCG TTG TCG AAG TAT GCG CTC GTG GTC ACG CCG ATC GCG GCG GCC ATC GAG GAG AGG TTT GTG GTA GGC GAG GGA GCC GCG GTC TCC GTG GCG GCG AGG ACG CTG CTG GTG CTG AGC ACG GTG CTC GTG GCG ATC GCG TTG CCC TTC TTC GGG TAC CTC ATG GCG CTG GTG GGT TCC CTG CTC AGT GTG TGC GCG TGC ATG CTG CTG CCG TGC CTC TGC TAT GTC AGA ATC TTC GGA GCT ACA TCT CTC ACG GCT TTG GAG ACT GCG GCA ATC ATG GGA ATA CTC ATG TTG GGC TTG CTG GTG GCT ATA ACA GGG ACA TAC TCT TCT CTT ATG CAA ATT ATC CAC GAG TTG 
Horvu_13821_2H01G457000.1       ATG GAC GCC GAC CCG GCA ATC CGG ACG TAC CCG GAC ATA GGC CAG CGC GCC TTC GGG CCG CCC GGC CGC CTG CTC GTG TCG TCT TTC CTG TAC GCC GAG GTG TAC CTC GTC GCC GTC GGC TTC CTC ATC CTC GAC GGG GAC AAC CTC GAC AAA CTC TTC CCG GAC TCC GGC GTC GCC CTG GGG CCC --- GTG TCG CTC GCG GGG AAG CAG CTG TTC GTC GCG CTC GTC GCG CTC ATT GTC GCG CCC ACC ACG TGG CTG CGC AGC CTG GGC GTG CTC GCG TAC GTC TCC GCG GCA GGC GTG TTC GCG TCG GTC GTC GTC GTC CTC AGC GTG CTC TGG GTG GCG GCC GTC GAC GGC GTC GGG TTC TCC GGG CGA GGC ACT CCG CTG CGG CTC GCC GGC CTC CCC ACC GCA CTC GGC CTC TAC ACC TTC TGC TAC TGC GGC CAC GCG GTG TTC CCG ACG CTC TAC ACA TGT ATG AAG CAA AAG TCC CAG TTC CCA AAG ATG CTG GCG ATA TGC TTT GTG CTG TGC ACG CTC AAC TAC GGC TCA ATG GCC GTG CTT GGG TAC CTC ATG TAC GGC GAC GGC GTG CAG TCC CAG GTG ACG CTG AAC CTG CCG GCG GCG AGG CTC AGC TCC AAG ATC GCC ATA TAC ACA ACG CTG GTG AAC CCG TTG GCC AAG TAC GCG CTC ATG GTC ACG CCG ATC GCG ACG GTA GTC GAG GAA AGG ATC GCG GTA GGG CAG GGC TCC GCG GTC CCA GTG GCC GTG AGG ACG CTG CTG GTG CTC AGC ACG GTG GTC GTG GCG GTC GCC TTG CCG TTC TTC GGC TAC CTC ATG GCG CTA GTG GGG TCC TTT CTC AGC GTG GGC GTC TCC ATG CTC CTG CCA TGC GTC TGC TAC CTC AGG ATC TTC GGG GCG CCG TCG ATG ACC GCT ATG GAG GCC GGC GCC ATC TTC GGG ATA CTG GCG TTG GGC GCG CTT GTG GCT ATA ACT GGC ACG TAC TCT TCC GTG ATG CAA ATT ATC CAC CAC TTG 
Aco001103.1                     ATG AAA GCC GAC CCG AGA ATC CGA ACC TAT CCG GAC ATC GGC GAG TTC GCA TTT GGC TAC TTG GGA AGG ATA TTC GTG TCG GTC TTC ATG TAC TTG GAG CTG TAC CTC GTC GCG ATC GGG TTC TTG ATA CTA GAG GGT GAC AAC TTG GAT AAG TTG TTC CCC GAC ACT AAG CTT ATC GTC GGA ACT --- GTC AGC ATC GCG AGT AAG CAG TTG TTT GTC ATG CTA GTT GCG CTT ATA ATC TTG CCG ACT ACT TGG CTG CGG AGT CTC AGC GTG CTT GCT TAT GTC TCG GCC GGA GGG GTT CTT GCC TCA GTT ATT GTT GTG TTC TCC GTG CTG TGG GCT GCG ACG GTT GAT GGG GTT GGA TTC GGT GAA AGA GGG AGG TTC TTG AAC TTG AGC AGT CTG CCG ACC GCT CTA GGG CTT TAC ACA TTC TGT TAC GGC GGC CAT GCC GTG TTT CCG ACG CTA TGC ACT TCG ATG AAG GAT AAG AGT AAG TTC TCA AAG GTG TTA CTG CTA TGC TTT ATT ACA TGC ACT CTT AAC TAC GGA TCG ATG GCA ATT TTG GGC TAC CTC ATG TAC GGC GAC AGT GTA AAC TCT CAA GTG ACT TTG AAT CTC CCT ACA GGA AAG CTT AGC TCG AAG GTA GCA ATA TAC ACC ACA CTA ATC AAT CCG TTC TCC AAG TAT GCC TTG ATG ATT GCC CCG GTC GCA ACT GCA ATC GAA GAA AGA TTG ATC ACG GTC AAC AAG AGA TCT CCT ACG CTG TTG ATT CGA AGC CTC GTG GTT CTT AGC ACC GTG GTT ATA GCC TTA ACC ATC CCG TTC TTC GGC TCG CTT ATG GCG CTC ATT GGC TCA TTA CTA AGC ATC ATA GTG TCT ATG ATG CTG CCC TGT ATA TGC TAC ATC AAG ATA TTT GGC GCG TCA CAA GTT CGG AAG GTC GAG CTA GTA CTC ATC TCG GGG ATT TTG TTG ACG GGT ACT TTG GTT GCT ATA ACC GGT ACT TAC GCT TCG CTG AAG GAG ATT ATT CTT CAA CTC 
Aco001105.1                     ATG AAC GCC GAC CCG AGA ATC CGA ACC TAT CCG GAC ATC GGC GAG TTC GCA TTT GGC TAC TCG GGA AGG ATC TTC GTG TCG ATC TTC ATG TAC TTG GAG CTC TAC CTC GTC GCG ATC GGG TTC TTG ATA CTA GAG GGT GAC AAC TTG GAT AAG TTG TTC CCC GAC ACT AGG CTT ACC GTC GGA ACC --- GTC AGC ATC GCG AGT AAG CAG TTG TTT GTC ATG CTA GTC GCG CTT ATA ATC TTG CCG ACT ACT TGG CTG CGG AGT CTC GGC GTG CTT GCT TAT GTC TCG GCC GGA GGG GTT CTT GCC TCG GTT ATT GTT GTG TTC TCC GTG CTG TGG GCC GCG ACG GTT GAT GGG GTT GGA TTC GGT GAA AGA GGG AGG TTC TCC AAC TTG AGC GGT CTG CCG ACC GCT CTG GGG CTT TAC ACA TTC TGT TAT TGC GGC CAC GCT GTG TTT CCG ACG CTA TGC ACT TCG ATG AAG GAT AAG AGT AAG TTC TCA AAG GTG TTG CTG CTA TGC TTT ATT ACA TGC ACT CTT AAC TAC GGC TCG ATG GCA ATT TTG GGC TAC CTC ATG TAC GGC GAC AGT GTA AAC TCT CAA GTG ACT TTG AAT CTC CCT ACA GGA AAG CTT AGC TCG AAG GTA GCA ATA TAC ACC ACA CTA ATC AAT CCG TTC TCC AAG TAT GCC TTG ATG ATT GCC CCG GTC GCA ACT GCA ATC GAA GAA AGA TTG ATC ACG GTC AAC AAG AGA TCT CCT ATG CTG TTG ATT CGA AGC CTC GTG GTT CTT AGC ACC GTG GTT ATA GCC TTA ACC ATC CCA TTC TTC GGC TCG CTT ATG GCG CTC ATT GGC TCA TTA CTA AGC ATC ATA GTG TCT ATG ATG CTG CCC TGT ATA TGC TAC ATC AAG ATA TTC GGG GCG TCA CAA GTT CGG AAG GTC GAG CTA GTA CTC ATC TCG GGG ATT TTG TTG ACG GGT TCT TTG GTT GCT GTA ACC GGC ACT TAC TCT TCT TTG AAG GAG ATT ATT CAT CAA TTC 
AET2Gv20735600.1                ATG GAC GCC GAC CCG GCA ATC CGG ACG TAC CCG GAC ATA GGC CAG CGC GCC TTC GGC TCC CCC GGC CGC CTG CTC GTG TCG TCT TTC CTG TAC GCC GAG GTC TAC CTC GTC GCC GTC GGC TTC CTC ATC CTC GAC GGG GAC AAC CTC GAC AAG CTC TTC CCG GGC TCC AGC GTC GCC CTG GGG CCC --- GTG TCG CTC GCG GGG AAG CAG CTT TTC GTC GTG CTC GTC GCG CTC ATG GTC GCG CCC ACG ACG TGG CTG CGC AGT CTG GGC GTG CTC GCG TAC GTC TCC GCA GCA GGC GTG TTC GCG TCG TTG GTC GTC GTC CTC AGC GTG CTC TGG GTG GCG GCC GTC GAC GGG GTC GGG TTC TCC GGG AGA GGC ACT CCG CTG CGG CTC GCC GGC CTC CCC ACC GCT CTC GGC CTG TAC ACC TTC TGC TAC TGC GGC CAC GCC GTG TTC CCG ACG CTG TAC ACA TGT ATG AAG CAA AAG TCC CAG TTC CCA AAG GTA CTC GCC TCA GCC TCA TCG ATA TGC TGC --- --- --- --- --- --- --- --- --- --- --- --- --- --- --- --- --- --- --- --- --- --- --- --- --- --- --- --- --- --- --- --- --- --- --- --- --- --- --- --- --- --- --- --- --- --- --- --- --- --- --- --- --- --- --- --- --- --- --- --- --- --- --- --- --- --- --- --- --- --- --- --- --- --- --- --- --- --- --- --- --- --- --- --- --- --- --- --- --- --- --- --- --- --- --- --- --- --- --- --- --- --- --- --- --- --- --- --- --- --- --- --- --- --- --- --- --- --- --- --- --- --- --- --- --- --- --- --- --- --- --- --- --- --- --- --- --- --- --- --- --- --- --- --- --- --- --- --- --- --- --- --- --- --- --- --- --- --- --- --- 
AET2Gv20736300.1                ATG GGC GCG TCG CCG GAC GTG CGC GGC TAC CCG GAC ATC GGC GCG CTC GCC TTC GGG GCC AAG GGC CGC TTC GCC GTC TCG GCC TTC ATG TAC GCC GAG CTC TAC CTC GTC GCC ATC GGC TTC CTC ATA CTG GAG GGG GAC AAC CTG GAC AAG CTG TTC CCG GGC ACC AGC CTC AGC CTC GGC GGC GTG CTC GTC CTC TCC GGC AAG CAC CTC TTC ATC GTG CTC GTG TCC ATC TTC ATC CTG CCC ACC ACG TGG CTG AGG AAC CTG GGC GTG CTC GCC TAC GTG TCG GCC AGC GGC GTG CTC GCG TCC GTC GTG CTG GTC TTC TGC GTG CTC TGG GCC GCC GTG GTC GAC GGC GTC GGG TTT CAG GGG AAA GGG ACC ATG CTC AAT GTC AGC GGC CTA CCT ACT GCG CTC GGG CTC TAC ACT TTC TGC TAC TGC GGC CAT GCC ATA TTC CCG ACA TTG TGC AAT TCC ATG AAG GAA AAG GAC AAG TTC TCC AAG --- --- --- --- --- --- --- --- TGC ATT GAC AGG TAC --- --- --- --- --- --- --- --- --- --- --- --- --- --- --- --- --- --- --- --- --- --- --- --- --- --- --- --- --- --- --- --- --- --- --- --- --- --- --- --- --- --- --- --- --- --- --- --- --- --- --- --- --- --- --- --- --- --- --- --- --- --- --- --- --- --- --- --- --- --- --- --- --- --- --- --- --- --- --- --- --- --- --- --- --- --- --- --- --- --- --- --- --- --- --- --- --- --- --- --- --- --- --- --- --- --- --- --- --- --- --- --- --- --- --- --- --- --- --- --- --- --- --- --- --- --- --- --- --- --- --- --- --- --- --- --- --- --- --- --- --- --- --- --- --- --- --- --- --- --- --- --- --- --- --- --- --- 
Bhyb26.D05G134200.1             ATG GGC GCG TCC CCT GCC GTG CGC GGT TAC CCG GAC ATC GGC GCC CTG GCG TTC GGG CGC AAA GGC CGC TTC GCC GTC TCG GCA TTC ATG TAC GCC GAG CTC TAC CTC GTG GCC ATC GGC TTC CTC ATC CTC GAG GGC GAC AAC CTC GAC AAG CTG TTC CCC GGC ACC AGC CTC AGA CTC GGC GAC CTC ATC GTC GTC TCC GGG AAG CCC CTC TTC ATC GTG CTC GTG TCC GTC GCC ATC CTG CCT ACC ACG TGG CTC AGG AAC CTC GGC GTG CTC GCC TAC GTG TCC GCC AGC GGC GTG CTC GCG TCG GCC GTC CTG GTC CTG TGC GTG CTC TGG GCT GCG GTC GTC GAC GGC GTC GGG TTT CAG GGG AAG GGG ACC TTG CTC AAT GTC CGT GGC CTG CCC ACT GCT CTC GGG CTC TAC ACC TTC TGC TAC TGT GGC CAT GCC ATA TTC CCA ACG TTG TGC AAC TCC ATG AAG GAA AAG GAC AAG TTC TCC AAG GTA CTG GTC ATA TGC TTC GTG GCA TGC ACC CTC AAC TAC GGA TCC ATG GCC ATA TTC GGC TAC CTC ATG TAC GGG GAC GAG GTC GAA TCA CAG GTG ACC CTG AAC CTC CCG GAA GGA AAG CTC AGC TCG AGG CTG GCA ATA TAC ACG GCC CTC ATC AAC CCG TTC TCC AAG TAC GCT CTG ATG GTG ACC CCC TTG GCG ACA GCG ATC GAA GAG AGG CTG CTC GCC GGC AAC AAG AGG TCC ATG AAC ATG CTG ATC AGG ACC TTC ATC GTC CTC AGC ACG GTC ATC ATA GCC CTG ACG GTC CCT TTC TTC GGC CAC CTG ATG GCG CTC GTC GGC TCG CTC CTC AGC GTC ATG GCC TCG ATG CTG CTC CCG TGC ATC TGC TAC CTC AAG ATC TTT GGC CTG GCG AGG TGC AGC AGG GCA GAG GTT GCG CTC ATC GGC GCC ATC ATC GTT CTT GGC TCC TTG GTT GCC GCA AGC GGG ACT TAC TCT TCC GTG AAG AAG ATT ATT GAC GAG TTC 
Bhyb26.S09G092600.1             ATG GGC GCG TCC CCT GCC GTG CGC GGG TAC CCA GAC ATC GGC GCC CTG GCG TTC GGG CGC AAA GGC CGC TTC GCC GTC TCG GCA TTC ATG TAC GCC GAG CTC TAC CTC GTG GCC ATC GGC TTC CTC ATC CTC GAG GGC GAC AAC CTC GAC AAG CTG TTC CCC GGC GCC AGC CTC AGC CTC GGC GGC CTC CTC GTG GTC TCC GGG AAG CCG CTC TTC ATC GTG CTC GTG TCC CTC GCC ATC CTG CCC ACC ACG TGG CTC AGG AAC CTG GGC GTG CTC GCC TAC GTG TCC GCC AGC GGC GTG CTC GCG TCG GCC GTC CTG GTC CTG TGC GTG CTC TGG GCG GCC GTC GTC GAC GGC GTC GGG TTT CAG GGG AAG GGG ACC TTG CTC AAT GTC CGT GGC CTG CCC ACT GCT CTC GGG CTC TAC ACC TTC TGC TAC TGT GGC CAT GCC ATT TTC CCA ACG CTG TGC AAC TCC ATG AAG GAA AAG GAC AAG TTC TCC AGG GTA CTG GTC ATA TGC TTC GTG GCA TGC ACT CTC AAC TAT GGA TCC ATG GCC ATA CTC GGC TAC CTC ATG TAC GGT GAC GAG GTC GAG TCA CAG GTG ACC CTG AAC CTC CCG GAA GGA AAG CTC AGC TCG AGG CTG GCA ATT TAC ACG GCC CTC ATC AAC CCG TTC TCC AAG TAC GCC CTG ATG GTG ACC CCT GTG GCG ACA GCG ATC GAA GAG AGG CTG CTC GCG GGC AAC AAG AGG TCC ATG AAC ATG CTG GTC AGG ACC TTC ATC GTC CTC AGC ACG GTC ATC ATA GCC CTG ACG GTC CCT TTC TTC GGC CAC CTA ATG GCG CTC GTC GGC TCG CTC CTC AGC GTC ATG GCC TCG ATG CTG CTC CCG TGC GTC TGC TAC CTC AAG ATC TTT GGC CTG GCG AGG TGC AGC AGG GCA GAG GTC GCG CTC ATC GTC GCC ATC ATC GTC CTT GGC TCC TTG GTT GCC GCG AGT GGG ACT TGC TCT TCG GTG AAG AAG ATT ATT GAC GAG TTC 
Bradi5g12390.1                  ATG GGC GCG TCC CCT GCC GTG CGC GGT TAC CCG GAC ATC GGC GCC CTG GCG TTC GGG CGC AAA GGC CGC TTC GCC GTC TCG GCA TTC ATG TAC GCC GAG CTC TAC CTC GTG GCC ATC GGC TTC CTC ATC CTC GAG GGC GAC AAC CTC GAC AAG CTG TTC CCC GGC ACC AGC CTC AGA CTC GGC AAC CTC CTC GTC GTC TCC GGG AAG CCC CTC TTC ATC GTG CTC GTG TCC GTC GCC ATC CTG CCT ACC ACG TGG CTC AGG AAC CTC GGC GTG CTC GCC TAC GTG TCC GCC AGC GGC GTG CTC GCG TCG GCC GTC CTG GTC CTG TGC GTG CTC TGG GCT GCG GTC GTC GAC GGC GTC GGG TTT CAG GGG AAG GGG ACC TTG CTC AAT GTC CGT GGC CTG CCC ACT GCT CTC GGG CTC TAC ACC TTC TGC TAC TGT GGC CAT GCC ATA TTC CCA ACG TTG TGC AAC TCC ATG AAG GAA AAG GAC AAG TTC TCC AAG GTA CTG GTC ATA TGC TTC GTG GCA TGC ACC CTC AAC TAC GGA TCC ATG GCC ATA CTC GGC TAC CTC ATG TAC GGG GAC GAG GTC GAA TCA CAG GTG ACC CTG AAC CTC CCG GAA GGA AAG CTC AGC TCG AGG CTG GCA ATA TAC ACG GCC CTC ATC AAC CCG TTC TCC AAG TAC GCT CTG ATG GTG ACC CCT GTG GCG ACA GCG ATC GAA GAG AGG CTG CTC GCC GGC AAC AAG AGG TCC ATG AAC ATG CTG ATC AGG ACC TTC ATC GTC CTC AGC ACG GTC ATC ATA GCC CTG ACG GTC CCT TTC TTC GGC CAC CTG ATG GCG CTC GTC GGC TCG CTC CTC AGC GTC ATG GCC TCG ATG CTG CTC CCG TGC ATC TGC TAC CTC AAG ATC TTT GGC CTG GCG AGG TGC AGC AGG GCA GAG GTT GCG CTC ATC GGC GCC ATC ATC GTT CTT GGC TCC TTG GTT GCC GCA AGC GGG ACT TAC TCT TCC GTG AAG AAG ATT ATT GAC GAG TTC 
Brame.09PG123000.1              ATG GGC GCG TCC CCA ACC GTG CGC GGG TAC CCG GAC ATC GGC GCC CTC GCG TTC GGG CGC AAA GGC CGC TTC GCC GTC TCG GCA TTC ATG TAC GCC GAG CTC TAC CTC GTC GCC ATC GGC TTC CTC ATC CTC GAG GGC GAC AAC CTC GAC AAG TTG TTC CCC GGC ACC AGC CTC AGC CTC GGC GGC CTC CTC GTG GTC TCC GGG AAG CCC CTC TTC ATC GTG CTC GTG TCC ATC ACC ATC CTG CCC ACC ACG TGG CTG CGG AAC CTG GGC GTG CTC GCC TAC GTG TCC GCC AGC GGC GTG CTC GCG TCC GCC GTC CTG GTC CTG TGC GTG CTC TGG GCC GCC GTG GTC GAC GGC GTC GTG TTT CAG GGG AAG GGG ACC ATG CTC AAT GTC CGT GGC TTG CCC ACT GCT CTC GGG CTC TAC ACC TTC TGC TAC TGT GGC CAT GCC ATA TTC CCA ACA CTG TGC AAC TCC ATG AAG GAA AAG GAC AAG TTC TCC AAG GTA CTG GTC ATA TGC TTC GTG GCA TGC ACC CTA AAC TAC GGA TCC ATG GCC ATA CTC GGC TAC CTC ATG TAC GGG GAC GGC GTC GAG TCT CAG GTG ACC CTG AAC CTC CCG GAA GGA AAG CTC AGC TCG AGG CTG GCA ATA TAC ACG GCC CTC ATC AAC CCG TTC TCC AAG TAC GCC CTG ATG GTG ACC CCT GTC GCG ACA GCG ATC GAA GAG AGG CTG CTC GCC GGC AAC AAG AGG TCT ATG AAC ATG CTG ATC AGG ACC TTC ATC GTC CTC AGC ACG GTC ATC ATA GCC CTG ACG GTC CCT TTC TTC GGC CAC CTA ATG GCG CTC GTG GGC TCG CTC CTC AGC GTC ATG GCC TCG ATG CTG CTC CCG TGC ATC TGC TAC CTC AAG ATC TTT GGC CTG GCG AGG TGC AGC AGG GCA GAG GTC GCG CTC ATT GTC GCC ATC ATC GTT CTT GGC TCC TTG GTT GCC GCG AGT GGG ACT TAC TCT TCG GTG AAG AAG ATT ATT GAC GAG TTC 
Brame.09UG119000.1              ATG GGC GCG TCC CCG GCC GTG CGC GGG TAC CCG GAC ATC GGC GCC CTC GCG TTA GGG GGC AAA GGC CGG TTC GCC GTC TCG GCA TTC ATG TAC GCC GAG CTC TAC CTT GTC GCC ATC GGC TTC CTC ATC CTC GAA GGC GAC AAC CTG GAC AAG CTG TTC CCC GGC ACT AGC GTC AGC CTC GGC AAC CTC CTC GTG GTC TCC GGG AAG CCC CTG TTC ATC GTG CTC GTG TCC ATC GCC ATC TTG CCT ACG ACG TGG CTG CGG AAC TTG GGC GTG CTC GCC TAC GTG TCG GCC AGC GGC GTG CTC GCG TCG GCT GTC CTG GTC TTG TGC GTG CTC TGG GCC GCG GTG GAC CTC CAT GCT GAA TGT CCG TGG CGC --- --- --- --- --- --- --- --- CTG CCC ACT GCT CTC GGA CTC TAC ACC TTC TGC TAC TGT GGC CAT GCC ATA TTC CCA ACA TTG TGC AAC TCC ATG AAG GAA AAG GAC AAG TTC TCC AGG GTA CTG GTC ATA TGC TTC GTG GCA TGC ACC TTC AAC TAT GCA TCC ATG GCC ATA CTC GGC TAC CTC ATG TAC GGG GAC GAC GTC AAA TCT CAG GTG ACC CTG AAC CTC CCG GAA GGA AAG CTC AGC TCG AGG CTA GCA ATA TAC ACG GCC CTC ATC AAC CCG TTC TCC AAG TAC GCT CTG ATG GTG ACC CCT GTC GCG ACA GCG ATC GAA GAG AGG CTG CTC GCC GGC AAC AAG AGG TCT ATG AAC ATG CTG ATC AGG ACC TTC ATC GTC CTC AGC ACG GTC ATC ATA GCC CTG ACG GTC CCT TTC TTC GGC CAC CTA ATG GCG CTC GTC GGT TCG CTC CTC AGC GTC ATG GCC TCG ATG CTG CTC CCG TGC GTC TGC TAC CTC AAG ATC TTT GGC GTG GCG AGG TGC AGC AGG GCA GAG GTC GCG CTC ATT GTC GCC ATC ATC TTT CTT GGT TCC TTG GTT GCT GCG AGT GGG ACT TAC TAT TCG GTG AAG AAG ATT ATT GAC GAG TTC 
Brast09G106000.1                ATG GGC GCG TCC CCT GCC GTG CGC GGG TAC CCG GAC ATC GGC GCC CTG GCG TTC GGG CGC AAA GGC CGC TTC GCC GTC TCG GCA TTC ATG TAC GCC GAG CTC TAC CTC GTG GCC ATC GGC TTC CTC ATC CTC GAG GGC GAC AAC CTC GAC AAG CTG TTC CCG GGC GCC AGC CTC AGC CTC GGC GGC CTC CTC GTG GTC TCC GGG AAG CCG CTC TTC ATC GTG CTC GTG TCC CTC GCC ATC CTG CCC ACC ACG TGG CTC AGG AAC CTG GGC GTG CTC GCC TAC GTG TCC GCC AGC GGC GTG CTC GCG TCG GCC GTC CTG GTC CTG TGC GTG CTC TGG GCG GCC GTC GTC GAC GGC GTC GGG TTT CAG GGG AAG GGG ACC TTG CTC AAT GTC CGT GGC CTG CCC ACT GCT CTC GGG CTC TAC ACC TTC TGC TAC TGT GGC CAT GCC ATT TTC CCA ACG CTG TGC AAC TCC ATG AAG GAA AAG GAC AAG TTC TCC AGG GTA CTG GTC ATA TGC TTC GTG GCA TGC ACT CTC AAC TAT GGA TCC ATG GCC ATA CTC GGC TAC CTC ATG TAC GGT GAC GAG GTC GAG TCA CAG GTG ACC CTG AAC CTC CCG GAA GGA AAG CTC AGC TCG AGG CTG GCA ATT TAC ACG GCC CTC ATC AAC CCG TTC TCC AAG TAC GCC CTG ATG GTG ACC CCT GTG GCG ACA GCG ATC GAA GAG AGG CTG CTC GCG GGC AAC AAG AGG TCC ATG AAC ATG CTG GTC AGG ACC TTC ATC GTC CTC AGC ACG GTC ATC ATA GCC CTG ACG GTC CCT TTC TTC GGC CAC CTA ATG GCG CTC GTC GGC TCG CTC CTC AGC GTC ATG GCC TCG ATG CTG CTC CCG TGC GTC TGC TAC CTC AAG ATC TTT GGC CTG GCG AGG TGC AGC AGG GCA GAG GTC GCG CTC ATC GTC GCC ATC ATC GTC CTT GGC TCC TTG GTT GCC GCG AGT GGG ACT TAC TCT TCG GTG AAG AAG ATT ATT GAC GAG TTC 
Brasy9G166700.1                 ATG GGC GCG TCC CCG GCC GTG CGG GGT TAC CCG GAC ATC GGC GCC CTG GCG TTC GGG CGC AAG GGC CGC TTC GCC GTC TCG GCA TTC ATG TAC GCC GAG CTC TAC CTC GTC GCC ATC GGC TTC CTC ATC CTC GAG GGC GAC AAC CTC GAC AAG CTG TTC CCC GGC ACC AGC CTC AGC CTC GGC GGC --- CTC GTC GTC TCC GGG AAG CCC CTC TTC ATC GTG CTC GTG TCC GTC GCC ATC CTG CCC ACC ACG TGG CTC AGG AGC CTG GGC GTG CTC GCC TAC GTG TCC GCC AGC GGC GTG CTC GCG TCG GCC GTC CTG GTC CTG TGC GTG CTC TGG GCC GCC GTC GTC GAC GGC GTC GGG TTT CAG GGG AAG GGG ACC TTG CTC AAT GTC CGT GGC CTG CCC ACT GCT CTC GGG CTC TAC ACC TTC TGC TAC TGC GGC CAT GCC ATA TTC CCA ACG CTG TGC AAC TCC ATG AAG GAA AAG GAC AAG TTC TCC AGG GTA CTG GTC ATA TGC TTC GTG GCA TGC ACC CTC AAC TAC GGA TCC ATG GCC ATA CTC GGC TAC CTC ATG TAC GGG GAC GAC GTC GAG TCT CAG GTG ACC CTG AAC CTC CCG GAA GGG AAG CTC AGC TCG AGG CTG GCG ATA TAC ACG GCC CTC ATC AAC CCG TTC TCC AAG TAC GCC CTG ATG GTG ACC CCT GTC GCG ACA GCG ATC GAG GAG AGG CTG CTC GCC GGC GAC AAG AGG TCC ATG AAC ATG CTG GTC AGG ACC TTC CTC GTC CTC AGC ACG GTC ATC GTA GCC CTG ACG GTC CCT TTC TTC GGC CAC CTG ATG GCG CTC GTC GGC TCG CTC CTC AGC GTC ATG GCC TCG ATG CTG CTC CCC TGC GTC TGC TAC CTC AAG ATC TTT GGC CTG GCG AGG TGC AGC AGG GCA GAG GGC GCG CTC ATC GGC GCC ATC ATC GTT CTT GGC TCC TTG GTT GCC GCG AGC GGG ACT TAC TCT TCG GTG AAG AAG ATT ATT GAC GAG TTC 
GSMUA_Achr10G29730              ATG CAG AGG AGC CCA GAC ATC AAA ACC TAC CCA GAC ATC GGG GAG TTT GCA TTT GGC CAC AAG GGA AGG GTA GCC GTC TCC GTC TTC ATG TAC CTC GAG CTC TAC CTC GTC GCT ATC GGA TTC CTT ATA CTG CAA GGG GAC AAC TTA GAA AAC CTG TTC CCC GGC GCC AGT ATC CGG ATC GCA ATG --- CTT AAC ATA GCA GCG AAG CAG CTG TTC GTC ATC CTC GCC GCG CTC GTC GTC CTG CCG ACC ACA TGG ATG CGG AGT ATG GGG CTG CTC GCT TAT GTT TCT GCC GGC GGA GTG CTG GTT TCC GTC ATC ATG GTT TGC TCT GTG CTT TCA GCT GCC ACG GTC GAG --- GTT GGC TTC CAT GAA AGG GGC AGA CTT GTG AAC TTG AGT GGA TTG CCA ACT GCG TTA GGT TTG TAT GCC TTC TGC TAC TGT GGT CAT GCA GTG TTC CCC ACC TTA TGC ACC TCG ATG AAA GAC TCC ACC AAA TTC TCT AAG GTA CTG ATC GTC TGC TTT GTT CTC TGC ACT ATC AAT TAC GGA TCA ATG GCG ATC ATT GGA TAC CTC ATG TAT GGC GAC AAC CTG AAA TCC CAA GTG ACG TTG AAT CTC CCC ATC GGA AAC ATA AGC TCA AAG ATT GCG ATA TAC ACG ACC GTG GTG AAT CCT CTC ACG AAA TAT GCA CTG ATG GTT ACA CCC ATC GCA AAC GCC ATT GAA GAA AGA TTG GCA GAA TAC CAC AAA AGC TTG GAA CCG TGC CTT ACG AGA ACA CTC CTA ATG CTC AGC ATG GTT ACC GTA GCT TTA GCG ATT CCG TTC TTT GGA TAC CTC ATG GCA TTC ATT GGA TCA TTG CTG GGT GTG GTT GTC TCC ATT TTG CTC CCA TGT CTC TGC TAC CTC AAG ATC TTC AAA CCC CAC TGC ATT CAT GTG GTG GAG CTG GTG ATT ATT TTC TGT ATT CTG ATG ATG GGG TGC GTG ATG GCA GTC ACA GGT ACT TAC ACG TCT TTG AGA GAG ATC TAT CAC AAA CTA 
Joasc.09G155200.1               ATG CGC GCT GAT GAC TCG ATC AAC AGC TAC CCT GAC ATA GGA CAG TTT GCC TTC GGC TCT GTC GGG AGG AAA ACC ATT GCC TTC TTC ATG TAT GTC GAG CTG TAC CTC GTT GCC ATC AGC TTC CTG ATA CTC GAA GGT GAC AAC CTG GAC AAA TTG TTC CCC GGT GCG AGG GTG GAG TTC TCA GGC --- CTG CAG ATG CAA GGG AAG CAG CTG TTC ATA GTC CTG GCT GCT GCT GTG ATC CTG CCC ACT ACT TGG CTC AGG AAC CTC GGC ATG CTT GCC TAC GTC TCG GCG GTC GGG CTC ATC GCA TCG GTG ATC TTG ACG GGC TCA CTG ATA TGG GCT GGT CTA GCT GAG --- ACC GGT TTT CAC AAG AAC GGC --- GTC TTG AAC TCG AGT GGA TTG CCT ACA TCT CTA GGC CTG TAT TTC GTG TGC TTC ACC GGT CAC GCA GTT TTC CCG ACG ATG TAC ACG TCG ATG AAG AAC AGA AAA CAC TTC TCC CAG GTA TTG CTG ATC TCT TCT GTG CTG TGC AGT CTG AAC TAT GGA CTA ACA GCA GTT CTG GGC TAC TTG ATA TAT GGA GAG GAT GTG GAG TCT CAA GTG ACG CTG AAC CTT CCC ACG GGG AAG ATC TAC ACA AAG ATT GCA ATA GTC ACT ACT CTG ATC AAC CCG CTC GCG AAA TAC GCG CTG CTG ATC TCG CCG ATC ACG ACT GCC ATA GAA GAA AGG CTG CTT CTT GGC AAC AGA --- TCC ACT AGT CTT GTT ATC AGA ACC CTG GTT CTT GTC AGC ACT GTT ATA GTA GCC TCC ACA TTG CCG TTC TTT GGC TAT CTC ATG TCG TTT ATC GGA TCC TTC CTC AGT GTG ATG GCG ACC GTG TTG TTT CCA TGC CTC TGC TAC CTT AAG ATC TAC AAG ACT CAA GGA ATT CGC CGT TCT GAG CTC GCG GCC ATC TCA GTC ATC TTG TTC ATC GGC ATT TTT GTC GCT GTC ACG GGC ACT TAC ACT TCT TTG CAG CAG ATT TTC GGC ACT TTT 
Joasc.15G002800.1               ATG GCC GTC GAC CCG GGC ATC AGA AGC TAC CCG GAC ATC GGC GAG CTC GCC TTC GGC TGC CGC GGG AGG CTC CTC GTG TCG GCC TTC ATG TAC CTC GAG CTC TAC TTC GTG GCG ATC GGC TTC TTG ATC CTA GAC GGC GAC AAC CTG GAC AAG CTC TTC CCC GGC GCC AGC GTC AGC GTC GGG CCT --- CTG ACC GTC GCC GGG AAG CGG CTG TTC GTC ATC CTG GTC GCG CTA GTG GTC GCG CCC ACG ACG TGG CTG CGC AGC CTC GGC CTG CTC GCG TAC GTC TCC GCG ACT GGC GTG TTC GCG TCG GTC ATC ATC GTG TTC TGC GTG CTC TGG ACT GCA ACA GTC GAC GGC GTC GGG TTT AGC GGG CGA GGA --- CCG TTG AAG TTC ACC GGG CTC CCG ACG GTG CTA GGG CTG TAC ACC TTC TGC TAC TGC GGC CAC GCC GTG TTC CCG ACA TTG TAC ACC TCT ATG AAG GAC AAG TCC CAG TTC TCT AAG ATG CTG GTG CTA TGC TTC GTG TTG TGC ACG CTC AAC TAT GGG TCA ATG GCG GTT CTC GGC TAT TTG ATG TAC GGT GAC GAC GTG CAA TCT CAA GTG ACC CTG AAC CTC CCC GGC GCG CAG CTC AGC ACG AAG ATC GCG ATA TAC ACG ACG CTG ATC ACC CCG TTC TCG AAG TAC GCT CTT GTC ATC ACG CCG ATC GCG ACG TCG ATC GAA GAA AGA ATG GTC GGC GAT AGG TGC GCC GCC GCC GCC GTC ATG ACG CGG GCA TTT CTG GTG CTC AGC ACG GTG CTC GTC GCG CTC GCC GTA CCG TTC TTC GGG TAC CTC ATG GCG CTC GTC GGC TCG CTG CTA AGC ATC AGT GCG TGC ATG ATG CTG CCG TGC ATC TGC TAC CTC AAG GTC TTC AAG GCG TCG CGA CAT CGG ACG GCC GAG ATT GCG ACG ATA GCT GGG ATT TTG GTG CTT GCT TCT TTG GTT GCT GTC GCA GGG ACG TAC TCT TCT CTG ATG CAA ATT ATT CAC GAG TTG 
Joasc.15G002900.1               ATG AAC GCG GGC CCG AAC GTC AGG GGC TAC CCG GAC ATT GGC GAG CTT GCA TTC GGG TAC AAA GGC AGG CTG GCA GTG TCG GCC TTC ATG TAC CTC GAG CTC TAC CTT GTC GCA ATC GGA TTC TTG ATA CTA GAA GGT GAC AAC CTC GAC AAG CTG TTT CCT AAC ACA AGC GTC AGT GTG GGA GCA --- CTG ATG GTT TCA GGG AAG CAG CTG TTT GTC GTG CTC GTT GCG CTT GTC ATC TTG CCC ACG ACA TGG CTG CGC AAC CTC GGC CTG CTT GCC TAC GTG TCG GCC GGC GGC GTC CTC GCT TCG ATC GTT GTA GTA CTC TGC GTG TTA TGG GCT GCG ACG GTC GAC GGC GTC GGG TTT CAT GGA GGA GGG AGG ATG CTG AAT GTC AGT GGC CTG CCT ACT GCT CTA GGG CTG TAC ACT TTC TGC TAT TGC GGC CAT GCT ATA TTT CCT ACA TTG TGC AAC TCT ATG AAG GAG AAA AAT AAG TTC TCC AAG GTA TTG GTC ATA TGC TTC ATC TCA TGC ACC CTC AAC TAT GGA TCA ATG GCG ATT CTC GGC TAC CTT ATG TAC GGC GAC AAC GTC AAA TCT CAA GTG ACA TTG AAC CTC CCT GAG GGA AAG ATC AGC TCG AAG TTA GCA ATC TAC ACG ACA TTA ATC AAT CCG TTC TCG AAA TAC GCT CTA ATG GTC TCA CCG GTC GCC ACG GCG ATC GAA GAA AGA TTG CTG GCC GGC AAC AAG AGA TCT GCC ACG CTA CTG ATC AGA ACC CTT GTC GTC TTA ACT ACA GTG GTC ATA GCT CTC ACC GTC CCG TTC TTT GGC TAT CTC ATG GCG CTT GTT GGC TCA CTG CTC AGC GTT ATC GTC TCG ATG CTG CTG CCG TGC ATC TGC TAC ATC AAA ATC TTC GGC GTG ATG CAA TGC AGC GAG GCT GAG GTT GTG CTG ATT GCG GTA ATC ATC GGG CTC GGT TCT TTG GTT GCT GCA ACC GGG ACT TAC TCT TCT CTG ACG CAG ATT ATT CAT CAG TTC 
LOC_Os04g38660_38670.1          ATG GAC GCC GAC GAC GCC ATC CGG ACG TAC CCG GAC ATC GGC GAG CGC GCG TTC GGC CGC ACG GGC CGC CTC CTC GTG TCC GCC TTC ACG TAC GTC GAG CTC TAC CTC GTC GCC ACC GGC TTC CTC ATC CTC GAG GGC GAC AAC CTC GAC AAG CTC TTC CCA GGA GCC AGA GTC ACC CTG GGG ACG --- GTG TCC CTC GCC GGG AAG CGG CTG TTC GTC GTG CTC GTC GCG CTC GTG GTG GCG CCC ACG ACG TGG CTG CGC AGC CTC GGC GTG CTC GCG TAC GTC TCC GCC ACG GGC GTG TTC GCG TCC GTC GTC ATC GTG CTC AGC GTG CTG TGG GCC GCG GCC GTC GAC GGC GTC GGA TTC TCC GGA CGA GGG ACG CCG CTA CGG ATC GCG GGG CTC CCG ACG GCT CTC GGG CTG TAC ATC TTC TGC TAC GGG GGA CAC CCC ATG TTC CCG ACG CTC TAC ACA TCT ATG AAG AGG AAG TCT CAG TTT CCA AAG --- TTG ACC GTT AAA TTC ATA TCA ATG --- --- --- CTT CCT GCA ATG GCG GTG CTC GGC TAC CTC ATG TAC GGC GAC GGC GTG CTG TCC CAG GTG ACG CTC AAC CTC CCG TCG GCG AGG CTC AGC TCC AAG GTC GCC ATA TAC ACG ACG CTG CTC AAC CCG GTC ACC AAG TAC GCA CTG GTG GTG ACG CCG ATC GCT GCC GCC GTC GAG GAG AGG ATC GCC GCC GGC AAG GGA GCG GCC GTC TCC GTG GCG GTG AGG ACG CTG CTG GTG CTC AGC ACG GTG GCC GTG GCG CTT GCG CTG CCG TTC TTC GCG GAC CTC ATG GCG CTG GTG GGA TCG ATG CTC AAC GTG GCC GTC TGC ATG CTG CTG CCC TGC GCC TGC TAC GTC AGG ATC TTC GGG GCG CCG TCG ATG AGC AGC GTG GAG GCC GTG GCG ATC GGC GGG ATA CTG GTG CTG GGC TCG CTG GTG GCT GTC ACG GGG ACT TAC TAT TCC CTG ATG AAA ATT ATC CGT GAG TTG 
Ola019279.1                     ATG GGC GCT TCC CCG GCC GTG CGG GGG TAC CCG GAC ATC GGC GCT CTC GCG TTC GGC CGC AAA GGC CGG TTC GCC GTG TCC GCC TTC CTG TAC GCC GAG CTC TAC CTC GTC GCC ATC GGG TTC TTG ATA CTG GAG GGG GAC AAC CTG GAC AAG CTG TTC CCG GGC ACG AGC CTC AGC GTC GGC GGG --- CTG GAG GTC TCT GGG AAG CAG CTG TTC GTC GTG CTC GTC GCC GTC GTT ATC CTG CCG ACG ACG TGG CTG AGG AGT CTG GCC GTG CTC GCG TAC GTC TCG GCC AGC GGC GTG CTC GCG TCC GTC GTG GTG GTT TTC TGC GTG CTG TGG GCC GCG GCC GTC GAT GGC GTC GGG TTT CAG GGG AAG GGG AGG ATG CTG AAC GTC AGT GGA CTG CCT ACT GCT CTG GGC CTG TAC ACC TTC TGC TAC TGC GGC CAT GCC ATA TTC CCC ACA TTG TGC AAT TCC ATG AAG GAG AAG GAC AAG TTC TCC AGA GTA CTT GTC ATA TGC TTT GTC GCA TGC ACT CTC AAC TAT GGA TCC ATG GCT ATA CTC GGC TAC CTC ATG TAT GGC GAT GAC GTC AAA TCT CAA GTG ACA CTG AAC CTC CCG GAG GGA AAG ATC AGC TCG AAG CTA GCA ATC TAC ACG ACA CTG ATC AAT CCC TTC TCC AAG TAT GCT CTG ATG GTG ACT CCC GTC GCG ACA GCG ATC GAA GAG AGG ATG CTC GCC GGC AAC AAG AGA TCC GTC AAC GTA CTG ATC AGA GCC CTC ATC GTC GTG AGC ACC GTC GTC ATA GCC CTC GCA GTC CCC TTC TTC GGC CAT CTC ATG GCG CTC GTT GGC TCG CTG CTC AGC GTC ATG GCC TCC ATG CTG CTC CCG TGC GTC TGC TAC CTC AAG ATC TTC GGC GTG GCG CGG TGC AGC AAG GCC GAG GTT GCG CTG ATC GCG GCG ATC ATC GTT CTT GGC TCC ACG GTT GCT GCG ACT GGG ACC TAC TCT TCT CTG AAG AAG ATC GTT CAC GAG TTC 
Ola019280.1                     ATG GCC GCC GAC CCG GCC ATC CGG ACG TAC CCG GAC ATC GGC GAG CGC GCC TTC GGC CGC GGC GGT CGC CTC CTC GTG TCG GCA TTG ATG TAC ACC GAG CTC TAC CTC GTT GCC ATT GGC TTC CTC ATC CTC GAC GGT GAC AAT CTC GAC AAG CTC TTC CCC GGC ACC AGC GTC AGC CTG GGG CCA --- GTG TCC CTC GCC GGT AAG CAG CTG TTC GTG GTG CTC GTC GCG CTC ATG ATC GCG CCC ACC ACG TGG CTA CGC AGC CTG CGC GTG CTC GCG TAC GTC TCC GCA ACG GGC GTG TTC GCG TCG GTC GCC GTC GTC CTC AGC GTG CTC TGG GCA GCC GCC GTC GAC GGT GTC GGG TTC TCT GGG CGA GGG --- CCA CTT CGG CTC ACC GGG CTA CCC ACG GCT CTC GGG CTG TAC ACT TTC TGC TAC TGT GGG CAC GCC GTG TTC CCG ACG CTG TAC ACC TCA ATG AAG GAA AAG TCT CGG TTC TCA AAG ATG CTC GCG ATA TGC TTC GCT CTG TGC ACT CTC AAC TAC GGT TCA ATG GCG GTC CTG GGC TAC CTC ATG TAC GGC GAT GGC GTG CTG TCC CAG GTG ACG CTC AAC CTC CCC GCG GCG CGG CTC AGC TCC AAG ATC NNN NNN NAC ACG ACG CTG CTG AAC CCC TTC TCC AAG TAC GCG CTG GTG GTC ACG CCG ATC GCG ACG GCG GCA GAG GAG AGG ATC GCC GTC GGT AAG GGC GTG GCC GTC TCC GTG GCA GTG AGG ACG CTG CTG GTG CTG AGC ACG GTG GTG GTG GCC ATC GCG GTG CCG TTC TTC GCA TAC CTC ATG GCG CTC GTG GGG TCT CTG CTC AGC GTG GGC GCG TGC ATG CTG CTC CCG TGC GTC TGT TAC CTC AGG ATC TTC GGG GCG CCG GCG ACG GCC GCC GCG GAG ATC GCA GAG ATC GCC GGG ATA CTG GCG CTG GGC TCG CTG GTG GCC GTA ACC GGG ACG TAC TCT TCA CTG ATG CAC ATT ATC CAC GAA TTG 
Pahal.7G177700.1                ATG GCC GCC GAC CCC GCC GTC CGG ACG TAC CCG GAC ATC GGC GAG CGC GCC TTC GGC CGC GGC GGC CGC CTC CTC GTC TCG GCC TTC ATG TAC GCC GAG CTC TAC CTA GTC GCC ATC GGC TTC CTC ATC CTC GAC GGG GAC AAC CTC GCC AAG CTC CTC CCG GGC GCC AGC GTC AGC CTG GGG CCC --- GCG ACG CTC GCC GGG AGG CGC CTG TTC GTC GTG CTC GTC GCG CTC GCG GTC GCG CCC ACC ACG TGG CTG CGC AGC CTC GGC GTG CTG GCC TAC GTC TCC GCG ACG GGC GTG TTC GCA TCG GCC CTC ATC GTC CTC AGC GTG CTC TGG GCC GCC GCC GTC GAC GGC GTC GGG TTC TCC GCG CCG GGG ACG GCG CTG CGG CCC ACG GGG CTC CCC ACG GCG CTC GGG CTC TAC ACC TTC TGC TAC TGC GGG CAC GCC GTG TTC CCG ACG CTC TAC ACC TCC ATG AAG GAA AAG TCT CGG TTC CCA AAG ATG CTG GCG ATT TGC TTC GTG CTG TGC ACG CTC AAC TAC GGG TCG ATG GCC GTG CTC GGG TAC CTC ATG TAC GGC GAC GGC GTG CAG TCC CAG GTG ACG CTG AAC CTC CCC GCG GCG CGG CTC AGC TCC AGG GTC GCC ATC TTC ACC ACG CTG ATC AAC CCG CTG TCC AAG TAC GCG CTG GTG GTC ACG CCG ATC GCG ACG GCC GTC GAG GAC AGG ATC --- --- GGC TCG GGT CCG GCC GTG CCG GTG GCG GTG AGG ACG CTG CTG GTG TTC AGC ACG GTG GCC GTG GCG CTC GCG GTG CCC TTC TTC GCG TAC CTG ATG GCG CTG GTG GGG TCG CTG CTC AGC GTC GTC GCG TGC ATG CTG CTG CCG TGC GTC TGC TAC GTC AGG GTG CTC GGG CCG CCG CGG --- CGC GCC GCG GAG GCG GCG GCG ATC GTG GCG ATC CTG GCG CTG GGA TCG CTG GTG GTG GTC ACG GGC ACG TAC TCG TCG GTG GTG CAG ATT GCC CAC GAG CTG 
Pahal.7G177800.1                ATG GAC GCG TCC CCG GCC GCG CGG GGG TAC CCG GAG ATC GGC GAG CTC GCG TTC GGC CGC GGC GGC CGC CTC GCC GCG TCC GCG TTC CTC TAC GCC GAG CTC TAC CTC GTC GCC ATC GGC TTC CTC ATC CTG GAG GGG GAC AAC CTG GAC AAG CTG TTC CCG GGC ACC AGC CTC GGC CTC GGC GGG CTC GTC GTC ATC TGC GGG AAG CAG CTC TTC GTG GTG CTC GTC GCG CTC GTC ATC CTG CCC ACC ACG TGG CTC CGG AGC CTG GGC GTG CTC GCG TAC GTG TCG GCC AGC GGC GTC CTC GCG TCG GCC GTC GTG GTC GTC TGC GTG CTG TGG ACC GCC GTG GCG GAC GGC GTC GGG TTC AGG GCG CAG GGG AGG ATG ATC AAT GTC AGT GGC CTG CCA ACG GCT CTG GGC CTG TAC ACC TTC TGC TAC TGC GGT CAT GCC ATC TTC CCA ACG CTC TGC AAC TCC ATG AAG GAA AAG AAG AAG TTC TCT CGG GTG CTT GGC ATA TGC TTT GCG GCC TGC ACC CTG AAC TAC GGA TCC ATG GCG ATC CTC GGC TAC CTC ATG TAC GGC GAC GAC GTC AAG TCC CAG GTG ACG CTG AAC CTG CCG GAG GGG AGG GTC AGC TCG AAG CTG GCC ATC TAC ACG ACG CTG ATC AAC CCG TTC TCC AAG TAC GCC CTG ATG GTG ACG CCG CTC GCT ACG GCG GTC GAG GAG AGG CTG ACC GCC GGC AGC AAG AGG TCC TTC AGC GTA CTG ATC AGG ACC CTC CTC GTC GTC AGC ACG GTA GTC GTC GCG CTC GCC GTG CCC TTC TTC GGC CAC CTG ATG GCG CTC GTG GGC TCG CTC CTC AGC GTC ATG GCC TCG ATG CTG CTC CCC TGC GTC TTC TAC CTC AAG ATC TTC GGC GTG GCG CGG TGC GGC GGG GCG GAA GTC GCG CTG ATC GTC GCG ATC CTC GTC CTT GGC TCC CTG GTG GCT GCC ACG GGG ACG TAC TCT TCT CTG AAG AAG ATT GTT CAC GAG TTC 
SECCE2Rv1G0105890.1             ATG AAC GCC GAC CCG GCA ATC CGG ACG TAC CCG GAC ATA GGC CAG CGC GCC TTC GGG CCC CCC GGC CGC CTG CTC GTC TCG TCT TTC CTG TAC GCC GAG GTC TAC CTC GTC GCC GTC GGC TTC CTC ATC CTC GAC GGG GAC AAC CTC GGC AAG CTC TTC CCG GAC ACC AGC GTC GCC CTC GGG CCC --- GTG TCG CTC GCG GGG AAG CAG CTG TTC GTC GTG CTC GTC GCG CTC GTG GTC GCG CCC ACG ACG TGG CTG CGC AGT CTG GGC GTG CTC GCG TAC GTC TCC GCA GCA GGC GTG TTC GCG TCG GTC GTC GTC GTC CTC AGC GTG CTC TGG GTG GCG GCC GTC GAC GGC GTC GGG TTC TCC GGG CGA GGC ACT CCG CTG CGG CTC GCC GGC CTC CCC ACC GCT CTC GGC CTC TAC ACC TTC TGC TAC TGC GGC CAC GCC GTG TTC CCG ACG CTG TAC ACA TGT ATG AAG CAA AAG TCC CAG TTC CCA AAG ATG CTG GCG ATA TGC TTT GTG CTG TGC ACG CTC AAC TAC GGC TCA ATG GCC GTG CTC GGG TAC CTC ATG TAC GGC GAC GGG GTG CAG TCC CAG GTG ACG CTG AAC CTA CAG GCG GCG AGG CTC AGC TCC AAG ATC GCC ATA TAC ACG ACG CTG GTG AAC CCG CTG GCC AAG TAC GCG CTC ATG GTC ACG CCG ATC GCG ACG GCC ATC GAG GAG AGG ATC GCG GTA GGG CAG GGC TCC GCG GTC CCG GTG GCG GTG AGG ACG CTG CTG GTG CTC AGC ACG GTG GTC GTG GCG ATC GCC TTG CCG TTC TTC GGC TAC CTC ATG GCG CTA GTG GGG TCC TTT CTC AGC GTG GGC GTG TGC ATG CTC CTG CCA TGC GTC TGC TAC CTC AGG ATG TTC GGG GTG CCG TCC ATG ACC GCC ATG GAG GCC GCC GCG ATC TTC GGG ATA CTG GCG TTG GGC GCG CTT GTG GCT GTA ACA GGC ACG TAC TCT TCT GTG ATG CAA ATT ATC CAC CAC TTG 
SECCE2Rv1G0105920.1             ATG GCC GCT GAC CAG GCA ATC CGG ACG TAC CCG GAC ATC GGC GAG CGC GCC TTT GGC CGC CCG GGA CGC CTG GTC GTG TCC GCC TTC ATG TAC GCC GAG CTC TAC CTC GTC GCC ATC GGC TTC CTC ATC CTC GAC GGC GAC AAC CTC GAC AAG CTT TTC CCC GGC GCC AGC GTT CGC CTG GGG CCC --- GTG TCG CTT GCG GGG AAA CAG CTG TTC GTC GTG CTG GTG GCG CTC ATG GTC GCG CCC ACG ACG TGG CTG CGC AGT CTA GGC GTG CTC GCC TAC GTC TCC GCA GCA GGC GTG TTC GCG TCG GTC GCC ATC GTC CTC AGC GTG CTC TGG GCC GCG GCC GTC GAC GGC GTC GGG TTG TCC GGG CGA GGC ACT CCA TTG CGG CTC ACC GGC CTC CCC ACC GCA CTC GGC CTC TAC ACC TTC GGC TAC TGC ACC CAC GCG GTG TTC CCG ACG CTG TAC ACA TCC ATG AAG CAA AAA TCT CAG TTC CCA AAG ATG CTA GCG ATA TGC TTC GTG CTG TGC ACG CTC AAC TAC GGT TCA ATG GCC GTG CTG GGG TAC CTC ATG TAC GGC GAC GGC GTG CAG TCC CAG GTG ACG CTC AAC CTA CCG GCG GCG AGG CTC AGC TCC AAG ATC GCC ATA TAC ACG ACG GTG GTC ATG CCT TTC TCG AAG TAC GCG CTG GTG GTC ACG CCG ATC GCG GTG GCC ATC GAG GAA AGG TTT GTG GTA GGC GAG GGA GCC GCG GCC TCC GTG GCG GTG AGG ACG CTG CTG GTG CTG AGC ACG GTG GTC GTC GCG ATC GCG TTG CCC TTC TTC GGG TAC CTC ATG GCG CTG GTG GGT TCC CTG CTC AGC GTG TGC GCG TGC ATG CTG CTG CCG TGC CTC TGC TAT GTC AGG ATC TTC GGG GCT GCA TCT CTC ACG GTT TCG GAG ACT GCG GCG ATC ATC GGA ATA CTG ATG TTG GGA TTG CTG GTG GCT ATA ACA GGG ACG TAC TCT TCT CTT GTG CAA ATT ATC CAC GAG TTG 
SECCE2Rv1G0105930.1             ATG GGC GCG TCG CCG GAC GTG CGC GGC TAC CCG GAC ATC GGC GCG CTC GCC TTC GGG GCC AAG GGC CGC TTC GCC GTC TCG GCC TTC ATG TAC GCC GAG CTC TAC CTC GTC GCC ATC GGC TTC CTC ATA CTG GAG GGG GAC AAC CTG GAC AAG CTG TTC CCG GGC GCC AGC CTC AGC CTC GGC GGC GTG CTC CTG CTC TCC GGC AAG CAC CTC TTC ATC GTG CTC GTC TCC ATA TTC ATC CTG CCC ACC ACG TGG CTC AGG AAC CTG GGC GTG CTC GCC TAC GTG TCG GCC AGC GGC GTG CTC GCG TCG GTC GTG CTC GTC TTC TGC GTG CTC TGG GCC GCG GTG GTC GAC GGC GTC GGG TTT CAG GGG AAA GGC ACC ATG CTC AAC GTC AGC GGC CTG CCC ACT GCG CTC GGA CTC TAC ACT TTC TGC TAC TGC GGC CAT GCC ATA TTT CCG ACA CTC TGC AAT TCC ATG AAG GAA AAG GAC AAG TTC TCT AAG GTA CTG ATC ATA TGC TTC GTC GCA TGC ACC CTC AAC TAC GGA TCC ATG GCC ATA CTG GGC TAC CTC ATG TAC GGC GAC GAC GTC GAG TCT CAG GTG ACC CTG AAT CTC CCG GAG GGC AAG CTC AGC TCC AAG CTA GCA ATC TAC ACG GCG CTG ATC AAC CCG TTC TCA AAG TAC GCG CTG ATG GTG ACC CCC GTG GCG ACA GCG ATC GAG GAG AAG CTG CTT GCC GGC AAC AAG AGG TCC CTC AAC ATG CTG ATC AGG ACA TTC ATC GTC ATC AGC ACG GTC ATC GTG GCC CTC ACC GTC CCT TTC TTC GGC CAC CTC ATG GCG CTC GTC GGC TCG CTC CTC AGC GTC ATG GCC TCG ATG CTG CTC CCG TGC ATC TGC TAC CTC AAA ATC TTC GGC ACG GCG AGG TGT AGC AGG GCC GAG GTC GCG CTG ATC GTC ATG ATC ATC GTT CTC GGC TCC TTG GTT GCC GCA AGT GGG ACT TAC TCT TCT CTG CAG AAG ATT ATT CAC GAG TTC 
Seita.5G128400.1                ATG GCC GTC GAC CCG GCC GTC CGC ACG TTC GCC GAC ATC GGC GAG CGC GCC TTC GGC CGC GCC GGC CGA CTC CTC GTG GCG GCC TTC ATG TAC GCG GAG CTC TAC CTC GTC GCC ATC GGC TAC CTC ATC GTC GAC GGA GAC AAC CTC GAC AAG CTC TTC CCG GGC GCC GCC GTC AGC CTC GGC CCC --- GCG TCG CTC TCG GGG AGG CAG CTG TTC GTC GTG CTC GTC GCG CTC GCG GTC GCG CCC ACC ACG TGG CTG CGC AGC CTC GGC GTG CTC GCC TAC GTC TCC GCG ACG GGC GTG TTC GCG TCG GTG CTC ATC GTC CTC AGC GTG CTC TGG GCC GCG GCC GTC GAC GGC GTC GGG TTC TCG GCG CCG GGG GCG GCG CTG AGG CCC GCC AGG CTC CCC ACG GCT CTC GGG CTC TAC ACC TTC TGC TTC TGC GGC CAC GCA GTC TTC CCC ACG CTC TAC ACC TCC ATG AAG GAA AAG CGT CGG TTC CCA AAG ATG CTG GCG ATC TGC TTC GTG CTG TGC ACG CTC AAC TAC GGG TCG ATG GCG GTG CTC GGC TAC CTC ATG TAC GGC GAC GGC GTG CAG TCC CAG GTG ACG CTC AAC CTC CCG GCG GCG CGG CTC AGC TCC AAG GTC GCC ATC TTC ACC ACG ATC GTC AAC CCG CTC TCC AAG TAC GCG CTG GTG GTC ACG CCC ATC GCC ATG GCC GTT GAG GAG AGG ATC GGC TCG GGC TCG TCG GCC GCC GCC TCG ATG GCG GTG AGG ACG CTG CTG GTG CTC AGC ACG GTG GCC GTG GCC CTC GCT GTG CCG TTC TTC GGG TAC CTG ATG GCG CTG GTG GGG TCG CTG CTC AGT GTG GGC GCC TGC GTG CTA CTG CCC TGC GTC TGC TAT GTC AGG GTG TTC GGC CTG CCG GCT --- CGC GCC GCC GAG GCC GCG GCC ATC GCG GCG ATC CTG GCG CTG GGC TCG CTG CTG CTG ATC ACC GGG ACG TAC TCG TCA CTC GTG CAG ATC ATC CAC GAG CTG 
Seita.7G124300.1                ATG GCC GCC GAC CCG GCC CTC CGG ACC TAC CCG GAC ATC GGC GAG CGC GCC TTC GGC CGT GGC GGC CGC CTC CTC GTC TCG GCC TTC ATG TAC GCC GAG CTC TAC CTC GTC GCC ATC GGC TTC CTC ATC CTC GAC GGC GAC AAC CTC GAC AAG CTC TTC CCG GGC GCC AGC GTC AGC CTG GGC CCC --- GCG ACG CTC GCC GGG AAG CAG CTG TTC GTC GTG CTC GTC GCG CTC GTG GTC GCG CCC ACC ACG TGG CTG CGC AGC CTC GGC GTG CTC TCC TAC TTC TCC GCG ACG GGC GTG TTC GCG TCG CTC CTC ATC GTC CTC AGC GTG CTC TGG GCC GCC GCC TTC GAC GGC GTC GGG TTC TCC GCG CCG GGC ACG GCG CTG CGG CCC ACG GGG CTC CCC ACG GCT CTC GGG CTC TAC ACC TTC TGC TAC GGC GGC CAC GCC GTG TTC CCG ACG CTC TAC ACC TCC ATG AAG GAA AAG CAT CGG TTC CCA AAG ATG CTT GCG ATA TGC TTC GTG CTG TGC ACG GTC AAC TAC GGG TCG ATG GCC GTG CTC GGG TAC CTC ATG TAC GGC GAC GGC GTG GCG TCC CAG GTG ACG CTG AAC CTC CCC GCG GCG CGG CTG AGC TCC AAG ATC GCC ATC TTC ACC ACG CTG ATC AAC CCG CTG TCC AAG TAC GCG CTG ATG GTG ACG CCG ATC GCG ACG GCC GTC GAG GGG AGG ATC TGC GGC GGC TCG GGC CCG GCT GTG TCG GTG GCG GTG AGG ACG CTG CTG GTG CTC AGC ATG GTG GCC GTG GCG CTG GCG GTG CCC TTC TTC GCG TAC CTG ATG GCG CTC GTG GGG TCG CTG CTC AAC GTG GGC GCG TGC ATG CTG CTG CCC TGC GTC TGC TAC GTC AGG GTG TTC GGG CCG CCG CGG --- CGC GCC GCG GAG GCC GCG GCG ATC GTC GCG ATC CTG GCG CTG GGT TCG CTG GTG GTG ATC ACC GGG ACC TAC TCG TCG GTG GTG CAG ATT ACC CGC GAG CTG 
Seita.7G124400.1                ATG GCC GCG TCA CCG GCG GCG CGG GGG TAC CCG GAG ATC GGC GAC CTC GCG TTC GGC CGC GGC GGC CGA CTC GCC GCG TCC GCG TTC CTC TAC GCC GAG CTC TAC CTC GTC GCC ATT GGC TTC CTC ATC CTG GAG GGG GAC AAC CTC GAC AAG CTG TTC CCG GGC ACC AGC CTC AGC CTG GGC GGG CTC CTC GTC GTC TCC GGG AAG CAG CTC TTC GTC GTG CTC GTC GCG CTC GTC ATC CTG CCC ACC ACG TGG CTC CGG AGC CTG GGC GTC CTC GCG TAC GTG TCG GCC AGC GGC GTG CTC GCG TCG GCG GTC GTG GTC GTC TGC GTG CTG TGG GCC GCC GTT GCA GAT GGC GTC GGG TTC CGG GGA CAG GGC AGG ATG CTC AAC GTC AGT GGC CTG CCC ACT GCT CTG GGC CTG TAC ACC TTC TGC TAC TGC GGC CAT GCC ATT TTC CCC ACG CTC TCC AAC TCC ATG AAG GAA AAG AAA AAG TTT TCA AAG GTG CTT GTC ATA TGC TTC GCC GCC TGC ACC CTG AAC TAC GGA TCC ATG GCG ATC CTC GGC TAC CTC ATG TAC GGA GAC GAC GTC AAG TCC CAG GTG ACG CTG AAC CTG CCG GAG GGC AAC ATC AGC TCG AAG CTG GCC ATC TAC ACG ACG CTG ATC AGC CCG TTC TCC AAG TAC GCC CTG ATG GTG ACG CCG CTC GCG ACG GCG GTC GAG GAG AGG TTG GCC GCC GGC TAC AAG AGG TCC GTC AAC ATA CTG ATC AGG ACC CTC CTC GTC GTC AGC ACG GTC GTC TTC GCG CTC GCG GTG CCC TTC TTC GGC CAC CTG ATG GCG CTC GTG GGC TCG CTC CTC AGC GTC ATG GCC TCG ATG CTG CTC CCA TGC GTC TTC TAC CTC AAG ATC TTC GGC GTG GCG CGG CGC GGC AGG GCC GAG GTC GCG CTG ATC GCC GCG ATC ATC GTT CTT GGC TCC CTG GTC GCC GCC ACG GGG ACG TAC TCT TCT CTG AAG AAG ATT GTT CAC GAG TTC 
Sobic.006G106700.1              ATG GAC GCG TCC CCG GCC GTG CGG GGC TAC CCG GAC ATC GGC GCG CTC GCG TTC GGG CGC GGC GGC CGC CTC GCC GCG TCC GCG TTC CTC TAC GCC GAG CTC TAC CTC GTC GCC ATC GGC TTC CTC ATC CTG GAA GGG GAC AAC CTG GAC AAG CTG TTC CCG GGC ACC AGC CTC AGC CTC GGT GGC CTC CTC GTG GTC TCC GGG AAG AAG CTC TTC GTC GTG CTC GTC GCC CTC GTC ATC CTG CCC ACC ACG TGG CTC CGG AGC CTC GGC GTG CTC GCC TAC GTG TCC GCC AGC GGC GTG CTC GCG TCG GCC GTC GTC GTC GTC TGC GTG CTG TGG ACG GCC GTG GCC GAC GGC GTC GGG TTC CAC GCC AGG GGG AGG ATG CTC AAC GTC AGT GGC CTC CCC ACT GCT CTG GGC CTC TAC ACC TTC TGC TAC TGC GGC CAT GCC ATT TTC CCC ACG CTC TGC AAC TCC ATG AAG GAG AAG AAA AGG TTC TCC AGG GTG CTT GTC ATA TGC TTC GTC TTG TGC ACT CTC AAC TAC GGA TCC ATG GCG ATC CTC GGC TAC CTC ATG TAC GGC GAC GAC GTC AAG TCC CAG GTG ACG CTG AAC CTG CCC GAG GGC AAG ATC GGC TCG AAG CTA GCG ATC TAC ACC ACG CTG ATC AAC CCC TTC TCC AAG TAC GCC CTG ATG GTG ACG CCG CTC GCG ACG GCG GTG GAG GAG AGG CTG TCC GGC GGC AGC AAG AGG TCC GTG AAC GTG CTG GTC AGG ACG CTG CTG GTC GTC AGC ACG GTC GTC GTC GCG ATC GCC GTG CCC TTC TTC GGC CAC CTC ATG GCG CTC GTC GGC TCG CTC CTC AGC GTC ATG GCC GCG ATG CTG CTC CCC TGC ATC TTC TAC CTC AAG ATC TTC GGC GTG GCG CGC TGC AGC AGG GCG GAG GTC GCG CTC ATC GCC ACC ATT ATT GTT CTG GGC TCC GTG GTT GCC GCG GCC GGG ACG TAC GCT TCT GTG AAG AAG ATT GTT CTC GAC TAC 
TraesCS1B02G058900.1            ATG GGA GCG TCA GCG GAC GTG CGC GGC TAC CCA GAC ATC GGT GCG CTC GCG TTT GGG GTC AAA GGC CGG TTC GCC GTG TCG GCG TTC ATG TAC GCG GAG CTC TAC CTT GTT CCC ATC GGG TTC TTG ATA ATG GAG GGG GAC AAC CTG GAC AAG CTA TTC CCA GGC ACC AGC CTC AGC CTC GGC GCC GGG CTC CTG TTC TCG GGC AAG CAC TTG TTC ATC GTG CTC GCA TCC ATC ATG ATC TTG CCC ACG ACG TGG CTG AGG AAC CTG GGC GTG CTC GCC TAC GTG TCA GCC AGC GGC GTG CTC GCA TCG GTT GTA CTG GTT TTC TGC GTG CTA TGG GCC GCG GTG GTC GAC GGC GTC GGG TTT CAG GGG AAA GGG ACC ATG CTG AAT GTC AGT GGC CTG CCT ACT GCT CTG GGT CTC TAC ACT TTC TGC TAC TGC GGC CAT GCC ATA TTC CCA ACA TTG TGC AAT TCC ATG AAG AAA AAG GAC AAG TTC TCT AAT GTA CTA GTC GTA TGC TTC GTC GCA TGT ACC CTC AAC TAT GGA TCA ATG GCC ATA CTC GGC TAC CTC ATG TAC GGC GAC GAC GTT GAA TCT CAG GTG ACC CTG AAC CTC CCA GAA GGC AAG CTC AGT TCG AAG CTA GCA ATC TAC ACG GCG CTA ATC AAC CCA TTC TCA AAG TAC GCT CTG ATG GTG ACT CCT GTC GCG ACA GCG ATC GAA GAG AAG CTG CTT ACC GGC AAT AAG AGG TTC GTC AGC ATG CTG ATC AGA ACC TTC ATT GTC ATC AGC ACG GTC ATC ATA GCC CTC ACA GTC CCC TTC TTC GGC CAC CTC ATG GCG CTC GTC GGC TCG CTG CTC AGC GTC GTC GCT TCG ATG CTG CTC CCA TGC ATC TGC TAC CTC AAA ATC TTT GGC ACG GCA AGG TGC AGC AGG CCT GAG GTT GCG GTG ATC GTC ATG ATT ATC ATT CTT GGT TCC TTG GTT GCT GCA TGT GGG ACA TAC TCT TCC TTG CAG AAG ATT ATT CAT GAG TTC 
TraesCS2A02G338600.1            ATG GGC GCG TCG CCG GAC GTG CGC GGC TAC CCG GAC ATC GGC GCG CGC GCC TTC GGG GCC AAG GGC CGC TTC GCC GTC TCG GCC TTC ATG TAC GCC GAG CTC TAC CTC GTC GCC ATC GGC TTC CTC ATA CTG GAG GGG GAC AAC CTC GAC AAG CTG TTC CCG GGC GCC AGC CTC AGC CTC GGC GGC GTG CTC CTG CTC TCC GGC AAG CAC CTC TTC ATC GTG CTC GTC TCC ATC GTC ATC CTG CCC ACC ACG TGG CTC AGG AAC CTG GGC GTG CTC GCC TAC GTG TCG GCC AGC GGC GTG CTC GCG TCG GTC GTG CTG GTC TTC TGC GTG CTC TGG GCC GCG GTG GTT GAC GGC GTC GGC TTT CAG GGG AAA GGC ACC ATG CTC AAC GTC AGC GGC CTA CCC ACC GCG CTC GGA CTC TAC ACT TTC TGC TAC TGC GGC CAC GCC ATA TTC CCG ACA TTG TGC AAT TCC ATG AAG GAA AAG GAC AAG TTC TCC AAG GTA CTG GTC ATA TGC TTC GTG GCA TGC ACC CTC AAC TAC GGA TCC ATG GCC ATA CTG GGC TAC CTC ATG TAC GGC GAC GAC GTC GAG TCT CAG GTG ACC CTG AAC CTC CCG GAG GGC AAG CTC AGC TCC AAG CTA GCA ATC TAC ACG GCG CTG ATC AAC CCG TTC TCA AAG TAC GCT CTG ATG GTG ACC CCC GTC GCG ACA GCG ATC GAG GAG AAG CTG CTT GCT GGC AAC AAG AGG TCC CTC AAC ATG CTC ATC AGG ACC TTC ATC GTC ATC AGC ACG GTC ATC GTG GCC CTC GCC GTC CCC TTC TTC GGC CAC CTC ATG GCG CTC GTC GGC TCG CTC CTC AGC GTC ATG GCC TCC ATG CTG CTC CCG TGC ATT TGC TAC CTC AAA ATC TTC GGC ACG GCG AGG TGC AGC AGG GCC GAG GTC GCG CTG ATC GTC ATG ATC ATC GTT CTC GGC TCC TTG GTT GCC GCA AGT GGG ACT TAC TCT TCT CTG CAG AAG ATC ATT CAC GAG TTC 
TraesCS2A02G338800.1            ATG GCC GCT GAC CAG GCA ATC CGG ACG TAC CCG GAC ATC GGC GAG CGC GCC TTC GGC CGC CGG GGA CGC CTG GTC GTG TCC GCC TTC ATG TAC GCC GAG CTC TAC CTC GTC GCC ATC GGC TTC CTC ATC CTC GAC GGC GAC AAC CTC GAC AAG CTT TTC CCC GGC GCC AGC GTT CAC CTG GGG CCC --- GTG TCG CTT GCG GGG AAG CAG CTG TTC GTC GTG CTG GTG GCG CTC ATG GTC GCG CCC ACG ACG TGG CTG CGC AGT CTG GGC GTG CTC GCC TAC GTC TCC GCT GCA GGC GTG TTC GCG TCG GTC GCC ATC GTC CTC AGC GTG CTC TGG GCC GCG GCC GTC GAC GGC GTC GGG TTC TCC GGG CGA GGC ACC CCA TTG CGG CTC ACC GGC CTC CCC ACC GCT CTC GGC CTC TAC ACC TTC TGC TAC TGC ACC CAC GCG GTG TTC CCG ACG CTG TAC ACA TCC ATG AAG CAA AAA TCT CAG TTC CCA AAG ATG CTA GCG ATA TGC TTC GTG CTG TGC ACG CTC AAC TAC GGC TCA ATG GCC GTG CTG GGA TAC CTC ATG TAC GGC GAC GGC GTG CAG TCC CAG GTG ACG CTC AAC CTA CCG GCG GCG AGG CTC AGC TCC AAG ATC GCC ATA TAC ACG ACG GTG GTC ATG CCT TTC TCG AAG TAT GCA CTG GTG GTC ACG CCG ATC GCG GTG GCC ATC GAG GAG AGG TTT GTG GTA GGC GAG GGA GCC GCG GCC TCC GTG GCG GTG AGG ACG CTG CTG GTG CTG AGC ACG GTG GTC GTC GCG ATC GCG CTG CCC TTC TTC GGG TAC CTC ATG GCG CTG GTG GGT TCC CTG CTC AGC GTG TGC GCG TGC ATG CTG CTG CCG TGC CTC TGC TAT GTC AGG ATC TTC GGA GCT ACA TCT CTC ACG GCT TTG GAG ACG GCG TCG ATC GTC GGA ATA CTG GTG TTG GGC TTG CTG GTG GCT ATA ACA GGG ACG TAC TCT TCT CTT GTG CAA ATT ATC CAT GAG TTG 
TraesCS2A02G339100.1            ATG GAC GCC GAC CCG GCA ATC CGG ACG TAC CCG GAC ATA GGC CAC CGC GCC TTC GGC CGC CCC GGC CGC CTG CTC GTG TCG TCT TTC CTG TAC GCC GAG GTC TAC CTC GTC GCC GTC GGC TTC CTC ATC CTC GAC GGG GAC AAC CTC GAC AAA CTC TTC CCG GAC TCC AGC GTC GCC CTG GGG CCC --- GTG TCG CTC GCG GGG AAG CAG CTG TTC GTC GTG CTC GTC GCG CTC ATG GTC GCG CCC ACG ACG TGG CTG CGC AGT CTG GGC GTG CTC GCG TAC GTC TCC GCA GCA GGC GTG TTC GCG TCG GTC GTC GTC GTC CTC AGC GTG CTC TGG GTG GCG GCC GTC GAC GGC GTC GGG TTC TCC GGG AGA GCC ACT CCG CTG CGG CTC GCC GGC CTC CCC ACC GCT CTC GGC CTC TAC ACC TTC TGC TAC TGC GGC CAC GCC GTG TTC CCG ACG CTG TAC ACA TGT ATG AAG CAA AAG TCC CAG TTC CCA AAG ATG CTG GCG ATA TGC TTT GTG CTG TGC ACG CTC AAC TAC GGC TCA ATG GCC GTG CTC GGG TAC CTC ATG TAC GGC GAC GGC GTG CAG TCC CAG GTG ACG CTG AAC CTG CCG GCG GCG AGG CTC AGC TCC AAG ATC GCC ATA TAC ACG ACG CTG GTG AAC CCG CTG ACC AAG TAC GCG CTC ATG GTC ACG CCG ATC GCG ACG GTC ATC GAG GAG AGG ATC GCG GCA GGC CAT GGC TCC GCG GTC CCC GTG GCG GTG AGG ACG CTG CTG GTG CTC AGC ACG GTG GTC GTG GCG ATC GCC TTG CCG TTC TTC GGC TAC CTC ATG GCG CTA GTG GGG TCC TTC CTC AGC GTC GGC GTG TGC ATG CTC CTG CCA TGC GTC TGC TAC CTC AGG ATC TTC GGG GCG CCG TCC GTG ACC GCC ATG GAG GCC GCC GCG ATC TTC GGG ATA CTG GCG TTG GGT GCG CTT GCG GCT GTA ACA GGC ACG TAC TCT TCT GTG ATG CAA ATT ATC CAC CAC TTG 
TraesCS2B02G342900.1            ATG GAC GCC GAC CCG GCA ATC CGG ACG TAC CCG GAC ATA GGC CAG CGC GCC TTC GGG TCC CCC GGC CGC CTG CTC GTG TCA TCT TTC CTG TAC GCC GAA GTC TAC CTC GTC GCC GTC GGC TTC CTC ATC CTC GAC GGG GAC AAC CTC GAC AAA CTC TTC CCG GAC TCC AGC CTC GCC CTG GGG CCC --- GTG TCG CTC GCG GGG AAG CAG CTC TTC GTC GTG CTC GTC GCG CTC ATG GTC GCG CCC ACG ACG TGG CTG CGC AGT CTG GGC GTG CTC GCG TAC GTA TCC GCA GCA GGC GTG TTC GCG TCG GTC GTC GTC GTC CTC AGC GTG CTC TGG GTG GCG GCC GTC GAC GGC GTC GGG TTC TCC GGG CGA GGC ACT CCG CTG CGG CTC GCC GGC CTC CCC ACC GCT CTC GGC CTC TAC ACC TTC TGC TAC TGC GGC CAC GCC GTG TTC CCG ACG CTG TAC ACA TGT ATG AAG CAA AAG TCC CAG TTC CCA AAG ATG CTG GCG ATA TGC TTT CTG CTG TGC ACG CTC AAC TAC GGC TCA ATG GCC GTG CTC GGG TAC CTC ATG TAC GGC GAC GGC GTG CAG TCC CAG GTG ACG CTC AAC CTG CCG GCG GCG AGG CTC GGC TCC AAG ATC GCC ATA TAC ACG ACG CTG GTG AAC CCG CTG GCC AAG TAC GCG CTC ATG GTT ACG CCG ATC GCA ACG GTC ATC GAG GAG AGG ATC GCG GTA GGC CAG GGC GCC GCG GTC TCC GTG GCG GTG AGG ACG CTG CTG GTG CTC AGC ACG GTG GTC GTG GCG ATC GCC TTG CCG TTC TTC GGC TAC CTC ATG GCG CTA GTG GGG TCC TTC CTC AGC GTC GGC GTG TGC ATG CTC CTG CCA TGC GTC TGC TAC CTC AGG ATC TTC GGG GCA CCG TCC ATC ACC GCC ATG GAG GCC GCC GCG ATC TTC GGG ATA CTG GCG TTG GGC GCG CTA GCG GCT GTG ACA GGC ACG TAC TCT TCT GTG ATG CAA ATT ATC CAC CAC TTG 
TraesCS2B02G343200.1            ATG GCC GCT GAC CAG GCA ATC CGG ACG TAC CCG GAC ATC GGT GAG CGC GCC TTC GGC CGC CGG GGA CGC CTG GTC GTG TCC GCC TTC ATG TAC GCC GAG CTC TAC CTC GTC GCC ATT GGC TTC CTC ATC CTC GAC GGC GAC AAC CTC GAC AAG CTT TTC CCC GGC GCC AGC GTT CGC ATG GGG CCC --- GTG TCG CTT GCG GGG AAA CAG CTG TTC GTC GTG CTG GTG GCG CTC ATG GTC GCG CCC ACG ACG TGG CTG CGC AGT CTG GGC GTG CTC GCC TAC GTC TCC GCA GCA GGC GTG TTC GCG TCC GTC GCC ATC GTC CTC AGC GTG CTC TGG GCC GCG GCC GTC GAC GGC GTC GGG TTC TCT GGG CGA GGC ACT CCA TTG CGG CTC GCC GGC CTC CCC ACC GCT CTC GGC CTC TAC ACC TTC TGC TAC TGC ACC CAC GCG GTG TTC CCG ACG CTG TAC ACA TCC ATG AAG CAA AAA TCT CAG TTC CCA AAG ATG CTA GCG ATA TGC TTC GTG CTG TGC ACG CTC AAC TAC GGC TCA ATG GCC GTG CTG GGG TAC CTC ATG TAC GGC GAC AGC GTG CAG TCC CAG GTG ACG CTC AAC CTA CCG GCG GCG AGG CTC AGC TCC AAG ATC GCC ATA TAC ACG ACG GTG GTA ATG CCT TTC TCA AAG TAT GCG CTG GTG GTC ACG CCG ATC GCG GTG GCC ATC GAG GAG AGG TTT GTG GTA GGC GAG GGA GCC GTG GCC TCC GTG GCG GTG AGG ACG CTG CTG GTG CTG AGC ACG GTG GTA GTC GCG ATC GCG TTG CCC TTC TTC GGG TAC CTC ATG GCG CTG GTG GGT TCC CTG CTC AGC GTG TGC GCG TGC ATG CTG CTG CCG TGC CTC TGC TAT GTC AGG ATC TTC GGA GCC ACA TCT CTT ACG GCT TCG GAG ACT GCG GCG ATC ATC GGA ATA CTG ATG TTG GGC TTG CTG GTG GCT ATA ACA GGG ACG TAC TCT TCT CTT GTG CAA ATT ATC CAC GAG TTG 
TraesCS2B02G343300.1            ATG GGC GCG TCG CCG GAC GTG CGC GGC TAC CCG GAC ATC GGC GCG CTC GCC TTC GGG ACC AAG GGC CGC TTC GCC GTC TCG GCC TTC ATG TAC GCC GAG CTC TAC CTC GTC GCC ATC GGG TTC CTC ATA CTG GAG GGG GAC AAC CTC GAC AAG CTG TTC CCG GGC ACC AGC CTC AGC CTC GGC GGC GTG CTC GTG CTC TCC GGC AAG CAC CTC TTC ATC GTG CTC GTG TCC ATC TTC ATC CTG CCC ACC ACG TGG CTG AGG AAC CTG GGC GTG CTC GCC TAC GTG TCG GCC AGC GGC GTG CTC GCG TCC GTC GTG CTG GTC TTC TGC GTG CTC TGG GCC GCG GTG GTC GAC GGC GTC GGG TTT CAG GGG AAA GGG ACC ATG CTC AAA GTC AGC GGC CTA CCC ACT GCG CTC GGA CTC TAC ACT TTT TGC TAC TGC GGC CAT GCC ATA TTC CCG ACA CTC TGC AAT TCC ATG AAG GAA AAG GAC AAG TTC TCT AAG GTA CTT GTC ATA TGC TTC GTC GCA TGC ACC CTC AAC TAC GGA TCC ATG GCC ATA CTG GGC TAC CTC ATG TAC GGC GAC GAC GTC GAG TCT CAG GTG ACC CTG AAC CTC CCG GAG GGC AAG CTC AGC TCC AAG CTA GCA ATC TAC ACG GCG CTG ATC AAC CCG TTC TCA AAG TAC GCT CTG ATG GTG ACC CCC GTC GCG ACA GCG ATC GAA GAG AAG CTG CTT GCC GGC AAC AAG AAG TCC CTC AAC ATG CTC ATC AGA ACC TTC ATC GTC ATC AGC ACG GTC ATC GTG GCC CTC ACC GTC CCC TTC TTC GGC CAC CTC ATG GCG CTC GTC GGC TCG CTG CTC AGC GTC ATG GCC TCC ATG CTG CTC CCG TGC ATC TGC TAC CTG AAA ATC TTC GGC ACG GCG AGG TGT AGC AGG GCT GAG GTC GCG CTG ATC GTC ATG ATC ATC GTT CTC GGC TCC TTG GTT GCC GCA AGT GGG ACT TAC TCT TCT CTG CAG AAG ATC ATT CAC GAG TTC 
TraesCS2D02G324000.1            ATG GAC GCC GAC CCG GCA ATC CGG ACG TAC CCG GAC ATA GGC CAG CGC GCC TTC GGC TCC CCC GGC CGC CTG CTC GTG TCG TCT TTC CTG TAC GCC GAG GTC TAC CTC GTC GCC GTC GGC TTC CTC ATC CTC GAC GGG GAC AAC CTC GAC AAG CTC TTC CCG GGC TCC AGC GTC GCC CTG GGG CCC --- GTG TCG CTC GCG GGG AAG CAG CTT TTC GTC GTG CTC GTC GCG CTC ATG GTC GCG CCC ACG ACG TGG CTG CGC AGT CTG GGC GTG CTC GCG TAC GTC TCC GCA GCA GGC GTG TTC GCG TCG TTG GTC GTC GTC CTC AGC GTG CTC TGG GTG GCG GCC GTC GAC GGG GTC GGG TTC TCC GGG AGA GGC ACT CCG CTG CGG CTC GCC GGC CTC CCC ACC GCT CTC GGC CTG TAC ACC TTC TGC TAC TGC GGC CAC GCC GTG TTC CCG ACG CTG TAC ACA TGT ATG AAG CAA AAG TCC CAG TTC CCA AAG ATG CTG GCG ATA TGC TTC GTG CTG TGC ACG CTC AAC TAC GGC TCG ATG GCC GTG CTG GGG TAC CTC ATG TAC GGC GAC GGC GTG CAG TCC CAG GTG ACG CTC AAC CTG CCG GCG GCG AGG CTC AGC TCC AAG ATC GCC ATA TAC ACA ACG CTG GTG AAC CCG CTG GCC AAG TAC GCG CTC ATG GTC ACG CCG ATC GCG ACG GTC GTC GAG GAG AGG ATC GCG GTA GGC CAG GGC TCC GCG GTC CCC GTG GCG GTG AGG ACG CTG CTG GTG CTC AGC ACC GTG GCC GTG GCG ATC GCC GTG CCG TTC TTC GGC TAC CTC ATG GCG CTA GTG GGG TCC TTC CTC AGC GTG GGC GTG TGC ATG CTC CTG CCA TGC GTC TGC TAC CTC AGG ATC TTC GGG GCG CCG TCC GTG ACC GCC ATG GAG GCC GCC GCG ATC TTC GGG ATA CTG GCG TTG GGC GCG CTT GTG GCT GTG ACC GGC ACG TAC TCT TCT GTG ATG CAA ATT ATC CAC CAC TTG 
TraesCS2D02G324300.1            ATG GCC GCT GAC CAG GCA ATC CGG ACG TAC CCG GAC ATC GGC GAG CGC GCC TTC GGC CGC CGG GGA CGC CTG GTC GTG TCC GCC TTC ATG TAC GCT GAG CTC TAC CTC GTC GCC ATC GGC TTC CTC ATC CTC GAC GGC GAC AAC CTC GAC AAG CTT TTC CCC GGC GCC AGC GTT CGC CTG GGG CCC --- GCG TCT CTT GCG GGG AAA CAG CTG TTC GTC GTG TTG GTG GCG CTC ATG GTC GCG CCC ACG ACG TGG CTG CGC AGT CTA GGC GTG CTC GCC TAC GTC TCC GCA GCA GGC GTG TTC GCG TCG GTC GCC ATC GTC CTC AGC GTG CTC TGG GCC GCG GCC GTC GAC GGC GTC GGG TTC TCT GGG CGA GGC ACT CCA TTG CGG CTC ACC GGC CTC CCC ACC GCT CTC GGC CTC TAC ACC TTC TGC TAC TGC ACC CAC GCG GTG TTC CCG ACG CTG TAC ACA TCC ATG AAG CAA AAA TCT CAG TTC CCA AAG ATG CTA GCG ATA TGC TTC GTG CTG TGC ACG CTC AAC TAT GGC TCA ATG GCC GTC TTG GGG TAC CTC ATG TAC GGC GAC GGC GTG CAG TCC CAG GTG ACG CTC AAC CTA CCG GCG GCG AGG CTC AGC TCC AAG ATC GCC ATA TAC ACG ACG GTG GTC ATG CCT TTC TCA AAG TAT GCG CTG GTG GTC ACT CCG ATC GCG GTG GCC ATC GAG GAG AGG TTT GTG GTA GGC GAG GGA GCC GCG GCC TCC GTG GCG GTG AGG ACG CTG CTG GTG CTG AGC ACG GTG GTC GTC GCG ATC GCG CTG CCA TTC TTC GGG TAC CTC ATG GCG CTG GTG GGT TCC CTG CTC AGC GTG TGC GCG TGC ATG CTG CTG CCG TGC CTC TGC TAT GTC AGG ATC TTC GGA GCT ACA TCT CTC ACG GCT TCG GAA ACT GCG TCG ATC ATC GGA ATA CTG ATG TTG GGC TTG CTG GTT GCT ATA ACA GGG ACG TAC TCT TCT CTT GTG CAA ATT ATC CAC GAG TTG 
TraesCS2D02G324400.1            ATG GGC GCG TCG CCG GAC GTG CGC GGC TAC CCG GAC ATC GGC GCG CTC GCC TTC GGG GCC AAG GGC CGC TTC GCC GTC TCG GCC TTC ATG TAC GCC GAG CTC TAC CTC GTC GCC ATC GGC TTC CTC ATA CTG GAG GGG GAC AAC CTG GAC AAG CTG TTC CCG GGC ACC AGC CTC AGC CTC GGC GGC GTG CTC GTC CTC TCC GGC AAG CAC CTC TTC ATC GTG CTC GTG TCC ATC TTC ATC CTG CCC ACC ACG TGG CTG AGG AAC CTG GGC GTG CTC GCC TAC GTG TCG GCC AGC GGC GTG CTC GCG TCC GTC GTG CTG GTC TTC TGC GTG CTC TGG GCC GCC GTG GTC GAC GGC GTC GGG TTT CAG GGG AAA GGG ACC ATG CTC AAT GTC AGC GGC CTA CCT ACT GCG CTC GGG CTC TAC ACT TTC TGC TAC TGC GGC CAT GCC ATA TTC CCG ACA TTG TGC AAT TCC ATG AAG GAA AAG GAC AAG TTC TCC AAG GTA CTA GTC ATA TGC TTC GTC GCA TGC ACC CTC AAC TAC GGA TCC ATG GCC ATA CTG GGC TAC CTC ATG TAC GGC GAC GAC GTC GAG TCT CAG GTG ACC CTG AAC CTC CCG GAG GGC AAG CTC AGC TCC AAG CTA GCA ATC TAC ACG GCG CTG ATC AAC CCA TTC TCA AAG TAC GCT CTG ATG GTG ACC CCC GTC GCG ACA GCG GTC GAA GAG AAG CTG CTT GCC GGC AAC AAG AGG TCC CTC AAC ATG CTC ATC AGG ACC TTC ATC GTC ATC AGC ACG GTC ATC GTG GCC CTC ACC GTC CCC TTC TTC GGC CAC CTC ATG GCG CTC GTC GGC TCG CTG CTC AGC GTC ATG GCC TCC ATG CTG CTC CCC TGC ATC TGC TAC CTC AAA ATC TTC GGC ACG GCG AGG TGT AGC AGG GCT GAG GTC GCG CTG ATC GTC ATG ATC ATC GTT CTC GGC TCC TTG GTT GCC GCA AGT GGG ACT TAC TCT TCT CTG CAG AAG ATC ATT CAC GAG TTC 
TRIDC1BG007330.1                ATG GGA GCG TCA GCG GAC GTG CGC GGC TAC CCA GAC ATC GGT GCG CTC GCG TTT GGG GTC AAA GGC CGG TTC GCC GTG TCG GCG TTC ATG TAC GCG GAG CTC TAC CTT GTT CCC ATC GGG TTC TTG ATA ATG GAG GGG GAC AAC CTG GAC AAG CTA TTC CCA GGC ACC AGC CTC AGC CTC GGC GCC GGG CTC CTG TTC TCG GGC AAG CAC TTG TTC ATC GTG CTC GCA TCC ATC ATG ATC TTG CCC ACG ACG TGG CTG AGG AAC CTG GGC GTG CTC GCC TAC GTG TCA GCC AGC GGC GTG CTC GCA TCG GTT GTA CTG GTT TTC TGC GTG CTA TGG GCC GCG GTG GTC GAC GGC GTC GGG TTT CAG GGG AAA GGG ACC ATG CTG AAT GTC AGT GGC CTG CCT ACT GCT CTG GGT CTC TAC ACT TTC TGC TAC TGC GGC CAT GCC ATA TTC CCA ACA TTG TGC AAT TCC ATG AAG AAA AAG GAC AAG TTC TCT AAT --- --- --- --- --- --- --- --- --- --- --- --- --- --- --- --- --- GTA CTT AAG CTG TTA TTG TTT --- --- --- --- --- --- --- --- --- --- --- --- --- --- --- --- --- --- --- --- --- --- --- --- --- --- --- --- --- --- --- --- --- --- --- --- --- --- --- --- --- --- --- --- --- --- --- --- --- --- --- --- --- --- --- --- --- --- --- --- --- --- --- --- --- --- --- --- --- --- --- --- --- --- --- --- --- --- --- --- --- --- --- --- --- --- --- --- --- --- --- --- --- --- --- --- --- --- --- --- --- --- --- --- --- --- --- --- --- --- --- --- --- --- --- --- --- --- --- --- --- --- --- --- --- --- --- --- --- --- --- --- --- --- --- --- --- --- --- --- --- --- --- --- --- --- 
TRIDC2AG047460.1                ATG GAC GCC GAC CCG GCA ATC CGG ACG TAC CCG GAC ATA GGC CAC CGC GCC TTC GGC CGC CCC GGC CGC CTG CTC GTG TCG TCT TTC CTG TAC GCC GAG GTC TAC CTC GTC GCC GTC GGC TTC CTC ATC CTC GAC GGG GAC AAC CTC GAC AAA CTC TTC CCG GAC TCC AGC GTC GTC CTG GGG CCC --- GTG TCG CTC GCG GGG AAG CAG CTG TTC GTC GTG CTC GTC GCG CTC ATG GTC GCG CCC ACG ACG TGG CTG CGC AGT CTG GGC GTG CTC GCG TAC GTC TCC GCA GCA GGC GTG TTC GCG TCG GTC GTC GTC GTC CTC AGC GTG CTC TGG GTG GCG GCC GTC GAC GGC GTC GGG TTC TCC GGG AGA GCC ACT CCG CTG CGG CTC GCC GGC CTC CCC ACC GCT CTC GGC CTC TAC ACC TTC TGC TAC TGC GGC CAC GCC GTG TTC CCG ACG CTG TAC ACA TGT ATG AAG CAA AAG TCC CAG TTC CCA AAG ATG CTG GCG ATA TGC TTT GTG CTG TGC ACG CTC AAC TAC GGC TCA ATG GCC GTG CTC GGG TAC CTC ATG TAC GGC GAC GGC GTG CAG TCC CAG GTG ACG CTG AAC CTG CCG GCG GCG AGG CTC AGC TCC AAG ATC GCC ATA TAC ACG ACG CTG GTG AAC CCG CTG GCC AAG TAC GCG CTC ATG GTC ACG CCG ATC GCG ACG GTC ATC GAG GAG AGG ATC GCG GCA GGC CAT GGC TCC GCG GTC CCC GTG GCG GTG AGG ACG CTG CTG GTG CTC AGC ACG GTG GTC GTG GCG ATC GCC TTG CCG TTC TTC GGC TAC CTC ATG GCG CTA GTG GGG TCC TTC CTC AGC GTC GGC GTG TGC ATG CTC CTG CCA TGC GTC TGC TAC CTC AGG ATC TTC GGG GCG CCG TCC GTG ACC GCC ATG GAG GCC GCC GCG ATC TTC GGG ATA CTG GCG TTG GGT GCG CTT GCG GCT GTA ACA GGC ACG TAC TCT TCT GTG ATG CAA ATT ATC CAC CAC TTG 
TRIDC2AG047500.3                ATG GCC GCT GAC CAG GCA ATC CGG ACG TAC CCG GAC ATC GGC GAG CGC GCC TTC GGC CGC CGG GGA CGC CTG GTC GTG TCC GCC TTC ATG TAC GCC GAG CTC TAC CTC GTC GCC ATC GGC TTC CTC ATC CTC GAC GGC GAC AAC CTC GAC AAG CTT TTC CCC GGC GCC AGC GTT CAC CTG GGG CCC --- GTG TCG CTT GCG GGG AAG CAG CTG TTC GTC GTG CTG GTG GCG CTC ATG GTC GCG CCC ACG ACG TGG CTG CGC AGT CTG GGC GTG CTC GCC TAC GTC TCC GCT GCA GGC GTG TTC GCG TCG GTC GCC ATC GTC CTC AGC GTG CTC TGG GCC GCG GCC GTC GAC GGC GTC GGG TTC TCC GGG CGA GGC ACC CCA TTG CGG CTC ACC GGC CTC CCC ACC GCT CTC GGC CTC TAC ACC TTC TGC TAC TGC ACC CAC GCG GTG TTC CCG ACG CTG TAC ACA TCC ATG AAG CAA AAA TCT CAG TTC CCA AAG ATG CTA GCG ATA TGC TTC GTG CTG TGC ACG CTC AAC TAC GGC TCA ATG GCC GTG CTG GGA TAC CTC ATG TAC GGC GAC GGC GTG CAG TCC CAG GTG ACG CTC AAC CTA CCG GCG GCG AGG CTC AGC TCC AAG ATC GCC ATA TAC ACG ACG GTG GTC ATG CCT TTC TCG AAG TAT GCA CTG GTG GTC ACG CCG ATC GCG GTG GCC ATC GAG GAG AGG TTT GTG GTA GGC GAG GGA GCC GCG GCC TCC GTG GCG GTG AGG ACG CTG CTG GTG CTG AGC ACG GTG GTC GTC GCG ATC GCG CTG CCC TTC TTC GGG TAC CTC ATG GCG CTG GTG GGT TCC CTG CTC AGC GTG TGC GCG TGC ATG CTG CTG CCG TGC CTC TGC TAT GTC AGG ATC TTC GGA GCT ACA TCT CTC ACG GCT TTG GAG ACG GCG TCG ATC GTC GGA ATA CTG GTG TTG GGC TTG CTG GTG GCT ATA ACA GGG ACG TAC TCT TCT CTT GTG CAA ATT ATC CAT --- --- 
TRIDC2AG047520.1                ATG GGC GCG TCG CCG GAC GTG CGC GGC TAC CCG GAC ATC GGC GCG CGC GCC TTC GGG GCC AAG GGC CGC TTC GCC GTC TCG GCC TTC ATG TAC GCC GAG CTC TAC CTC GTC GCC ATC GGC TTC CTC ATA CTG GAG GGG GAC AAC CTC GAC AAG CTG TTC CCG GGC GCC AGC CTC AGC CTC GGC GGC GTG CTC CTG CTC TCC GGC AAG CAC CTC TTC ATC GTG CTC GTC TCC ATC GTC ATC CTG CCC ACC ACG TGG CTC AGG AAC CTG GGC GTG CTC GCC TAC GTG TCG GCC AGC GGC GTG CTC GCG TCG GTC GTG CTG GTC TTC TGC GTG CTC TGG GCC GCG GTG GTT GAC GGC GTC GGC TTT CAG GGG AAA GGC ACC ATG CTC AAC GTC AGC GGC CTA CCC ACC GCG CTC GGA CTC TAC ACT TTC TGC TAC TGC GGC CAC GCC ATA TTC CCG ACA TTG TGC AAT TCC ATG AAG GAA AAG GAC AAG TTC TCC AAG GTA CTG GTC ATA TGC TTC GTG GCA TGC ACC CTC AAC TAC GGA TCC ATG GCC ATA CTG GGC TAC CTC ATG TAC GGC GAC GAC GTC GAG TCT CAG GTG ACC CTG AAC CTC CCG GAG GGC AAG CTC AGC TCC AAG CTA GCA ATC TAC ACG GCG CTG ATC AAC CCG TTC TCA AAG TAC GCT ATG ATG GTG ACC CCC GTC GCG ACA GCG ATC GAG GAG AAG CTG CTT GCT GGC AAC AAG AGG TCC CTC AAC ATG CTC ATC AGG ACC TTC ATC GTC ATC AGC ACG GTC ATC GTG GCC CTC GCC GTC CCC TTC TTC GGC CAC CTC ATG GCG CTC GTC GGC TCG CTC CTC AGC GTC ATG GCC TCC ATG CTG CTC CCG TGC ATT TGC TAC CTC AAA ATC TTC GGC ACG GCG AGG TGC AGC AGG GCC GAG GTC GCG CTG ATC GTC ATG ATC ATC GTT CTC GGC TCC TTG GTT GCC GCA AGT GGG ACT TAC TCT TCT CTG CAG AAG ATC ATT CAC GAG TTC 
TRIDC2BG050000.1                ATG GAC GCC GAC CCG GCA ATC CGG ACG TAC CCG GAC ATA GGC CAG CGC GCC TTC GGG TCC CCC GGC CGC CTG CTC GTG TCG TCT TTC CTG TAC GCC GAA GTC TAC CTC GTC GCC GTC GGC TTC CTC ATC CTC GAC GGG GAC AAC CTC GAC AAA CTC TTC CCG GAC TCC AGC CTC GCC CTG GGG CCC --- GTG TCG CTC GCG GGG AAG CAG CTC TTC GTC GTG CTC GTC GCG CTC ATG GTC GCG CCC ACG ACG TGG CTG CGC AGT CTG GGC GTG CTC GCG TAC GTA TCC GCA GCA GGC GTG TTC GCG TCG GTC GTC GTC GTC CTC AGC GTG CTC TGG GTG GCG GCC GTC GAC GGC GTC GGG TTC TCC GGG CGA GGC ACT CCG CTG CGG CTC GCC GGC CTC CCC ACC GCT CTC GGC CTC TAC ACC TTC TGC TAC TGC GGC CAC GCC GTG TTC CCG ACG CTG TAC ACA TGT ATG AAG CAA AAG TCC CAG TTC CCA AAG ATG CTG GCG ATA TGC TTT CTG CTG TGC ACG CTC AAC TAC GGC TCA ATG GCC GTG CTC GGG TAC CTC ATG TAC GGC GAC GGC GTG CAG TCC CAG GTG ACG CTC AAC CTG CCG GCG GCG AGG CTC GGC TCC AAG ATC GCC ATA TAC ACG ACG CTG GTG AAC CCG CTG GCC AAG TAC GCG CTC ATG GTT ACG CCG ATC GCA ACG GTC ATC GAG GAG AGG ATC GCG GTA GGC CAG GGC GCC GCG GTC TCC GTG GCG GTG AGG ACG CTG CTG GTG CTC AGC ACG GTG GTC GTG GCG ATC GCC TTG CCG TTC TTC GGC TAC CTC ATG GCG CTA GTG GGG TCC TTC CTC AGC GTC GGC GTG TGC ATG CTC CTG CCA TGC GTC TGC TAC CTC AGG ATC TTC GGG GCA CCG TCC ATC ACC GCC ATG GAG GCG GCC GCG ATC TTC GGG ATA CTG GCG TTG GGC GCG CTA GCG GCT GTG ACA GGC ACG TAC TCT TCT GTG ATG CAA ATT ATC CAC CAC TTG 
TRIDC2BG050030.1                ATG GCC GCT GAC CAG GCA ATC CGG ACG TAC CCG GAC ATC GGT GAG CGC GCC TTC GGC CGC CGG GGA CGC CTG GTC GTG TCC GCC TTC ATG TAC GCC GAG CTC TAC CTC GTC GCC ATT GGC TTC CTC ATC CTC GAC GGC GAC AAC CTC GAC AAG CTT TTC CCC GGC GCC AGC GTT CGC ATG GGG CCC --- GTG TCG CTT GCG GGG AAA CAG CTG TTC GTC GTG CTG GTG GCG CTC ATG GTC GCG CCC ACG ACG TGG CTG CGC AGT CTG GGC GTG CTC GCC TAC GTC TCC GCA GCA GGC GTG TTC GCG TCC GTC GCC ATC GTC CTC AGC GTG CTC TGG GCC GCG GCC GTC GAC GGC GTC GGG TTC TCT GGG CGA GGC ACT CCA TTG CGG CTC GCC GGC CTC CCC ACC GCT CTC GGC CTC TAC ACC TTC TGC TAC TGC ACC CAC GCG GTG TTC CCG ACG CTG TAC ACA TCC ATG AAG CAA AAA TCT CAG TTC CCA AAG ATG CTA GCG ATA TGC TTC GTG CTG TGC ACG CTC AAC TAC GGC TCA ATG GCC GTG CTG GGG TAC CTC ATG TAC GGC GAC AGC GTG CAG TCC CAG GTG ACG CTC AAC CTA CCG GCG GCG AGG CTC AGC TCC AAG ATC GCC ATA TAC ACG ACG GTG GTA ATG CCT TTC TCA AAG TAT GCG CTG GTG GTC ACG CCG ATC GCG GTG GCC ATC GAG GAG AGG TTT GTG GTA GGC GAG GGA AGG CAA GAT CCA ATG GGA GGT AAT TCC TCG TTG ATG --- --- --- --- --- --- --- --- --- --- --- --- --- --- AGA TTG ACG AAC TTC TCA GGA CCT --- TCA TCG TCA TCA GCA CGG TCA TCG TGG CCC TCA CCG TCC --- --- --- --- --- --- CCT TCT TCG GCC ACC TCA TGG CGC TCG TCG GCT --- --- --- --- --- --- --- --- --- --- --- CGC TGC TCA GCG TCA TGG CCT CCA TGC TGC TCC CGT GCA TCT GCT ACC 
TRITD1Av1G000090.1              ATG GGC GCA TCT TCG GAC GTG CTC GGC TAC CCG GAG ATC GGC GCG CTT GCG TTT GGT GCC AAA GGA CGG TTC GCC GTG TCG GCG ATC ATG TAC GTC GAG CTC TAC CTC GTT GCC ATC GGG TTT TTG ATA TTG GAG GGG GAC AAC CTG GAC AAG CTG TTC CCG GGC ACA AGC CTC AAC CTA GGG GCC GGG CTC CTG ATC TCG GGC AAG CAC CTG TTC GTC GTG CTC GCG GGC ATT GTG ATC TTG CCC ACG ACA TGG CTC AGG AAC CTC GGC GTG CTC GCC TAC GTG TCA GCC AGT GGT GTG CTC GCG TCC GTC GTG CTG GTG TTC TGC CTA CTC TGG GCC GCG GTG GTC GAC GGC GTC GGG TTT CAG GGG AAA GGA ACC GTG CTG AAC TTC AGC GGC CTG CCA ACT GCT CTG GGT CTC TAC ATT TTC TGC TAC GGC GGC CAT CCC GTA TTC CCA ACA TTG TGC AAT TCC ATG CAC GAA AAG AAC AAG TTC TCC AAG GTA CTA GTT GTA TGC TTC GTT GTA TCT ACC CTC AAC TTC GGA TCC GTG GCT ATA CTC GGC TAC CTC ATG TAC GGC GAC GAT GTT GAA TCT CAG TTC ACC CTG AAC CTC CCG GAA GGC AAG CTC AGC TCC AAG CTA GCA ATC TAC ACG GCG CTA ATC AAC CCG TTC TCA AAG TAC GCT CTG ATG GTG ACT CCT GTC GCC ACG GCG ATC GAA GAG AAG CTG CTT GCT AGC AAT CAG AGG TTC GTC CAC ATA CTG GTC AGA ACC TTC ATT GTC ATC AGC ACA GTC ATC ATA GCC CTC ACA ATC CCC TTC TTC GCT GAC CTC ATG GCG CTC GTC GGC TCG CTC CTC ATT GTC ATG GCT TCG ATG CTG CTC CCA TGT ATC TGC TAC CTC AAA ATC TTT GGT ACG GCA AGC TGC AGC AGG GCT GAG GTT GCG CTC ATG GTC ATT ATT ATC ATT CTT GGT TCC TTG GTT GCT GCA AGT GGG ACA TAC TTT TCT TTG CAG AAG ATT ATT CAT GAT TTC 
TRITD2Av1G199190.1              ATG GAC GCC GAC CCG GCA ATC CGG ACG TAC CCG GAC ATA GGC CAC CGC GCC TTC GGC CGC CCC GGC CGC CTG CTC GTG TCG TCT TTC CTG TAC GCC GAG GTC TAC CTC GTC GCC GTC GGC TTC CTC ATC CTC GAC GGG GAC AAC CTC GAC AAA CTC TTC CCG GAC TCC AGC GTC GCC CTG GGG CCC --- GTG TCG CTC GCG GGG AAG CAG CTG TTC GTC GTG CTC GTC GCG CTC ATG GTC GCG CCC ACG ACG TGG CTG CGC AGT CTG GGC GTG CTC GCG TAC GTC TCC GCA GCA GGC GTG TTC GCG TCG GTC GTC GTC GTC CTC AGC GTG CTC TGG GTG GCG GCC GTC GAC GGC GTC GGG TTC TCC GGG AGA GCC ACT CCG CTG CGG CTC GCC GGC CTC CCC ACC GCT CTC GGC CTC TAC ACC TTC TGC TAC TGC GGC CAC GCC GTG TTC CCG ACG CTG TAC ACA TGT ATG AAG CAA AAG TCC CAG TTC CCA AAG ATG CTG GCG ATA TGC TTT GTG CTG TGC ACG CTC AAC TAC GGC TCA ATG GCC GTG CTC GGG TAC CTC ATG TAC GGC GAC GGC GTG CAG TCC CAG GTG ACG CTG AAC CTG CCG GCG GCG AGG CTC AGC TCC AAG ATC GCC ATA TAC ACG ACG CTG GTG AAC CCG CTG ACC AAG TAC GCG CTC ATG GTC ACG CCG ATC GCG ACG GTC ATC GAG GAG AGG ATC GCG GCA GGC CAT GGC TCC GCG GTC CCC GTG GCG GTG AGG ACG CTG CTG GTG CTC AGC ACG GTG GTC GTG GCG ATC GCC TTG CCG TTC TTC GGC TAC CTC ATG GCG CTA GTG GGG TCC TTC CTC AGC GTC GGC GTG TGC ATG CTC CTG CCA TGC GTC TGC TAC CTC AGG ATC TTC GGG GCG CCG TCC GTG ACC GCC ATG GAG GCC GCC GCG ATC TTC GGG ATA CTG GCG TTG GGT GCG CTT GCG GCT GTA ACA GGC ACG TAC TCT TCT GTG ATG CAA ATT ATC CAC CAC TTG 
TRITD2Av1G199310.1              ATG GCC GCT GAC CAG GCA ATC CGG ACG TAC CCG GAC ATC GGC GAG CGC GCC TTC GGC CGC CGG GGA CGC CTG GTC GTG TCC GCC TTC ATG TAC GCC GAG CTC TAC CTC GTC GCC ATC GGC TTC CTC ATC CTC GAC GGC GAC AAC CTC GAC AAG CTT TTC CCC GGC GCC AGC GTT CAC CTG GGG CCC --- GTG TCG CTT GCG GGG AAG CAG CTG TTC GTC GTG CTG GTG GCG CTC ATG GTC GCG CCC ACG ACG TGG CTG CGC AGT CTG GGC GTG CTC GCC TAC GTC TCC GCT GCA GGC GTG TTC GCG TCG GTC GCC ATC GTC CTC AGC GTG CTC TGG GCC GCG GCC GTC GAC GGC GTC GGG TTC TCC GGG CGA GGC ACC CCA TTG CGG CTC ACC GGC CTC CCC ACC GCT CTC GGC CTC TAC ACC TTC TGC TAC TGC ACC CAC GCG GTG TTC CCG ACG CTG TAC ACA TCC ATG AAG CAA AAA TCT CAG TTC CCA AAG ATG CTA GCG ATA TGC TTC GTG CTG TGC ACG CTC AAC TAC GGC TCA ATG GCC GTG CTG GGA TAC CTC ATG TAC GGC GAC GGC GTG CAG TCC CAG GTG ACG CTC AAC CTA CCG GCG GCG AGG CTC AGC TCC AAG ATC GCC ATA TAC ACG ACG GTG GTC ATG CCT TTC TCG AAG TAT GCA CTG GTG GTC ACG CCG ATC GCG GTG GCC ATC GAG GAG AGG TTT GTG GTA GGC GAG GGA GCC GCG GCC TCC GTG GCG GTG AGG ACG CTG CTG GTG CTG AGC ACG GTG GTC GTC GCG ATC GCG CTG CCC TTC TTC GGG TAC CTC ATG GCG CTG GTG GGT TCC CTG CTC AGC GTG TGC GCG TGC ATG CTG CTG CCG TGC CTC TGC TAT GTC AGG ATC TTC GGA GCT ACA TCT CTC ACG GCT TTG GAG ACG GCG TCG ATC GTC GGA ATA CTG GTG TTG GGC TTG CTG GTG GCT ATA ACA GGG ACG TAC TCT TCT CTT GTG CAA ATT ATC CAT GAG TTG 
TRITD2Av1G199330.1              ATG GGC GCG TCG CCG GAC GTG CGC GGC TAC CCG GAC ATC GGC GCG CGC GCC TTC GGG GCC AAG GGC CGC TTC GCC GTC TCG GCC TTC ATG TAC GCC GAG CTC TAC CTC GTC GCC ATC GGC TTC CTC ATA CTG GAG GGG GAC AAC CTC GAC AAG CTG TTC CCG GGC GCC AGC CTC AGC CTC GGC GGC GTG CTC CTG CTC TCC GGC AAG CAC CTC TTC ATC GTG CTC GTC TCC ATC GTC ATC CTG CCC ACC ACG TGG CTC AGG AAC CTG GGC GTG CTC GCC TAC GTG TCG GCC AGC GGC GTG CTC GCG TCG GTC GTG CTG GTC TTC TGC GTG CTC TGG GCC GCG GTG GTT GAC GGC GTC GGC TTT CAG GGG AAA GGC ACC ATG CTC AAC GTC AGC GGC CTA CCC ACC GCG CTC GGA CTC TAC ACT TTC TGC TAC TGC GGC CAC GCC ATA TTC CCG ACA TTG TGC AAT TCC ATG AAG GAA AAG GAC AAG TTC TCC AAG --- --- --- --- --- --- --- --- --- --- --- --- --- --- --- --- --- --- --- --- --- --- --- --- --- --- --- --- --- --- --- --- --- --- --- --- --- --- --- --- --- --- --- --- --- --- --- --- --- --- --- --- --- --- --- --- --- --- --- --- --- --- --- --- --- --- --- --- --- --- --- --- --- --- --- --- --- --- --- --- --- --- --- --- --- --- --- --- --- --- --- --- --- --- --- --- --- --- --- --- --- --- --- --- --- --- --- --- --- --- --- --- --- --- --- --- --- --- --- --- --- --- --- --- --- --- --- --- --- --- --- --- --- --- --- --- --- --- --- --- --- --- --- --- --- --- --- --- --- --- --- --- --- --- --- --- --- --- --- --- --- --- --- --- --- GTA ATC ACT AAT CAA 
TRITD2Bv1G162470.1              ATG GAC GCC GAC CCG GCA ATC CGG ACG TAC CCG GAC ATA GGC CAG CGC GCC TTC GGG TCC CCC GGC CGC CTG CTC GTG TCA TCT TTC CTG TAC GCC GAA GTC TAC CTC GTC GCC GTC GGC TTC CTC ATC CTC GAC GGG GAC AAC CTC GAC AAA CTC TTC CCG GAC TCC AGC CTC GCC CTG GGG CCC --- GTG TCG CTC GCG GGG AAG CAG CTC TTC GTC GTG CTC GTC GCG CTC ATG GTC GCG CCC ACG ACG TGG CTG CGC AGT CTG GGC GTG CTC GCG TAC GTA TCC GCA GCA GGC GTG TTC GCG TCG GTC GTC GTC GTC CTC AGC GTG CTC TGG GTG GCG GCC GTC GAC GGC GTC GGG TTC TCC GGG CGA GGC ACT CCG CTG CGG CTC GCC GGC CTC CCC ACC GCT CTC GGC CTC TAC ACC TTC TGC TAC TGC GGC CAC GCC GTG TTC CCG ACG CTG TAC ACA TGT ATG AAG CAA AAG TCC CAG TTC CCA AAG ATG CTG GCG ATA TGC TTT CTG CTG TGC ACG CTC AAC TAC GGC TCA ATG GCC GTG CTC GGG TAC CTC ATG TAC GGC GAC GGC GTG CAG TCC CAG GTG ACG CTC AAC CTG CCG GCG GCG AGG CTC GGC TCC AAG ATC GCC ATA TAC ACG ACG CTG GTG AAC CCG CTG GCC AAG TAC GCG CTC ATG GTT ACG CCG ATC GCA ACG GTC ATC GAG GAG AGG ATC GCG GTA GGC CAG GGC GCC GCG GTC TCC GTG GCG GTG AGG ACG CTG CTG GTG CTC AGC ACG GTG GTC GTG GCG ATC GCC TTG CCG TTC TTC GGC TAC CTC ATG GCG CTA GTG GGG TCC TTC CTC AGC GTC GGC GTG TGC ATG CTC CTG CCA TGC GTC TGC TAC CTC AGG ATC TTC GGG GCA CCG TCC ATC ACC GCC ATG GAG GCC GCC GCG ATC TTC GGG ATA CTG GCG TTG GGC GCG CTA GCG GCT GTG ACA GGC ACG TAC TCT TCT GTG ATG CAA ATT ATC CAC CAC TTG 
TRITD2Bv1G162500.1              ATG GCC GCT GAC CAG GCA ATC CGG ACG TAC CCG GAC ATC GGT GAG CGC GCC TTC GGC CGC CGG GGA CGC CTG GTC GTG TCC GCC TTC ATG TAC GCC GAG CTC TAC CTC GTC GCC ATT GGC TTC CTC ATC CTC GAC GGC GAC AAC CTC GAC AAG CTT TTC CCC GGC GCC AGC GTT CGC ATG GGG CCC --- GTG TCG CTT GCG GGG AAA CAG CTG TTC GTC GTG CTG GTG GCG CTC ATG GTC GCG CCC ACG ACG TGG CTG CGC AGT CTG GGC GTG CTC GCC TAC GTC TCC GCA GCA GGC GTG TTC GCG TCC GTC GCC ATC GTC CTC AGC GTG CTC TGG GCC GCG GCC GTC GAC GGC GTC GGG TTC TCT GGG CGA GGC ACT CCA TTG CGG CTC GCC GGC CTC CCC ACC GCT CTC GGC CTC TAC ACC TTC TGC TAC TGC ACC CAC GCG GTG TTC CCG ACG CTG TAC ACA TCC ATG AAG CAA AAA TCT CAG TTC CCA AAG ATG CTA GCG ATA TGC TTC GTG CTG TGC ACG CTC AAC TAC GGC TCA ATG GCC GTG CTG GGG TAC CTC ATG TAC GGC GAC AGC GTG CAG TCC CAG GTG ACG CTC AAC CTA CCG GCG GCG AGG CTC AGC TCC AAG ATC GCC ATA TAC ACG ACG GTG GTA ATG CCT TTC TCA AAG TAT GCG CTG GTG GTC ACG CCG ATC GCG GTG GCC ATC GAG GAG AGG TTT GTG GTA GGC GAG GGA GCC GTG GCC TCC GTG GCG GTG AGG ACG CTG CTG GTG CTG AGC ACG GTG GTA GTC GCG ATC GCG TTG CCC TTC TTC GGG TAC CTC ATG GCG CTG GTG GGT TCC CTG CTC AGC GTG TGC GCG TGC ATG CTG CTG CCG TGC CTC TGC TAT GTC AGG ATC TTC GGA GCC ACA TCT CTT ACG GCT TCG GAG ACT GCG GCG ATC ATC GGA ATA CTG ATG TTG GGC TTG CTG GTG GCT ATA ACA GGG ACG TAC TCT TCT CTT GTG CAA ATT ATC CAC GAG TTG 
TRITD2Bv1G162510.1              ATG GGC GCG TCG CCG GAC GTG CGC GGC TAC CCG GAC ATC GGC GCG CTC GCC TTC GGG ACC AAG GGC CGC TTC GCC GTC TCG GCC TTC ATG TAC GCC GAG CTC TAC CTC GTC GCC ATC GGG TTC CTC ATA CTG GAG GGG GAC AAC CTC GAC AAG CTG TTC CCG GGC ACC AGC CTC AGC CTC GGC GGC GTG CTC GTG CTC TCC GGC AAG CAC CTC TTC ATC GTG CTC GTG TCC ATC TTC ATC CTG CCC ACC ACG TGG CTG AGG AAC CTG GGC GTG CTC GCC TAC GTG TCG GCC AGC GGC GTG CTC GCG TCC GTC GTG CTG GTC TTC TGC GTG CTC TGG GCC GCG GTG GTC GAC GGC GTC GGG TTT CAG GGG AAA GGG ACC ATG CTC AAA GTC AGC GGC CTA CCC ACT GCG CTC GGA CTC TAC ACT TTT TGC TAC TGC GGC CAT GCC ATA TTC CCG ACA CTC TGC AAT TCC ATG AAG GAA AAG GAC AAG TTC TCT AAG GTA ATC ACT --- --- --- --- --- --- --- --- --- --- --- --- --- --- --- --- --- --- --- --- --- --- --- --- --- --- --- --- --- --- --- --- --- --- --- --- --- --- --- --- --- --- --- --- --- --- --- --- --- --- --- --- --- --- --- --- --- --- --- --- --- --- --- --- --- --- --- --- --- --- --- --- --- AAT CAA --- --- --- --- --- --- --- --- --- --- --- --- --- --- --- --- --- --- --- --- --- --- --- --- --- --- --- --- --- --- --- --- --- --- --- --- --- --- --- --- --- --- --- --- --- --- --- --- --- --- --- --- --- --- --- --- --- --- --- --- --- --- --- --- --- --- --- --- --- --- --- --- --- --- --- --- --- --- --- --- --- --- --- --- --- --- --- --- --- --- --- --- 
TuG1812G0100000012.01.T02       ATG GGC GCA TCT TCG GAC GTG CTC GGC TAC CCG GAG ATC GGC GCG CTT GCG TTT GGT GCC AAA GGA CGG TTC GCC GTG TCG GCG ATC ATG TAC GTC GAG CTC TAC CTC GTT GCC ATC GGG TTT TTG ATA TTG GAG GGG GAC AAC CTG GAC AAG CTG TTC CCG GGC ACA AGC CTC AAC CTA GGG GCC GGG CTC CTG ATC TCG GGC AAG CAC CTG TTC GTC GTG CTC GCG GGC ATT GTG ATC TTG CCC ACG ACA TGG CTC AGG AAC CTC GGC GTG CTC GCC TAC GTG TCA GCC AGT GGT GTG CTC GCG TCC GTC GTG CTG GTG TTC TGC CTA CTC TGG GCC GCG GTG GTC GAC GGC GTC GGG TTT CAG GGG AAA GGA ACC GTG CTG AAC TTC AGC GGC CTG CCA ACT GCT CTG GGT CTC TAC ATT TTC TGC TAC GGC GGC CAT CCC GTA TTC CCA ACA TTG TGC AAT TCC ATG CAC GAA AAG AAC AAG TTC TCC AAG GTA CTA GTT GTA TGC TTC GTT GTA TCT ACC CTC AAC TTC GGA TCC GTG GCT ATA CTC GGC TAC CTC ATG TAC GGC GAC GAT GTT GAA TCT CAG TTC ACC CTG AAC CTC CCG GAA GGC AAG CTC AGC TCC AAG CTA GCA ATC TAC ACG GCG CTA ATC AAC CCG TTC TCA AAG TAC GCT CTG ATG GTG ACT CCT GTC GCC ACG GCG ATC GAA GAG AAG CTG CTT GCT AGC AAT CAG AGG TTC GTC CAC ATA CTG GTC AGA ACC TTC ATT GTC ATC AGC ACA GTC ATC ATA GCC CTC ACA ATC CCC TTC TTC GCT GAC CTC ATG GCG CTC GTC GGC TCG CTC CTC ATT GTC ATG GCT TCG ATG CTG CTC CCA TGT ATC TGC TAC CTC AAA ATC TTT GGT ACG GCA AGC TGC AGC AGG GCT GAG GTT GCG CTC ATG GTC ATT ATT ATC ATT CTT GGT TCC TTG GTT GCT GCA AGT GGG ACA TAC TTT TCT TTG CAG AAG ATT ATT CAT GAT TTC 
TuG1812G0200000917.01.T02       ATG GGC GCA TCT TCG GAC GTG CTC GGC TAC CCG GAG ATC GGC GCG CTT GCG TTT GGT GCC AAA GGA CGG TTC GCC GTG TCG GCG ATC ATG TAC GTC GAG CTC TAC CTC GTT GCC ATC GGG TTT TTG ATA TTG GAG GGG GAC AAC CTG GAC AAG CTG TTC CCG GGC ACA AGC CTC AAC CTA GGG GCC GGG CTC CTG ATC TCG GGC AAG CAC CTG TTC GTC GTG CTC GCG GGC ATT GTG ATC TTG CCC ACG ACA TGG CTC AGG AAC CTC GGC GTG CTC GCC TAC GTG TCA GCC AGT GGT GTG CTC GCG TCC GTC GTG CTG GTG TTC TGC CTA CTC TGG GCC GCG GTG GTC GAC GGC GTC GGG TTT CAG GGG AAA GGA ACC GTG CTG AAC TTC AGC GGC CTG CCA ACT GCT CTG GGT CTC TAC ATT TTC TGC TAC GGC GGC CAT CCC GTA TTC CCA ACA TTG TGC AAT TCC ATG CAC GAA AAG AAC AAG TTC TCC AAG GTA CTA GTT GTA TGC TTC GTT GTA TCT ACC CTC AAC TTC GGA TCC GTG GCT ATA CTC GGC TAC CTC ATG TAC GGC GAC GAT GTT GAA TCT CAG TTC ACC CTG AAC CTC CCG GAA GGC AAG CTC AGC TCC AAG CTA GCA ATC TAC ACG GCG CTA ATC AAC CCG TTC TCA AAG TAC GCT CTG ATG GTG ACT CCT GTC GCC ACG GCG ATC GAA GAG AAG CTG CTT GCT AGC AAT CAG AGG TTC GTC CAC ATA CTG GTC AGA ACC TTC ATT GTC ATC AGC ACA GTC ATC ATA GCC CTC ACA ATC CCC TTC TTC GCT GAC CTC ATG GCG CTC GTC GGC TCG CTC CTC ATT GTC ATG GCT TCG ATG CTG CTC CCA TGT ATC TGC TAC CTC AAA ATC TTT GGT ACG GCA AGC TGC AGC AGG GCT GAG GTT GCG CTC ATG GTC ATT ATT ATC ATT CTT GGT TCC TTG GTT GCT GCA AGT GGG ACA TAC TTT TCT TTG CAG AAG ATT ATT CAT GAT TTC 
TuG1812G0200003696.01.T01       ATG GGC GCG TCG CCG GAC GTG CGC GGC TAC CCG GAC ATC GGC GCG CGC GCC TTC GGG GCC AAG GGC CGC TTC GCC GTC TCG GCC TTC ATG TAC GCC GAG CTC TAC CTC GTC GCC ATC GGC TTC CTC ATA CTG GAG GGG GAC AAC CTC GAC AAG CTG TTC CCG GGC GCC AGC CTC AGC CTC GGC GGC GTG CTC CTG CTC TCC GGC AAG CAC CTC TTC ATC GTG CTC GTC TCC ATC GTC ATC CTG CCC ACC ACG TGG CTC AGG AAC CTG GGC GTG CTC GCC TAC GTG TCG GCC AGC GGC GTG CTC GCG TCG GTC GTG CTG GTC TTC TGC GTG CTC TGG GCC GCG GTG GTT GAC GGC GTC GGC TTT CAG GGG AAA GGC ACC ATG CTC AAC GTC AGC GGC CTA CCC ACC GCG CTC GGA CTC TAC ACT TTC TGC TAC TGC GGC CAC GCC ATA TTC CCG ACA TTG TGC AAT TCC ATG AAG GAA AAG GAC AAG TTC TCC AAG GTA CTG GTC ATA TGC TTC GTG GCA TGC ACC CTC AAC TAC GGA TCC ATG GCC ATA CTG GGC TAC CTC ATG TAC GGC GAC GAC GTC GAG TCT CAG GTG ACC CTG AAC CTC CCG GAG GGC AAG CTC AGC TCC AAG CTA GCA ATC TAC ACG GCG CTG ATC AAC CCG TTC TCA AAG TAC GCT CTG ATG GTG ACC CCC GTC GCG ACA GCG ATC GAG GAG AAG CTG CTT GCT GGC AAC AAG AGG TCC CTC AAC ATG CTC ATC AGG ACC TTC ATC GTC ATC AGC ACG GTC ATC GTG GCC CTC GCC GTC CCC TTC TTC GGC CAC CTC ATG GCG CTC GTC GGC TCG CTC CTC AGC GTC ATG GCC TCC ATG CTG CTC CCG TGC ATT TGC TAC CTC AAA ATC TTC GGC ACG GCG AGG TGC AGC AGG GCC GAG GTC GCG CTG ATC GTC ATG ATC ATC GTT CTC GGC TCC TTG GTT GCC GCA AGT GGG ACT TAC TCT TCT CTG CAG AAG ATC ATT CAC GAG TTC 
TuG1812S0002919500.01.T01       ATG GCC GCT GAC CAG GCA ATC CGG ACG TAC CCG GAC ATC GGC GAG CGC GCC TTC GGC CGC CGG GGA CGC CTG GTC GTG TCC GCC TTC ATG TAC GCC GAG CTC TAC CTC GTC GCC ATC GGC TTC CTC ATC CTC GAC GGC GAC AAC CTC GAC AAG CTT TTC CCC GGC GCC AGC GTT CAC CTG GGG CCC --- GTG TCG CTT GCG GGG AAG CAG CTG TTC GTC GTG CTG GTG GCG CTC ATG GTC GCG CCC ACG ACG TGG CTG CGC AGT CTG GGC GTG CTC GCC TAC GTC TCC GCT GCA GGC GTG TTC GCG TCG GTC GCC ATC GTC CTC AGC GTG CTC TGG GCC GCG GCC GTC GAC GGC GTC GGG TTC TCC GGG CGA GGC ACC CCA TTG CGG CTC ACC GGC CTC CCC ACC GCT CTC GGC CTC TAC ACC TTC TGC TAC TGC ACC CAC GCG GTG TTC CCG ACG CTG TAC ACA TCC ATG AAG CAA AAA TCT CAG TTC CCA AAG ATG CTA GCG ATA TGC TTC GTG CTG TGC ACG CTC AAC TAC GGC TCA ATG GCC GTG CTG GGA TAC CTC ATG TAC GGC GAC GGC GTG CAG TCC CAG GTG ACG CTC AAC CTA CCG GCG GCG AGG CTC AGC TCC AAG ATC GCC ATA TAC ACG ACG GTG GTC ATG CCT TTC TCG AAG TAT GCA CTG GTG GTC ACG CCG ATC GCG GTG GCC ATC GAG GAG AGG TTT GTG GTA GGC GAT GGA GCC GCG GCC TCC GTG GCG GTG AGG ACG CTG CTG GTG CTG AGC ACG GTG GTC GTC GCG ATC GCG CTG CCC TTC TTC GGG TAC CTC ATG GCG CTG GTG GGT TCC CTG CTC AGC GTG TGC GCG TGC ATG CTG CTG CCG TGC CTC TGC TAT GTC AGG ATC TTC GGA GCT ACA TCT CTC ACG GCT TTG GAG ACG GCG TCG ATC GTC GGA ATA CTG GTG TTG GGC TTG CTG GTG GCT ATA ACA GGG ACG TAC TCT TCT CTT GTG CAA ATT ATC CAT GAG TTG 
TVU14178.1                      ATG GCC GCC GAC CCG TCC ATC AAG ACG TAC CCG GAC ATC GGC GAG CGC GCG TTC GGC CGC GGC GGC CGC CTG CTC GTG TCC TAT TTC ATG TAT GCC GAG CTC TAC CTG GTC GCC ATC GGC TTC CTC ATC CTC GAC GGC GAC AAC CTC GAC AAG CTC TTC CCG GGC GCC GCC GTG CGC CTG GGC CCC --- GTC ACG CTG GCC GGG AAG CGG CTG TTC GTG GTG CTC GTG GCG GTC GCG GTC GCG CCG ACC ACG TGG CTC CGC GGC CTC GGC GTG CTC GCG TAC GTC TCC GCC ACG GGC GTG TTC GCG TCG CTC GTC ATC GTG CTC AGC GTG CTC TGG GCC GCG GCC GTC GAC GGC GTC GGG TTC GAA GGG CGA GAC ACG GCG CTG CGG CCG GCG GGG CTC CCC ACG GCG CTC GGG CTG TAC ACC TTC TGC TAC TGC GGC CAC GCC GTG TTC CCG ACG CTC TAT ACC TCC ATG AAG GAC AAG TCT CGA TTT CCA AAG ATG CTG GCG ATA TGC TTC GTG TTG TGC ACG CTC AAC TAC GGG TCG ATG GCG GTG CTG GGC TAC CTC ATG TAC GGC GAC GGC GTG CAG TCG CAG GTG ACG CTG AAC CTG CCC GCG GCG AGG CTG AGC TCC AAG GTG GCC ATC TTC ACG ACG CTG GTC AAC CCC TTC TCC AAG TAC GCG CTG GTG GTG ACG CCG ATC GCC GCG GCC ATC GAG GAC AGG ATC GCC CGC GGC GCC GCC TCC TCG GCG GCG GTG GCG GTG CGG ACG CTG CTG GTG CTC AGC ACG GTG GCC GTG GCG CTG GCC GTG CCC TTC TTC GGG TAC CTC ATG GCG CTG GTG GGG TCG CTG CTC AGC GTC GGC GCG TCC ATG CTG CTC CCC TGC GCA TGC TAC GTC CGG CTC TTC GGC CCG CCG CGC --- CGC GCC GCT GAG GCC GCG GCG GTC GTG GCC ATC GTG GCG ATG GGG TCG CTG GTG GTG GTC ACC GGG ACG TAC GAT TCG CTC GTG AAG ATT GTC CGC GAG CTC 
TVU14179.1                      ATG TCC GCG TCA CCA TCC GTG CGG GGC TAC CCG GAC ATC GGC GCG CTC GCG TTC GGC CGC GCC GGC CGC ATC GCC GCG TCG GCG TTC CTC TAC GCC GAG CTC TAC CTC GTC GCC ATC GGC TTC CTC ATC CTC GAG GGG GAC AAC CTC GAC AAG CTC TTC CCG GGC ACC ACC CTC AGC CTC GGC AAC CTC ATC GTC GTC TCC GGG AAG CCG CTC TTC GTC GTG CTC GTC GCG CTC GTC ATC CTG CCC ACC ACC TGG CTC CGC AGC CTC GCC GTG CTC GCG TAC GTC TCC GCC AGC GGC GTG CTC GCG TCG GCC GTC GTC GTC TTC TGC GTG CTG TGG ACC GCG GTG GTT GAC GGC GTC GGG TTC CAC GGC AAA GGG AGG ATG ATC AAT GTC AGT GGA TTG CCC ATT GCA CTC GGA CTG TAC ACC TTC TGC TAC TGC GGC CAC GCC ATT TTC CCG ACA CTC TGC AAC TCC ATG AAG GAG AAG AAA AAG TTC TCC AGG GTG CTG GTC ATC TGC TTC ACC GCA TGC ACT CTG AAC TAC GGA TCC ATG GCG ATT CTC GGC TAC CTC ATG TAC GGC GAC GAC GTC AAA TCC CAA GTG ACA CTG AAC CTG CCT GAG GGA AAG ATC AGC TCA AAA TTA GCC ATC TAC ACG ACC CTG ATC AAC CCG TTC TCC AAG TAC GCC CTG ATG GTG TCG CCG ATC GCG ATG GCC GTC GAG GAG AGG CTG GCC GGC GGC AGC AAG AGG TCC GTC AAC ATC CTG GTG AGG ACG CTG ATC GTC GTG AGC ACG GTC GTC GTC GCG CTC ACG GTC CCC TTC TTC GGC CAC CTC ATG GCG CTC GTC GGC TCG CTC CTC AGC GTC ATG GCC TCG ATG CTG CTC CCC TGC ATC TTC TAC CTC AAG ATC TTC GGC ACG ACG CGC TGC GGC AAG GCG GAG GTC GCG CTG ATC GCC GCG ATC ATC GTT CTT GGC TCC CTC GTT GCT GCA ACA GGG ACC TAC TCT TCT CTG AAG AAT ATT CTT CAC GAG TTC 
TVU14240.1                      ATG GCC GCC GAC CCG TCC ATC AAG ACG TAC CCG GAC ATC GGC GAG CGC GCG CTC GGC CGC GGC GGC CGC CTG CTC GTG TCC TAT TTC ATG TAT GCC GAG CTC TAC CTG GTC GCC ATC GGC TTC CTC ATC CTC GAC GGC GAC AAC CTC GAC AAG CTG TTC CCG GGC GCC GCC GTG CGC CTG GGC CCC --- GTC ACG CTG GCC GGG AAG CGG CTG TTC GTG GTG CTC GTG GCG CTC GCC GTC GCG CCC ACG ACG TGG CTC CGC GGC CTC GGC GTG CTC GCG TAC GTC TCC GCC ACG GGC GTG TTC GCG TCG CTC GTC ATC GTG CTC AGC GTG CTC TGG GCC GCG GCC GTT GAT GGT GTG GGG TTC GAA GGG CGA GGG ACG GCG CTA AGG CCG GCG GGG CTC CCC ACG GCG CTC GGG TTG TAC ACC TTC TGT TAC TGC GGC CAC GCC GTG TTC CCG ACG CTC TAC ACC TCC ATG AAG GAC AAG TCT CGG TTC CCG AAG ATG CTG GCG ACA TGC TTT GTG ATG TGC ACG CTC AAC TAC GGG TCG ATG GCG GTG CTG GGG TAC CTC ATG TAC GGC GAC GGC GTG GAG TCG CAG GTG ACG CTG AAC CTG CCC GCG GCG AGG CTG AGC TCC AAG GTG GCC ATC TTC ACG ACG CTG GTC AAC CCC TTC TCC AAG TAC GCG CTG GTG GTG ACG CCG ATC GCC GCG GCC ATC GAG GAC AGG ATC GCC CGC GGC GCC TCC GTC CCG GCG GCG GTG GCG GTG CGG ACG CTG CTG GTG CTC AGC ACG GTG GCC GTG GCG CTG GCC GTG CCC TTC TTC GGG TAC CTC ATG GCG CTG GTA GGG TCG CTG CTC AGC GTC GGC GCG TCC ATG CTT CTG CCC TGC GCG TGC TAC GTC CGG CTC TTC GGC ACG CCG CGC --- CGC GCC GCC GAG GCC GCG GCG GTC GTG GCC ATC GTC GCG CTG GGA TCG CTG GTG GTG GTC GCC GGG ACG TAC GAC TCG CTC GTG AAG ATT GTC CGC GAG CTC 
TVU14241.1                      ATG TCC GCG TCA CCA TCC GTG CGG GGC TAC CCG GAC ATC GGC GCG CTC GCG TTC GGC CGC GCC GGC CGC ATC GCC GCG TCG GCG TTC CTC TAC GCC GAG CTC TAC CTC GTC GCC ATC GGC TTC CTC ATC CTC GAG GGG GAC AAC CTC GAC AAG CTC TTC CCG GGC ACC ACC CTC AGC CTC GGC AAC CTC ATC GTC GTC TCC GGG AAG CCG CTC TTC GTC GTG CTC GTC GCG CTC GTC ATC CTG CCC ACC ACC TGG CTC CGC AGC CTC GCC GTG CTC GCG TAC GTC TCC GCC AGC GGC GTG CTC GCG TCG GCC GTC GTC GTC TTC TGC GTG CTG TGG ACC GCG GTG GTT GAC GGC GTC GGG TTC CAC GGC AAA GGG AGG ATG ATC AAT GTC AGT GGA TTG CCC ATT GCA CTC GGA CTG TAC ACC TTC TGC TAC TGC GGC CAC GCC ATT TTC CCG ACA CTC TGC AAC TCC ATG AAG GAG AAG AAA AAG TTC TCC AGG GTG CTG GTC ATC TGC TTC ACC GCA TGC ACT CTG AAC TAC GGA TCC ATG GCG ATT CTC GGC TAC CTC ATG TAC GGC GAC GAC GTC AAA TCC CAA GTG ACA CTG AAC CTG CCT GAG GGA AAG ATC AGC TCA AAA TTA GCC ATC TAC ACG ACC CTG ATC AAC CCG TTC TCC AAG TAC GCC CTG ATG GTG TCG CCG ATC GCG ATG GCC GTC GAG GAG AGG CTG GCC GGC GGC AGC AAG AGG TCC GTC AAC ATC CTG GTG AGG ACG CTG ATC GTC GTG AGC ACG GTC GTC GTC GCG CTC ACG GTC CCC TTC TTC GGC CAC CTC ATG GCG CTC GTC GGC TCG CTC CTC AGC GTC ATG GCC TCG ATG CTG CTC CCC TGC ATC TTC TAC CTC AAG ATC TTC GGC ACG ACG CGC TGC GGC AAG GCG GAG GTC GCG CTG ATC GCC GCG ATC ATC GTT CTT GGC TCC CTC GTT GCT GCA ACA GGG ACC TAC TCT TCT CTG AAG AAT ATT CTT CAC GAG TTC 
Zm00001d003422_T001             ATG GAC GCG TCC CCA GCC GTG CGC GGG TAC CCG GAC ATC GGC GCC CTG GCG TTC GGG CGC GGC GGC CGC CTC GCC GCG TCC GCG TTC CTC TAC GCC GAG CTC TAC CTC GTC GCC ATC GGC TTC CTC ATC CTG GAG GGG GAC AAC CTG GAC AAG CTG TTC CCG GGC ACC AGC CTC AGC CTC GGC CTC GCC CTC GTG GTC TCC GGG AAG CAG CTC TTC GTC GTC CTC GTC GCC CTC GTC ATC CTG CCC ACC ACG TGG CTC CGG AGC CTC GGC GTG CTC GCC TAC GTG TCC GCC AGC GGC GTG CTC GCG TCG GCC GTC GTC GTC GTC TGC GTG CTG TGG ACC GCG CTG GCC GAC GGC GTC GGC TTC CGG GCC AGG GGG AGG ATG CTC AAC GTC AGC GGC CTC CCC ACT GCT CTC GGC CTC TAC ACC TTC TGC TAC TGC GGC CAT GCC ATC TTC CCA ACG CTC TGC ATC TCC ATG AAA GAA AAG AAA AGG TTC TCC AGG GTG CTT GTG ATA TGC TTC GCC GCA TGC ACT CTC AAC TAC GCA TCC ATG GCG ATC CTC GGC TAC CTC ATG TAC GGC GAC GAC GTC AAG TCC CAG GTG ACG CTG AAC CTG CCC GAG GGC AAG GTC GTC TCG AAG CTA GCG ATC TAC ACC ACG CTG ATC AAC CCC TTC TCC AAG TAC GCC CTG ATG GTG ACG CCG CTC TCA ACG GCA GTG GAG GAG AAG CTG CTC GCC GGC AGT AGT AGG TCC GTC AGC GTG CTG GTC AGG ACT CTG CTG GTC GTC ACC ACG GTC GTC GTC GCG CTC GCG GTG CCC TTC TTC GGC CAC CTG ATG GCG CTC GTC GGC TCG CTG CTC AGC GTC ATG GCC TCG ATG CTG CTC CCC TGC ATC TTC TAC CTC AAG ATC TTT GGC GCG GCG CGC TGC GGC AGG GCG GAA GTC GCG CTT GTC GCC ACC ATT ATT GTT CTG GGT TCC GTG GTT CTT GCG ACT GGG ACG TAC GCC TCT GTG AAG AAG ATT GTT CAG GAT TAC 


Printing out site pattern counts


        64       1002  P

Horvu_13821_1H01G536500.1        AAA AAA AAA AAA AAC AAC AAC AAC AAC AAC AAG AAG AAG AAG AAG AAG AAG AAG AAG AAG AAT AAT ACA ACA ACA ACA ACC ACC ACC ACC ACG ACG ACG ACG ACG ACG ACT ACT AGA AGC AGC AGC AGC AGC AGC AGC AGC AGC AGG AGG AGG AGT AGT AGT ATA ATA ATA ATA ATC ATC ATC ATC ATC ATC ATC ATC ATC ATC ATC ATC ATC ATC ATC ATG ATG ATG ATG ATG ATG ATG ATG ATG ATG ATG ATG ATT ATT ATT ATT ATT ATT CAC CAC CAC CAG CAG CAG CAT CAT CCA CCA CCC CCC CCC CCG CCG CCG CCG CCG CCG CCT CGC CGG CTA CTA CTA CTA CTA CTA CTA CTA CTC CTC CTC CTC CTC CTC CTC CTC CTC CTC CTC CTC CTC CTC CTC CTC CTC CTC CTC CTC CTC CTG CTG CTG CTG CTG CTG CTG CTG CTG CTG CTG CTG CTG CTT CTT CTT CTT CTT GAA GAA GAA GAA GAC GAC GAC GAC GAC GAC GAG GAG GAG GAG GAG GAG GAT GCA GCA GCA GCA GCA GCC GCC GCC GCC GCC GCC GCC GCC GCC GCG GCG GCG GCG GCG GCG GCG GCT GCT GCT GCT GCT GCT GCT GCT GGA GGA GGC GGC GGC GGC GGC GGC GGC GGC GGC GGC GGC GGC GGC GGG GGG GGG GGG GGG GGG GGG GGG GGG GGG GGG GGT GGT GTA GTA GTA GTC GTC GTC GTC GTC GTC GTC GTC GTC GTC GTC GTC GTG GTG GTG GTG GTG GTG GTG GTG GTG GTG GTG GTG GTG GTT GTT GTT GTT GTT GTT TAC TAC TAC TAC TAC TAC TAC TAC TAC TAC TAC TAT TCA TCC TCC TCC TCC TCC TCC TCC TCG TCG TCG TCG TCG TCG TCG TCT TCT TCT TCT TGC TGC TGC TGC TGC TGC TGG TGG TGT TTC TTC TTC TTC TTC TTC TTC TTC TTC TTC TTC TTC TTC TTC TTC TTC TTG TTG TTG TTG TTG TTT TTT TTT TTT TTT
LOC_Os04g38680.1                 AAG AAG AAG AGG AAC AAC AAC AAC AAT AGC AAG AAG AAG AAG AAG AAG AAG AAG AAG CAG AAC AAC ACC ACG ACG ACG ACA ACC ACT AGG ACG ACG ACG ACG ACG CTG ACC ACT AGG AGC AGC AGC CGA GCC GCC GGC GGC GGC AGG AGG AGG ACG AGC AGT ATA ATA ATA ATC AGC ATC ATC ATC ATC ATC ATC ATC ATC ATC ATC GTC GTG GTG TTC ATC ATG ATG ATG ATG ATG ATG ATG CTC GCG GTC GTG ATC ATC ATT GTC GTG TTC AAC CAC CAG AAG AAG CAG CAT TAT CCC CCC CCC CCG GCC CCG CCG CCG CCG CCG CCT CCG CGG CGG CTC CTG CTG CTG CTG CTG GTC GTG ATC CTC CTC CTC CTC CTC CTC CTC CTC CTC CTC CTC CTC CTC CTG CTG CTG CTG CTG GTC GTC CTG CTG CTG CTG CTG CTG CTG CTG CTG CTG CTT GTG GTG ACC CTC CTC CTC GTC AAA GAA GAG GAG GAC GAC GAC GAC GAG GCC GAC GAC GAG GAG GAG GAG CAC ACG GCG GCG GCG GCG GCC GCC GCC GCC GCC GCG GCG GGC GGG ACG CTG GCG GCG GCG GCG GCG GCC GCC GCC GCC GCC GCC GCT GGC GGA GGA GAC GCC GGC GGC GGC GGC GGC GGC GGC GGG GGT GGT TGC --- GGC GGC GGC GGG GGG GGG GGG GGG GGG GGT GGC GGT ATA GCG GTA GCC GCC GTC GTC GTC GTC GTC GTC GTG GTG GTG TTC ATG GCG GTC GTG GTG GTG GTG GTG GTG GTG GTG GTG GTT ACC GTC GTC GTC GTC GTT TAC TAC TAC TAC TAC TAC TAC TAC TAC TAC TAC TAC TCC GCC TCC TCC TCC TCC TCG TCG GTC TCC TCC TCG TCG TCG TCG TCT TCT TCT TGC TGC TGC TGC TGC TGC TGC TGG TGG TGC CTC GTC TAC TCC TTC TTC TTC TTC TTC TTC TTC TTC TTC TTC TTC TTT CTC CTG CTG CTG TTG CTC CTC TTC TTC TTC
Horvu_13821_2H01G457500.1        AAA AAA AAG AAG AAC AAC AAC AAC AAC AAC AAG AAG AAG AAG AAG AAG AAG AAG AAG AAG AAC AAT ACC ACA ACC ACT ACC ACA ACC ACC ACA ACC ACC ACG ACG ACG ACC ACT AGG AGC AGC AGC AGG AGC GGC AGC GGC GGC AGG AGG AGG AGT AGC AGC ATA ATA ATA GTG AGC ATC ATC ATC ATC ATC ATC ATC ATC ATC ATC ATC ATC CTC TTC ATC ATG ATG ATG ATG ATG ATG ATG ATG ATG CTC ATG ATC ATC ATC ATC ATT ATT AAT CAG CAC AAG CAG CAG CAT CAC CCG CCG CCC CCC GCC CCA CCG CCG CCG CCG CCT CCC CGC CGC CTC CTA CTA CTG CTG CTG CTC GTG CTC CTC CTC CTC CTC CTC CTC CTC CTC CTC CTC CTC CTG TTG CTC CTC CTC CTG CTG CTC CTC CTA CTC CTC CTG CTG CTG CTG CTG CTG CTG CTC CTG GTG ACT CTC CTC CTC GTC GAG GAA GAA GAG GAC GAC GAC GAC GAG GAC GAC GAC GAG GAG GAG GAG CAC GCG GCA GCA GCC GCG GCC GCC GCC GCC GCC GCC GCG GGC GGC GCG GCG GCC GCG GCG GCG GCG GCC GCC GCC GCG GCT GCT GCG GCT GGA GGC GAC GGC GGA GGC GGC GGC GGC GGC GGC GGC GGC GGC TGC GTG GGC GGC GGC GGG GGG GGG GGG GGG GGG GGG GGC GGC ATA GCA GTA GCC GTC CTC GTC GTC GTC GTC GTG GTC GTC GTG GTC ATG GCG GTG GTC GTC GTC GTG GTG GTG GTG GTG GTG GTG GTC GTC GTC GTC GTT GTT TAC TAC TAC TAC TAC TAC TAC TAC TAC TAC TAC TAC TCA TCC TCA TCC TCC TCC TCC TCC GTC TCA TCC TCG TCG TCG TCG TCT TCT TCT TGC TGC TGC TGC TGC TGC TGT TGG TGG TGC TTC GTC TAC TCC TTC TTC TTC TTC TTC TTC TTC TTC TTC TTC TTT TTC TTG CTG TTG TTG TTG CTT TTC TTC TTC TTT
Horvu_13821_2H01G457300.1        AGA CGA CCG AAG AAC AAC AAC ATG CAG AGT AAA AAA AAG AAG AAG AGG AGG CAA CAG AAG GAG ACA GCC ACG GCG ACA ACA ACG ACT ACG GCG ACG ACG ACG ACG GCT ACG ACC AGG AGC AGC AGC TCT CGC GCC ACG GGC GGC CGC GCC GCT ACA GCA ACC ATC GTG GTG GTG AGT ATA ATC ATC ATC ATC CTC CTC GCG GTT GTT GTC CTC CTT TTC ATC ATG ATG ATG ATG CCA GTG TGC ATG GGA CTG GTG ATA CTG ATT CTC ATG ATC TCC TCT CAG GGA ATG CAG CAC CAC CCG CCG CCC CCC GCG CCG CAG CCC CCG CCG CCC CCG CGG CGC GTC ATC CTC CTA CTC GTG CTG GTG CTC ATC CTA CTC CTC CTC CTC CTC CTG CTG CTT TTC CTT CTG CTC CTC CTG CTG GCA CTC CTG CGC CTG TTG CTC CTC CTC CTT CTT GCG TTT CTC ATC TCG ACC CTC GTG TTG GCG CAG CAA GAG GCG AGC GAC GAC TCT GAG GCA GAC GAC GAG GAG GAG GAT TAC ACA ATA GCC GCC GCT CGC GCA GCC GCC GCC GCC GCG GGG CCC ACG GCG GCC GAG GCG GCG GCT GCG GTA GTC GCG GCG GCT GCT TTG GGC GCG GAC GGG GGC GGA GGA GGC GGC GGC GGT GGG ACC ACG TGC --- GGC GGG GGG GCC GGC GGC GGG GGG GGG GGG GGC GGC ATA CTG ATG GCC ATG GTC GTC GTC GTG GTG ATC GTG TTG TTG GTT ATG GCC GCC GTC GTG GTG GCC GTA GTC GTC GTG GTG ATC ACT ATG GTC GTG GTG GTG TAC TAC TAC TAC TAC TAC TAC TAC TAT TAT TAT TAC TCG GCG CCA GCG TCA TCC TCC TTG GTG TGC TCG GAC TCC TCC TCC TCC TCT TCT TGC AGC TAC TGC TGC TGC CTC TGG TGG TGC CTG CTC TAC GCG CTC TTC TTC TTC TTC TTC TTC TTC TTC TTC TTG TTG CTC GCG CTC CTG CTG GTG CTG TTC TTC TTC
Horvu_13821_2H01G457000.1        AGG CGA CCC AAG AAC AAC AAC AAC CGG AGC AAG AAG AAA AAG AGG AAG AGG CAA CAG AAG CAG ACA TCC ACG GCC ACG ACG ACG ACG ACT ACG ACC ACG ACA ACG GCG ACG ACC AGG AGC AGC GGC TCG GCC GAC ACC GAC GGG CGC TCC GCT ACT GCA GCC ATC GTG GTG GTG AGC ATA ATA ATC GTC GTC CTG GTC GTG GTC GTG GTC GTC CTC TTC ATC ATG ATG ATG ATG CCG ATG GGC CTG GGG CTC GTG ATA CTG ATT CTC GCG ATC CCA TCC CAG GGC ATG CAG CAC CAC CCA CCG CCG CCC GCG CCG CCG CCG CCG CCG CCC CCG CGG CGC CTC ATC CTC CTG CTC CTG CTG GTG CTC GTC CTG CTC CTC CTC CTC CTC CTA CTG GTC TTC CTG CTT CTC CTC TTT CTG GCC CTC CTC CGC CTG CTG CTC CTC CTG CTC GTG GCC ATC CTC GTC TCG ACC GTG GTG TTG GCG CAG CAA GAG GCG GGC GAC GAC TCC CAC GCA GAC GAC GAA GAG GAG GAC TAC CCG ATA GCC TCT GCC CCG GCG GCC GCC GCG GTG GCG GGC CCC ACG GGC GCC CAG GCG GCG GCG GCG GTA CTC GTC GCG GCT GCA ATG GGC GCG GAC GGC GGC GGC GGG GGC GGC GGC GGG GGG GGC ACG TGC --- GGC GGG GGG GGC GGC GGG GGG GGG GGG GGC GGC GGC ATA CTG ATG GCC TTC GTC GTC GTC GTG GTG ATC GTG TTG GTG GTC ATG GTA GTC GTC GTG GTG GCC GTG GTC GTC GCG GTG ATC GCC ATT GTC GTG GTG GTG TAC TAC TAC TAC TAC TAC TAC TAC TAC TAC TAC TAC GCC GCG CCA GCG TCA TGT TCC GCG GTC TCC TCG GAC TCC TCC TCG TCC TCC TCT TGC AGC TAC TGC TGC TGC ATG TGG TGG TGC CTG CTC TAC GCG CTC TTC TTC TTC TTC TTC TTC TTC TTC TTT TTG TTG CTC GCG CTC CTC CTT GCG CTG TTC TTC TTC
Aco001103.1                      AAG AGA TTG AAG AAC AAC AAT AAT AAC AGT AAG AAG AAG AAG AAG AAG AGA GAG AAG AAG AAC ACT ACT ACG ACC ACT ACT AGC ACT AGG ACT ACT ACT ACC ACC GCG GCC ACC CGA AGC AGC AAG CAA ATC AAA CGG GAC GTC CGG AGA AAG ACC GGA AGC ATA ATT GTG ATA AGC ATA ATC ATA ATC ATC TTG ATA ATT ATC ATC GTC GTT ATC TTC ATC ATG ATG ATG ATG TTC ATG ATA ATG GGG CTT CTG ATT GTG ATT CTT TTG ATT ACG GGT CAG AAG AAG CAA CAT CTT CCC CCG CCG CCG GCC CCG CCG CCC CCG CCT CCG CCG CGA AGG ATC GTA CTG TTA TTG CTA GTC GTG CTT TTA CTC CTA CTC CTC CTT CTT CTC CTG CTT CTT CTC TTG CTG CTT TTA CTG CTC CTT CTA TTC TTG TTG CTA TTG TTG TTG CTG TTG TTG CTA GTT AGC ACA CTG GTC ACG CTG AAC GAT GAA ACA AGT GAC GAT AGT CAA AGA GAC GAT GAA GAG GAG GAG TCG TCA ATA GCA GTC GCC TAC GCC GCA GCG GCT GCT GCA GGC ACT ACA GTA GCA GAG GCC GCG GCG GCC ACG TTC GTG GCC GCT GCT GTC GGA GGA GAC AGC GGG GGA GGC AGT GGC GGG GGC AGT GGC ACC GGC --- GGC GGA GGC GGG GGG GGC GAA GGA GGT GGT GGG GGT CTA ACA GTG TTG TCG CCT GTT GTT ATC GTT GTC GTG ATC GTG GTT ATG GCA ATT GTG ATT GTG ACG GTG ATT GTC ATG GTT ATC CTA ATA GTC ATT GTA GTT TAC TAC TAC TAC TAC TAC TAC TAT TAC TAT TAT TAC TCC GCG TCA GCG TCG TCG TCG ACT GTT TCT TCA GAC TCA TCG TCG TCT TCG GCT TGC TCC TGC TGC TGC TGT GTT TGG TGG TGT CTC TTG TAC TCT TTC TTC TTC TTC TTC TTC TTT TTT TTT TTT TTC CTC CTA TTG TTG ATG TTG ATC ATA TTC TTT TTC
Aco001105.1                      AAG AGA TCG AAG AAC AAC AAT AAT AAC AGT AAG AAG AAG AAG AAG AAG AGA GAG AAG AAG AAC ACT ACT ACG ACC ACT ACT AGC ACT AGG ACT ACT ACT ACC ACC GCG GCC ACC CGA AGC AGC AGG CAA ACC AAC CGG GAC GTC CGG AGA AAG ACC GGA AGC ATA ATT GTG ATA AGC ATA ATC ATA ATC ATC TTG ATA ATT ATC ATC GTC GTT ATC TTC ATC ATG ATG ATG ATG TTC ATG ATA ATG GGG CTT CTG ATT GTG ATT CTT TTG ATT ATG GGT CAG AAG AAG CAA CAC CAT CCC CCG CCA CCG GCT CCG CCG CCC CCG CCT CCG CCG CGA AGG ATC GTA CTG TTG TTG CTA GTC GTG CTT TTA CTC CTA CTC CTC CTT CTT CTC CTG CTT CTT CTC TTG CTG CTT TTA CTG CTC CTT CTA TTC TTG TCC CTA TTG TTG TTG TTG TTG TTG CTG GTT AGC ACA CTC GTC ACG CTG AAC GAT GAA ACA AGT GAC GAT AGT CAA AGA GAC GAT GAA GAG GAG GAG TCG TCA GTA GCA ATC GCC TAC GCC GCA GCG GCT GCC GCA GGC ACC ACA GTA GCA GAG GCC GCG GCG GCC ACG TTC GTG GCC GCT GCT GTC GGC GGA GAC GGC GGG GGA GGG GGT GGC GGG GGC AGT GGC ACC TGC --- GGC GGA GGC GGG GGG GGC GAA GGA GGT GGC GGG GGT CTA ACA GTG TTG TCG CCT GTT GTT ATC GTT GTC GTG ATC GTG GTT ATG GCA ATT GTG ATT GTG ACG GTG ATT GTC ATG GTT ATC CTA ATA GTC ATT GTA GTT TAC TAC TAC TAC TAC TAC TAT TAT TAC TAT TAT TAC TCC GCG TCA GCG TCG TCG TCG TCT GTC TCT TCG GAC TCA TCG TCG TCT TCT TCT TGC TCC TGC TGC TGC TGT GTT TGG TGG TGT CTC TTG TAC TCT TTC TTC TTC TTC TTC TTC TTC TTT TTT TTT TTC TTC CTA TTG TTG ATG TTG ATC ATC TTC TTT TTC
AET2Gv20735600.1                 --- AGA CCC AAG --- AAC --- --- CGG AGT AAG AAG AAG --- --- --- --- --- CAG AAG --- ACA TCC ACG --- --- --- --- TGC ACT --- ACG ACG --- --- --- --- ACC --- --- --- AGC --- GCC GAC --- GGC --- CGC --- --- --- GCA GCC ATC --- GTG --- --- --- ATA --- --- GTC --- --- --- GTC --- GTC --- CTC TTC --- --- --- --- ATG CCG --- --- CTG --- --- --- --- --- --- CTC --- --- --- TCC CAG --- --- --- CAC --- --- CCG --- CCC GCC --- CCG CCG CCG --- CCC --- CGG CGC --- --- CTC CTC --- --- CTG GTG --- --- --- --- --- CTC --- CTC --- --- GTC TTC CTG --- CTC CTG --- CTG --- --- CTC CGC CTT CTG CTC CTC --- CTC --- --- --- CTC GTC TCG ACC GTC GTG --- GCC --- CAA --- --- --- GAC GAC TCC --- GCA GAC GAC --- --- GAG GAC --- --- --- --- TCT GCC TCC GCA --- GCC GCG GTG --- --- CCC --- --- GCC CAG GCG --- GCG --- --- CTC --- --- --- GCT --- --- --- --- GGC GGG GGC --- GGC --- GGC --- GGG GGC ACG TGC --- GGC GGG --- GGC GGC GGC GGG GGG GGG --- GGC --- TCA ATA GTA GCC --- --- GTC TTG --- --- --- --- --- --- GTC --- --- GTC GTC TCG GTG GCC GTG --- GTC GTG GTG ATC --- ATG GTC --- --- --- --- --- --- TAC TAC TAC TAC TAC --- --- TAC --- --- GCG CCA GCG --- TGT --- --- GTC --- TCG GAC --- TCC TCG --- --- --- TGC AGC TAC --- GCC TGC --- TGG TGG --- --- CTC --- --- CTC --- --- TTC TTC TTC --- TTC TTC TCA --- --- CTG GCG CTC --- --- --- CTG TTC TTC TTC
AET2Gv20736300.1                 --- AAA AAG AAG AGG AAC --- --- AAT AAC AAG AAG AAG --- --- --- --- --- AAG AAG --- AAT ACC ACA --- --- --- --- ATT ACC --- ACC ACG --- --- --- --- ACT --- --- --- AGC --- AGC GGC --- GGC --- AGG --- --- --- AGC AGC ATA --- ATA --- --- --- ATC --- --- ATC --- --- --- ATC --- ATC --- CTC TTC --- --- --- --- ATG ATG --- --- ATG --- --- --- --- --- --- ATC --- --- --- CAG CAC --- --- --- CAT --- --- CCG --- CCC GCC --- CCG CCG CCG --- CCT --- CGC CGC --- --- CTA --- --- --- CTC GTG --- --- --- --- --- CTC --- CTC --- --- CTC CTC CTG --- CTC CTC --- CTG --- GAC CTC CTC CTC CTC CTG CTG --- CTG --- --- --- CTC CTG GTC ACT CTC CTC --- --- --- GAA --- --- --- GAC GAC GAC --- GAC GAC GAC --- --- GAG GAG --- --- --- --- GCC GCG GCC GCC --- GCC GCC GCC --- --- GGC --- --- GCC GCG GCG --- GCC --- --- GCC --- --- --- GCG --- --- --- --- GGC GGC GGC --- GGC --- GGC --- GGC GGC GGC TGC GTG GGC GGC --- GGG GGC GGG GGG GGG GGG --- GGG --- --- --- --- GCC --- --- GTC GTC --- --- --- --- --- --- GTC --- --- GTG GTC --- GTC GTG GTG --- GTG GTG GTG GTG --- TTC GTC --- --- --- --- --- --- TAC TAC TAC TAC TAC --- --- TAC --- --- TCC TCC TCC --- TCC --- --- GTG --- TCC TCG --- TCG TCG --- --- --- TGC TGC TGC --- --- TGC --- TGG TGG --- --- GTC TAC --- TTC --- --- TTC TTC TTC --- TTC TTC --- --- --- TTG CTG CTC --- --- --- TTC TTC TTC TTT
Bhyb26.D05G134200.1              AAG AAG AAA AAG AAC AAC AAC AAC AAT AAC AAG AAG AAG AAG AAG AGG AGG AAG AAG AAG AAC AAC ACC ACG ACG ACT ACC ACC ACC ACC ACA ACC ACG ACG ACG CTG ACC ACT AGG AGC AGC AGC AGG AGA GGC AGC GGC GGC AGG AGG AGG AGC AGC CGT ATC ATA ATA ATA AGC ATA ATC ATC ATC ATC ATC ATC ATC ATC ATC ATC ATC GTC TTC ATC ATG ATG ATG ATG TTG ATG ATG ATG GCC CTC ATG ATC ATC ATT GTC GTT ATT AAC CAG CCC AAG AAG CAG CAT GAC CCG CCA CCT CCT GCC CCG CCT CCC CCG CCG CCC CCC CGC CGC CTC CTG CTG CTG CTG CTC CTC GTG CTC CTG CTC CTC CTC CTC CTG CTC CTC CTC CTC CTC CTC TTC CTC CTC CTC CTC CTC CTC CTC CTG CTC CTC CTC CTC CTG CTG GTG CTG CTG CTC CTG GTC ACC CTC ATC CTT GTC GAA GAA GAA GAA GAG GAC GAC GAC GAG GCC GAC GAC GAG GAG GAG GAG CAC GCG GCA GCA GCA GCG CGC GCC GCC GCC GCC GCT GCG GGC GAC GCC GCG GCG GCC GCG GCG GCG GCC GCC GCC GCC GCT GCC GCT GCA GGA GGA GAC GGC GGC GGC GGC GGC GGG GGC GGC GGG GGC GGT TGT CTC GGC GGC GGC GGG GGC GGG GGG GGG GGC GGG GGG GGC ATA GCA GTA GCC GGC ATG GTC GCC GTC GTC TTG GTC GTC GTG GTC ATG GCG GTC GTC GTG GTC GTC GTG GTG GTG GTG GTG GTG GTT GCC GTG GTC GTC GTT TAC TAC TAC TAC TAC TAC TAC TAC TAC TAC TAC TAC TCC TCC TCC TCC TCC TCC TCG TCC GTG TCG TCG TCC TCG TCC TCG TCA TCC TCT TGC TGC TGC TGC TGC TGC TGC TGG TGG TGC TTC GTC TAC TCC CTG TTC TTC TTC TTC TTC TTT TTC TTC TTC TTC TTC TTG CTG CTC CTG TTG CTC TTC TTC TTC TTT
Bhyb26.S09G092600.1              AAG AAG AAA AGG AAC AAC AAC AAC AAT AAC AAG AAG AAG AAG AAG AGG AGG AAG AAG AAG AAC AAC GCC ACG ACG ACT ACC ACC ACT ACC ACA ACC ACG ACG ACG CTG ACC ACT AGG AGC AGC AGC AGG AGC GGC AGC GGC GGC AGG AGG AGG AGT AGC CGT ATC ATA ATT ATA AGC ATT ATC ATC ATC ATC ATC GTC GTC ATC ATC ATC ATC GTC TTC ATC ATG ATG ATG ATG TTG ATG ATG ATG GCC CTC ATG ATC ATC ATT CTC GTC ATT AAC CAG CCG AAG AAG CAG CAT GAC CCG CCA CCT CCC GCC CCG CCT CCC CCA CCG CCC CCT CGC CGC CTC CTG CTG CTG CTG CTC CTC GTG CTC CTG CTC CTC CTC CTC CTA CTC CTC CTC CTC CTC CTG CTC CTC CTC CTC CTC CTC CTC CTC CTG CTC CTC CTC CTC CTG CTG GTG CTG CTG CTC CTG GTG ACC CTC CTC CTT GTC GAG GAA GAA GAA GAG GAC GAC GAC GAG GCC GAC GAC GAG GAG GAG GAG CAC GCG GCG GCA GCA GCG CGC GCC GCC GCC GCC GCG GCG GGC GGC GCC GCG GCG GCC GCG GCG GCC GCC GCG GCC GCC GCC GCC GCT GCA GGA GGA GAC GGC GGC GGC GGC GGC GGT GGC GGC GGG GGC GGG TGT CTC GGC GGC GGC GGG GGC GGG GGG GGG GGC GGG GGG GGC ATA GCA GTA GCC GTC ATG GTC GCC GTC GTC GTG GTC GTC GTG GTC ATG GCG GTC GTC GTG GTC GTC GTG GTG GTG GTG GTG GTG GTC GCC GTG GTC GTC GTT TAC TAC TGC TAC TAC TAC TAC TAC TAC TAC TAC TAC TCC TCC TCC TCC TCC TCC TCG TCC GTG TCG TCG TCC TCG TCC TCG TCA TCG TCT TGC TGC TGC TGC TGC TGC TGC TGG TGG TGC TTC GTC TAT TCC CTG TTC TTC TTC TTC TTC TTT TTC TTC TTC TTC TTC CTG CTG CTC CTG TTG CTC TTC TTC TTC TTT
Bradi5g12390.1                   AAG AAG AAA AAG AAC AAC AAC AAC AAT AAC AAG AAG AAG AAG AAG AGG AGG AAG AAG AAG AAC AAC ACC ACG ACG ACT ACC ACC ACC ACC ACA ACC ACG ACG ACG CTG ACC ACT AGG AGC AGC AGC AGG AGA GGC AGC GGC GGC AGG AGG AGG AGC AGC CGT ATC ATA ATA ATA AGC ATA ATC ATC ATC ATC ATC ATC ATC ATC ATC ATC ATC GTC TTC ATC ATG ATG ATG ATG TTG ATG ATG ATG GCC CTC ATG ATC ATC ATT GTC GTT ATT AAC CAG CCC AAG AAG CAG CAT GAC CCG CCA CCT CCT GCC CCG CCT CCC CCG CCG CCC CCT CGC CGC CTC CTG CTG CTG CTG CTC CTC GTG CTC CTG CTC CTC CTC CTC CTG CTC CTC CTC CTC CTC CTC CTC CTC CTC CTC CTC CTC CTC CTC CTG CTC CTC CTC CTC CTG CTG GTG CTG CTG CTC CTG GTC ACC CTC CTC CTT GTC GAA GAA GAA GAA GAG GAC GAC GAC GAG GCC GAC GAC GAG GAG GAG GAG CAC GCG GCA GCA GCA GCG CGC GCC GCC GCC GCC GCT GCG GGC AAC GCC GCG GCG GCC GCG GCG GCG GCC GCC GCC GCC GCT GCC GCT GCA GGA GGA GAC GGC GGC GGC GGC GGC GGG GGC GGC GGG GGC GGT TGT CTC GGC GGC GGC GGG GGC GGG GGG GGG GGC GGG GGG GGC ATA GCA GTA GCC GGC ATG GTC GCC GTC GTC GTG GTC GTC GTG GTC ATG GCG GTC GTC GTG GTC GTC GTG GTG GTG GTG GTG GTG GTT GCC GTG GTC GTC GTT TAC TAC TAC TAC TAC TAC TAC TAC TAC TAC TAC TAC TCC TCC TCC TCC TCC TCC TCG TCC GTG TCG TCG TCC TCG TCC TCG TCA TCC TCT TGC TGC TGC TGC TGC TGC TGC TGG TGG TGC TTC GTC TAC TCC CTG TTC TTC TTC TTC TTC TTT TTC TTC TTC TTC TTC TTG CTG CTC CTG TTG CTC TTC TTC TTC TTT
Brame.09PG123000.1               AAG AAG AAA AAG AAC AAC AAC AAC AAT AAC AAG AAG AAG AAG AAG AGG AGG AAG AAG AAG AAC AAC ACC ACA ACG ACT ACC ACC ACC ACC ACA ACC ACG ACG ACG CTG ACC ACT AGG AGC AGC AGC AGG AGC GGC AGC GGC GGC CGG AGG AGG AGT AGC CGT ATC ATA ATA ATA AGC ATA ATC ATC ATC ATC ATC ATC ATC ATC ATC ATC ATC GTC TTC ATT ATG ATG ATG ATG ATG ATG ATG ATG GCC CTC ATG ATC ATC ATT ATC GTT ATT AAC CAG CCC AAG AAG CAG CAT GAC CCG CCA CCT CCC GCC CCG CCA CCC CCG CCG CCC CCT CGC CGC CTC CTG TTG CTG CTG CTC CTC GTG CTC CTG CTC CTC CTC CTC CTA CTC CTC CTC CTC CTC CTG CTC CTC CTC CTC CTG CTC CTA CTC CTC CTC CTC CTC CTC CTG TTG GTG CTG CTG CTC CTG GTG ACC CTC CTC CTT GTC GAG GAA GAA GAA GGC GAC GAC GAC GAG ACC GAC GAC GAG GAG GAG GAG CAC GCG GCG GCA GCA GCG CGC GCC GCC GCC GCC GCC GCG GGC GGC GCC GCG GCG GCC GCG GCG GCC GCC GCC GCC GCC GCC GCC GCT GCA GGA GGA GAC GGC GGC GGC GGC GGC GGG GGC GGC GGG GGC GGG TGT CTC GGC GGC GGC GGG GGC GGG GGG GTG GGC GGG GGG GGC ATA GCA GTA GCC GTC ATG GTC GCC GTC GTC GTC GTC GTC GTG GTC ATG GCG GTC GTC GTG GTC GTG GTG GTG GTG GTG GTG GTG GTC ACC GTC GTG GTC GTT TAC TAC TAC TAC TAC TAC TAC TAC TAC TAC TAC TAC TCC TCC TCC TCC TCC TCC TCG TCC GTG TCG TCC TCC TCG TCC TCG TCT TCG TCT TGC TGC TGC TGC TGC TGC TGC TGG TGG TGC TTC GTC TAC TCT CTG TTC TTC TTC TTC TTC TTT TTC TTC TTC TTC TTC CTG CTG CTC CTG TTG CTC TTC TTC TTC TTT
Brame.09UG119000.1               AAG CGC AAA AGG AAC AAC AAC AAC --- AAC AAG AAG AAG AAG AAG AGG AGG AAG AAG AAG AAC AAC ACT ACA ACG ACT ACC ACC ACC --- ACA ACG ACG ACG ACG GTG ACC ACT AGG AGC AGC AGC AGG AGC GGC AGC GGC GGC CGG AGG AGG AGT AGC --- ATC ATA ATA ATA AGC ATA ATC ATC ATC ATC ATC GTC ATC ATC ATC ATC ATC GTC TTC ATT ATG ATG ATG ATG --- ATG ATG ATG GCC CTC ATG ATC ATC ATT ATC TTT ATT AAC CCG CCC AAG AAG CAG CAT GAC CCG CCA CCT CCT GCC CCG CCG CCC CCG CCG CCC CCT CGC CGG CTC CTA CTG CTG CTG CTC CTC GTG CTC CTG CTC CTC CTC CTT CTA CTC CTC CTC GTC CTC TTG CTC CTC CTC CTC CTG CTC TTC CTC CTC CTG --- CTC CTG CTG CTG GTG CTG CTG CTC CTG GTG ACC CTC CTC CTT GTC AAA GAA GAA GAA GAC GAC CTC GAC GAG GCC GAC GAC GAG GAG GAG GAA CAC GCG GCG GCA GCA GCG GGC GCC GCC GCC GCC GCC GCG GGC AAC GCC GCG GCG GCC GCG GCG GCG GCC GCC GCC GCC GCT GCT GCT GCA GCA GGA GAC GGC CAT GGC GGC --- GGG GGC GGT GGG GGC GGG TGT CTC GGC GGC GGC --- GGC GGG TGG GAA GGC GGG GGA GGT ATA GCA GTA GCC GTC ATG GCT GCT GTC GTC GTC GTC GTC GTG GAC ATG GCG GTC GTC GTG GTC GTG GTG GTG GTG GTG GTG GTG GTC GCC GTC GTC GTC GTT TAC TAC TAC TAC TAC TAC TAC TAC TAC TAC TAC TAC TCC TCC TCC TCC TCC TCC TCG TCC GTG TCG TCG TCC TCG TCG TCG TCT TCG TAT TGC TGC TGC TGC TGC TGC TGC TGG TGG TGC TTC --- TAT TCT TTG TTC TTC TTC TTC TTC TTT TTC TTC TTC TTC TTC TTG TTG CTC CTG TTG CTC TTC TTC TTA TGT
Brast09G106000.1                 AAG AAG AAA AGG AAC AAC AAC AAC AAT AAC AAG AAG AAG AAG AAG AGG AGG AAG AAG AAG AAC AAC GCC ACG ACG ACT ACC ACC ACT ACC ACA ACC ACG ACG ACG CTG ACC ACT AGG AGC AGC AGC AGG AGC GGC AGC GGC GGC AGG AGG AGG AGT AGC CGT ATC ATA ATT ATA AGC ATT ATC ATC ATC ATC ATC GTC GTC ATC ATC ATC ATC GTC TTC ATC ATG ATG ATG ATG TTG ATG ATG ATG GCC CTC ATG ATC ATC ATT CTC GTC ATT AAC CAG CCG AAG AAG CAG CAT GAC CCG CCA CCT CCC GCC CCG CCT CCG CCG CCG CCC CCT CGC CGC CTC CTG CTG CTG CTG CTC CTC GTG CTC CTG CTC CTC CTC CTC CTA CTC CTC CTC CTC CTC CTG CTC CTC CTC CTC CTC CTC CTC CTC CTG CTC CTC CTC CTC CTG CTG GTG CTG CTG CTC CTG GTG ACC CTC CTC CTT GTC GAG GAA GAA GAA GAG GAC GAC GAC GAG GCC GAC GAC GAG GAG GAG GAG CAC GCG GCG GCA GCA GCG CGC GCC GCC GCC GCC GCG GCG GGC GGC GCC GCG GCG GCC GCG GCG GCC GCC GCG GCC GCC GCC GCC GCT GCA GGA GGA GAC GGC GGC GGC GGC GGC GGT GGC GGC GGG GGC GGG TGT CTC GGC GGC GGC GGG GGC GGG GGG GGG GGC GGG GGG GGC ATA GCA GTA GCC GTC ATG GTC GCC GTC GTC GTG GTC GTC GTG GTC ATG GCG GTC GTC GTG GTC GTC GTG GTG GTG GTG GTG GTG GTC GCC GTG GTC GTC GTT TAC TAC TAC TAC TAC TAC TAC TAC TAC TAC TAC TAC TCC TCC TCC TCC TCC TCC TCG TCC GTG TCG TCG TCC TCG TCC TCG TCA TCG TCT TGC TGC TGC TGC TGC TGC TGC TGG TGG TGC TTC GTC TAT TCC CTG TTC TTC TTC TTC TTC TTT TTC TTC TTC TTC TTC CTG CTG CTC CTG TTG CTC TTC TTC TTC TTT
Brasy9G166700.1                  AAG AAG AAG AGG AAC AAC AAC AAC AAT AGC AAG AAG AAG AAG AAG AGG AGG AAG AAG AAG GAC AAC ACC ACG ACG ACT ACC ACC ACC ACC ACA ACC ACG ACG ACG CTG ACC ACT AGG AGC AGC AGC AGG AGC GGC AGC GGC GGC AGG AGG AGG AGC AGC CGT ATC ATA ATA GTA AGC ATA ATC ATC ATC ATC ATC GTC GTC ATC ATC ATC ATC GTC TTC ATC ATG ATG ATG ATG TTG ATG ATG ATG GCC CTC ATG ATC CTC ATT GTC GTT ATT AAC CAG CCC AAG AAG CAG CAT GAC CCC CCA CCT CCC GCC CCG CCG CCC CCG CCG CCC CCT CGG CGC CTC CTG CTG CTG CTG CTC CTC GTG CTC CTG CTC CTC CTC CTC CTG CTC CTC CTC CTC CTC CTG CTC CTC CTC CTC CTC CTC CTC CTC CTG CTC CTC CTC CTC CTG CTG GTG CTG CTG CTC CTG GTC ACC CTC CTC CTT GTC GAG GAA GAG GAA GAC GAC GAC GAC GAG GCC GAC GAC GAG GAG GAG GAG CAC GCG GCG GCG GCA GCG CGC GCC GCC GCC GCC GCC GCG GGC GGC GCC GCG GCG GCC GCG GCG GCC GCC GCC GCC GCC GCC GCC GCT GCA GGA GGG GAC GGC GGC GGC GGC GGC GGG GGC GGC GGG GGC GGT TGC --- GGC GGC GGC GGG GGC GGG GGG GGG GGC GGG GGG GGC ATA GCA GTA GCC GGC ATG GTC GCC GTC GTC GTC GTC GTC GTG GTC ATG GCG GTC GTC GTG GTC GTC GTG GTG GTG GTG GTG GTG GGC GCC GTC GTC GTC GTT TAC TAC TAC TAC TAC TAC TAC TAC TAC TAC TAC TAC TCC TCC TCC TCC TCC TCC TCG TCC GTG TCG TCG TCC TCG TCC TCG TCT TCG TCT TGC TGC TGC TGC TGC TGC TGC TGG TGG TGC TTC GTC TAC TCC CTG TTC TTC TTC TTC TTC TTT TTC TTC TTC TTC TTC CTG CTG CTC CTG TTG CTC TTC TTC TTC TTT
GSMUA_Achr10G29730               AAG AGG AAG AAG AAT AAC AAT AAT AAC AGT AAG TCC AAC AAA AAC AAG AGA GAG AAA AAA CAC ACC GCC ACC GCG ACT ACG ACA ACT AGA AAC ACC ACA ACG ATG CCC ACA ACT AGA AGC AGC AGT TGC CGG CAG CAT GGC TAC CGG AGC GTG ACA GGC AGT ATA ATC GTG GTA GGT ATA ATC ATC ATT ATC CTG CTC ACG GTC GTG GTC ACC ATA TTC ATT ATG ATG ATT ATG CTT ATG GTT ATG TGT CTC TGC ATT CTA ATC CTC ATG TAT CCG CAT CAG AAA AGA CAA CAT CAC CCA CCC CCG CCG GCA CCT CCA CCC CCA CCC CCA CCC AAA AGG CTC ATT TTG CTG CTG GTG ATC GTG ATA TTA CTC CTG CTC CTC CTC CTC TTC CTC ATC CTG ATG ATT CTT TTG TTG ATG ATT ATC CTC TTT CTG GTG CTG TTA TTG CTG TTG CTT TTG TTA ATG AAC GCC CTC CTT ATG ATC AAA GAC GAA ATC AAC GAC GAG ACC AAA GAC GAC GAA GAA GAG GAG CAA TAC CAC GTC GCG GTC AGG CAC GCC GCG GCT GCT GCT GCA GGA ATG ACC GTG GCA GAG GTT GCA GCC GCT GAA GCC GTC GCA GCA GCG GTG GGA GGA GAC GGG --- GGA AAA GGA GGC GGA GGA GCG GGT ACC TGT --- GGG GCA GGA GGC GGA GGC GAA GGC GGG GGT GGT GGG GTC CTC GTA CTC TTC GAA GTT GTC GTG ATG ATC GTT ATT GTG GTC ATG GCC ATC GTT GTT GTC ACG CTG GTT GTT ATC GTG ATC CTG GTC GTC ATT CTG ATG TAC TAC TAC TAC TAC TAT TAC TAC TAC TAT TAT TAT ACG GCG TCT GCA TCA TCG TCA TGC GCC TCC TCC AGC TCA TCT TCC TCC TCT ACG TGC TCT TGC TGC TGC TGC ATT TCA TGG TGT CTC TTG TAC TTG TGC TTC TTT TTC TTC TTC TTC TTC TTC TTT CTC CTA TTA CTG CTT TTG GTG GCA GTA TTC TTT TTC
Joasc.09G155200.1                AAG AAC GTC CAG AAC AAC AAC AAC AAC AAC AAG AGA AAA AAA AAG AAG AGG CAG CAC AAG AAC ACG GCG ACG ACA ACT ACG ACC AGT --- ACT ACT ACT ACT ACT ACT TCG ACA AGA AGC TAC AGG GGA GAG CGC CGC GGT GGC AGG --- CGT ACG GTC AGT ATA GTT GTT GTA AGT ATA ATA ATC ATA ATC TTG CTC ATC ATC ATC ATA ATA ATG TTC ATC ATA ATG GTG ATG GTC CTG ATG ATG GTC GTC CTT ATC GTT ATT GCT TTC TTC AGT CAC CAG AGA CAG CAA CAC GGC CCA CCG CCG CCC GCA CCG GAC CCC CCT CCC CCT CCG AAC AGG CTT ATT TTG TTG CTG CTG TTC CTG ATC TCC CTT CTC TTG CTC CTC CTT TTT TTT GTG ATC CTC CTG ATA CTG TTC CTC GCC CTG CTG TTT CTG TTG CTC CTG CTG TTG TTG GTT CTG CTA TTG CAG TTC CTG CTG ATC CTG GAG AAC GAA ACG GAT GAC GAG AAA ACT TCG GAC GAC GAA GAG GAG GAA TAT CAA GTC GCA TTC GCT TCT GCG GCA GCC GCC GCT ACG GGC GGC ACT GCG GCC CAG GCA TCG GGT GCC CTT ACC GCG GCG GCT TCT TCT GGA GGG GAG GGC --- GGG AAG GGA GGA GGG GGA GGG GGT AGC ACC --- GGA TCA GGC GGC AGC GGC AAG GGT GGT GGC GGC GGC ATC CTG GTA GTC TCA ACT ACC GTG GTG CTT ATC GTT TTG GTG GCT ACA GCC ATC ACG GTG ATT CTA ATG ATC GTC GTC CTC ATC CTC GTG GTT ATC GTG GTC GTC TAC TAC TAC TAT TAT TTC TAC TAC TAC TAC TAT GCG GCT TCC CAA CTA TCG ACA ATT GCT ACC TCG GAT TCC TCG GCC TCT TCT ACT TGC TCA TAC TGC TCT TGC ATT TGG TGG TGC CTG TCG TAT TCC GGC TTC TTT GTG TTC TTC TAC TTC TTC TCT CTC TTT ATG CTG CTG TTG TTT CTT AAA TTC TTC TTT
Joasc.15G002800.1                AAG CGA CGC AAG AAC AAC AAC ACC AAG AGC AAG AAG AAG AAG CAG AAG AGA CAA CAG AAG AGG ACC GCC ACA GCC ACG ACC GCA ACG --- ACG ACG ACG ACG ACG GCG ACG ACG CGG AGC AGC AGC CGA AGC GCC CGG GGC GAT CGC GCC ACG GCA ACT ACC ATC GTT GTG GTC AGC ATA ATC GTC ATC ATC TTG ATC ACG GTC ATC GTC CTC GTC TTC ATA ATG ATG ATG ATG CCG GTC AGT ATG GGG CTC GTC ATT CTG ATT CTA GTG ATT GCC AGC CGG TGC ATG CAA CAC CAC CCG CCG CCG CCC GCC CCG CCG CCC CCG CCC CCG CCG AGA AGG CTC ATC CTC CTG CTT CTG GTC GTG CTC CTC CTC CTA TTG TTC CTC CTC CTC CTG GTC TTC CTC CTC CTC CTG CTG CTG ACG CTC CTG CTC CTG TTG CTA CTG CTG CTC CTG ATG ATG CTA ATC ACC ACC CTC CTG CTT GTG CAA GAC GAA GGC GAC GAC GAC TCC GAG GGC GAC GAC GAA GAG GAG GAC TAC TCG GTC GCG GCC GTC TGC GCG GCG GCG GCG ACT GCG GGG CCT ACG GCG GCC GAG GCG GCG GCA GCG GGC CTC GCG GCT GCT GTG GCC GGG GCG GAC GGC GGC GGG AAG GGG GGT GGC GGC GGG GGC AGC TGC --- GGC GGG GGC GGA GGC GGC GGG GGG GGC GGG GGG GCT CTA TTG ATG CTC GCT GCC GTC GTC ATC GTG ATC GTG GTA GTG GTC ATG TCG ATC GTG GTG GTG ACA CTG ATC GTC ATC GTG ATC ATT GTG GTG GTC GTG GTT TAC TAT TAC TAC TAC TAC TAC TAC TAC TAC TAC TAC TCG GCG TCT GCC TCA TCT ACG TCT GTC TGC TCG GAC TCG TCC TCG TCT TCT TCT TGC TGC TAC TGC TGC TGC CAT TGG TGG TGC TTT TTC TAT GCC TTC TTC TTC TTC TTC TTC TTC TTC TTC TTC TTC TTG TTG GCG TTG ATG TTG GTC CTC TTC TTC TTT
Joasc.15G002900.1                AAA GGA AAA AAG AAC AAC AAC AAT AAT AAC AAG AAA AAG AAA AAG AAG AGA CAG AAG AAG AAC AAC ACA ACA ACC ACT ACA ACC ACC AGG ACG ACG ACA ACG ACA GTG TCA ACT AGA ACT AGC AGC CAA AGT AAC AGC AAC GGC CGC AGA GAG ACC GGC AGT ATA ATT ATA ATA AGC ATC ATT ATC ATC ATC ATC ATC ATC ATC ATC GTC GTC GTT TTC ATT ATG ATG ATG ATG ATG ATG ATC ATG GTA TTA CTA ATC GTC ATT CTT GGG ATT ACG CAT CAG AAG ACG CAA CAT CAT CCG CCT CCG CCC GCT CCG CCG CCT CCG CCT CCT CCG AGG AGG ATC TTA CTG TTG CTA TTA GTG GTG ATC CTC CTC CTC CTT CTT CTC CTT CTT CTG GTC CTC CTC CTC TTA CTG CTG CTG CTG CTC CTC CTT CTG CTG CTA CTC TTG CTG CTG CTG TTG CTA GTA ATG ACT CTC CTG CTC GTC AAA GAG GAA GAG AAC GAC GAC AAT CAG AAC GAC GAC GAA GAG GAG GAA TAT ATG GCA GCA GCC GCG TAC GCC GCG GCA GCC GCT GCC GGC GCA ACA GTG GCA GAG GCT GCG GCG GCT GCC GCA GTC GCT GCT GCT GCT GGA GGA GAC GGC GGC GGC GGC GGC GGC GGC GGC GGG GGC GGC TGC --- GGC GGA GGC GGG GGA GGG GGA GGG GGT GGG GGG GGT ATA TCA GTA CTC GCG GCC GTC ATC GTT GTC GTC GTG GTC GTG GTC ATG GCG GTT GTA ATC GTG ACG CTG GTC GTG GTG GTC GTC GTT GTC GTC GTT GTC GTT TAC TAC TAC TAC TAC TAC TAT TAC TAC TAC TAC TAC TCG GCG TCC TCA TCA TCT TCG TCT GTT TCG TCG GGC TCA TCG TCG TCT TCT TCT TGC TGC TGC TGC TGC TGC TGC TGG TGG TGC CTT GTC TAT TCT CTC TTC TTT TTC TTC TTT TTC TTT TTT TTC TTC TTC TTG TTG TTG CTG TTG CTG CTG TTC TTC TTT
LOC_Os04g38660_38670.1           AGG CGA ACG AAG --- AAC AAC AAC CGG AGC AAG AAG AAG AAG AGG AAG AGG AAA CAG AAG AAG ACA GCC ACG GCG ACT ACG ACG --- ACG GCC ACG ACG ACG ACG GCG ACG ACG AGG AGC AGC AGA TCG ACC GAC AGC GGA GGC CGC GCG AGC ACG ACG GCG ATC GTG ATG GTG AAC ATA ATC ATC GTC ACC CTG GCC GTG GTG CTC GTC GCC CTC TTC ATC ATG ATG ATG ATG CCG GTG GCC ACG GGG CTC GTG ATA CTG ATT CTC GTG ATC TCC TCC CGG GGA ATG CAG CAC CGT CCC CCG CCG CCC CCC CCG GAC CCA CCG CCG CCG CCG CGG CGC GTC GTC CTC TTG CTG CTG CTG GTG CTC CTT CTC CTC CTC CTC CTC CTC CTG CTG GTC TTC CTC CTC CTG CTG ATG CTG GCG --- CTC CGC CTG CTA CTC CTC CTC CTC CTG GCG ATC CTC ATC TCC ATC CTC GTG CTG ACC CTG AGG GAG TCG GGC GAC GAC TCT GAG GCC GAC GAC GAG GAG GAG GAG GAC CCG GTC GCC GCC GCC CGC GCC GCG GCC GCG GCC GCT GCG ACG ACG GTG GCG GAG GCG GCG GCG GCG GCC CTC GTC GCA GCT GCT GTG CCT GCG GAC GGC GGC GGC GGG GGG GGC GGC GGA GGG GGA ACG GGG --- GGC GGG GGC GGG GGC GGC GGA GGA GGC GGG GGG GGC GTT TCA --- GTC GGC GTC GTC GTC GTG GTG ATC GTG CTG GTG GTC ATG GCC GTC GTG ATA GTG GCC GTG GTG GTC GTG GTG ATC GCC GTG GTC GTG GTG GTG TAC TAC TAC TAC TAC TAC TAC TAC TAC TAC TAC TAC ACC GCG CCA GCC GCA TCT TCC TCG GTC TGC TCC GAC TCG TCC TCC TCC TCC TAT ATG AGC TAC TGC AAA TGC ATG TGG TGG TGC CTG ATC CTT GCC CTC TTC TTC TTC TTT TTC TTC TTC TTC TTC GTC TTG CTC GCG CTC CTG CTG GCC CTC TTC TTC TTC
Ola019279.1                      AAG AAG AAA AGA AAC AAC AAC AAT AAC AGT AAG AAG AAG AAG AAG AAG AGG AAG AAG AAG AAC AAT ACG ACA GCA ACC ACA GCC ACT AGG ACA ACG ACG ACG ACC GTG ACT ACT AGA AGC AGC AGC CGG AGC GGC AGC GGC GGC AGG AGA AAG ACT AGC AGT ATA ATA ATA ATA AGC ATC ATC ATC ATC ATC ATC GTC ATC ATC ATC GTC GTC GTC TTC ATC ATG ATG ATG ATG ATG ATG ATG CTG GCG GTG GTA ATC ATC ATC GTC GTT GTT AAC CAG CAG AAG AAG CAA CAT CAC CCG CCC CCC CCG GCC CCC CCG CCG CCG CCG CCT CCC CGG CGG CTC CTA CTG CTT CTG CTG GTC GTG ATC CTC CTC CTC CTC CTC CTC CTC CTC CTC CTC CTC CTG CTC CTG CTG CTG CTG CTG CTC CTC CTC CTG CTG CTG CTG CTG CTG CTG CTG ATG CTG GTG GAG ACC CTC CTG CTT GTC AAA GAG GAA GAG GAC GAC GAT GAC GAG GCC GAC GAC GAG GAG GAG GAG CAT GCG GCG GCA GCC GCT CGC GCC GCT GCC GCG GCC GCG GGC GGG ACA GCG GCG GCT GCG GCG GCG GCC GCC GCC GCC GCT GCT GCT GCC GGA GGA GAT GCC GGC GGC GGC GGA GGC GGC GGC GGG GGC GGG TGC --- GGC GGC GGC GGG GGG GGC GGG GGG GGG GGG GGC GGC ATA GCA GTA GCC GCG GTC GTC GTC GTC GTC GTC GTC GTC GTG GTC ATG GCG GTG GTT GTC GTG GCC GTG GTG GTC GTG GTG GTG GTT GTT GTC GTT GTC GTT TAC TAC TAC TAC TAC TAC TAC TAC TAC TAT TAC TAT TCC GCC TCC TCT TCC TCC TCG TCC GTC TCC TCC TCC TCG TCG TCC TCT TCT TCT TGC TGC TGC TGC TGC TGC TGC TGG TGG TGC CTC GTC TAT TCC TTC TTC TTC TTC TTC TTC TTC TTC TTC TTT TTC TTC TTG CTG TTG CTG ACG CTC TTC TTC TTC TTT
Ola019280.1                      AGG CGA GGC AAG AAC AAT AAC AAC CGG AGC AAG AAG AAG AAG CGG AAG AGG CAC CGG AAG AAG ACC ACC ACG GCG ACG ACG ACG ACT --- ACG ACC ACG ACG ACG GCG ACG ACG AGG AGC AGC AGC GCG AGC GCC GCC GGC GGT CGC GTG GCC ACC ACG ACC ATC GTC GTG GTG AGC NNN ATC ATC GCA ATT CTG GTC GTG ATC CTG GTG GTG CTC TTG ATC ATG ATG ATG ATG CCA GTG GGC ATG GGG CTG GTG ATA CTG ATT CTC GCG ATC TCC TCT CAG GGC ATG CAG CAC CAC CCG CCG CCG CCC GCC CCC CCG CCC CCG CCC CCC CCG CGG CGC CTC ATC CTA CTC CTG CTG CTG GTG CTC ATC CTC CTC CTC CTC CTC CTC CTC CTC GTC TTC CTG CTG CTC CTG CTG CTA GAG CTC CTC CGC CTG CTT CTC CTC CTC CTC CTG GCA ATC CTC GTC TCC ACT CTC GTG CTG GCG CTG GAA GAG GCG GGC GAC GAC TCT GAA GCC GAC GAC GAG GAG GAG GAC TAC CCG GTA NNN GCA GCC CGC GCA GCG GCC GCG GCA GCG GCA CCA ACG GCA GCC GAG GCG GCG GCC GCC GTC CTC GCG GCG GCC GCT GCG GGT GCG GAT CGC GGT GGT GGG GGG GGC GGC GGG GGT GGG ACG TGT --- GGC GGG GGC GGG GGC GGC GGG GGG GGT GGG GGG GGC ATA CTG ATG ACC GCC GTC GTC GTC GTG GTG ATC GTG GTG GTG GTC ATG GCG GCC GTC GCT GTG GCC GTG GTC GTC GTG GTG ATC ATC ATG GTT GTG GTG GTG NAC TAC TAC TAC TAC TAC TAC TAC TAC TAC TAC TAC TCC GCG TCA GCC TCA TCA TCC TCG GTC TGC TCG GAC TCT TCC TCG TCC TCA TCT TGC AGC TAC TGT TGC TGC ACG TGG TGG TGC CTG CTC TAC GCC CTC TTC TTC TTC TTC TTC TTC TTC TTC TTC TTC TTG CTG GCG CTC CTG CTG GCC CTC TTC TTC TTC
Pahal.7G177700.1                 AGG CCG GGC AAG AAC AAC AAC AAC CGG AGC AGG AAG AAG AAG CGG AGG AGG CAG CGG AAG TCG ACC GCC ACG GCG ACG ACG ACG ACG ACG ACG ACC ACG ACC ACG CCG ACG ACG AGG AGC AGC AGC CGG AGC GCC CGC GGC GGC CGC CCG GCC ACG ACG ACG ATC GTG GTG GTG AGC ATC ATC GTG GTC ATC CTG GTC GTG GTC ATC GTC GCC CTC TTC ATC ATG ATG ATG ATG GCG GTG GTC ATG GCG TTC GTG ATC CTG ATT CTC GCG GCC CCG TCC CGC GGT GTG CAG CAC CAC CCG CCG CCC CCC GCC CCG CCC CCG CCG CCC CCC CCG CGG CGC GTC GTC CTC CTG CTG CTG CTG GTG CTC CTC CTC CTC CTC CTA CTG CTG CTG CTG GTC TTC CTC CTC CTC CTC CTG CTG GCG CTC CTC CGC CTG CTG CTC CTC CTG CTC GTG GCG ATC CTC ATC ACG ACC CTC GCG CTG GCG CAG GAA GAG GCG GGC GAC GAC TCT GAG GCC GAC GCC GAC GAG GAG GAC TAC CCG GTC GCC GCC GCC CGC GCG GCC GCC GCC GCC GCG GCG CCC ACG GCG GCC GAG GCA GCG GCC GCG --- CTC GCG GCG GTG GCG GCG GGG GCG GAC GGC GGC GGC GGG GGG GGC GGC GGG GGG GGG ACG TGC --- GGC GGG GGG GGG GGC GGC GCG GGG GGG GGC GGG GGA ATT CTG ATG GCC GTG GTG GTC GCC GTC GTG ATC GTG GTG GTG GTC ATG GCC CTC GTC GTG GTC GCC GTG GTC GTC GTG GTG GTC GCG GCG GTC GTG GTG GTG TTC TAC TAC TAC TAC TAC TAC TAC TAC TAC TAC TAC TCC GCG CCA GCC TCG TCC TCC TCG GTC TGC TCG GAC TCG TCC TCG TCC TCG TCG TGC AGC TAC TGC TGC TGC --- TGG TGG TGC CTG CCC TAC GCC CTC TTC TTC TTC TTC CTC CTC TTC TTC TTC CTG CTG CTC GCG CTC CTG CTG --- CTC TTC TTC TTC
Pahal.7G177800.1                 AAG CAG GGC CGG AAC AAC AAC AAC AAT AGC AAG AAG AAG AAG AGG AAG AGG AAG AAG AAG AGC AAC ACC ACG GCC ACG ACG ACC ACC AGG ACG ACC ACG ACG ACG GTG ACG ACG AGG AGC AGC AGC CGG GGC GAC GGC GGC GGC CGG AGG GGG ACG AGC AGT ATC ATC ATC GTC AGC ATC ATC ATC GTC ATC CTC GTC ATC ATC ATC GTG GTC ATC TTC ATC ATG ATG ATG ATG ATG ATG ATG CTC GCG GTC GTA ATC CTC ATT CTC GTC GTT AGC AGG CAG AAG AAG CAG CAT CAC CCC CCA CCC CCC GCC CCG CCG CCG CCG CCG CCA CCG CGG CGC CTC CTG CTG CTT CTG CTG CTC GTG GTC CTC CTG CTC CTC CTC CTG CTC CTC CTC CTC CTC CTG CTC CTG CTG CTC CTC CTG CTG CTC CTC CTC ATC CTG CTG CTG CTG CTG CTG CTG CTG GTG GTC ACC CTC GTC CTT GGC AAG GAA GAG GAG GAC GAC GAC AAG GAG GCC GAG GAC GAG GAA GAG GAG CAC GCG GCC GCC GCG GCG CGC GCC GCG GCC GCG ACC GCT GGC GGG ACG GCG GCG GAG GCG GCG GCC GCG GCC GCC GCC GCC GCT GCT GCG GGA GGG GAC GGC GGC GGC GGC GGC GGC GGC GGC GGG GGT GGG TGC CTC GGC GGC GGC GGG GGC GGC GCG GGG GGG GGG GGC GGC ATA GCC GTG GCC GTC TTC GTC GCC GTC GTC CTC GTA GTG GTG GCG ATG GCG GTC GTC GCG GCG GTG GTG GTG GTG GTG GTC GCG GTC GTC GTC GTG GTC GTG TAC TAC TAC TAC TAC TAC TAC TAC TAC TAC TAC TAC TCC GCG TCT TGC TCC TCC TCG TCC GTC TCG TCG TCC TCG TCG TCC TCC TCT TCT TGC TGC TGC TTC TGC TGC TGC TGG TGG TGC CTC GTC TAC TCC GTC TTC TTC TTC TTC TTC TTC TTC TTC TTT TTC TTC CTC CTG CTC CTG CTG ACC CTC TTC TTC TTC
SECCE2Rv1G0105890.1              AGG CGA CCC AAG AAC AAC AAC AAC CGG AGT AAG AAG AAG AAG AGG AAG AGG CAA CAG AAG CAG ACA ACC ACG GCC ACG ACG ACG ACG ACT ACG ACG ACG ACG ACG GTG ACG ACC AGG AGC AGC AGC TCC GCC AAC ACC GAC GGG CGC TCC GCC ACA GCA GCC ATC GTG GTG GTG AGC ATA ATA ATG ATC GTC CTG GTC GTG GTC GTG GTC GTC CTC TTC ATC ATG ATG ATG ATG CCG ATG GGC CTG GGG CTC GTG ATA CTG ATT CTC GCG ATC CCG TCC CAG GGC ATG CAG CAC CAC CCA CCG CCG CCC GCC CCG CCG CCG CCG CAG CCC CCG CGG CGC CTC ATC CTC CTG CTC CTG CTC GTG CTC ATC CTA CTC CTC CTC CTC CTC CTA CTG GTC TTC CTG CTC CTC CTC TTT CTG GCG CTC CTC CGC CTG CTG CTC CTC CTG CTC GTG GCG ATC CTC GTC TCG ACC GTC GTG TTG GCG CAG CAA GAG GCG GGG GAC GAC TCC CAC GCA GAC GGC GAG GAG GAG GAC TAC CCG GTA GCC TCT GCC CCC GCA GCC GCC GCG GTG GCG GGC CCC ACG GCC GCC CAG GCG GCG GCG GCG GTA CTC GTG GCG GCT GCT ATG GGC GCG GAC GGC GGC GGC GGG GGC GGC GGC GGG GGG GGC ACG TGC --- GGC GGG GGG GGC GGC GGG GGG GGG GGG GGC GGC GGC ATA CTG ATG GCC TTC GTC GTC GTC GTG GTG ATC GTG TTG GTG GTC ATG GCC GTC GTC GTG GTC GCC GTG GTC GTC GTG GTG ATC GCC GTG GTC GTG GTG GTG TAC TAC TAC TAC TAC TAC TAC TAC TAC TAC TAC TAC GCC GCG CCA GCG TCA TGT TCC GCG GTC TGC TCG GAC TCC TCC TCG TCC TCT TCT TGC AGC TAC TGC TGC TGC ATG TGG TGG TGC CTG CTC TAC GCG CTC TTC TTC TTC TTC TTC TTC TTC TTC TTT CTG TTG CTG GCG CTC CTC CTT GCG CTG TTC TTC TTC
SECCE2Rv1G0105920.1              AGG CGA CCG AAG AAC AAC AAC ATG CGG AGT AAA AAA AAG AAG AGG AAG AGG CAA CAG AAG GAG ACA GCC ACG GCG ACG ACG ACG ACG ACT GTG ACG ACG ACG ACG GCT ACG ACC AGG AGC AGC AGC TCT CGC GCC ACG GGC GGC CGC GCC GTT ACA GCA ACC ATC GTG GTG GTC AGC ATA ATC ATC ATC ATC CTG CTC GTG GTC GTC GTC GTC CTT TTC ATC ATG ATG ATG ATG CCA GTG TGC ATG GGA CTG GTG ATA CTG ATT CTC ATG ATC TCC TCC CAG GGA GTG CAG CAC CAC CCG CCG CCC CCC GCG CCT CAG CCC CCG CCG CCC CCG CGG CGC GTC ATC CTC CTA CTG GTG CTG GTG CTC ATC CTA CTC CTC CTC CTC CTC CTG CTG GTT TTC CTA CTG CTC CTC CTG CTG GCG CTC CTG CGC CTG TTG CTC CTC CTC CTT CTT GCG TTT CTC ATC TCG ACC CTC GTG TTG GCG CAG CAA GAG GCG GGC GAC GAC TCT GAG GCA GAC GAC GAA GAG GAG GAC TAC GCA ATA GCC GCC GCT CGC GCA GCC GCC GCC GCC GCG GGG CCC ACG GCG GCC GAG GCG GCG GCG GCG GTA GTC GCG GCG GCT GCA TCG GGT GCG GAC GGC GGC GGA GGG GGC GGC GGC GGT GGG ACC ACG TGC --- GGC GGG GGG GGC GGC GGC GGG GGG GGC GGG GGC GGA ATA CTG ATG GCC ATC GCC GTC GTC GTG GTG ATC GTG TTG GTG GTC ATG GCC GCC GTC GTG GTG GCC GTG GTC GTC GTG GTG ATC ACT ATG GTC GTG GTG GTG TAC TAC TAC TAC TAC TAC TAC TAC TAT TAC TAC TAC TCG GCG CCA GCG TCA TCC TCC TTG GTG TGC TCG GAC TCC TCC TCC TCC TCT TCT TGC AGC TAC TGC TGC GGC CTC TGG TGG TGC CTG CTC TAC GCG CTC TTC TTC TTC TTC TTC TTC TTC TTC TTC TTC TTG CTG GCG CTC CTG CTG GTG CTG TTC TTT TTG
SECCE2Rv1G0105930.1              AAA AAA AAG AAG AAC AAC AAT AAC AAC AAC AAG AAG AAG AAG AAG AAG AAG AAG AAG AAG AAC AAT GCC ACA ACC ACT ACC ACA ACC ACC ACA ACC ACG ACG ACG ACG ACC ACT AGG AGC AGC AGC AGG AGC GGC AGC GGC GGC AGG AGG AGG AGT AGC AGC ATA ATA ATA GTG AGC ATC ATC ATC ATC ATC ATC ATC ATC ATC ATC ATC ATC CTC TTC ATC ATG ATG ATG ATG ATG ATG ATG ATG ATG ATC ATG ATC ATC ATT ATA GTT ATT AAC CAG CAC AAG CAG CAG CAT CAC CCG CCG CCT CCC GCC CCG CCG CCG CCG CCG CCC CCC CGC CGC CTC CTA CTG CTG CTG CTG CTC GTG CTC CTC CTC CTC CTC CTC CTC CTC CTC CTC CTC CTC CTG CTG CTC CTC CTC CTC CTG CTC CTC CTC CTC CTC CTG CTG CTG CTG CTG CTG CTG CTC CTC CTG ACT CTC CTC CTC ATC GAG GAA GAG GAG GAC GAC GAC GAC GAG GAC GAC GAC GAG GAG GAG GAG CAC GCG GCA GCA GCC GCG GCC GCC GCC GCC GCC GCC GCG GGC GGC GCG GCG GCC GCG GCG GCG GCG GCC GCC GCC GCC GCG GCC GCG GCC GGA GGC GAC GGC GGC GGC GGC GGC GGC GGC GGC GGC GGC GGC TGC GTG GGC GGC GGC GGC GGC GGG GGG GGG GGG GGG GGA GGC ATA GCA GTA GCC GTC CTC GTC GTC GTC GTC GTG GTC GTC GTG GTC ATG GCG GTG GTC GTC GTC GTG GTG GTG GTG GTG GTG GTG GTC TTC GTC GTC GTC GTT TAC TAC TAC TAC TAC TAC TAC TAC TAC TAC TAC TAC TCA TCC TCT TCC TCC TCC TCC TCC GTC TCG TCG TCG TCG TCG TCG TCT TCT TCT TGC TGC TGC TGC TGC TGC TGT TGG TGG TGC TTC GTC TAC TCC TTC TTC TTC TTC TTC TTC TTC TTC TTT TTC TTC TTC CTC CTG CTC CTG TTG CTT TTC TTC TTC TTT
Seita.5G128400.1                 AGG CCG GCC AAG AAC AAC AAC AAC AGG AGC AGG AAG AAG AAG CGG AAG AGG CAG CGG AAG TCG ACC GCC ACG GCT ACG ACG ACG ACG GCG ATG ACC ACG ACC ACG CTG ACG ACG AGG AGC AGC GCC GCT AGC GCC CGC GGC GGC CGC GCC GCC ACC ACG GCC ATC GTG GTC GTG AGT ATC ATC GTG GTT ATC CTG GTC GTG GTC GTC GTC GCC CTC TTC ATC ATG ATG GTG ATG GCG GTG GGC ATG GCG CTC ATG ATC CTG ATC CTC GCG ATC TCG TCG CAG TCG GTG CAG CAC CAC CCC CCC CCG CCC GCA CCG CCG CCG GCC CCG CCC CCC CGC CGA GTC GTC CTC CTG CTG ATC CTC GTG CTC CTC CTC CTC CTC CTC CTG CTC CTG CTG GTC TTC CTC CTC CTC CTC CTG CTG GCC CTC CTC CGC CTG CTG GTC CTC CTC CTC CTC GCG ATC CTC ATC TCG ACC CTC GCG CTG GCG CAG GAA GAG GCG GGC GAC GAC CGT GAG GCC GAC GAC GAG GAG GAG GAC TAC CCG ATC GCC GCC GTC CGC GCG GCG GCC GCC GCC GCC GGG CCC ACG GCG GCC GAG GCG GCG GCG GCC TCG CTC GCC GCG CTG GCT GCC GGG GCG GAC GGC GGC GGC GGC AGG GGC GGC GGG GGG GGC ACG TGC --- GGC GGC GGC GGG GGC GGC GCG GGG GGA GGG GGG GGC ATC CTG ATG GCG GCG GCC GTC GTG GTG GTG ATC GTG GTG GTG GTC ATG GCC CTC GTC GTG GTG GCC GTG GTC GTC GTG GTG GTC GCC GCG GTC GTG GTG CTG TTC TAC TAC TAC TAC TAC TTC TTC TAT TAC TAC TAC TCC GCG CCA TCG TCG TCC TCC TCG GTC TGC TCG GAC TCG TCC GCG TCC TCA TCG TGC AGC TAC TGC TGC TGC --- TGG TGG TGC CTG CCC TAC GCC CTC TTC TTC TTC TTC TTC TTC TTC TTC TTC CTC CTG CTC GCG CTC CTA CTG GGC CTC TAC TTC TTC
Seita.7G124300.1                 AGG CCG GGC AAG AAC AAC AAC AAC CGG AGC AAG AAG AAG AAG CGG AAG AGG CAG CGG AAG TCG ACC GCC ACG GCG ACC ACG ACG ACG ACG ACG ACC ACG ACC ATG CCG ACG ACG AGG AGC AGC AGC CGG AGC GCC CGC GGC GGC CGC CCG GCC ACC ACG ACG ATC GTG GTG GTG AAC ATC ATC GTG GTC ATC CTG GTC GTG GTC ATC GTC GCC CTC TTC ATC ATG ATG ATG ATG GCG ATG GGC ATG GCG CTC GTG ATC CTG ATT CTC GCG ACC TCG TCC CAG GGC GTG CAG CAC CGC CCC CCG CCC CCC GCC CCG CCG CCG CCG CCC CCC CCG CGG CGC GTC ATC CTC CTT CTG CTG CTG GTG CTG CTG CTC CTC CTC CTC CTG CTC CTC CTG GTC TTC CTC CTC CTC CTC CTG CTG GCG GTC CTC CGC CTG CTG CTC CTC CTG CTC GTG GCG ATC CTC ATC ACG ACC CTC GCG CTG GCG GCG GAA GAG GCG GGC GAC GAC CAT GAG GCC GAC GAC GGG GAG GAG GAC TAC CCG ATC GCC GCC GCC CGT GCG GCC GCC TCC GCC GCG GCG CCC ACG GCG GCC GAG GCG GCG GCC GCG GGC CTC GCG GCG GTG GCT GCG GGG GCG GAC GGC GGC GGC GGG GGG GGC GGC GGG GGG GGC ACC GGC --- GGC GGC GGG GGC GGC GGC GCG GGG GGC GGG GGG GGT ATA CTG ATG GCC GTC GTG GTC CTC GTG GTG ATC GTG GTG GTG TTC ATG GCC CTC GTC GTG GTC GCC GTG GTG TTC GTG GTG CTC GCC GTG GTC GTG GTG GTG TTC TAC TAC TAC TAC TAC TAC TAC TAC TAC TAC TAC TCC GCG CCA GCC TCG TCC TCC TCG GTC TGC TCG GAC TCG TCC TCG TCC TCG TCG TGC AGC TAC TGC TGC TGC --- TGG TGG TGC CTG CCC TAC GCT CTC TTC TTC TTC TTC TTC TTC TTC TTC TTC CTG CTG CTC GCG CTC CTG CTG TGC CTC TTC TTC TTC
Seita.7G124400.1                 AAG CAG GGC AAG AAC AAC AAC AGC AAC AGC AAG AAG AAG AAG AAC AAG AGG AAG AAG AAG TAC AAC ACC ACG GCG ACG ACG ACC ACC AGG ACG ACC ACG ACG ACG GTG ACG ACT AGG AGC AGC AGC CGG AGC GCC GGC GGC GGC CGG AGG AGG ACG AGC AGT ATC ATC ATT TTC AGC ATC ATC ATC GTC ATT ATC GTC ATC ATC ATC GTC GTC GTC TTC ATC ATG ATG ATG ATG ATG ATG ATG CTC GCG GTC ATA ATC CTC ATT CTC GTT GTT AAC CGG CAG AAG AAG CAG CAT CAC CCA CCC CCC CCC GCC CCG CCG CCG CCG CCG CCC CCG CGG CGA CTC CTG CTG CTT CTG CTG CTG GTG ATC CTC CTG CTC CTC CTC CTG CTC CTC CTC CTC CTC CTG CTC CTG CTG CTC CTC CTG CTG CTC CTC CTC CTC CTG CTC CTG CTG CTG CTG TTG CTG GTG GTC ACC CTC CTC CTT GTC AAG GAA GAG GAG GAC GAC GAT AAA GAG GCG GAG GAC GAG GAG GAG GAG CAC GCG GCC GCC GCG GCG CGC GCC GCG GCC GCG GCC GCG GGC GGG ACG GCG GCG GAC GCG GCG GCC GCG GCC GCC GCC GCC GCC GCT GCC GGA GGC GAC GGC GGC GGC GGC GGC GGA GGC GGC GGG GGC GGG TGC CTC GGC GGC GGC GGC GGC GGC GGA GGG GGG GGG GGC GGC ATA GCC GTG GCC GCC GTC GTC GCG GTC GTC CTC GTC GTG GTG GCA ATG GCG GTC GTC GCC GCG GTT GTC GTG GTG GTG GTG GCG GTC GTC GTC GTG GTC GTC TAC TAC TAC TAC TAC TAC TAC TAC TAC TAC TAC TAC TCC GCG TCA TCC TCC TCC TCG TCC GTC TCG TCG TCA TCG TCG TCC TCC TCT TCT TGC TGC TCC TTC TGC TGC CGC TGG TGG TGC CTC GTC TAC TCC GTC TTC TTC TTC TTT TTC TTC TTC TTC TTC TTC TTC CTC CTG CTC CTG CTG GCC CTC TTC TTC TTC
Sobic.006G106700.1               AAG AGG GGC AGG AAC AAC AAC AAC AAC AGC AAG AAG AAG AAG AAG AAG AGG AAG AGG AAG AGC AAC ACC ACG GCC ACG ACG ACG ACT AGG ACG ACC ACG ACC ACG GTG ACG ACT AGG AGC GGC AGC CGC AGC GAC AGC GGC GGC CGG AGG AGG GCC AGC AGT ATC ATC ATT GTC AGC ATC ATC ATC GTG ATC ATT ATC GTC ATC ATC GTC GTC GTC TTC ATC ATG ATG ATG ATG ATG ATG ATG CTC ACC GTC GTG ATT CTG ATT CTC GTT GTT AAC CAC AAG AAG AAG CAG CAT CTC CCC CCC CCC CCC GCC CCC CCG CCG CCG CCC CCC CCG CGG CGC CTC CTA CTC CTT CTG CTG CTC GTG ATC ATC CTG CTC CTC CTC CTC CTC CTC CTC CTC CTC CTC CTC CTG CTC CTC CTC CTC CTC CTC CTC CTC CTC CTG CTG CTG CTG GTG CTG CTG CTG GTC GTG ACC CTC CTC CTG GTC AAG GAG GAG GAG GAC GAC GAC AAA GAC GCC GAC GAC GAG GAG GAG GAA CAC GCG GCG GCG GCG GCG CGC GCC GCG GCC GCC ACG GCG GGC GGC ACG GCG GCG GCG GCG GCG GCC GCG GGC GCC GCC GCC GCC GCT GCG GGA GGC GAC GGC GGC GGC GGC GGC GGC GGC GGC GGG GGC GGC TGC CTC GGC GGT GGC GGG GGC GGG GCC GGG GGG GGG GGC GGC ATA TTG GTG GCC GCC GTG GTC GCC GTC GTC CTC GTC GTG GTG GCC ATG GCG GTC GTC GTC GCG GTG GTG GTG GTG GTG GTG GTG GTC GTC GTC GTC GTC GTT TAC TAC TAC TAC TAC TAC TAC TAC TAC TAC TAC TAC TCC GCC TCC TCC TCC TCC TCG TCC GTC GCG TCG TCC TCG TCC TCC TCC TCT GCT TGC TGC TGC TTC TGC TGC TGC TGG TGG TGC CTG GTC TAC TCC GTC TTC TTC TTC TTC TTC TTC TTC TTC TTC TTC TAC CTC CTG CTC CTG GTG TCC CTC TTC TTC TTC
TraesCS1B02G058900.1             AAA AAA AAA AAT AAC AAC AAC AAC AAT AAC AAG AAG AAG AAG AAG AAG AAG AAG AAG AAG AAT AAT ACC ACA ACA ACA ACC ACC ACC ACC ACA ACG ACG ACG ACG ACG ACT ACT AGA AGC AGT AGC AGG AGC GGA AGC GGC GGC AGG AGG AGG TGT AGC AGT ATA ATA ATA ATA AGC ATC ATC ATC ATC ATC ATC ATC ATC ATC ATC ATC ATC TTC TTC ATC ATG ATG ATG ATG ATG ATG GTC ATG ATG ATC ATG ATT ATT ATT ATC ATT ATT AGC CAG CAC AAG CAG CAG CAT CAT CCA CCA CCC CCC GCC CCA GCG CCA CCA CCA CCT CCT CGC CGG CTC CTA CTG CTA CTG CTA CTC GTG CTC CTC CTC CTC CTC CTT CTC CTC CTC CTC CTC CTC CTG CTC CTA CTC CTG CTG GTG CTC CTC CTC TTG CTG ATG CTG CTG CTA TTG CTG CTG CTG CTG CTG ACT CTC CTC CTT GTC GAA AAA GAA GAA GAC GAC GAC GAC GAG GAC GAC GAC GAG GAG GAG GAG CAC GCA GCA GCA GCG GCG GTC GCC GCC CCC GCC GCC GCG GGC GCC GCG GCG GCG GCG GCA GCG GCG GCC ACC GCC GCT GCT GCT GCT CCT GGA GGC GAC GGC GGC GGC GGC GGC GGC GGC GGC GGC GGC GGC TGC GGG GGT GGC GGC GGG GGG GGG GGG GGG GGG GGG GGT GGT GTA GCA GTA GCG GTC GTC GTC GTT GTC GTC GTC GTC GTC GTG GTC ATG GCG GTA GTT GTC GTG GTG GTG GTG GTG GTG GTG GTG GTT ATG GTT GTC GTT GTT TAC TAC TAC TAC TAC TAC TAC TAC TAC TAC TAC TAC TCA TCC TCT TCG TCA TCC TCG TCC GCA TCG TCG TCA TCG TCA TCG TCT TCC TCT TGT TGC TGC TGC TGC TGC TGC TGG TGG TGC TTC GTC TAT TTC TTC TTC TTC TTC TTC TTC TTT TTC TTC TTC TTC TTC TTG TTG TTG CTG TTG CTT TTC TTC TTT TTT
TraesCS2A02G338600.1             AAA AAA AAG AAG AAC AAC AAC AAC AAC AAC AAG AAG AAG AAG AAG AAG AAG AAG AAG AAG AAC AAT GCC ACA GCC ACT ACC ACC ACC ACC ACA ACC ACG ACG ACG ACG ACC ACC AGG AGC AGC AGC AGG AGC GGC AGC GGC GGC AGG AGG AGG AGT AGC AGC ATA ATA ATA GTG AGC ATC ATC ATC ATC ATC ATC ATT ATC ATC ATC ATC ATC CTC TTC ATC ATG ATG ATG ATG ATG ATG ATG ATG ATG ATC ATG ATC ATC ATC ATC GTT ATT AAC CAG CAC AAG CAG CAG CAC CAC CCG CCG CCC CCC GCC CCG CCG CCG CCG CCG CCC CCC CGC CGC CTC CTA CTA CTG CTG CTG CTC GTG CTC CTC CTC CTC CTC CTC CTC CTC CTC CTC CTC CTC CTG CTG CTC CTC CTC CTC CTG CTC CTC CGC CTC CTC CTG CTC CTG CTG CTG CTC CTG CTC CTG CTG ACT CTC CTC CTC GTC GAG GAA GAG GAG GAC GAC GAC GAC GAG GAC GAC GAC GAG GAG GAG GAG CAC GCG GCA GCA GCC GCG GCC GCC GCC GCC GCC GCC GCG GGC GGC GCG GCG GCC GCG GCG GCG GCG GCC GCT GCC GCC GCT GCC GCG GCC GGA GGC GAC GGC GGC GGC GGC GGC GGC GGC GGC GGC GGC GGC TGC GTG GGC GGC GGC GGC GGC GGG GGG GGC GGG GGG GGA GGC ATA GCA GTA GCC GTC CTC GTC GTC GTC GTC GTC GTC GTC GTG GTT ATG GCG GTG GTC GTG GTC GTG GTG GTG GTG GTG GTG GTG GTC GTC GTC GTC GTC GTT TAC TAC TAC TAC TAC TAC TAC TAC TAC TAC TAC TAC TCA TCC TCC TCC TCC TCC TCC TCC GTC TCC TCG TCG TCG TCG TCG TCT TCT TCT TGC TGC TGC TGC TGC TGC TGC TGG TGG TGC TTC GTC TAC TCC TTC TTC TTC TTC TTC TTC TTC TTC TTC TTC TTC TTC TTG CTG CTC CTG TTG CTT TTC TTC TTC TTT
TraesCS2A02G338800.1             AGG CGA CGG AAG AAC AAC AAC ATG CGG AGT AAG AAA AAG AAG AGG AAG AGG CAA CAG AAG GAG ACA GCC ACG GCG ACG ACG ACG ACG ACC GTG ACG ACG ACG ACG GCT ACG ACC AGG AGC AGC AGC TCT CAC GCC ACG GGC GGC CGC GCC GCT ACA GCA ACC ATC GTG GTG GTC AGC ATA ATC ATC ATC ATC CTG CTC GTG GTC GTC GTC GTC CTT TTC ATC ATG ATG ATG ATG CCA GTG TGC ATG GGA CTG GTG ATA CTG ATT CTC GTG ATC TCC TCC CAG GGA GTG CAG CAC CAT CCG CCG CCC CCC GCG CCT CAG CCC CCG CCG CCC CCG CGG CGC GTC ATC CTC CTA CTG GTG CTG GTG CTC ATC CTA CTC CTC CTC CTC CTC CTG CTG GTT TTC CTG CTG CTC CTC CTG CTG TCG CTC CTG CGC CTG TTG CTC CTC CTC CTT CTT GCG TTT CTC ATC TCG ACC CTC GTG TTG GCG CAG CAA GAG GCG GGC GAC GAC TCT GAG GCA GAC GAC GAG GAG GAG GAC TAC ACA ATA GCC GCC GCT CGC GCT GCC GCC GCC GCC GCG GGG CCC ACG GCG GCC GAG GCG GCG GCG GCG GTA GTC GCG GCA GCT GCT TTG GGC GCG GAC GGC GGC GGA GGA GGC GGC GGC GGT GGG ACC ACG TGC --- GGC GGG GGA GGC GGC GGC GGG GGG GGC GGG GGC GGC ATA CTG ATG GCC GTC GCC GTC GTC GTG GTG ATC GTG CTG GTG GTC ATG GCC GCC GTC GTG GTG GCC GTG GTC GTC GTG GTG ATC ACG ATG GTC GTG GTG GTG TAC TAC TAC TAC TAC TAC TAC TAC TAT TAT TAC TAC TCG GCG CCA GCG TCA TCC TCC TTG GTG TGC TCG GAC TCC TCC TCC TCC TCT TCT TGC AGC TAC TGC TGC TGC CTC TGG TGG TGC CTG CTC TAC GCG CTC TTC TTC TTC TTC TTC TTC TTC TTC TTC TTC TTG CTG GCG CTC CTG CTG GTG CTG TTC TTC TTC
TraesCS2A02G339100.1             AGG AGA CCC AAG AAC AAC AAC AAC CGG AGT AAG AAG AAA AAG AGG AAG AGG CAA CAG AAG CAT ACA TCC ACG GCC ACG ACG ACG ACG ACT ACG ACG ACG ACG ACG GCG ACG ACC AGG AGC AGC AGC TCC GCC GAC ACC GAC GGC CGC TCC GCC ACA GCA GCC ATC GTG GTG GTG AGC ATA ATA ATC ATC GTC CTG GTC GTG GTC GTG GTC GTC CTC TTC ATC ATG ATG ATG ATG CCG ATG GGC CTG GGG CTC GTG ATA CTG ATT CTC GCG ATC CCC TCC CAG GGC ATG CAG CAC CAC CCA CCG CCG CCC GCC CCG CCG CCG CCG CCG CCC CCG CGG CGC CTC ATC CTC CTG CTC CTG CTG GTG CTC ATC CTG CTC CTC CTC CTC CTC CTA CTG GTC TTC CTG CTC CTC CTC TTC CTG GCG CTC CTC CGC CTG CTG CTC CTC CTG CTC GTG GCG ATC CTC GTC TCG ACC GTC GTG TTG GCG CAG CAA GAG GCG GGC GAC GAC TCC CAC GCA GAC GAC GAG GAG GAG GAC TAC CCG GTA GCC TCT GCC CGC GCA GCC GCC GCG GTG GCG GGC CCC ACG GCC GCC CAC GCG GCG GCG GCG GCA CTC GTG GCG GCT GCT ATG GGC GCG GAC GGC GGC GGC GGG GGC GGC GGC GGG GGG GGC ACG TGC --- GGC GGG GGG GCC GGC GGC GGG GGG GGG GGC GGC GGT ATA CTG ATG GCC TTC GTC GTC GTC GTC GTG ATC GTG TTG GTG GTC ATG GTC GTC GTC GTG GTG GCC GTG GTC GTC GTG GTG ATC GCC ATG GTC GTG GTG GCG TAC TAC TAC TAC TAC TAC TAC TAC TAC TAC TAC TAC ACC GCG CCA GCG TCA TGT TCC GCG GTC TGC TCG GAC TCC TCC TCG TCC TCT TCT TGC AGC TAC TGC TGC TGC GTG TGG TGG TGC CTG CTC TAC GCG CTC TTC TTC TTC TTC TTC TTC TTC TTC TTT CTG TTG CTG GCG CTC CTC CTT GCG CTG TTC TTC TTC
TraesCS2B02G342900.1             AGG CGA CCC AAG AAC AAC AAC AAC CGG AGT AAG AAG AAA AAG AGG AAG AGG CAA CAG AAG CAG ACA TCC ACG GCC ACG ACG ACG ACG ACT ACG ACG ACG ACG ACG GCA ACG ACC AGG AGC GGC AGC TCC GCC GAC ACC GAC GGC CGC GCC GCC ACA GCA GCC ATC GTG GTG GTG AGC ATA ATA ATC ATC GTC CTG GTC GTG GTC GTG GTC GTC CTC TTC ATC ATG ATG ATG ATG CCG ATG GGC CTG GGG CTC GTG ATA CTG ATT CTC GCG ATC TCC TCC CAG GGC ATG CAG CAC CAC CCA CCG CCG CCC GCC CCG CCG CCG CCG CCG CCC CCG CGG CGC CTC ATC CTC CTG CTC CTG CTG GTG CTC ATC CTG CTC CTC CTC CTC CTC CTA CTG CTC TTC CTG CTC CTC CTC TTC CTG GCG CTC CTC CGC CTC CTG CTC CTC CTC CTC GTG GCG ATC CTC GTC TCG ACC GTC GTG TTG GCG CAG CAA GAG GCG GGC GAC GAC TCC CAC GCA GAC GAC GAG GAG GAA GAC TAC CCG GTG GCC TCT GCC TCC GCA GCC GCC GCG GTG GCA GGC CCC ACG GCC GCC CAG GCG GCG GCG GCG GTA CTC GTG GCG GCT GCT ATG GGC GCG GAC GGC GGC GGC GGG GGC GGC GGC GGG GGG GGC ACG TGC --- GGC GGG GGG GGC GGC GGG GGG GGG GGG GGC GGC GGC ATA CTG ATG GCC TTC GTC GTC GTC GTC GTG ATC GTG TTG GTG GTC ATG GTC GTC GTC CTG GTG GCC GTG GTT GTA GTG GTG ATC GCC ATG GTC GTG GTG GCG TAC TAC TAC TAC TAC TAC TAC TAC TAC TAC TAC TAC GCC GCG CCA GCG TCA TGT TCC GCG GTC TGC TCG GAC TCC TCC TCA TCC TCT TCT TGC AGC TAC TGC TGC TGC ATC TGG TGG TGC CTG CTC TAC GCG CTC TTC TTC TTC TTC TTC TTC TTC TTC TTT CTG TTG CTG GCG CTC CTC CTA GCG CTG TTC TTC TTC
TraesCS2B02G343200.1             AGG CGA CGG AAG AAC AAC AAC ATG CGG AGT AAA AAA AAG AAG AGG AAG AGG CAA CAG AAG GAG ACA GCC ACG GCG ACG ACG ACG ACG ACT GTG ACG ACG ACG ACG GCC ACG ACC AGG AGC AGC AGC TCT CGC GCC ACG GGC GGC CGC GCC GCT ACA GCA GCC ATC GTG GTG GTC AGC ATA ATC ATC ATC ATT CTG CTC GTG GTC GTA GTC GTA CTT TTC ATC ATG ATG ATG ATG CCA GTG TGC ATG GGA CTG GTG ATA CTG ATT CTC ATG ATC TCC TCT CAG GGA GTG CAG CAC CAC CCG CCG CCC CCC GCG CCT CAG CCC CCG CCG CCC CCG CGG CGC GTC ATC CTC CTA CTG GTG ATG GTG CTC ATC CTA CTC CTC CTC CTC CTC CTG CTG GTT TTC CTG CTG CTC CTC CTG CTG GCG CTC CTG CGC CTG TTG CTC CTC CTC CTT CTT GCG TTT CTC ATC TCG ACC CTC GTG TTG GCG CAG CAA GAG GCG AGC GAC GAC TCT GAG GCA GAC GAC GAG GAG GAG GAC TAC ACA ATA GCC GCC GCT CGC GCA GCC GCC GCC GCC GCG GGG CCC ACG GCG GCC GAG GCG GCG GCG GCG GTA GTC GCG GCG GCT GCT TCG GGC GCG GAC GGC GGC GGA GGA GGC GGC GGC GGT GGG ACC ACG TGC --- GGT GGG GGG GGC GGC GGC GGG GGG GGC GGG GGC GGC ATA CTG ATG GCC ATC GCC GTC GTC GTG GTG ATC GTG TTG GTG GTC ATG GCC GCC GTC GTG GTG GCC GTG GTC GTC GTG GTG ATC ACT ATG GTC GTG GTG GTG TAC TAC TAC TAC TAC TAC TAC TAC TAT TAT TAC TAC TCA GCG CCA GCG TCA TCC TCC TTG GTG TGC TCC GAC TCC TCC TCC TCC TCT TCT TGC AGC TAC TGC TGC TGC CTT TGG TGG TGC CTG CTC TAC GTG CTC TTC TTC TTC TTC TTC TTC TTC TTC TTC TTC TTG CTG GCG CTC CTG CTG GTG CTG TTC TTC TTC
TraesCS2B02G343300.1             AAA AAA AAG AAG AAC AAC AAC AAC AAA AAC AAG AAG AAG AAG AAG AAG AAG AAG AAG AAG AAC AAT ACC ACA ACC ACT ACC ACC ACC ACC ACA ACC ACG ACG ACG ACG ACC ACT AGA AGC AGC AGC AGG AGC GGC AGC GGC GGC AGG AAG AGG AGT AGC AGC ATA ATA ATA GTG AGC ATC ATC ATC ATC ATC ATC ATC ATC ATC ATC ATC ATC CTC TTC ATC ATG ATG ATG ATG ATG ATG ATG ATG ATG ATC ATG ATC ATC ATC ATC GTT ATT AAC CAG CAC AAG CAG CAG CAT CAC CCG CCG CCC CCC GCC CCG CCG CCG CCG CCG CCC CCC CGC CGC CTG CTA CTA CTT CTG CTG CTC GTG CTC CTC CTC CTC CTC CTC CTC CTC CTC CTC CTC CTC CTG CTG CTC CTC CTG CTG CTG CTC CTC CTC CTC CTC CTG CTC CTG CTG CTG CTC CTG CTC CTG GTG ACT CTC CTC CTC GTC GAG GAA GAA GAG GAC GAC GAC GAC GAG GAC GAC GAC GAG GAG GAG GAG CAC GCG GCA GCA GCC GCG ACC GCC GCC GCC GCC GCC GCG GGC GGC GCG GCG GCC GCG GCG GCG GCG GCC GCC GCC GCC GCT GCC GCG GCT GGA GGC GAC GGC GGC GGC GGC GGC GGC GGC GGC GGC GGC GGC TGC GTG GGC GGC GGC GGG GGG GGG GGG GGG GGG GGG GGA GGC ATA GCA GTA GCC GTC CTC GTC GTC GTC GTC GTC GTC GTC GTG GTC ATG GCG GTG GTC GTC GTC GTG GTG GTG GTG GTG GTG GTG GTC TTC GTC GTC GTC GTT TAC TAC TAC TAC TAC TAC TAC TAC TAC TAC TAC TAC TCA TCC TCT TCC TCC TCC TCC TCC GTG TCC TCC TCG TCG TCG TCG TCT TCT TCT TGC TGC TGC TGC TGC TGC TGT TGG TGG TGC TTC GTC TAC TCC TTC TTC TTC TTT TTC TTC TTC TTC TTC TTC TTC TTC CTC CTG CTC CTG TTG CTT TTC TTC TTC TTT
TraesCS2D02G324000.1             AGG AGA CCC AAG AAC AAC AAC AAC CGG AGT AAG AAG AAG AAG AGG AAG AGG CAA CAG AAG CAG ACA TCC ACG GCC ACG ACG ACG ACG ACT ACG ACG ACG ACA ACC GCG ACG ACC AGG AGC AGC AGC TCC GCC GAC ACC GGC GGC CGC TCC GCC ACC GCA GCC ATC GTG GTG GTG AGC ATA ATA ATC GTC GTC CTG GTC GTG GTC GTG GTC GCC CTC TTC ATC ATG ATG ATG ATG CCG ATG GGC CTG GGG CTC GTG ATA CTG ATT CTC GCG ATC CCC TCC CAG GGC ATG CAG CAC CAC CCA CCG CCG CCC GCC CCG CCG CCG CCG CCG CCC CCG CGG CGC CTC ATC CTC CTG CTC CTG CTG GTG CTC ATC CTG CTC CTC CTC CTC CTC CTA CTG GTC TTC CTG CTG CTC CTG TTC CTG GCG CTC CTC CGC CTT CTG CTC CTC CTC CTC GTG GCG ATC CTC GTC TCG ACC GTC GTG TTG GCG CAG CAA GAG GCG GGC GAC GAC TCC CAC GCA GAC GAC GAG GAG GAG GAC TAC CCG GTG GCC TCT GCC TCC GCA GCC GCC GCG GTG GCG GGC CCC ACG GCC GCC CAG GCG GCG GCG GCG GTA CTC GTG GCG GCT GCT ATG GGC GCG GAC GGC GGG GGC GGG GGC GGC GGC GGG GGG GGC ACG TGC --- GGC GGG GGG GGC GGC GGC GGG GGG GGG GGC GGC GGC ATA CTG ATG GCC TTC GTC GTC TTG GTG GTG ATC GTG GTG GTG GTC ATG GTC GTC GTC GTG GTG GCC GTG GTC GTC GTG GTG ATC GCC ATG GTC GTG GTG GTG TAC TAC TAC TAC TAC TAC TAC TAC TAC TAC TAC TAC GCC GCG CCA GCG TCG TGT TCC GCG GTC TGC TCG GAC TCC TCC TCG TCC TCT TCT TGC AGC TAC TGC TGC TGC GTG TGG TGG TGC CTG CTC TAC GCG CTC TTC TTC TTC TTC TTC TTC TTC TTC TTC CTG TTG CTG GCG CTC CTC CTT GCG CTG TTC TTC TTC
TraesCS2D02G324300.1             AGG CGA CGG AAG AAC AAC AAC ATG CGG AGT AAA AAA AAG AAG AGG AAG AGG CAA CAG AAG GAG ACA GCC ACG GCG ACG ACG ACG ACG ACT GTG ACG ACG ACG ACG GCT ACT ACC AGG AGC AGC AGC TCT CGC GCC ACG GGC GGC CGC GCC GCT ACA GCA ACC ATC GTC GTG GTC AGC ATA ATC ATC ATC ATC CTG CTC GTG GTC GTC GTC GTC CTT TTC ATC ATG ATG ATG ATG CCA GTG TGC ATG GGA CTG GTG ATA CTG ATT CTC ATG ATC TCC TCT CAG GGA GTG CAG CAC CAC CCG CCG CCA CCC GCG CCT CAG CCC CCG CCG CCC CCG CGG CGC GTC ATC CTC CTA CTG GTG CTG GTG CTC ATC CTA CTC CTC CTC CTC CTC CTG CTG GTT TTC CTA TTG CTC CTC CTG CTG TCG CTC TTG CGC CTG TTG CTC CTC CTC CTT CTT GCG TTT CTC ATC TCT ACC CTC GCG TTG GCG CAG CAA GAG GCG GGC GAC GAC TCT GAG GCA GAC GAC GAG GAA GAG GAC TAC ACA ATA GCC GCC GCT CGC GCA GCC GCC GCC GCC GCG GGG CCC ACG GCG GCC GAG GCG GCG GCG GCG GTA GTC GCG GCG GCT GCT TCG GGC GCG GAC GGC GGC GGA GGA GGC GGC GGC GGT GGG ACC ACG TGC --- GGC GGG GGG GGC GGC GGC GGG GGG GGC GGG GGC GGC ATA CTG ATG GCT ATC GCC GTC GTC GTG GTG ATC GTG CTG GTG GTC ATG GCC GCC GTC GTG GTG GCC GTG GTC GTC GTG GTG ATC ACT ATG GTC GTG GTG GTT TAC TAC TAC TAC TAC TAC TAC TAC TAT TAT TAC TAC TCA GCG CCA GCG TCA TCC TCC TTG GTG TGC TCG GAC TCC TCC TCC TCC TCT TCT TGC AGC TAC TGC TGC TGC CTC TGG TGG TGC CTG CTC TAT GCG CTC TTC TTC TTC TTC TTC TTC TTC TTC TTC TTC TTG CTG GCG CTC CTG CTG GTG CTG TTC TTC TTC
TraesCS2D02G324400.1             AAA AAA AAG AAG AAC AAC AAC AAC AAT AAC AAG AAG AAG AAG AAG AAG AAG AAG AAG AAG AAC AAT ACC ACA ACC ACT ACC ACC ACC ACC ACA ACC ACG ACG ACG ACG ACC ACT AGG AGC AGC AGC AGG AGC GGC AGC GGC GGC AGG AGG AGG AGT AGC AGC ATA ATA ATA GTG AGC ATC ATC ATC GTC ATC ATC ATC ATC ATC ATC ATC ATC CTC TTC ATC ATG ATG ATG ATG ATG ATG ATG ATG ATG ATC ATG ATC ATC ATC ATC GTT ATT AAC CAG CAC AAG CAG CAG CAT CAC CCC CCG CCC CCC GCC CCA CCG CCG CCG CCG CCT CCC CGC CGC CTC CTA CTA CTA CTG CTG CTC GTG CTC CTC CTC CTC CTC CTC CTC CTC CTC CTC CTC CTC CTG CTG CTC CTC CTG CTG CTG CTC CTC CTC CTC CTC CTG CTG CTG CTG CTG CTC CTG CTC CTG GTC ACT CTC CTC CTC GTC GAG GAA GAA GAG GAC GAC GAC GAC GAG GAC GAC GAC GAG GAG GAG GAG CAC GCG GCA GCA GCC GCG GCC GCC GCC GCC GCC GCC GCG GGC GGC GCG GCG GCC GCG GCG GCG GCC GCC GCC GCC GCC GCT GCC GCG GCT GGA GGC GAC GGC GGC GGC GGC GGC GGC GGC GGC GGC GGC GGC TGC GTG GGC GGC GGC GGG GGC GGG GGG GGG GGG GGG GGG GGC ATA GCA GTA GCC GTC CTC GTC GTC GTC GTC GTC GTC GTC GTG GTC ATG GCG GTG GTC GTC GTC GTG GTG GTG GTG GTG GTG GTG GTC TTC GTC GTC GTC GTT TAC TAC TAC TAC TAC TAC TAC TAC TAC TAC TAC TAC TCA TCC TCC TCC TCC TCC TCC TCC GTG TCC TCC TCG TCG TCG TCG TCT TCT TCT TGC TGC TGC TGC TGC TGC TGT TGG TGG TGC TTC GTC TAC TCC TTC TTC TTC TTC TTC TTC TTC TTC TTC TTC TTC TTC TTG CTG CTC CTG TTG CTT TTC TTC TTC TTT
TRIDC1BG007330.1                 --- AAA AAA AAT --- AAC --- --- AAT AAC AAG AAG AAG --- --- --- --- --- AAG AAG --- AAT ACC ACA --- --- --- --- --- ACC --- ACG ACG --- --- --- --- ACT --- --- --- AGC --- AGC GGA --- GGC --- AGG --- --- --- AGC AGT ATA GTA ATA --- --- --- ATC --- --- ATC --- --- --- ATC --- ATC --- TTC TTC --- TTG --- --- ATG ATG --- --- ATG --- --- --- --- --- --- ATC --- --- --- CAG CAC --- --- --- CAT --- --- CCA --- CCC GCC --- GCG CCA CCA --- CCT --- CGC CGG --- --- CTG --- --- --- CTC GTG --- --- --- --- TTA CTT --- CTC --- --- CTC CTC CTG CTT CTA CTC --- CTG --- --- CTC CTC TTG CTG ATG CTG --- CTA --- --- --- CTG CTG CTG ACT CTC CTC --- --- --- AAA --- --- --- GAC GAC GAC --- GAC GAC GAC --- --- GAG GAG --- --- --- --- GCG GCG GTC GCC --- CCC GCC GCC --- --- GCC --- --- GCG GCG GCA --- GCG --- --- GCC --- --- --- GCT --- --- --- --- GGC GGC GGC --- GGC --- GGC --- GGC GGC GGC TGC GGG GGT GGC AAG GGG GGG GGG GGG GGG GGG --- GGT --- --- --- --- GCG --- --- GTC GTT --- --- --- --- --- --- GTC --- --- GTA GTT --- GTG GTG GTG --- GTG GTG GTG GTG --- ATG GTT --- --- --- --- CTG --- TAC TAC TAC TAC TAC --- --- TAC TTT --- TCC TCT TCG --- TCC --- --- GCA --- TCG TCA --- TCA TCG --- --- --- --- TGC TGC --- --- TGC --- TGG TGG --- --- GTC --- --- TTC --- --- TTC TTC TTC --- TTC TTC --- --- --- TTG TTG TTG --- --- --- TTC TTC TTT TTT
TRIDC2AG047460.1                 AGG AGA CCC AAG AAC AAC AAC AAC CGG AGT AAG AAG AAA AAG AGG AAG AGG CAA CAG AAG CAT ACA TCC ACG GCC ACG ACG ACG ACG ACT ACG ACG ACG ACG ACG GCG ACG ACC AGG AGC AGC AGC TCC GTC GAC ACC GAC GGC CGC TCC GCC ACA GCA GCC ATC GTG GTG GTG AGC ATA ATA ATC ATC GTC CTG GTC GTG GTC GTG GTC GTC CTC TTC ATC ATG ATG ATG ATG CCG ATG GGC CTG GGG CTC GTG ATA CTG ATT CTC GCG ATC CCC TCC CAG GGC ATG CAG CAC CAC CCA CCG CCG CCC GCC CCG CCG CCG CCG CCG CCC CCG CGG CGC CTC ATC CTC CTG CTC CTG CTG GTG CTC ATC CTG CTC CTC CTC CTC CTC CTA CTG GTC TTC CTG CTC CTC CTC TTC CTG GCG CTC CTC CGC CTG CTG CTC CTC CTG CTC GTG GCG ATC CTC GTC TCG ACC GTC GTG TTG GCG CAG CAA GAG GCG GGC GAC GAC TCC CAC GCA GAC GAC GAG GAG GAG GAC TAC CCG GTA GCC TCT GCC CGC GCA GCC GCC GCG GTG GCG GGC CCC ACG GCC GCC CAC GCG GCG GCG GCG GCA CTC GTG GCG GCT GCT ATG GGC GCG GAC GGC GGC GGC GGG GGC GGC GGC GGG GGG GGC ACG TGC --- GGC GGG GGG GCC GGC GGC GGG GGG GGG GGC GGC GGT ATA CTG ATG GCC TTC GTC GTC GTC GTC GTG ATC GTG TTG GTG GTC ATG GTC GTC GTC GTG GTG GCC GTG GTC GTC GTG GTG ATC GCC ATG GTC GTG GTG GCG TAC TAC TAC TAC TAC TAC TAC TAC TAC TAC TAC TAC GCC GCG CCA GCG TCA TGT TCC GCG GTC TGC TCG GAC TCC TCC TCG TCC TCT TCT TGC AGC TAC TGC TGC TGC GTG TGG TGG TGC CTG CTC TAC GCG CTC TTC TTC TTC TTC TTC TTC TTC TTC TTT CTG TTG CTG GCG CTC CTC CTT GCG CTG TTC TTC TTC
TRIDC2AG047500.3                 AGG CGA CGG AAG AAC AAC AAC ATG CGG AGT AAG AAA AAG AAG AGG AAG AGG CAA CAG AAG GAG ACA GCC ACG GCG ACG ACG ACG ACG ACC GTG ACG ACG ACG ACG GCT ACG ACC AGG AGC AGC AGC TCT CAC GCC ACG GGC GGC CGC GCC GCT ACA GCA ACC ATC GTG GTG GTC AGC ATA ATC ATC ATC ATC CTG CTC GTG GTC GTC GTC GTC CTT TTC ATC ATG ATG ATG ATG CCA GTG TGC ATG GGA CTG GTG ATA CTG ATT CTC GTG ATC TCC TCC CAG GGA GTG CAG CAC CAT CCG CCG CCC CCC GCG CCT CAG CCC CCG CCG CCC CCG CGG CGC GTC ATC CTC CTA CTG GTG CTG GTG CTC ATC CTA CTC CTC CTC CTC CTC CTG CTG GTT TTC CTG CTG CTC CTC CTG CTG TCG CTC CTG CGC CTG TTG CTC CTC CTC CTT CTT GCG TTT CTC ATC TCG ACC CTC GTG TTG GCG CAG CAA GAG GCG GGC GAC GAC TCT --- GCA GAC GAC GAG GAG GAG GAC TAC ACA ATA GCC GCC GCT CGC GCT GCC GCC GCC GCC GCG GGG CCC ACG GCG GCC GAG GCG GCG GCG GCG GTA GTC GCG GCA GCT GCT TTG GGC GCG GAC GGC GGC GGA GGA GGC GGC GGC GGT GGG ACC ACG TGC --- GGC GGG GGA GGC GGC GGC GGG GGG GGC GGG GGC GGC ATA CTG ATG GCC GTC GCC GTC GTC GTG GTG ATC GTG CTG GTG GTC ATG GCC GCC GTC GTG GTG GCC GTG GTC GTC GTG GTG ATC ACG ATG GTC GTG GTG GTG TAC TAC TAC TAC TAC TAC TAC TAC TAT TAT TAC TAC TCG GCG CCA GCG TCA TCC TCC TTG GTG TGC TCG GAC TCC TCC TCC TCC TCT TCT TGC AGC TAC TGC TGC TGC CTC TGG TGG TGC CTG CTC TAC GCG CTC TTC TTC TTC TTC TTC TTC TTC TTC TTC TTC --- CTG GCG CTC CTG CTG GTG CTG TTC TTC TTC
TRIDC2AG047520.1                 AAA AAA AAG AAG AAC AAC AAC AAC AAC AAC AAG AAG AAG AAG AAG AAG AAG AAG AAG AAG AAC AAT GCC ACA GCC ACT ACC ACC ACC ACC ACA ACC ACG ACG ACG ACG ACC ACC AGG AGC AGC AGC AGG AGC GGC AGC GGC GGC AGG AGG AGG AGT AGC AGC ATA ATA ATA GTG AGC ATC ATC ATC ATC ATC ATC ATT ATC ATC ATC ATC ATC CTC TTC ATC ATG ATG ATG ATG ATG ATG ATG ATG ATG ATC ATG ATC ATC ATC ATC GTT ATT AAC CAG CAC AAG CAG CAG CAC CAC CCG CCG CCC CCC GCC CCG CCG CCG CCG CCG CCC CCC CGC CGC CTC CTA CTA CTG ATG CTG CTC GTG CTC CTC CTC CTC CTC CTC CTC CTC CTC CTC CTC CTC CTG CTG CTC CTC CTC CTC CTG CTC CTC CGC CTC CTC CTG CTC CTG CTG CTG CTC CTG CTC CTG CTG ACT CTC CTC CTC GTC GAG GAA GAG GAG GAC GAC GAC GAC GAG GAC GAC GAC GAG GAG GAG GAG CAC GCG GCA GCA GCC GCG GCC GCC GCC GCC GCC GCC GCG GGC GGC GCG GCG GCC GCG GCG GCG GCG GCC GCT GCC GCC GCT GCC GCG GCC GGA GGC GAC GGC GGC GGC GGC GGC GGC GGC GGC GGC GGC GGC TGC GTG GGC GGC GGC GGC GGC GGG GGG GGC GGG GGG GGA GGC ATA GCA GTA GCC GTC CTC GTC GTC GTC GTC GTC GTC GTC GTG GTT ATG GCG GTG GTC GTG GTC GTG GTG GTG GTG GTG GTG GTG GTC GTC GTC GTC GTC GTT TAC TAC TAC TAC TAC TAC TAC TAC TAC TAC TAC TAC TCA TCC TCC TCC TCC TCC TCC TCC GTC TCC TCG TCG TCG TCG TCG TCT TCT TCT TGC TGC TGC TGC TGC TGC TGC TGG TGG TGC TTC GTC TAC TCC TTC TTC TTC TTC TTC TTC TTC TTC TTC TTC TTC TTC TTG CTG CTC CTG TTG CTT TTC TTC TTC TTT
TRIDC2BG050000.1                 AGG CGA CCC AAG AAC AAC AAC AAC CGG AGT AAG AAG AAA AAG AGG AAG AGG CAA CAG AAG CAG ACA TCC ACG GCC ACG ACG ACG ACG ACT ACG ACG ACG ACG ACG GCA ACG ACC AGG AGC GGC AGC TCC GCC GAC ACC GAC GGC CGC GCC GCC ACA GCA GCC ATC GTG GTG GTG AGC ATA ATA ATC ATC GTC CTG GTC GTG GTC GTG GTC GTC CTC TTC ATC ATG ATG ATG ATG CCG ATG GGC CTG GGG CTC GTG ATA CTG ATT CTC GCG ATC TCC TCC CAG GGC ATG CAG CAC CAC CCA CCG CCG CCC GCC CCG CCG CCG CCG CCG CCC CCG CGG CGC CTC ATC CTC CTG CTC CTG CTG GTG CTC ATC CTG CTC CTC CTC CTC CTC CTA CTG CTC TTC CTG CTC CTC CTC TTC CTG GCG CTC CTC CGC CTC CTG CTC CTC CTC CTC GTG GCG ATC CTC GTC TCG ACC GTC GTG TTG GCG CAG CAA GAG GCG GGC GAC GAC TCC CAC GCA GAC GAC GAG GAG GAA GAC TAC CCG GTG GCC TCT GCC TCC GCA GCC GCC GCG GTG GCA GGC CCC ACG GCC GCC CAG GCG GCG GCG GCG GTA CTC GTG GCG GCT GCT ATG GGC GCG GAC GGC GGC GGC GGG GGC GGC GGC GGG GGG GGC ACG TGC --- GGC GGG GGG GGC GGC GGG GGG GGG GGG GGC GGC GGC ATA CTG ATG GCC TTC GTC GTC GTC GTC GTG ATC GTG TTG GTG GTC ATG GTC GTC GTC CTG GTG GCC GTG GTT GTA GTG GTG ATC GCG ATG GTC GTG GTG GCG TAC TAC TAC TAC TAC TAC TAC TAC TAC TAC TAC TAC GCC GCG CCA GCG TCA TGT TCC GCG GTC TGC TCG GAC TCC TCC TCG TCC TCT TCT TGC AGC TAC TGC TGC TGC ATC TGG TGG TGC CTG CTC TAC GCG CTC TTC TTC TTC TTC TTC TTC TTC TTC TTT CTG TTG CTG GCG CTC CTC CTA GCG CTG TTC TTC TTC
TRIDC2BG050030.1                 --- CGA CGG AAG AAC AAC AAC ATG CGG AGT AAA AAA AAG AAG AGG AAG AGG TCC CAG AAG GAG ACA GCC ACG --- TCA ACG TCC ACG ACT GTG ACG ACG ACG --- CCT ACG ACC AAT --- AGC AGC TCG CGC GCC ACC GGC GGC CGC AGG TCA TCA GCA GCC ATC GTG GTG --- TCG ATA ATC --- ATC ATT --- CCG GGT GTC GTA GTC --- CTT TTC --- ATG ACG TCA ATG CCA GTG TCA ATG --- --- ATG --- TTG CGT CTC --- GCA CCA TCT CAG GGA TGC CAG CAC TCT CCC CCG --- CCC GCG CCT CAG CCC CCG CCG CCC CCG CGG CGC --- ATC CTC CTA CTG GTG ATG GTG CTC --- CTA TCA CTC CTC TTG CTC TTC TGG GTT TTC CTG CTG CTC CTC --- CTG GCT CTC CTG CGC CTG TTG CTC CTC CTC CTT TGC GGA TTT CTC ATC TCG ACC CTC GTG --- GCG CAG CAA GAG GCG AGC GAC GAC TCT GCT GCA GAC GAC GAG CGC GAG GAC AGA TCT TGC GCC GCC GCT CGC GCA GCC GCC GCC GCC GCG --- CCC ACG TCG GCC GAG GCG AAC GCG --- GTA GTC GCA GCG CGC GCT TGG GGC GCG GAC GGC GGC GGA --- GGC GGC GGC GGA GGG ACC ACG TGC --- GGT GGG GGG GGC GGC GGC GGG GGG GGC GCG GGC --- ATA CTG ATG GCC --- GAT GTC GTC TCA ATG ATC --- --- GTG GTC ATG GCC GCC GTC GTG GTG GCC GTG GTC GTC GTG GTG ATC TCG ATG GTC TCA GTG --- TAC TAC TGG TAC TAC TAC TAC TAC --- TAT TAC TAC TCA GCG CCA GCG TCA TCC TCC --- GTG CGG TCC GAC CCT TCC TCC TCC CCA CCT TGC AGC TAC TCC TGC TGC GCC TGG TGG TCA TCG CTC TAC CAA CTC --- --- TTC TTC TTC --- TTC TTC TTC TTC ACC CTG GCG CTC TCG --- GTG CTG TTC TTC TTC
TRITD1Av1G000090.1               AAA AAA AAA AAG AAC AAC AAC AAC AAC AAC AAG AAG AAG AAG AAG AAG AAG AAG AAG CAC AAT AAT ACA ACA ACA ACA ACC ACC ACC ACC ACG ACG ACA ACG ACA ACG ACT ACT AGA AGC AGC AGC AGC AAC GGC AGC GGC AGC AGG AGG AGG AGT AGT AGC ATA ATA GTA ATA ATT ATC ATC ATC ATC ATC ATC ATC GTC ATC ATC GTC ATC ATC ATC ATG ATG ATG ATG ATG GTG ATG ATG ATG ATT ATC ATA ATT ATT ATT ATT ATT ATT CAC CAG CAC CAG CAG CAG CAT CAT CCA CCA CCC CCC CCC CCG TCG CCG CCG CCG CCA CCT CTC CGG CTC CTA CTG CTA CTG CTA CTA CTA CTC CTC CTC CTC CTC CTC CTC CTC CTC CTC CTC CTC CTC CTC CTC CTC CTC CTC CTC CTC CTC CTT CTG CTG TTG CTG CTG CTG TTG CTG CTG CTG CTG CTG ATT CTC CTC CTT GTT GAA GAA GAA GAA GAT GAC GAC AAC GAT GAC GAG GAC GAG GAG GAG GAG GAC GCA GCA GCA GCG GCA GCC GCC GCT GCC GCC GCC GCC GCT GCC GCG GCG GCG GCG GCG GCG GCG GCC GCT GCC GCT GCT GCT GCT GCT GGA GGC GAC GGC GGC GGA GGT GGC GGC GGT GGC GGC GGC GGC GGC GGG GGC GGG GGC GGA GGG GGT GGG GGG GGG GGG GGT GGT GTA GTA GTA GTC GTC GTC GTC GTC GTC GTC GTC GTC ATC TTC GTC GTG GCG GTG GTG GTT GTG GTG GTG GTG GTG GTG GTG GTG GTT GTG GTT GTC GTT GTT TAC TAC TAC TAC TAC TAC TAC TAC TAC TAC TAC TAC TCA GGC TCC TCG TCC TCC TCC TCC GCG TCG TCC TCT TCG TCA TCG TCT TCT TTT TCT TGC TGC TGC TGC TGC TGC TGG TGG TGT TTC TTC TTC TTC TTC TTC TTC TTC TTC TTC TTT TTC TTC TTC TTC TTC TTG TTG TTG CTG TTG CTT TTC TTT TTT TTT
TRITD2Av1G199190.1               AGG AGA CCC AAG AAC AAC AAC AAC CGG AGT AAG AAG AAA AAG AGG AAG AGG CAA CAG AAG CAT ACA TCC ACG GCC ACG ACG ACG ACG ACT ACG ACG ACG ACG ACG GCG ACG ACC AGG AGC AGC AGC TCC GCC GAC ACC GAC GGC CGC TCC GCC ACA GCA GCC ATC GTG GTG GTG AGC ATA ATA ATC ATC GTC CTG GTC GTG GTC GTG GTC GTC CTC TTC ATC ATG ATG ATG ATG CCG ATG GGC CTG GGG CTC GTG ATA CTG ATT CTC GCG ATC CCC TCC CAG GGC ATG CAG CAC CAC CCA CCG CCG CCC GCC CCG CCG CCG CCG CCG CCC CCG CGG CGC CTC ATC CTC CTG CTC CTG CTG GTG CTC ATC CTG CTC CTC CTC CTC CTC CTA CTG GTC TTC CTG CTC CTC CTC TTC CTG GCG CTC CTC CGC CTG CTG CTC CTC CTG CTC GTG GCG ATC CTC GTC TCG ACC GTC GTG TTG GCG CAG CAA GAG GCG GGC GAC GAC TCC CAC GCA GAC GAC GAG GAG GAG GAC TAC CCG GTA GCC TCT GCC CGC GCA GCC GCC GCG GTG GCG GGC CCC ACG GCC GCC CAC GCG GCG GCG GCG GCA CTC GTG GCG GCT GCT ATG GGC GCG GAC GGC GGC GGC GGG GGC GGC GGC GGG GGG GGC ACG TGC --- GGC GGG GGG GCC GGC GGC GGG GGG GGG GGC GGC GGT ATA CTG ATG GCC TTC GTC GTC GTC GTC GTG ATC GTG TTG GTG GTC ATG GTC GTC GTC GTG GTG GCC GTG GTC GTC GTG GTG ATC GCC ATG GTC GTG GTG GCG TAC TAC TAC TAC TAC TAC TAC TAC TAC TAC TAC TAC ACC GCG CCA GCG TCA TGT TCC GCG GTC TGC TCG GAC TCC TCC TCG TCC TCT TCT TGC AGC TAC TGC TGC TGC GTG TGG TGG TGC CTG CTC TAC GCG CTC TTC TTC TTC TTC TTC TTC TTC TTC TTT CTG TTG CTG GCG CTC CTC CTT GCG CTG TTC TTC TTC
TRITD2Av1G199310.1               AGG CGA CGG AAG AAC AAC AAC ATG CGG AGT AAG AAA AAG AAG AGG AAG AGG CAA CAG AAG GAG ACA GCC ACG GCG ACG ACG ACG ACG ACC GTG ACG ACG ACG ACG GCT ACG ACC AGG AGC AGC AGC TCT CAC GCC ACG GGC GGC CGC GCC GCT ACA GCA ACC ATC GTG GTG GTC AGC ATA ATC ATC ATC ATC CTG CTC GTG GTC GTC GTC GTC CTT TTC ATC ATG ATG ATG ATG CCA GTG TGC ATG GGA CTG GTG ATA CTG ATT CTC GTG ATC TCC TCC CAG GGA GTG CAG CAC CAT CCG CCG CCC CCC GCG CCT CAG CCC CCG CCG CCC CCG CGG CGC GTC ATC CTC CTA CTG GTG CTG GTG CTC ATC CTA CTC CTC CTC CTC CTC CTG CTG GTT TTC CTG CTG CTC CTC CTG CTG TCG CTC CTG CGC CTG TTG CTC CTC CTC CTT CTT GCG TTT CTC ATC TCG ACC CTC GTG TTG GCG CAG CAA GAG GCG GGC GAC GAC TCT GAG GCA GAC GAC GAG GAG GAG GAC TAC ACA ATA GCC GCC GCT CGC GCT GCC GCC GCC GCC GCG GGG CCC ACG GCG GCC GAG GCG GCG GCG GCG GTA GTC GCG GCA GCT GCT TTG GGC GCG GAC GGC GGC GGA GGA GGC GGC GGC GGT GGG ACC ACG TGC --- GGC GGG GGA GGC GGC GGC GGG GGG GGC GGG GGC GGC ATA CTG ATG GCC GTC GCC GTC GTC GTG GTG ATC GTG CTG GTG GTC ATG GCC GCC GTC GTG GTG GCC GTG GTC GTC GTG GTG ATC ACG ATG GTC GTG GTG GTG TAC TAC TAC TAC TAC TAC TAC TAC TAT TAT TAC TAC TCG GCG CCA GCG TCA TCC TCC TTG GTG TGC TCG GAC TCC TCC TCC TCC TCT TCT TGC AGC TAC TGC TGC TGC CTC TGG TGG TGC CTG CTC TAC GCG CTC TTC TTC TTC TTC TTC TTC TTC TTC TTC TTC TTG CTG GCG CTC CTG CTG GTG CTG TTC TTC TTC
TRITD2Av1G199330.1               --- AAA AAG AAG --- AAC --- --- AAC AAC AAG AAG AAG --- --- --- --- --- AAG AAG --- AAT GCC ACA --- --- --- --- --- ACC --- ACC ACG --- --- --- --- ACC --- --- --- AGC --- AGC GGC --- GGC --- AGG --- --- --- AGC AGC ATA --- ATA --- --- --- ATC --- --- ATC --- --- --- ATC --- ATC --- CTC TTC --- --- --- --- ATG ATG --- --- ATG --- --- --- --- --- GTA ATC --- ATC --- CAG CAC --- --- --- CAC ACT --- CCG --- CCC GCC --- CCG CCG CCG --- CCC --- CGC CGC --- --- CTA --- --- --- CTC GTG --- --- --- --- --- CTC --- CTC --- --- CTC CTC CTG --- CTC CTC --- CTC --- --- CTC CGC CTC CTC CTG CTC --- CTG --- --- --- CTC CTG CTG ACT CTC CTC --- --- --- GAA --- --- --- GAC GAC GAC AAT GAC GAC GAC --- --- GAG GAG --- --- --- --- GCC GCG GCC GCC --- GCC GCC GCC --- --- GGC --- --- GCC GCG GCG --- GCG --- --- GCC --- --- --- GCG --- --- --- --- GGC GGC GGC --- GGC --- GGC --- GGC GGC GGC TGC GTG GGC GGC --- GGC GGC GGG GGG GGC GGG --- GGA --- --- --- --- GCC --- --- GTC GTC --- --- --- --- --- --- GTT --- --- GTG GTC --- GTC GTG GTG --- GTG GTG GTG GTG --- GTC GTC --- --- --- --- --- --- TAC TAC TAC TAC TAC --- --- TAC --- --- TCC TCC TCC --- TCC --- --- GTC --- TCG TCG --- TCG TCG --- --- --- --- TGC TGC --- --- TGC --- TGG TGG --- --- GTC --- --- TTC --- --- TTC TTC TTC --- TTC TTC --- --- CAA TTG CTG CTC --- --- --- TTC TTC TTC TTT
TRITD2Bv1G162470.1               AGG CGA CCC AAG AAC AAC AAC AAC CGG AGT AAG AAG AAA AAG AGG AAG AGG CAA CAG AAG CAG ACA TCC ACG GCC ACG ACG ACG ACG ACT ACG ACG ACG ACG ACG GCA ACG ACC AGG AGC GGC AGC TCC GCC GAC ACC GAC GGC CGC GCC GCC ACA GCA GCC ATC GTG GTG GTG AGC ATA ATA ATC ATC GTC CTG GTC GTG GTC GTG GTC GTC CTC TTC ATC ATG ATG ATG ATG CCG ATG GGC CTG GGG CTC GTG ATA CTG ATT CTC GCG ATC TCC TCC CAG GGC ATG CAG CAC CAC CCA CCG CCG CCC GCC CCG CCG CCG CCG CCG CCC CCG CGG CGC CTC ATC CTC CTG CTC CTG CTG GTG CTC ATC CTG CTC CTC CTC CTC CTC CTA CTG CTC TTC CTG CTC CTC CTC TTC CTG GCG CTC CTC CGC CTC CTG CTC CTC CTC CTC GTG GCG ATC CTC GTC TCG ACC GTC GTG TTG GCG CAG CAA GAG GCG GGC GAC GAC TCC CAC GCA GAC GAC GAG GAG GAA GAC TAC CCG GTG GCC TCT GCC TCC GCA GCC GCC GCG GTG GCA GGC CCC ACG GCC GCC CAG GCG GCG GCG GCG GTA CTC GTG GCG GCT GCT ATG GGC GCG GAC GGC GGC GGC GGG GGC GGC GGC GGG GGG GGC ACG TGC --- GGC GGG GGG GGC GGC GGG GGG GGG GGG GGC GGC GGC ATA CTG ATG GCC TTC GTC GTC GTC GTC GTG ATC GTG TTG GTG GTC ATG GTC GTC GTC CTG GTG GCC GTG GTT GTA GTG GTG ATC GCC ATG GTC GTG GTG GCG TAC TAC TAC TAC TAC TAC TAC TAC TAC TAC TAC TAC GCC GCG CCA GCG TCA TGT TCC GCG GTC TGC TCG GAC TCC TCC TCA TCC TCT TCT TGC AGC TAC TGC TGC TGC ATC TGG TGG TGC CTG CTC TAC GCG CTC TTC TTC TTC TTC TTC TTC TTC TTC TTT CTG TTG CTG GCG CTC CTC CTA GCG CTG TTC TTC TTC
TRITD2Bv1G162500.1               AGG CGA CGG AAG AAC AAC AAC ATG CGG AGT AAA AAA AAG AAG AGG AAG AGG CAA CAG AAG GAG ACA GCC ACG GCG ACG ACG ACG ACG ACT GTG ACG ACG ACG ACG GCC ACG ACC AGG AGC AGC AGC TCT CGC GCC ACG GGC GGC CGC GCC GCT ACA GCA GCC ATC GTG GTG GTC AGC ATA ATC ATC ATC ATT CTG CTC GTG GTC GTA GTC GTA CTT TTC ATC ATG ATG ATG ATG CCA GTG TGC ATG GGA CTG GTG ATA CTG ATT CTC ATG ATC TCC TCT CAG GGA GTG CAG CAC CAC CCG CCG CCC CCC GCG CCT CAG CCC CCG CCG CCC CCG CGG CGC GTC ATC CTC CTA CTG GTG ATG GTG CTC ATC CTA CTC CTC CTC CTC CTC CTG CTG GTT TTC CTG CTG CTC CTC CTG CTG GCG CTC CTG CGC CTG TTG CTC CTC CTC CTT CTT GCG TTT CTC ATC TCG ACC CTC GTG TTG GCG CAG CAA GAG GCG AGC GAC GAC TCT GAG GCA GAC GAC GAG GAG GAG GAC TAC ACA ATA GCC GCC GCT CGC GCA GCC GCC GCC GCC GCG GGG CCC ACG GCG GCC GAG GCG GCG GCG GCG GTA GTC GCG GCG GCT GCT TCG GGC GCG GAC GGC GGC GGA GGA GGC GGC GGC GGT GGG ACC ACG TGC --- GGT GGG GGG GGC GGC GGC GGG GGG GGC GGG GGC GGC ATA CTG ATG GCC ATC GCC GTC GTC GTG GTG ATC GTG TTG GTG GTC ATG GCC GCC GTC GTG GTG GCC GTG GTC GTC GTG GTG ATC ACT ATG GTC GTG GTG GTG TAC TAC TAC TAC TAC TAC TAC TAC TAT TAT TAC TAC TCA GCG CCA GCG TCA TCC TCC TTG GTG TGC TCC GAC TCC TCC TCC TCC TCT TCT TGC AGC TAC TGC TGC TGC CTT TGG TGG TGC CTG CTC TAC GTG CTC TTC TTC TTC TTC TTC TTC TTC TTC TTC TTC TTG CTG GCG CTC CTG CTG GTG CTG TTC TTC TTC
TRITD2Bv1G162510.1               --- AAA AAG AAG --- AAC --- --- AAA AAC AAG AAG AAG --- --- --- --- --- AAG AAG AAT AAT ACC ACA --- --- --- --- --- ACC --- ACC ACG --- --- --- --- ACT --- --- --- AGC --- AGC GGC --- GGC --- AGG --- --- --- AGC AGC ATA --- ATA --- --- --- ATC --- --- ATC --- --- --- ATC --- ATC --- CTC TTC --- --- --- --- ATG ATG --- --- ATG --- --- --- --- --- --- ATC --- --- --- CAG CAC CAA --- --- CAT --- --- CCG --- CCC GCC --- CCG CCG CCG --- CCC --- CGC CGC --- --- CTA ATC --- --- CTC GTG --- --- --- --- --- CTC --- CTC --- --- CTC CTC CTG --- CTC CTC --- CTG --- --- CTC CTC CTC CTC CTG CTC --- CTG --- --- --- CTC CTG GTG ACT CTC CTC --- ACT --- GAA --- --- --- GAC GAC GAC --- GAC GAC GAC --- --- GAG GAG --- --- --- --- GCC GCG ACC GCC --- GCC GCC GCC --- --- GGC --- --- GCC GCG GCG --- GCG --- --- GCC --- --- --- GCG --- --- --- --- GGC GGC GGC --- GGC --- GGC --- GGC GGC GGC TGC GTG GGC GGC --- GGG GGG GGG GGG GGG GGG --- GGA --- --- --- GTA GCC --- --- GTC GTC --- --- --- --- --- --- GTC --- --- GTG GTC --- GTC GTG GTG --- GTG GTG GTG GTG --- TTC GTC --- --- --- --- --- --- TAC TAC TAC TAC TAC --- --- TAC --- --- TCC TCT TCC --- TCC --- --- GTG --- TCC TCG --- TCG TCG --- --- --- --- TGC TGC --- --- TGC --- TGG TGG --- --- GTC --- --- TTC --- --- TTT TTC TTC --- TTC TTC --- --- --- CTC CTG CTC --- --- --- TTC TTC TTC TTT
TuG1812G0100000012.01.T02        AAA AAA AAA AAG AAC AAC AAC AAC AAC AAC AAG AAG AAG AAG AAG AAG AAG AAG AAG CAC AAT AAT ACA ACA ACA ACA ACC ACC ACC ACC ACG ACG ACA ACG ACA ACG ACT ACT AGA AGC AGC AGC AGC AAC GGC AGC GGC AGC AGG AGG AGG AGT AGT AGC ATA ATA GTA ATA ATT ATC ATC ATC ATC ATC ATC ATC GTC ATC ATC GTC ATC ATC ATC ATG ATG ATG ATG ATG GTG ATG ATG ATG ATT ATC ATA ATT ATT ATT ATT ATT ATT CAC CAG CAC CAG CAG CAG CAT CAT CCA CCA CCC CCC CCC CCG TCG CCG CCG CCG CCA CCT CTC CGG CTC CTA CTG CTA CTG CTA CTA CTA CTC CTC CTC CTC CTC CTC CTC CTC CTC CTC CTC CTC CTC CTC CTC CTC CTC CTC CTC CTC CTC CTT CTG CTG TTG CTG CTG CTG TTG CTG CTG CTG CTG CTG ATT CTC CTC CTT GTT GAA GAA GAA GAA GAT GAC GAC AAC GAT GAC GAG GAC GAG GAG GAG GAG GAC GCA GCA GCA GCG GCA GCC GCC GCT GCC GCC GCC GCC GCT GCC GCG GCG GCG GCG GCG GCG GCG GCC GCT GCC GCT GCT GCT GCT GCT GGA GGC GAC GGC GGC GGA GGT GGC GGC GGT GGC GGC GGC GGC GGC GGG GGC GGG GGC GGA GGG GGT GGG GGG GGG GGG GGT GGT GTA GTA GTA GTC GTC GTC GTC GTC GTC GTC GTC GTC ATC TTC GTC GTG GCG GTG GTG GTT GTG GTG GTG GTG GTG GTG GTG GTG GTT GTG GTT GTC GTT GTT TAC TAC TAC TAC TAC TAC TAC TAC TAC TAC TAC TAC TCA GGC TCC TCG TCC TCC TCC TCC GCG TCG TCC TCT TCG TCA TCG TCT TCT TTT TCT TGC TGC TGC TGC TGC TGC TGG TGG TGT TTC TTC TTC TTC TTC TTC TTC TTC TTC TTC TTT TTC TTC TTC TTC TTC TTG TTG TTG CTG TTG CTT TTC TTT TTT TTT
TuG1812G0200000917.01.T02        AAA AAA AAA AAG AAC AAC AAC AAC AAC AAC AAG AAG AAG AAG AAG AAG AAG AAG AAG CAC AAT AAT ACA ACA ACA ACA ACC ACC ACC ACC ACG ACG ACA ACG ACA ACG ACT ACT AGA AGC AGC AGC AGC AAC GGC AGC GGC AGC AGG AGG AGG AGT AGT AGC ATA ATA GTA ATA ATT ATC ATC ATC ATC ATC ATC ATC GTC ATC ATC GTC ATC ATC ATC ATG ATG ATG ATG ATG GTG ATG ATG ATG ATT ATC ATA ATT ATT ATT ATT ATT ATT CAC CAG CAC CAG CAG CAG CAT CAT CCA CCA CCC CCC CCC CCG TCG CCG CCG CCG CCA CCT CTC CGG CTC CTA CTG CTA CTG CTA CTA CTA CTC CTC CTC CTC CTC CTC CTC CTC CTC CTC CTC CTC CTC CTC CTC CTC CTC CTC CTC CTC CTC CTT CTG CTG TTG CTG CTG CTG TTG CTG CTG CTG CTG CTG ATT CTC CTC CTT GTT GAA GAA GAA GAA GAT GAC GAC AAC GAT GAC GAG GAC GAG GAG GAG GAG GAC GCA GCA GCA GCG GCA GCC GCC GCT GCC GCC GCC GCC GCT GCC GCG GCG GCG GCG GCG GCG GCG GCC GCT GCC GCT GCT GCT GCT GCT GGA GGC GAC GGC GGC GGA GGT GGC GGC GGT GGC GGC GGC GGC GGC GGG GGC GGG GGC GGA GGG GGT GGG GGG GGG GGG GGT GGT GTA GTA GTA GTC GTC GTC GTC GTC GTC GTC GTC GTC ATC TTC GTC GTG GCG GTG GTG GTT GTG GTG GTG GTG GTG GTG GTG GTG GTT GTG GTT GTC GTT GTT TAC TAC TAC TAC TAC TAC TAC TAC TAC TAC TAC TAC TCA GGC TCC TCG TCC TCC TCC TCC GCG TCG TCC TCT TCG TCA TCG TCT TCT TTT TCT TGC TGC TGC TGC TGC TGC TGG TGG TGT TTC TTC TTC TTC TTC TTC TTC TTC TTC TTC TTT TTC TTC TTC TTC TTC TTG TTG TTG CTG TTG CTT TTC TTT TTT TTT
TuG1812G0200003696.01.T01        AAA AAA AAG AAG AAC AAC AAC AAC AAC AAC AAG AAG AAG AAG AAG AAG AAG AAG AAG AAG AAC AAT GCC ACA GCC ACT ACC ACC ACC ACC ACA ACC ACG ACG ACG ACG ACC ACC AGG AGC AGC AGC AGG AGC GGC AGC GGC GGC AGG AGG AGG AGT AGC AGC ATA ATA ATA GTG AGC ATC ATC ATC ATC ATC ATC ATT ATC ATC ATC ATC ATC CTC TTC ATC ATG ATG ATG ATG ATG ATG ATG ATG ATG ATC ATG ATC ATC ATC ATC GTT ATT AAC CAG CAC AAG CAG CAG CAC CAC CCG CCG CCC CCC GCC CCG CCG CCG CCG CCG CCC CCC CGC CGC CTC CTA CTA CTG CTG CTG CTC GTG CTC CTC CTC CTC CTC CTC CTC CTC CTC CTC CTC CTC CTG CTG CTC CTC CTC CTC CTG CTC CTC CGC CTC CTC CTG CTC CTG CTG CTG CTC CTG CTC CTG CTG ACT CTC CTC CTC GTC GAG GAA GAG GAG GAC GAC GAC GAC GAG GAC GAC GAC GAG GAG GAG GAG CAC GCG GCA GCA GCC GCG GCC GCC GCC GCC GCC GCC GCG GGC GGC GCG GCG GCC GCG GCG GCG GCG GCC GCT GCC GCC GCT GCC GCG GCC GGA GGC GAC GGC GGC GGC GGC GGC GGC GGC GGC GGC GGC GGC TGC GTG GGC GGC GGC GGC GGC GGG GGG GGC GGG GGG GGA GGC ATA GCA GTA GCC GTC CTC GTC GTC GTC GTC GTC GTC GTC GTG GTT ATG GCG GTG GTC GTG GTC GTG GTG GTG GTG GTG GTG GTG GTC GTC GTC GTC GTC GTT TAC TAC TAC TAC TAC TAC TAC TAC TAC TAC TAC TAC TCA TCC TCC TCC TCC TCC TCC TCC GTC TCC TCG TCG TCG TCG TCG TCT TCT TCT TGC TGC TGC TGC TGC TGC TGC TGG TGG TGC TTC GTC TAC TCC TTC TTC TTC TTC TTC TTC TTC TTC TTC TTC TTC TTC TTG CTG CTC CTG TTG CTT TTC TTC TTC TTT
TuG1812S0002919500.01.T01        AGG CGA CGG AAG AAC AAC AAC ATG CGG AGT AAG AAA AAG AAG AGG AAG AGG CAA CAG AAG GAT ACA GCC ACG GCG ACG ACG ACG ACG ACC GTG ACG ACG ACG ACG GCT ACG ACC AGG AGC AGC AGC TCT CAC GCC ACG GGC GGC CGC GCC GCT ACA GCA ACC ATC GTG GTG GTC AGC ATA ATC ATC ATC ATC CTG CTC GTG GTC GTC GTC GTC CTT TTC ATC ATG ATG ATG ATG CCA GTG TGC ATG GGA CTG GTG ATA CTG ATT CTC GTG ATC TCC TCC CAG GGA GTG CAG CAC CAT CCG CCG CCC CCC GCG CCT CAG CCC CCG CCG CCC CCG CGG CGC GTC ATC CTC CTA CTG GTG CTG GTG CTC ATC CTA CTC CTC CTC CTC CTC CTG CTG GTT TTC CTG CTG CTC CTC CTG CTG TCG CTC CTG CGC CTG TTG CTC CTC CTC CTT CTT GCG TTT CTC ATC TCG ACC CTC GTG TTG GCG CAG CAA GAG GCG GGC GAC GAC TCT GAG GCA GAC GAC GAG GAG GAG GAC TAC ACA ATA GCC GCC GCT CGC GCT GCC GCC GCC GCC GCG GGG CCC ACG GCG GCC GAG GCG GCG GCG GCG GTA GTC GCG GCA GCT GCT TTG GGC GCG GAC GGC GGC GGA GGA GGC GGC GGC GGT GGG ACC ACG TGC --- GGC GGG GGA GGC GGC GGC GGG GGG GGC GGG GGC GGC ATA CTG ATG GCC GTC GCC GTC GTC GTG GTG ATC GTG CTG GTG GTC ATG GCC GCC GTC GTG GTG GCC GTG GTC GTC GTG GTG ATC ACG ATG GTC GTG GTG GTG TAC TAC TAC TAC TAC TAC TAC TAC TAT TAT TAC TAC TCG GCG CCA GCG TCA TCC TCC TTG GTG TGC TCG GAC TCC TCC TCC TCC TCT TCT TGC AGC TAC TGC TGC TGC CTC TGG TGG TGC CTG CTC TAC GCG CTC TTC TTC TTC TTC TTC TTC TTC TTC TTC TTC TTG CTG GCG CTC CTG CTG GTG CTG TTC TTC TTC
TVU14178.1                       CGG CGA GGC AAG AAC AAC AAC AAC CGG GGC AAG AAG AAG AAG AGG AAG AGG AAG CGA AAG GCC ACC GCC ACG GCC ACG ACG ACG ACG ACG GCG ACC ACG ACG ACG CCG ACG ACG CGG AGC AGC GCC CGC CGC GCC CGC GGC GGC CGC TCC GCC ACC ACG GCG ATC GTG GTG GTG AGC ATC ATC CTC ATC ATC GTG GCA GTG GTC GTC GTG GCC CTG TTC GTC ATG ATG ATG ATG GCG GTG GGC ATG GCC CTC GTG ATC CTG ATT GTC GCG GTC GCG GAA CGG GCC GTG CAG CAC CGC CCC CCG CCC CCG GCC CCC CCG CCG CCG CCC CCC CCG AAG CGC GTC GTG CTC CTG CTG CTG CTG GTG CTG CTG CTG CTC CTC CTG CTC CTC CTG CTC GTG TTC CTC CTG CTC CTG CTG CTC GCG CTC CTC CGC CTG CTG CTC CTC CTG CTC CTC GCG ATC CTC ATC ACG ACC CTC GTC ATG GCG CAG GAC GAG GCG GGC GAC GAC TCT GAG TCC GAC GAC GAC GAG GAG GAC TAC CCG GTC GCC TAT GCC CGC GCC GCG GCC GCG GCC GCC GGG CCC ACG GCG GCG GAG GCG GCG GCG GCG CGC CTC GCG GCG GTG GCG GCT GGG GCG GAC GGC GGC GGC GGC GGG GGC GGC GGG GGG GGC ACG TGC --- GGC GGC GGC GAC GGC GGC GGG GGG GGC GGG GGG GGG ATA TTG ATG GCC GTG GCG GTC CTC GTC GTG ATC GTG GTG GTG GTC ATG GCC GTC GTG GTG GTG GCC GTG GTG GTC GTG GTG ATC GCC GCG GTC GTG GTG GTG TTC TAC TAC TAC TAT TAC TAC TAC TAC TAC TAC TAC TCC GCG CCA GCC TCG TCC TCC TCG GTG TCC TCG GAC TCG TCC TCC TCG TCG GAT TGC AGC TAT TGC TGC TGC --- TGG TGG TGC CTG CCG TAC TCG CTC TTC TTC TTC TTT TTC TTC TTC TTC TTC TTC CTC CTC GCG CTC CTG CTG GCC CTG TTC TTC TTC
TVU14179.1                       AAG AAA GCC AGG AAC AAC AAC AAC AAT AGC AAG AAG AAG AAG AAG AAA AGG AAT AAG AAG AGC AAC ACC ACA ACG ACC ACA ACG ACT AGG ATG ACC ACC ACG ACG ACG TCG ATT AGG AGC AGC ACC CGC AGC TCC GGC GGC GGC CGC AGG AAG ACA AGC AGT ATC ATT ATT GTC AGC ATC ATC ATC GTC ATC ATC ATC GTG ATC ATC GTC GTC GTC TTC ATC ATG ATG ATG ATG ATG ATG ATG CTC GCG GTG ATC ATC ATC ATT CTC GTT CTT AAC CAC CCG AAG AAG CAA CAC CAC CCC CCG CCC CCC GCC CCG CCA CCG CCG CCT CCC CCG CGG CGC CTC TTA TTG CTG CTG CTG CTC GTG ATC CTC CTG CTC CTC CTC CTC CTC CTC CTC CTC CTC CTC CTC CTG CTG CTC CTC CTG CTG CTC CTC CTC ATC CTC CTC CTG CTC CTG CTG CTG CTC GTC GTC ACC CTC ATC CTT GTC AAA GAG GAG GAG GAC GAC GAC AAA GAG TCC GAC GAC GAG GAG GAG GAG CAC ACG GCA GCC GCG GCG CGC GCC GCG GCC GCG ACC GCG GGC AAC ACC GCG GCG GCG GCG GCG GCG GCG GGC GCC GCC GCC GCT GCA GCG GGA GGA GAC GCC GGC GGC GGC GGA GGC GGC GGC GGG GGC GGC TGC CTC GGC GGC GGC GGG GGC GGC GGC GGG GGG GGG GGA GGC ATC GCA GTG GCC GCC GTC GTC GCC GTC GTC ATC GTC GTC GTG GTT ATG GCC GTC GTC ACC GCG GTG GTG GTG GTC GTG GTG GTG GTC GTC GTC GTC GTC GTT TAC TAC TAC TAC TAC TAC TAC TAC TAC TAC TAC TAC TCC GCG TCC TCC TCC TCC TCA TCC GTC TCG TCG TCA TCG TCC TCG TCC TCT TCT TGC TGC TGC TTC TGC TGC TGC TGG TGG TGC CTG GTC TAC TCC TTC TTC TTC TTC TTC TTC TTC TTC TTC TTC TTC TTC CTC CTG CTC CTG CTC GCC ATC TTC TTC TTC
TVU14240.1                       CGG CGA GGC AAG AAC AAC AAC AAC AGG GGC AAG AAG AAG AAG AGG AAG AGG AAG CGG AAG GCC ACC GCC ACG GCC ACG ACG ACG ACG ACG GCG ACG ACG ACG ACG ACG ACG ACG CGG AGC AGC GCC CGC CGC GCC CGC GGC GGC CGC GTC GCC GCC ACG GCG ATC GTG GTG GTG AGC ATC ATC CTC ATC ATC GTC GCG GTG GTC GTC GTG GCC CTG TTC GTC ATG ATG ATG ATG GCG GTG GGC ATG GCC CTC GTG ATC CTG ATT CTC GCG GTC GCG GAA CGG TCC GTG CAG CAC CGC CCC CCG CCC CCC GCC CCC CCG CCG CCG CCC CCC CCG AAG CGC GTC GTG CTC CTG CTG CTG CTG GTG CTG CTG CTG CTC CTC CTG CTC CTC CTG CTG GTG TTC CTC CTG CTC TTG CTG CTC GCG CTC CTC CGC CTG CTA CTC CTC CTG CTG CTC GCG ATC CTC ATC ACG ACC CTC GTC CTG GCG GAG GAC GAG GCG GGC GAC GAT TCT GAG TCC GAC GAC GAC GAG GAG GAC TAC CCG GTC GCC TAT GCC CGC GCC GCG GCC GCG GCC GCC GGG CCC ACG GCG GCG GAG GCG GCG GCG GCG CGC CTC GCG GCG GTG GCG GCC GGG GCG GAC GGC GGT GGC GGC GGG GGC GGC GGG GGG GGC ACG TGC --- GGC GGC GGG GGG GGC GGC GGG GGG GGC GGG GGG GGA ACA ATG ATG GCC GTG GCG GTG CTC GTC GTG ATC GTG GTG GTG GTT ATG GCC GTC GTG GTG GTG GCC GTG GTG GTC GTG GTG ATC GCC GCC GTC GTA GTG GTG TTC TAC TAC TAC TAT TAC TAC TAC TAC TAC TAC TAC TCC GCG CCG GCC TCG TCC TCC TCG GTG TCC TCG GAC TCG TCC TCC TCG TCG GAC TGC AGC TAC TGC TGC TGT --- TGG TGG TGC CTG CCG TAC CCG CTC TTC TTC TTC TTC TTC TTC TTC TTC TTT TTC CTC CTC GCG CTC CTT CTG GCC CTG TTC CTC TTC
TVU14241.1                       AAG AAA GCC AGG AAC AAC AAC AAC AAT AGC AAG AAG AAG AAG AAG AAA AGG AAT AAG AAG AGC AAC ACC ACA ACG ACC ACA ACG ACT AGG ATG ACC ACC ACG ACG ACG TCG ATT AGG AGC AGC ACC CGC AGC TCC GGC GGC GGC CGC AGG AAG ACA AGC AGT ATC ATT ATT GTC AGC ATC ATC ATC GTC ATC ATC ATC GTG ATC ATC GTC GTC GTC TTC ATC ATG ATG ATG ATG ATG ATG ATG CTC GCG GTG ATC ATC ATC ATT CTC GTT CTT AAC CAC CCG AAG AAG CAA CAC CAC CCC CCG CCC CCC GCC CCG CCA CCG CCG CCT CCC CCG CGG CGC CTC TTA TTG CTG CTG CTG CTC GTG ATC CTC CTG CTC CTC CTC CTC CTC CTC CTC CTC CTC CTC CTC CTG CTG CTC CTC CTG CTG CTC CTC CTC ATC CTC CTC CTG CTC CTG CTG CTG CTC GTC GTC ACC CTC ATC CTT GTC AAA GAG GAG GAG GAC GAC GAC AAA GAG TCC GAC GAC GAG GAG GAG GAG CAC ACG GCA GCC GCG GCG CGC GCC GCG GCC GCG ACC GCG GGC AAC ACC GCG GCG GCG GCG GCG GCG GCG GGC GCC GCC GCC GCT GCA GCG GGA GGA GAC GCC GGC GGC GGC GGA GGC GGC GGC GGG GGC GGC TGC CTC GGC GGC GGC GGG GGC GGC GGC GGG GGG GGG GGA GGC ATC GCA GTG GCC GCC GTC GTC GCC GTC GTC ATC GTC GTC GTG GTT ATG GCC GTC GTC ACC GCG GTG GTG GTG GTC GTG GTG GTG GTC GTC GTC GTC GTC GTT TAC TAC TAC TAC TAC TAC TAC TAC TAC TAC TAC TAC TCC GCG TCC TCC TCC TCC TCA TCC GTC TCG TCG TCA TCG TCC TCG TCC TCT TCT TGC TGC TGC TTC TGC TGC TGC TGG TGG TGC CTG GTC TAC TCC TTC TTC TTC TTC TTC TTC TTC TTC TTC TTC TTC TTC CTC CTG CTC CTG CTC GCC ATC TTC TTC TTC
Zm00001d003422_T001              AAG AGG GGC AGG AAC AAC AAC AAC AAC AGC AAG AAG AAG AAG AAG AAG AAG AAG AGG AAA AGT ATC ACC ACG GCG ACG ACG ACT ACT AGG ACG ACC ACG ACC ACG GCG ACG ACT AGG ACC GTC AGC CGC AGC GAC GGC GGC GGC CGG AGG AGG ACT AGC AGC ATC ATC ATC GTC AGC ATC ATC ATC GTG ATC ATT ATC GTC ATC ATC GTC GTC GTC TTC GTC ATG ATG ATG ATG ATG ATG ATG CTC ACC GTC GTG ATT CTG ATT CTC GTT GTT AGC CGG CAG AGT AAG CAG CAT CAG CCC CCA CCC CCC GCC CCC CCA CCG CCG CCC CCC CCG CGC CGC CTC CTA CTC CTT CTG CTG CTC GTG GTC CTC CTG CTC CTC CTC CTG CTC CTC CTC CTC CTC CTC CTC CTG CTC CTG CTC CTT CTC CTC CTG CTC CTC CTG CTG CTG CTG GTG CTG CTG CTC GTC GTG ACC CTC CTC CTG GTG AAG GAA GAG GAG GAC GAC GAC AAA GAT GCC GAC GAC GAG GAA GAG GAG CAC GCG GCG GCG GCG GCG CGC GCC GCG GCC GCC ACC TCA GGC CTC ACG GCG GCG GCC GCG GCG GCG GCG GCC GCC GCC GCC CTT GCT GCG GCA GGC GAC GGC GGC GGC GGC GGC GGC GGC GGC GGG GGC GGG TGC GCC GGC GGC GGC GGG GGC GGG GCC GGC GGG GGG GGC GGT ATA GCA GTG GCC GCC GTC GTC GCC GTC GTC CTC GTC GTG GTG GCC ATG GCA GTC GTC GCC GCG CTG GTG GTG GTG GTC GTG GTG GTC GTC GTC GTC GTC GTT TAC TAC TAC TAC TAC TAC TAC TAC TAC TAC TAC TAC TCC GCC TCC TCC TCC TCC TCG TCC GTC TCG TCG TCC TCG TCC TCC TCC TCT GCC TGC TGC TGC TTC TGC TGC TGC TGG TGG TGC CTG GTC TAC TCC GTC TTC TTC TTC TTC TTC TTT TTC TTC TTC TTC TAC CTC CTG CTC CTG GTG CTC CTC TTC TTC TTC


    1    1    1    1    1    1    1    1    1    1    1    1    1    1    1
    1    1    1    1    1    1    1    1    1    1    1    1    1    1    1
    1    1    1    1    1    1    1    1    1    1    1    1    1    1    1
    1    1    1    1    1    1    1    1    1    1    1    1    1    1    1
    1    1    1    1    1    1    1    1    1    1    1    1    1    1    1
    1    1    2    1    1    1    1    1    1    1    1    1    1    1    1
    1    1    1    1    1    1    1    1    1    1    1    1    1    1    1
    1    1    1    1    1    1    1    1    1    1    1    1    1    1    1
    1    1    1    1    1    1    1    1    1    1    1    1    1    1    1
    1    1    1    1    1    1    1    1    1    1    1    1    1    1    1
    1    1    1    1    1    1    1    1    1    1    1    1    1    1    1
    1    1    1    1    1    1    1    1    1    1    1    1    1    1    1
    1    1    1    1    1    1    1    1    1    1    1    1    1    1    1
    1    1    1    1    1    1    1    1    1    1    1    1    1    1    1
    1    1    1    1    1    1    1    1    1    1    1    1    1    1    1
    1    1    1    1    1    1    1    1    1    1    1    1    1    1    1
    1    1    1    1    1    1    1    1    1    1    1    1    1    1    1
    1    1    1    1    1    1    1    1    1    1    1    1    1    1    1
    1    1    1    1    1    1    1    1    1    1    1    1    1    1    1
    1    1    1    1    1    1    1    1    1    1    1    1    1    1    1
    1    1    1    1    1    1    1    1    1    1    1    1    1    1    1
    1    1    1    1    1    1    1    1    1    1    1    1    1    1    1
    1    1    1    1

CODONML (in paml version 4.7, January 2013)  cds.fas
Model: several dN/dS ratios for branches for branches, 
Codon frequency model: F3x4
ns =  64  ls = 335

Codon usage in sequences
--------------------------------------------------------------------------------------------------------------
Phe TTT  5  1  2  1  2  5 | Ser TCT  4  3  3  5  2  3 | Tyr TAT  1  1  0  3  0  3 | Cys TGT  1  0  1  0  1  2
    TTC 16 17 16 14 14 13 |     TCC  7  8  8  7 10  2 |     TAC 11 13 13 12 15 11 |     TGC  6  9  8  8  6  4
Leu TTA  0  0  0  0  0  3 |     TCA  1  0  3  1  1  4 | *** TAA  0  0  0  0  0  0 | *** TGA  0  0  0  0  0  0
    TTG  5  1  5  8  4 17 |     TCG  7  6  4  3  4  8 |     TAG  0  0  0  0  0  0 | Trp TGG  2  2  2  2  2  2
--------------------------------------------------------------------------------------------------------------
Leu CTT  5  1  1  5  2 10 | Pro CCT  1  1  1  0  0  2 | His CAT  2  1  1  0  0  1 | Arg CGT  0  0  0  0  0  0
    CTC 21 22 28 25 26  8 |     CCC  3  3  3  5  4  2 |     CAC  3  2  3  2  3  0 |     CGC  1  0  2  5  3  0
    CTA  8  0  3  2  1  8 |     CCA  2  0  1  2  3  0 | Gln CAA  0  0  0  2  2  3 |     CGA  0  1  0  1  1  2
    CTG 13 25 15 15 16  8 |     CCG  6  7  6  7 11  8 |     CAG  3  3  3  6  6  1 |     CGG  1  2  0  1  2  2
--------------------------------------------------------------------------------------------------------------
Ile ATT  6  1  2  1  2  9 | Thr ACT  2  2  3  2  2 10 | Asn AAT  2  1  2  0  0  2 | Ser AGT  3  1  1  2  0  5
    ATC 15 15 17 12  8 13 |     ACC  4  5  8  4  4  6 |     AAC  6  7  7  3  4  5 |     AGC  9  6  8  5  5  7
    ATA  4  4  4  4  5  9 |     ACA  4  1  3  5  2  4 | Lys AAA  4  1  2  2  1  1 | Arg AGA  1  0  0  1  0  4
Met ATG 13  9 12 13 11 10 |     ACG  6 11  3 11 11  5 |     AAG 10 14 13  5  6 14 |     AGG  3  6  5  3  4  2
--------------------------------------------------------------------------------------------------------------
Val GTT  6  2  2  3  0 10 | Ala GCT  8  1  3  6  2  5 | Asp GAT  1  0  0  1  0  3 | Gly GGT  2  4  0  1  0  4
    GTC 12 20 18 10 20  9 |     GCC  9 19 13 15 14  7 |     GAC  6  7  8  6  9  5 |     GGC 13 16 21 12 20  9
    GTA  3  1  1  2  2  3 |     GCA  5  0  3  4  3  5 | Glu GAA  4  1  2  0  1  3 |     GGA  2  2  2  4  0  6
    GTG 13 19 14 20 22 10 |     GCG  7 14 12 19 21  6 |     GAG  6  7  7  7  3  5 |     GGG 11  8  7  9 11  6
--------------------------------------------------------------------------------------------------------------

--------------------------------------------------------------------------------------------------------------
Phe TTT  4  0  1  2  2  2 | Ser TCT  6  1  0  1  1  1 | Tyr TAT  4  0  0  0  1  0 | Cys TGT  2  1  0  1  1  1
    TTC 15 10 11 16 15 15 |     TCC  3  5  5 11 10 11 |     TAC 10  7  7 13 11 13 |     TGC  5  4  5  8  9  8
Leu TTA  2  0  0  0  0  0 |     TCA  3  2  0  1  1  1 | *** TAA  0  0  0  0  0  0 | *** TGA  0  0  0  0  0  0
    TTG 17  1  1  4  2  3 |     TCG  9  4  3  5  6  5 |     TAG  0  0  0  0  0  0 | Trp TGG  2  2  2  2  2  2
--------------------------------------------------------------------------------------------------------------
Leu CTT  9  1  0  1  1  1 | Pro CCT  2  0  1  3  3  4 | His CAT  1  0  1  1  1  1 | Arg CGT  0  0  0  1  1  1
    CTC  8 16 16 31 33 33 |     CCC  2  4  1  4  3  3 |     CAC  1  1  1  1  1  1 |     CGC  0  3  2  3  3  3
    CTA  7  0  1  0  1  0 |     CCA  1  1  0  1  2  1 | Gln CAA  3  1  0  0  0  0 |     CGA  2  0  0  0  0  0
    CTG  7  8  7 16 17 16 |     CCG  7  5  4  4  4  4 |     CAG  1  3  1  2  2  2 |     CGG  2  2  0  0  0  0
--------------------------------------------------------------------------------------------------------------
Ile ATT  9  0  1  2  4  2 | Thr ACT  8  1  2  2  3  2 | Asn AAT  2  0  2  1  1  1 | Ser AGT  4  1  0  0  1  0
    ATC 14  2  5 16 13 15 |     ACC  8  2  3  8  6  8 |     AAC  6  1  2  8  8  9 |     AGC  6  2  4  7  7  7
    ATA  7  2  2  5  3  5 |     ACA  4  1  1  1  1  1 | Lys AAA  0  0  1  1  1  1 | Arg AGA  4  1  0  1  0  1
Met ATG 11  3  4 11 11 11 |     ACG  4  4  1  5  5  5 |     AAG 13  5  7 13 12 13 |     AGG  3  0  2  7  8  7
--------------------------------------------------------------------------------------------------------------
Val GTT  9  0  0  3  1  3 | Ala GCT  4  1  0  3  1  3 | Asp GAT  3  0  0  0  0  0 | Gly GGT  4  0  0  1  1  1
    GTC  9 13  8 17 20 17 |     GCC  7 10 11 17 19 17 |     GAC  5  7  7  8  7  7 |     GGC 10 11 14 19 19 19
    GTA  4  1  0  1  1  1 |     GCA  5  3  0  5  4  5 | Glu GAA  3  0  1  4  3  4 |     GGA  5  0  0  2  2  2
    GTG 10  8 10 12 14 13 |     GCG  6  6  4  9 11  9 |     GAG  5  1  2  6  7  6 |     GGG  7  6  6  8  8  8
--------------------------------------------------------------------------------------------------------------

--------------------------------------------------------------------------------------------------------------
Phe TTT  2  2  2  2  4  7 | Ser TCT  3  2  1  2  4  7 | Tyr TAT  0  2  1  0  5  5 | Cys TGT  1  2  1  0  3  0
    TTC 15 15 15 15 12 15 |     TCC 10  8 10 10  5  4 |     TAC 13 12 12 13 11 10 |     TGC  8  8  8  9  9  4
Leu TTA  0  1  0  0  4  0 |     TCA  0  0  1  0  4  3 | *** TAA  0  0  0  0  0  0 | *** TGA  0  0  0  0  0  0
    TTG  3  5  2  2  9 10 |     TCG  5  7  6  6  1  7 |     TAG  0  0  0  0  0  0 | Trp TGG  2  3  2  2  1  2
--------------------------------------------------------------------------------------------------------------
Leu CTT  1  2  1  1  5  7 | Pro CCT  2  3  3  2  1  2 | His CAT  1  2  1  1  3  0 | Arg CGT  1  0  1  1  0  1
    CTC 31 27 33 32 16 10 |     CCC  4  3  2  5  5  3 |     CAC  1  1  1  1  4  3 |     CGC  3  2  3  2  0  2
    CTA  2  2  1  0  2  3 |     CCA  2  1  1  1  4  1 | Gln CAA  0  0  0  0  2  3 |     CGA  0  0  0  0  0  0
    CTG 15 13 17 18 12 19 |     CCG  4  6  6  4  3  4 |     CAG  2  1  2  2  2  6 |     CGG  1  2  0  1  2  0
--------------------------------------------------------------------------------------------------------------
Ile ATT  3  3  4  2 10  5 | Thr ACT  2  3  3  2  3 11 | Asn AAT  1  0  1  1  3  0 | Ser AGT  1  1  1  0  3  4
    ATC 15 14 13 12 14 16 |     ACC 10  5  6  8  7  5 |     AAC  8  9  8  6  7 10 |     AGC  7  7  7  9  4  3
    ATA  5  5  3  4  4  8 |     ACA  2  2  1  1  4  4 | Lys AAA  1  2  1  0  8  4 | Arg AGA  0  0  0  0  4  3
Met ATG 12 11 11 11 16  8 |     ACG  4  5  5  5  6  7 |     AAG 13 11 12 13  5  7 |     AGG  6  7  8  8  3  4
--------------------------------------------------------------------------------------------------------------
Val GTT  2  1  1  2  8  6 | Ala GCT  1  5  1  1  4  7 | Asp GAT  0  0  0  0  0  2 | Gly GGT  0  2  1  1  4  5
    GTC 17 17 20 21 11 11 |     GCC 18 16 19 20  7  7 |     GAC  7  8  7  9  5  4 |     GGC 20 15 19 21  6 12
    GTA  1  1  1  2  3  2 |     GCA  4  5  4  3  9  4 | Glu GAA  3  5  3  2  6  3 |     GGA  2  2  2  1  9  6
    GTG 15 14 14 11 12  9 |     GCG  9 10 11 10  6  6 |     GAG  6  4  7  7  5  6 |     GGG  8  5  8  9  4  4
--------------------------------------------------------------------------------------------------------------

--------------------------------------------------------------------------------------------------------------
Phe TTT  2  5  1  2  0  0 | Ser TCT  6  6  2  4  4  1 | Tyr TAT  2  3  1  3  0  0 | Cys TGT  0  0  0  0  2  0
    TTC 17 10 13 15 14 14 |     TCC  2  1  9 10  6  6 |     TAC 13 12 13 10 14 14 |     TGC 10  9  4  9  5  7
Leu TTA  0  4  0  0  0  0 |     TCA  1  5  1  0  4  0 | *** TAA  0  0  0  0  0  0 | *** TGA  0  0  0  0  0  0
    TTG  8  7  2  2  2  0 |     TCG  6  6  4  3  3  8 |     TAG  0  0  0  0  0  0 | Trp TGG  2  2  2  2  2  2
--------------------------------------------------------------------------------------------------------------
Leu CTT  2  7  2  2  1  0 | Pro CCT  1  4  1  1  0  0 | His CAT  1  3  0  2  0  0 | Arg CGT  0  0  1  0  0  0
    CTC 20 14 26 19 27 27 |     CCC  3  1  3  4  5  7 |     CAC  2  0  1  1  3  2 |     CGC  2  1  4  1  5  6
    CTA  5  4  1  1  2  1 |     CCA  0  0  2  0  2  1 | Gln CAA  3  2  0  1  0  0 |     CGA  2  0  1  0  1  0
    CTG 14 16 18 22 20 22 |     CCG  9  6  9  6  7 11 |     CAG  2  3  2  2  2  3 |     CGG  3  0  3  3  4  5
--------------------------------------------------------------------------------------------------------------
Ile ATT  4  5  1  0  2  2 | Thr ACT  2  4  1  4  2  0 | Asn AAT  0  3  0  2  1  0 | Ser AGT  1  2  0  2  0  0
    ATC 14 15 11 14 12 10 |     ACC  6  4  4  3  6  4 |     AAC  3 10  4  6  3  4 |     AGC  8  4  6  7  7  7
    ATA  2  4  3  5  2  0 |     ACA  2  6  1  4  0  0 | Lys AAA  0  5  2  2  0  0 | Arg AGA  2  3  1  3  0  0
Met ATG 12 11 11 10 10  8 |     ACG 14  6 17  5 14 17 |     AAG 10  8  8 14  8  5 |     AGG  2  3  5  3  3  5
--------------------------------------------------------------------------------------------------------------
Val GTT  2  7  1  7  1  0 | Ala GCT  4  8  3  6  2  0 | Asp GAT  1  0  0  2  1  0 | Gly GGT  1  2  0  0  6  1
    GTC 18 18 17 22 13 19 |     GCC 12  6 19 16 17 23 |     GAC  9  5  9  5  6  7 |     GGC 14 16 14 17 12 13
    GTA  1  4  0  2  1  0 |     GCA  3  6  2  3  7  1 | Glu GAA  2  3  0  1  2  1 |     GGA  1  6  6  3  0  1
    GTG 15  9 25 12 22 24 |     GCG 15  7 17 12 18 25 |     GAG  4  6  7  8  6  5 |     GGG 11  7  9  9 11 12
--------------------------------------------------------------------------------------------------------------

--------------------------------------------------------------------------------------------------------------
Phe TTT  1  2  2  2  0  0 | Ser TCT  3  3  4  4  0  0 | Tyr TAT  0  0  1  0  1  0 | Cys TGT  0  1  0  1  0  0
    TTC 16 14 13 17 16 17 |     TCC  8  8  8  7  5  7 |     TAC 13 15 14 13 12 14 |     TGC  9  7  7  8  7  7
Leu TTA  0  0  0  0  0  0 |     TCA  0  1  1  1  1  0 | *** TAA  0  0  0  0  0  0 | *** TGA  0  0  0  0  0  0
    TTG  0  3  6  1  0  0 |     TCG  5  3  4  6 12  9 |     TAG  0  0  0  0  0  0 | Trp TGG  2  2  2  2  2  2
--------------------------------------------------------------------------------------------------------------
Leu CTT  2  1  3  1  0  1 | Pro CCT  0  0  1  1  0  0 | His CAT  1  0  0  1  0  1 | Arg CGT  0  0  0  0  1  1
    CTC 28 27 21 32 31 28 |     CCC  3  5  5  3  7  7 |     CAC  2  3  2  3  2  1 |     CGC  2  3  5  2  5  5
    CTA  0  2  3  1  1  0 |     CCA  2  2  2  0  1  1 | Gln CAA  0  2  2  0  0  0 |     CGA  0  1  1  0  1  0
    CTG 22 16 18 17 19 21 |     CCG  6 10  6  7  7 10 |     CAG  3  7  5  3  4  3 |     CGG  4  2  2  0  2  5
--------------------------------------------------------------------------------------------------------------
Ile ATT  1  1  1  2  0  1 | Thr ACT  0  1  2  3  0  0 | Asn AAT  1  0  0  2  0  0 | Ser AGT  1  1  1  1  1  0
    ATC 14  9 13 17 14 12 |     ACC  7  4  4  6  5  8 |     AAC  5  5  3  7  4  5 |     AGC  8  5  5  8  5  6
    ATA  1  4  4  5  0  1 |     ACA  0  2  2  3  0  0 | Lys AAA  0  0  2  2  0  0 | Arg AGA  0  0  0  0  0  0
Met ATG  9 12 11 12  9 10 |     ACG 11 13 13  4 12 13 |     AAG 13  7  5 13  6  7 |     AGG  6  4  4  5  6  3
--------------------------------------------------------------------------------------------------------------
Val GTT  1  0  2  2  1  0 | Ala GCT  3  2  3  0  3  2 | Asp GAT  0  0  0  0  0  0 | Gly GGT  1  0  2  0  0  1
    GTC 23 19 14 17 18 13 |     GCC 15 16 15 17 26 19 |     GAC  6  7  7  8  7  7 |     GGC 22 18 15 23 18 20
    GTA  2  2  1  1  0  0 |     GCA  0  3  5  3  1  0 | Glu GAA  2  0  1  1  1  1 |     GGA  1  0  4  2  1  0
    GTG 14 24 24 13 21 25 |     GCG 19 19 19 12 23 24 |     GAG  8  4  6  8  6  5 |     GGG  9 12  8  5  8 10
--------------------------------------------------------------------------------------------------------------

--------------------------------------------------------------------------------------------------------------
Phe TTT  1  0  3  1  1  1 | Ser TCT  2  1  3  3  4  3 | Tyr TAT  0  0  1  0  2  0 | Cys TGT  0  0  2  0  0  1
    TTC 16 15 17 17 15 15 |     TCC  9 12  4  9  8  9 |     TAC 14 14 12 13 13 15 |     TGC  6  8  8  9  8  7
Leu TTA  0  0  0  0  0  0 |     TCA  2  0  4  1  1  1 | *** TAA  0  0  0  0  0  0 | *** TGA  0  0  0  0  0  0
    TTG  1  1  6  2  5  3 |     TCG  5  3  6  5  4  3 |     TAG  0  0  0  0  0  0 | Trp TGG  2  2  2  2  2  2
--------------------------------------------------------------------------------------------------------------
Leu CTT  2  1  3  1  3  1 | Pro CCT  0  0  3  0  1  0 | His CAT  1  1  2  0  1  1 | Arg CGT  0  0  0  0  0  0
    CTC 29 33 20 31 21 26 |     CCC  4  7  3  4  5  5 |     CAC  2  2  2  4  2  4 |     CGC  2  3  1  3  4  4
    CTA  0  1  5  2  2  1 |     CCA  1  0  6  0  2  2 | Gln CAA  0  0  0  0  2  2 |     CGA  1  0  0  0  1  0
    CTG 21 16 14 15 20 18 |     CCG  6  4  0  7  5 10 |     CAG  3  1  3  3  5  4 |     CGG  4  2  1  0  3  2
--------------------------------------------------------------------------------------------------------------
Ile ATT  3  4  5  2  1  1 | Thr ACT  1  2  3  2  0  1 | Asn AAT  0  0  4  1  0  0 | Ser AGT  1  1  2  1  1  1
    ATC 12 12 15 17 12 10 |     ACC  5  5  6  7  5  4 |     AAC  7  7  5  8  3  4 |     AGC  8  8  7  8  5  5
    ATA  2  1  4  4  4  4 |     ACA  0  0  4  2  3  2 | Lys AAA  1  1  4  2  1  1 | Arg AGA  0  0  1  0  0  1
Met ATG  9  9 13 12 10 11 |     ACG 10 10  5  4 14 13 |     AAG 13 13 11 13  6  6 |     AGG  5  8  4  5  4  4
--------------------------------------------------------------------------------------------------------------
Val GTT  3  3  6  3  1  0 | Ala GCT  1  2  4  2  6  2 | Asp GAT  1  0  0  0  0  0 | Gly GGT  0  1  3  0  1  1
    GTC 24 23 15 18 15 20 |     GCC 19 18  8 17 15 15 |     GAC  5  8  8  8  7  9 |     GGC 22 23 17 24 16 18
    GTA  0  0  3  1  1  1 |     GCA  1  0  6  3  3  4 | Glu GAA  1  1  3  1  0  0 |     GGA  3  1  2  2  5  0
    GTG 11 18 11 13 25 22 |     GCG 19 17 12 11 17 21 |     GAG  8  6  5  8  7  4 |     GGG  6  6  8  4  6  9
--------------------------------------------------------------------------------------------------------------

--------------------------------------------------------------------------------------------------------------
Phe TTT  1  1  2  0  1  1 | Ser TCT  3  5  4  3  6  3 | Tyr TAT  0  2  0  0  3  0 | Cys TGT  1  0  1  1  0  1
    TTC 15 15 17 16 15 18 |     TCC 10  8  9 10  7 10 |     TAC 15 13 13 15 12 13 |     TGC  7  8  8  7  8  8
Leu TTA  0  0  0  0  0  0 |     TCA  2  2  1  0  2  1 | *** TAA  0  0  0  0  0  0 | *** TGA  0  0  0  0  0  0
    TTG  3  5  1  3  6  2 |     TCG  2  2  4  4  3  4 |     TAG  0  0  0  0  0  0 | Trp TGG  2  2  2  2  2  2
--------------------------------------------------------------------------------------------------------------
Leu CTT  0  4  2  2  3  1 | Pro CCT  0  1  0  0  1  1 | His CAT  0  0  1  0  0  1 | Arg CGT  0  0  0  0  0  0
    CTC 29 20 30 25 21 29 |     CCC  4  5  4  5  4  4 |     CAC  3  2  3  3  2  3 |     CGC  3  5  2  3  5  2
    CTA  2  2  2  1  3  3 |     CCA  2  2  0  2  3  1 | Gln CAA  2  2  0  2  2  0 |     CGA  1  1  0  0  1  0
    CTG 17 18 16 18 17 16 |     CCG 10  5  7 10  5  5 |     CAG  6  5  3  6  5  3 |     CGG  2  3  0  2  3  0
--------------------------------------------------------------------------------------------------------------
Ile ATT  1  2  1  1  1  1 | Thr ACT  1  2  3  1  3  3 | Asn AAT  0  0  1  0  0  2 | Ser AGT  1  1  1  1  1  1
    ATC 11 12 18  9 13 17 |     ACC  3  3  9  5  4  8 |     AAC  4  3  7  4  3  7 |     AGC  4  6  8  5  5  8
    ATA  4  4  4  4  4  4 |     ACA  2  3  2  2  3  2 | Lys AAA  1  2  3  0  2  2 | Arg AGA  0  0  1  1  0  0
Met ATG 11 12 12 11 11 12 |     ACG 13 13  4 11 12  4 |     AAG  6  5 14  7  5 13 |     AGG  4  4  3  4  4  5
--------------------------------------------------------------------------------------------------------------
Val GTT  1  1  2  0  2  2 | Ala GCT  2  4  2  2  6  2 | Asp GAT  0  0  0  0  0  0 | Gly GGT  0  2  0  0  1  0
    GTC 17 12 18 18 15 20 |     GCC 16 17 14 16 14 16 |     GAC  9  7  8  8  7  8 |     GGC 20 14 21 20 16 22
    GTA  2  3  1  1  1  1 |     GCA  5  3  3  3  3  3 | Glu GAA  1  0  2  0  1  2 |     GGA  0  4  2  0  4  1
    GTG 21 25 14 26 21 13 |     GCG 19 18 11 20 19 10 |     GAG  3  7  7  4  6  7 |     GGG 10  7  7 10  7  7
--------------------------------------------------------------------------------------------------------------

--------------------------------------------------------------------------------------------------------------
Phe TTT  3  1  1  1  1  1 | Ser TCT  1  3  4  3  3  4 | Tyr TAT  0  0  2  0  0  1 | Cys TGT  0  1  0  0  1  0
    TTC 10 15 15 17 15 13 |     TCC  2  9  8  9 10  9 |     TAC  6 15 13 13 15 11 |     TGC  4  7  8  9  7  7
Leu TTA  1  0  0  0  0  0 |     TCA  2  1  1  1  1 11 | *** TAA  0  0  0  0  0  0 | *** TGA  0  0  0  0  0  0
    TTG  5  3  4  2  3  3 |     TCG  3  3  4  5  3  7 |     TAG  0  0  0  0  0  0 | Trp TGG  2  2  2  2  2  5
--------------------------------------------------------------------------------------------------------------
Leu CTT  2  1  3  1  0  2 | Pro CCT  1  0  1  0  0  4 | His CAT  1  1  1  0  0  0 | Arg CGT  0  0  0  0  0  1
    CTC  9 26 21 31 29 17 |     CCC  2  5  5  4  4  5 |     CAC  1  4  2  4  3  1 |     CGC  1  4  4  3  3  7
    CTA  2  1  2  2  2  2 |     CCA  3  2  2  0  2  4 | Gln CAA  0  2  2  0  2  2 |     CGA  0  0  1  0  1  1
    CTG  9 18 20 14 17  9 |     CCG  0 10  5  7 10  5 |     CAG  1  4  5  3  6  5 |     CGG  1  2  3  0  2  4
--------------------------------------------------------------------------------------------------------------
Ile ATT  0  1  1  2  1  1 | Thr ACT  2  1  0  2  1  1 | Asn AAT  3  0  0  1  0  1 | Ser AGT  1  1  1  1  1  1
    ATC  5 10 12 17 11  7 |     ACC  2  3  5  7  3  5 |     AAC  2  4  3  8  4  4 |     AGC  3  5  5  8  4  4
    ATA  2  4  4  4  4  2 |     ACA  1  2  3  2  2  1 | Lys AAA  3  1  1  2  1  2 | Arg AGA  0  1  0  0  0  1
Met ATG  6 11 10 13 11 11 |     ACG  2 13 14  4 13 10 |     AAG  6  6  6 13  6  5 |     AGG  1  4  4  5  4  3
--------------------------------------------------------------------------------------------------------------
Val GTT  3  0  1  3  1  1 | Ala GCT  1  2  6  2  2  4 | Asp GAT  0  0  0  0  0  1 | Gly GGT  2  1  1  0  0  2
    GTC  4 21 15 18 17 10 |     GCC  6 15 15 17 15 15 |     GAC  6  9  7  8  9  7 |     GGC 10 18 16 24 20 13
    GTA  2  1  1  1  2  2 |     GCA  2  4  3  3  5  5 | Glu GAA  0  0  0  1  1  0 |     GGA  1  0  5  2  0  4
    GTG  8 22 25 13 21 16 |     GCG  7 21 17 11 20 12 |     GAG  2  4  6  8  3  5 |     GGG  7  9  6  4 10  5
--------------------------------------------------------------------------------------------------------------

--------------------------------------------------------------------------------------------------------------
Phe TTT  5  1  1  1  1  1 | Ser TCT  4  3  4  0  3  5 | Tyr TAT  0  0  2  0  0  2 | Cys TGT  1  1  0  0  1  0
    TTC 17 15 15 10 15 15 |     TCC  6  9  8  4 10  8 |     TAC 12 15 13  6 15 13 |     TGC  6  7  8  4  7  8
Leu TTA  0  0  0  0  0  0 |     TCA  2  1  1  0  2  2 | *** TAA  0  0  0  0  0  0 | *** TGA  0  0  0  0  0  0
    TTG  6  3  5  1  3  5 |     TCG  5  3  4  4  2  2 |     TAG  0  0  0  0  0  0 | Trp TGG  2  2  2  2  2  2
--------------------------------------------------------------------------------------------------------------
Leu CTT  3  1  3  0  0  4 | Pro CCT  1  0  1  0  0  1 | His CAT  2  1  1  0  0  0 | Arg CGT  0  0  0  0  0  0
    CTC 25 26 21 17 29 20 |     CCC  3  5  5  2  4  5 |     CAC  3  4  2  2  3  2 |     CGC  0  4  4  3  3  5
    CTA  5  1  2  1  2  2 |     CCA  3  2  2  0  2  2 | Gln CAA  0  2  2  1  2  2 |     CGA  0  0  1  0  1  1
    CTG 13 18 20  6 17 18 |     CCG  4 10  5  4 10  5 |     CAG  4  4  5  1  6  5 |     CGG  1  2  3  0  2  3
--------------------------------------------------------------------------------------------------------------
Ile ATT  9  1  1  0  1  2 | Thr ACT  2  1  0  2  1  2 | Asn AAT  2  0  0  2  0  0 | Ser AGT  2  1  1  0  1  1
    ATC 14 10 12  6 11 12 |     ACC  4  4  5  3  3  3 |     AAC  8  4  3  3  4  3 |     AGC  7  5  5  4  4  6
    ATA  4  4  4  2  4  4 |     ACA  6  2  3  1  2  3 | Lys AAA  3  1  1  1  1  2 | Arg AGA  1  1  0  0  0  0
Met ATG  9 11 10  4 11 12 |     ACG  4 13 14  1 13 13 |     AAG 10  6  6  7  6  5 |     AGG  3  4  4  1  4  4
--------------------------------------------------------------------------------------------------------------
Val GTT  6  0  1  1  1  1 | Ala GCT  8  2  6  0  2  4 | Asp GAT  2  0  0  0  0  0 | Gly GGT  5  1  1  0  0  2
    GTC 13 20 15  8 17 12 |     GCC  9 15 15 11 16 17 |     GAC  6  9  7  6  9  7 |     GGC 15 18 16 16 20 14
    GTA  4  1  1  1  2  3 |     GCA  4  4  3  0  5  3 | Glu GAA  4  0  0  1  1  0 |     GGA  3  0  5  1  0  4
    GTG 13 22 25  9 21 25 |     GCG 10 21 17  5 19 18 |     GAG  5  4  7  2  3  7 |     GGG  7  9  6  3 10  7
--------------------------------------------------------------------------------------------------------------

--------------------------------------------------------------------------------------------------------------
Phe TTT  2  5  5  1  1  1 | Ser TCT  1  4  4  3  4  1 | Tyr TAT  0  0  0  0  2  3 | Cys TGT  0  1  1  0  0  0
    TTC 10 17 17 17 15 15 |     TCC  4  6  6  9  8  8 |     TAC  6 12 12 13 13 12 |     TGC  4  6  6  9  8  6
Leu TTA  0  0  0  0  0  0 |     TCA  0  2  2  1  1  0 | *** TAA  0  0  0  0  0  0 | *** TGA  0  0  0  0  0  0
    TTG  0  6  6  2  5  1 |     TCG  3  5  5  5  4  7 |     TAG  0  0  0  0  0  0 | Trp TGG  2  2  2  2  2  2
--------------------------------------------------------------------------------------------------------------
Leu CTT  0  3  3  1  3  0 | Pro CCT  0  1  1  0  1  0 | His CAT  1  2  2  0  1  0 | Arg CGT  0  0  0  0  0  0
    CTC 18 25 25 31 21 25 |     CCC  2  3  3  4  5  6 |     CAC  1  3  3  4  2  1 |     CGC  2  0  0  3  4  9
    CTA  1  5  5  2  2  0 |     CCA  0  3  3  0  2  1 | Gln CAA  1  0  0  0  2  0 |     CGA  0  0  0  0  1  2
    CTG  6 13 13 15 20 21 |     CCG  4  4  4  7  5  9 |     CAG  1  4  4  3  5  2 |     CGG  0  1  1  0  3  4
--------------------------------------------------------------------------------------------------------------
Ile ATT  0  9  9  2  1  1 | Thr ACT  3  2  2  2  0  0 | Asn AAT  2  2  2  1  0  0 | Ser AGT  0  2  2  1  1  0
    ATC  6 14 14 17 12 10 |     ACC  4  4  4  7  5  4 |     AAC  2  8  8  8  3  4 |     AGC  4  7  7  8  5  4
    ATA  2  4  4  4  4  1 |     ACA  1  6  6  2  3  0 | Lys AAA  2  3  3  2  1  0 | Arg AGA  0  1  1  0  0  0
Met ATG  4  9  9 12 10  9 |     ACG  1  4  4  4 14 15 |     AAG  7 10 10 13  6  9 |     AGG  1  3  3  5  4  2
--------------------------------------------------------------------------------------------------------------
Val GTT  0  6  6  3  1  0 | Ala GCT  0  8  8  2  6  1 | Asp GAT  0  2  2  0  1  1 | Gly GGT  0  5  5  0  1  0
    GTC  7 13 13 18 15 14 |     GCC  9  9  9 17 15 22 |     GAC  6  6  6  8  7 10 |     GGC 13 15 15 24 16 19
    GTA  1  4  4  1  1  0 |     GCA  0  4  4  3  3  1 | Glu GAA  1  4  4  1  0  1 |     GGA  1  3  3  2  5  0
    GTG 11 13 13 13 25 29 |     GCG  5 10 10 11 17 25 |     GAG  2  5  5  8  6  5 |     GGG  6  7  7  4  6 10
--------------------------------------------------------------------------------------------------------------

--------------------------------------------------------------------------------------
Phe TTT  0  1  0  1 | Ser TCT  2  1  2  1 | Tyr TAT  0  2  0  0 | Cys TGT  0  1  0  0
    TTC 17 14 17 14 |     TCC 11  8 11 11 |     TAC 13 13 13 14 |     TGC  8  5  8  8
Leu TTA  1  0  1  0 |     TCA  2  0  2  1 | *** TAA  0  0  0  0 | *** TGA  0  0  0  0
    TTG  1  1  1  0 |     TCG  5  6  5  4 |     TAG  0  0  0  0 | Trp TGG  2  2  2  2
--------------------------------------------------------------------------------------
Leu CTT  2  1  2  3 | Pro CCT  1  0  1  0 | His CAT  0  0  0  1 | Arg CGT  0  0  0  0
    CTC 30 25 30 31 |     CCC  4  7  4  6 |     CAC  4  1  4  1 |     CGC  4  9  4  4
    CTA  0  1  0  1 |     CCA  1  0  1  2 | Gln CAA  1  0  1  0 |     CGA  0  1  0  0
    CTG 15 21 15 19 |     CCG  6  9  6  3 |     CAG  0  1  0  3 |     CGG  1  4  1  2
--------------------------------------------------------------------------------------
Ile ATT  4  1  4  3 | Thr ACT  1  0  1  4 | Asn AAT  2  0  2  0 | Ser AGT  1  0  1  2
    ATC 19 10 19 11 |     ACC  9  2  9  7 |     AAC  7  4  7  5 |     AGC  7  4  7  7
    ATA  0  0  0  1 |     ACA  3  1  3  0 | Lys AAA  4  0  4  2 | Arg AGA  0  0  0  0
Met ATG 10  9 10  9 |     ACG  6 17  6  8 |     AAG 11  9 11 11 |     AGG  5  3  5  7
--------------------------------------------------------------------------------------
Val GTT  3  1  3  3 | Ala GCT  1  0  1  1 | Asp GAT  0  1  0  1 | Gly GGT  0  1  0  1
    GTC 24 13 24 26 |     GCC 14 24 14 19 |     GAC  6  9  6  7 |     GGC 20 17 20 21
    GTA  0  1  0  0 |     GCA  3  0  3  3 | Glu GAA  0  1  0  2 |     GGA  4  1  4  0
    GTG 11 28 11 15 |     GCG 16 25 16 16 |     GAG  8  6  8  5 |     GGG  5 11  5  6
--------------------------------------------------------------------------------------

Codon position x base (3x4) table for each sequence.

#1: Horvu_13821_1H01G536500.1
position  1:    T:0.19701    C:0.20597    A:0.27463    G:0.32239
position  2:    T:0.43284    C:0.22687    A:0.17612    G:0.16418
position  3:    T:0.14627    C:0.42388    A:0.11343    G:0.31642
Average         T:0.25871    C:0.28557    A:0.18806    G:0.26766

#2: LOC_Os04g38680.1
position  1:    T:0.18263    C:0.20359    A:0.25150    G:0.36228
position  2:    T:0.41317    C:0.24251    A:0.17365    G:0.17066
position  3:    T:0.05988    C:0.50599    A:0.03293    G:0.40120
Average         T:0.21856    C:0.31737    A:0.15269    G:0.31138

#3: Horvu_13821_2H01G457500.1
position  1:    T:0.19403    C:0.20000    A:0.26866    G:0.33731
position  2:    T:0.41791    C:0.22985    A:0.18209    G:0.17015
position  3:    T:0.06567    C:0.54030    A:0.07164    G:0.32239
Average         T:0.22587    C:0.32338    A:0.17413    G:0.27662

#4: Horvu_13821_2H01G457300.1
position  1:    T:0.19162    C:0.23353    A:0.21856    G:0.35629
position  2:    T:0.40419    C:0.28743    A:0.14671    G:0.16168
position  3:    T:0.08982    C:0.43413    A:0.08982    G:0.38623
Average         T:0.22854    C:0.31836    A:0.15170    G:0.30140

#5: Horvu_13821_2H01G457000.1
position  1:    T:0.18263    C:0.23952    A:0.19461    G:0.38323
position  2:    T:0.40419    C:0.28144    A:0.14970    G:0.16467
position  3:    T:0.03892    C:0.49401    A:0.06587    G:0.40120
Average         T:0.20858    C:0.33832    A:0.13673    G:0.31637

#6: Aco001103.1    
position  1:    T:0.23054    C:0.16467    A:0.31737    G:0.28743
position  2:    T:0.43413    C:0.23054    A:0.17066    G:0.16467
position  3:    T:0.22156    C:0.30240    A:0.16467    G:0.31138
Average         T:0.29541    C:0.23253    A:0.21756    G:0.25449

#7: Aco001105.1    
position  1:    T:0.24551    C:0.15868    A:0.30838    G:0.28743
position  2:    T:0.42515    C:0.23653    A:0.17066    G:0.16766
position  3:    T:0.21257    C:0.32635    A:0.14970    G:0.31138
Average         T:0.29441    C:0.24052    A:0.20958    G:0.25549

#8: AET2Gv20735600.1
position  1:    T:0.21264    C:0.25862    A:0.14368    G:0.38506
position  2:    T:0.37356    C:0.28736    A:0.14943    G:0.18966
position  3:    T:0.03448    C:0.56322    A:0.06897    G:0.33333
Average         T:0.20690    C:0.36973    A:0.12069    G:0.30268

#9: AET2Gv20736300.1
position  1:    T:0.20588    C:0.20588    A:0.21765    G:0.37059
position  2:    T:0.39412    C:0.21176    A:0.18824    G:0.20588
position  3:    T:0.04706    C:0.60000    A:0.03529    G:0.31765
Average         T:0.21569    C:0.33922    A:0.14706    G:0.29804

#10: Bhyb26.D05G134200.1
position  1:    T:0.19104    C:0.20299    A:0.26269    G:0.34328
position  2:    T:0.40896    C:0.23881    A:0.17313    G:0.17910
position  3:    T:0.06567    C:0.55821    A:0.06567    G:0.31045
Average         T:0.22189    C:0.33333    A:0.16716    G:0.27761

#11: Bhyb26.S09G092600.1
position  1:    T:0.18209    C:0.21493    A:0.25075    G:0.35224
position  2:    T:0.41194    C:0.23881    A:0.16418    G:0.18507
position  3:    T:0.06866    C:0.54925    A:0.05672    G:0.32537
Average         T:0.22090    C:0.33433    A:0.15721    G:0.28756

#12: Bradi5g12390.1 
position  1:    T:0.18507    C:0.20896    A:0.26269    G:0.34328
position  2:    T:0.40896    C:0.23881    A:0.17313    G:0.17910
position  3:    T:0.06866    C:0.55522    A:0.06567    G:0.31045
Average         T:0.22090    C:0.33433    A:0.16716    G:0.27761

#13: Brame.09PG123000.1
position  1:    T:0.18507    C:0.20896    A:0.26866    G:0.33731
position  2:    T:0.41493    C:0.23881    A:0.16716    G:0.17910
position  3:    T:0.06269    C:0.55821    A:0.06567    G:0.31343
Average         T:0.22090    C:0.33532    A:0.16716    G:0.27662

#14: Brame.09UG119000.1
position  1:    T:0.20489    C:0.19878    A:0.25994    G:0.33639
position  2:    T:0.40673    C:0.24771    A:0.17431    G:0.17125
position  3:    T:0.09174    C:0.51070    A:0.07951    G:0.31804
Average         T:0.23445    C:0.31906    A:0.17125    G:0.27523

#15: Brast09G106000.1
position  1:    T:0.18209    C:0.21493    A:0.25075    G:0.35224
position  2:    T:0.41194    C:0.23881    A:0.16716    G:0.18209
position  3:    T:0.06866    C:0.54627    A:0.05373    G:0.33134
Average         T:0.22090    C:0.33333    A:0.15721    G:0.28856

#16: Brasy9G166700.1
position  1:    T:0.18263    C:0.21257    A:0.24551    G:0.35928
position  2:    T:0.40419    C:0.23952    A:0.16467    G:0.19162
position  3:    T:0.05389    C:0.57784    A:0.04192    G:0.32635
Average         T:0.21357    C:0.34331    A:0.15070    G:0.29242

#17: GSMUA_Achr10G29730
position  1:    T:0.21622    C:0.18318    A:0.30330    G:0.29730
position  2:    T:0.42643    C:0.21922    A:0.19820    G:0.15616
position  3:    T:0.18018    C:0.36937    A:0.18919    G:0.26126
Average         T:0.27427    C:0.25726    A:0.23023    G:0.23824

#18: Joasc.09G155200.1
position  1:    T:0.22356    C:0.19335    A:0.29909    G:0.28399
position  2:    T:0.41088    C:0.24773    A:0.19033    G:0.15106
position  3:    T:0.20846    C:0.35952    A:0.13293    G:0.29909
Average         T:0.28097    C:0.26687    A:0.20745    G:0.24471

#19: Joasc.15G002800.1
position  1:    T:0.20721    C:0.20721    A:0.24625    G:0.33934
position  2:    T:0.40841    C:0.25826    A:0.15616    G:0.17718
position  3:    T:0.08709    C:0.45946    A:0.07207    G:0.38138
Average         T:0.23423    C:0.30831    A:0.15816    G:0.29930

#20: Joasc.15G002900.1
position  1:    T:0.20958    C:0.18263    A:0.27844    G:0.32934
position  2:    T:0.41916    C:0.22754    A:0.18862    G:0.16467
position  3:    T:0.17665    C:0.37725    A:0.15569    G:0.29042
Average         T:0.26846    C:0.26248    A:0.20758    G:0.26148

#21: LOC_Os04g38660_38670.1
position  1:    T:0.15758    C:0.22424    A:0.22727    G:0.39091
position  2:    T:0.40000    C:0.28788    A:0.14242    G:0.16970
position  3:    T:0.04242    C:0.47576    A:0.06061    G:0.42121
Average         T:0.20000    C:0.32929    A:0.14343    G:0.32727

#22: Ola019279.1    
position  1:    T:0.17964    C:0.19461    A:0.25150    G:0.37425
position  2:    T:0.40419    C:0.24251    A:0.17665    G:0.17665
position  3:    T:0.11078    C:0.47605    A:0.07485    G:0.33832
Average         T:0.23154    C:0.30439    A:0.16766    G:0.29641

#23: Ola019280.1    
position  1:    T:0.16970    C:0.23939    A:0.21212    G:0.37879
position  2:    T:0.39091    C:0.29394    A:0.13939    G:0.17576
position  3:    T:0.06667    C:0.46970    A:0.06364    G:0.40000
Average         T:0.20909    C:0.33434    A:0.13838    G:0.31818

#24: Pahal.7G177700.1
position  1:    T:0.15710    C:0.25680    A:0.18731    G:0.39879
position  2:    T:0.38369    C:0.31420    A:0.12387    G:0.17825
position  3:    T:0.01208    C:0.51360    A:0.01511    G:0.45921
Average         T:0.18429    C:0.36153    A:0.10876    G:0.34542

#25: Pahal.7G177800.1
position  1:    T:0.17015    C:0.22388    A:0.22985    G:0.37612
position  2:    T:0.40000    C:0.24478    A:0.16119    G:0.19403
position  3:    T:0.04478    C:0.54030    A:0.02388    G:0.39104
Average         T:0.20498    C:0.33632    A:0.13831    G:0.32040

#26: SECCE2Rv1G0105890.1
position  1:    T:0.17665    C:0.24251    A:0.20359    G:0.37725
position  2:    T:0.40719    C:0.27545    A:0.14970    G:0.16766
position  3:    T:0.03593    C:0.49401    A:0.05689    G:0.41317
Average         T:0.20659    C:0.33733    A:0.13673    G:0.31936

#27: SECCE2Rv1G0105920.1
position  1:    T:0.18563    C:0.22754    A:0.20958    G:0.37725
position  2:    T:0.40719    C:0.28144    A:0.14371    G:0.16766
position  3:    T:0.06587    C:0.45210    A:0.08383    G:0.39820
Average         T:0.21956    C:0.32036    A:0.14571    G:0.31437

#28: SECCE2Rv1G0105930.1
position  1:    T:0.18507    C:0.21194    A:0.26866    G:0.33433
position  2:    T:0.41791    C:0.22985    A:0.18209    G:0.17015
position  3:    T:0.05970    C:0.56119    A:0.05672    G:0.32239
Average         T:0.22090    C:0.33433    A:0.16915    G:0.27562

#29: Seita.5G128400.1
position  1:    T:0.16817    C:0.24324    A:0.18619    G:0.40240
position  2:    T:0.39039    C:0.30931    A:0.12913    G:0.17117
position  3:    T:0.02102    C:0.54655    A:0.02102    G:0.41141
Average         T:0.19319    C:0.36637    A:0.11211    G:0.32833

#30: Seita.7G124300.1
position  1:    T:0.16817    C:0.25225    A:0.19820    G:0.38138
position  2:    T:0.38739    C:0.30030    A:0.13213    G:0.18018
position  3:    T:0.02102    C:0.52853    A:0.00901    G:0.44144
Average         T:0.19219    C:0.36036    A:0.11311    G:0.33433

#31: Seita.7G124400.1
position  1:    T:0.17313    C:0.22687    A:0.22985    G:0.37015
position  2:    T:0.40000    C:0.25373    A:0.16716    G:0.17910
position  3:    T:0.04776    C:0.54925    A:0.03582    G:0.36716
Average         T:0.20697    C:0.34328    A:0.14428    G:0.30547

#32: Sobic.006G106700.1
position  1:    T:0.16716    C:0.21194    A:0.24179    G:0.37910
position  2:    T:0.40896    C:0.24179    A:0.16119    G:0.18806
position  3:    T:0.04776    C:0.59104    A:0.01493    G:0.34627
Average         T:0.20796    C:0.34826    A:0.13930    G:0.30448

#33: TraesCS1B02G058900.1
position  1:    T:0.20299    C:0.18806    A:0.27761    G:0.33134
position  2:    T:0.41791    C:0.22985    A:0.17910    G:0.17313
position  3:    T:0.13134    C:0.44179    A:0.12537    G:0.30149
Average         T:0.25075    C:0.28657    A:0.19403    G:0.26866

#34: TraesCS2A02G338600.1
position  1:    T:0.18507    C:0.20896    A:0.26269    G:0.34328
position  2:    T:0.41493    C:0.22985    A:0.18209    G:0.17313
position  3:    T:0.04776    C:0.58806    A:0.05373    G:0.31045
Average         T:0.21592    C:0.34229    A:0.16617    G:0.27562

#35: TraesCS2A02G338800.1
position  1:    T:0.18862    C:0.23054    A:0.20659    G:0.37425
position  2:    T:0.40719    C:0.27844    A:0.14671    G:0.16766
position  3:    T:0.06587    C:0.46108    A:0.07485    G:0.39820
Average         T:0.22056    C:0.32335    A:0.14271    G:0.31337

#36: TraesCS2A02G339100.1
position  1:    T:0.17964    C:0.23952    A:0.20359    G:0.37725
position  2:    T:0.40120    C:0.28443    A:0.14970    G:0.16467
position  3:    T:0.03892    C:0.50898    A:0.05689    G:0.39521
Average         T:0.20659    C:0.34431    A:0.13673    G:0.31238

#37: TraesCS2B02G342900.1
position  1:    T:0.18263    C:0.24251    A:0.19760    G:0.37725
position  2:    T:0.40419    C:0.28144    A:0.14970    G:0.16467
position  3:    T:0.03293    C:0.50898    A:0.07186    G:0.38623
Average         T:0.20659    C:0.34431    A:0.13972    G:0.30938

#38: TraesCS2B02G343200.1
position  1:    T:0.18862    C:0.22455    A:0.21557    G:0.37126
position  2:    T:0.40719    C:0.27844    A:0.14371    G:0.17066
position  3:    T:0.07485    C:0.44910    A:0.08383    G:0.39222
Average         T:0.22355    C:0.31737    A:0.14770    G:0.31138

#39: TraesCS2B02G343300.1
position  1:    T:0.18507    C:0.20896    A:0.27164    G:0.33433
position  2:    T:0.41791    C:0.22985    A:0.18507    G:0.16716
position  3:    T:0.05970    C:0.56418    A:0.06269    G:0.31343
Average         T:0.22090    C:0.33433    A:0.17313    G:0.27164

#40: TraesCS2D02G324000.1
position  1:    T:0.18263    C:0.23653    A:0.19760    G:0.38323
position  2:    T:0.40419    C:0.28144    A:0.14671    G:0.16766
position  3:    T:0.03293    C:0.50599    A:0.04790    G:0.41317
Average         T:0.20659    C:0.34132    A:0.13074    G:0.32136

#41: TraesCS2D02G324300.1
position  1:    T:0.19461    C:0.22455    A:0.21257    G:0.36826
position  2:    T:0.40120    C:0.28443    A:0.14371    G:0.17066
position  3:    T:0.08383    C:0.45210    A:0.08683    G:0.37725
Average         T:0.22655    C:0.32036    A:0.14770    G:0.30539

#42: TraesCS2D02G324400.1
position  1:    T:0.18806    C:0.20597    A:0.26567    G:0.34030
position  2:    T:0.41791    C:0.22985    A:0.18209    G:0.17015
position  3:    T:0.05672    C:0.57612    A:0.05970    G:0.30746
Average         T:0.22090    C:0.33731    A:0.16915    G:0.27264

#43: TRIDC1BG007330.1
position  1:    T:0.22674    C:0.19186    A:0.22674    G:0.35465
position  2:    T:0.41279    C:0.21512    A:0.18023    G:0.19186
position  3:    T:0.11628    C:0.42442    A:0.11047    G:0.34884
Average         T:0.25194    C:0.27713    A:0.17248    G:0.29845

#44: TRIDC2AG047460.1
position  1:    T:0.17964    C:0.23952    A:0.20060    G:0.38024
position  2:    T:0.40419    C:0.28144    A:0.14970    G:0.16467
position  3:    T:0.03892    C:0.50898    A:0.05689    G:0.39521
Average         T:0.20758    C:0.34331    A:0.13573    G:0.31337

#45: TRIDC2AG047500.3
position  1:    T:0.18675    C:0.23193    A:0.20783    G:0.37349
position  2:    T:0.40663    C:0.28012    A:0.14458    G:0.16867
position  3:    T:0.06627    C:0.46386    A:0.07530    G:0.39458
Average         T:0.21988    C:0.32530    A:0.14257    G:0.31225

#46: TRIDC2AG047520.1
position  1:    T:0.18507    C:0.20597    A:0.26567    G:0.34328
position  2:    T:0.41493    C:0.22985    A:0.18209    G:0.17313
position  3:    T:0.04776    C:0.58806    A:0.05373    G:0.31045
Average         T:0.21592    C:0.34129    A:0.16716    G:0.27562

#47: TRIDC2BG050000.1
position  1:    T:0.18263    C:0.24251    A:0.19760    G:0.37725
position  2:    T:0.40419    C:0.28144    A:0.14970    G:0.16467
position  3:    T:0.03293    C:0.50599    A:0.06886    G:0.39222
Average         T:0.20659    C:0.34331    A:0.13872    G:0.31138

#48: TRIDC2BG050030.1
position  1:    T:0.23841    C:0.22848    A:0.19536    G:0.33775
position  2:    T:0.32119    C:0.33775    A:0.14901    G:0.19205
position  3:    T:0.08278    C:0.44702    A:0.12252    G:0.34768
Average         T:0.21413    C:0.33775    A:0.15563    G:0.29249

#49: TRITD1Av1G000090.1
position  1:    T:0.19701    C:0.20000    A:0.26269    G:0.34030
position  2:    T:0.43582    C:0.22388    A:0.18209    G:0.15821
position  3:    T:0.15522    C:0.44179    A:0.11642    G:0.28657
Average         T:0.26269    C:0.28856    A:0.18706    G:0.26169

#50: TRITD2Av1G199190.1
position  1:    T:0.17964    C:0.23952    A:0.20359    G:0.37725
position  2:    T:0.40120    C:0.28443    A:0.14970    G:0.16467
position  3:    T:0.03892    C:0.50898    A:0.05689    G:0.39521
Average         T:0.20659    C:0.34431    A:0.13673    G:0.31238

#51: TRITD2Av1G199310.1
position  1:    T:0.18862    C:0.23054    A:0.20659    G:0.37425
position  2:    T:0.40719    C:0.27844    A:0.14671    G:0.16766
position  3:    T:0.06587    C:0.46108    A:0.07485    G:0.39820
Average         T:0.22056    C:0.32335    A:0.14271    G:0.31337

#52: TRITD2Av1G199330.1
position  1:    T:0.18824    C:0.21765    A:0.21765    G:0.37647
position  2:    T:0.39412    C:0.21765    A:0.18824    G:0.20000
position  3:    T:0.03529    C:0.61765    A:0.05294    G:0.29412
Average         T:0.20588    C:0.35098    A:0.15294    G:0.29020

#53: TRITD2Bv1G162470.1
position  1:    T:0.18263    C:0.24251    A:0.19760    G:0.37725
position  2:    T:0.40419    C:0.28144    A:0.14970    G:0.16467
position  3:    T:0.03293    C:0.50898    A:0.07186    G:0.38623
Average         T:0.20659    C:0.34431    A:0.13972    G:0.30938

#54: TRITD2Bv1G162500.1
position  1:    T:0.18862    C:0.22455    A:0.21557    G:0.37126
position  2:    T:0.40719    C:0.27844    A:0.14371    G:0.17066
position  3:    T:0.07485    C:0.44910    A:0.08383    G:0.39222
Average         T:0.22355    C:0.31737    A:0.14770    G:0.31138

#55: TRITD2Bv1G162510.1
position  1:    T:0.18824    C:0.21765    A:0.22941    G:0.36471
position  2:    T:0.40000    C:0.21765    A:0.18824    G:0.19412
position  3:    T:0.05294    C:0.57647    A:0.05882    G:0.31176
Average         T:0.21373    C:0.33725    A:0.15882    G:0.29020

#56: TuG1812G0100000012.01.T02
position  1:    T:0.19701    C:0.20000    A:0.26269    G:0.34030
position  2:    T:0.43582    C:0.22388    A:0.18209    G:0.15821
position  3:    T:0.15522    C:0.44179    A:0.11642    G:0.28657
Average         T:0.26269    C:0.28856    A:0.18706    G:0.26169

#57: TuG1812G0200000917.01.T02
position  1:    T:0.19701    C:0.20000    A:0.26269    G:0.34030
position  2:    T:0.43582    C:0.22388    A:0.18209    G:0.15821
position  3:    T:0.15522    C:0.44179    A:0.11642    G:0.28657
Average         T:0.26269    C:0.28856    A:0.18706    G:0.26169

#58: TuG1812G0200003696.01.T01
position  1:    T:0.18507    C:0.20896    A:0.26269    G:0.34328
position  2:    T:0.41493    C:0.22985    A:0.18209    G:0.17313
position  3:    T:0.04776    C:0.58806    A:0.05373    G:0.31045
Average         T:0.21592    C:0.34229    A:0.16617    G:0.27562

#59: TuG1812S0002919500.01.T01
position  1:    T:0.18862    C:0.23054    A:0.20659    G:0.37425
position  2:    T:0.40719    C:0.27844    A:0.14671    G:0.16766
position  3:    T:0.06886    C:0.46108    A:0.07485    G:0.39521
Average         T:0.22156    C:0.32335    A:0.14271    G:0.31238

#60: TVU14178.1     
position  1:    T:0.16817    C:0.24024    A:0.17718    G:0.41441
position  2:    T:0.38138    C:0.30030    A:0.14414    G:0.17417
position  3:    T:0.02402    C:0.50751    A:0.01802    G:0.45045
Average         T:0.19119    C:0.34935    A:0.11311    G:0.34635

#61: TVU14179.1     
position  1:    T:0.18507    C:0.20597    A:0.26567    G:0.34328
position  2:    T:0.40896    C:0.25373    A:0.16716    G:0.17015
position  3:    T:0.05075    C:0.58806    A:0.05672    G:0.30448
Average         T:0.21493    C:0.34925    A:0.16318    G:0.27264

#62: TVU14240.1     
position  1:    T:0.16216    C:0.24024    A:0.18018    G:0.41742
position  2:    T:0.38138    C:0.30030    A:0.14114    G:0.17718
position  3:    T:0.03003    C:0.49550    A:0.01802    G:0.45646
Average         T:0.19119    C:0.34535    A:0.11311    G:0.35035

#63: TVU14241.1     
position  1:    T:0.18507    C:0.20597    A:0.26567    G:0.34328
position  2:    T:0.40896    C:0.25373    A:0.16716    G:0.17015
position  3:    T:0.05075    C:0.58806    A:0.05672    G:0.30448
Average         T:0.21493    C:0.34925    A:0.16318    G:0.27264

#64: Zm00001d003422_T001
position  1:    T:0.16716    C:0.22687    A:0.22985    G:0.37612
position  2:    T:0.40896    C:0.25672    A:0.15522    G:0.17910
position  3:    T:0.06269    C:0.57313    A:0.03582    G:0.32836
Average         T:0.21294    C:0.35224    A:0.14030    G:0.29453

Sums of codon usage counts
------------------------------------------------------------------------------
Phe F TTT     111 | Ser S TCT     186 | Tyr Y TAT      59 | Cys C TGT      37
      TTC     951 |       TCC     490 |       TAC     794 |       TGC     457
Leu L TTA      17 |       TCA      94 | *** * TAA       0 | *** * TGA       0
      TTG     234 |       TCG     304 |       TAG       0 | Trp W TGG     131
------------------------------------------------------------------------------
Leu L CTT     137 | Pro P CCT      61 | His H CAT      49 | Arg R CGT      11
      CTC    1562 |       CCC     259 |       CAC     139 |       CGC     195
      CTA     127 |       CCA      95 | Gln Q CAA      60 |       CGA      29
      CTG    1025 |       CCG     400 |       CAG     206 |       CGG     113
------------------------------------------------------------------------------
Ile I ATT     163 | Thr T ACT     134 | Asn N AAT      57 | Ser S AGT      73
      ATC     801 |       ACC     334 |       AAC     341 |       AGC     383
      ATA     219 |       ACA     140 | Lys K AAA     104 | Arg R AGA      39
Met M ATG     656 |       ACG     548 |       AAG     581 |       AGG     268
------------------------------------------------------------------------------
Val V GTT     152 | Ala A GCT     194 | Asp D GAT      26 | Gly G GGT      82
      GTC    1033 |       GCC     949 |       GAC     458 |       GGC    1091
      GTA      92 |       GCA     207 | Glu E GAA      97 |       GGA     146
      GTG    1077 |       GCG     909 |       GAG     356 |       GGG     481
------------------------------------------------------------------------------

(Ambiguity data are not used in the counts.)


Codon position x base (3x4) table, overall

position  1:    T:0.18832    C:0.21770    A:0.23587    G:0.35812
position  2:    T:0.40718    C:0.25843    A:0.16210    G:0.17229
position  3:    T:0.07464    C:0.49878    A:0.07143    G:0.35515
Average         T:0.22338    C:0.32497    A:0.15647    G:0.29518

Codon frequencies under model, for use in evolver (TTT TTC TTA TTG ... GGG):
  0.00581226  0.03884196  0.00556186  0.02765375
  0.00368891  0.02465212  0.00352999  0.01755121
  0.00231461  0.01546800  0.00000000  0.00000000
  0.00245927  0.01643475  0.00000000  0.01170081
  0.00671906  0.04490191  0.00642960  0.03196816
  0.00426444  0.02849823  0.00408072  0.02028947
  0.00267572  0.01788124  0.00256045  0.01273065
  0.00284296  0.01899882  0.00272048  0.01352631
  0.00727998  0.04865044  0.00696635  0.03463694
  0.00462044  0.03087734  0.00442139  0.02198329
  0.00289910  0.01937402  0.00277420  0.01379344
  0.00308029  0.02058489  0.00294759  0.01465553
  0.01105306  0.07386505  0.01057689  0.05258862
  0.00701513  0.04688049  0.00671291  0.03337682
  0.00440165  0.02941521  0.00421202  0.02094232
  0.00467675  0.03125366  0.00447527  0.02225121


Nei & Gojobori 1986. dN/dS (dN, dS)
(Pairwise deletion)
(Note: This matrix is not used in later ML. analysis.
Use runmode = -2 for ML pairwise comparison.)

Horvu_13821_1H01G536500.1
LOC_Os04g38680.1     0.2130 (0.1242 0.5832)
Horvu_13821_2H01G457500.1 0.1343 (0.0601 0.4477) 0.1757 (0.0754 0.4291)
Horvu_13821_2H01G457300.1 0.2476 (0.3089 1.2474) 0.2839 (0.2581 0.9092) 0.2612 (0.2592 0.9924)
Horvu_13821_2H01G457000.1 0.2910 (0.3231 1.1102) 0.3681 (0.2716 0.7379) 0.3510 (0.2805 0.7991) 0.2391 (0.0972 0.4065)
Aco001103.1          0.1524 (0.2551 1.6739) 0.1414 (0.2118 1.4979) 0.1287 (0.2222 1.7271) 0.1441 (0.2821 1.9579) 0.1564 (0.2889 1.8473)
Aco001105.1          0.1386 (0.2441 1.7617) 0.1308 (0.1988 1.5196) 0.1279 (0.2082 1.6280) 0.1660 (0.2768 1.6674) 0.1732 (0.2785 1.6078) 0.2783 (0.0211 0.0758)
AET2Gv20735600.1     0.3692 (0.3262 0.8835) 0.4167 (0.2626 0.6302) 0.4572 (0.2750 0.6014) 0.2898 (0.1046 0.3610) 0.3827 (0.0536 0.1400) 0.2197 (0.2866 1.3045) 0.2256 (0.2675 1.1857)
AET2Gv20736300.1     0.1767 (0.0780 0.4413) 0.2061 (0.0789 0.3831) 0.1932 (0.0187 0.0970) 0.3155 (0.2364 0.7495) 0.4265 (0.2622 0.6148) 0.1489 (0.2431 1.6319) 0.1552 (0.2320 1.4947) 0.3837 (0.2465 0.6424)
Bhyb26.D05G134200.1  0.1734 (0.1000 0.5765) 0.1941 (0.0836 0.4306) 0.1132 (0.0461 0.4074) 0.2521 (0.2696 1.0693) 0.3178 (0.2850 0.8965) 0.1232 (0.2381 1.9328) 0.1104 (0.2231 2.0210) 0.4395 (0.2807 0.6387) 0.1664 (0.0579 0.3479)
Bhyb26.S09G092600.1  0.1545 (0.1002 0.6486) 0.1810 (0.0795 0.4392) 0.1049 (0.0469 0.4477) 0.2463 (0.2591 1.0518) 0.3156 (0.2732 0.8658) 0.1182 (0.2434 2.0596) 0.1040 (0.2277 2.1885) 0.4743 (0.2751 0.5801) 0.1559 (0.0566 0.3629) 0.1679 (0.0163 0.0973)
Bradi5g12390.1       0.1688 (0.0963 0.5702) 0.1857 (0.0801 0.4315) 0.1067 (0.0447 0.4194) 0.2464 (0.2660 1.0794) 0.3109 (0.2813 0.9048) 0.1175 (0.2337 1.9882) 0.1050 (0.2188 2.0836) 0.4319 (0.2789 0.6457) 0.1667 (0.0579 0.3473) 1.4106 (0.0054 0.0038) 0.1467 (0.0136 0.0928)
Brame.09PG123000.1   0.1481 (0.0932 0.6296) 0.1742 (0.0786 0.4515) 0.0982 (0.0405 0.4123) 0.2587 (0.2625 1.0147) 0.3298 (0.2777 0.8421) 0.1311 (0.2341 1.7848) 0.1168 (0.2186 1.8712) 0.5038 (0.2863 0.5684) 0.1717 (0.0508 0.2957) 0.1375 (0.0177 0.1288) 0.1453 (0.0157 0.1079) 0.1132 (0.0143 0.1262)
Brame.09UG119000.1   0.2187 (0.1192 0.5451) 0.2258 (0.1035 0.4585) 0.1523 (0.0665 0.4366) 0.2439 (0.2763 1.1329) 0.2973 (0.2897 0.9746) 0.1581 (0.2478 1.5669) 0.1409 (0.2314 1.6428) 0.4644 (0.2999 0.6459) 0.2222 (0.0931 0.4189) 0.2567 (0.0468 0.1822) 0.1980 (0.0403 0.2036) 0.2247 (0.0403 0.1792) 0.2880 (0.0403 0.1399)
Brast09G106000.1     0.1566 (0.0987 0.6305) 0.1832 (0.0780 0.4257) 0.1049 (0.0455 0.4338) 0.2446 (0.2572 1.0515) 0.3221 (0.2713 0.8423) 0.1174 (0.2415 2.0578) 0.1033 (0.2258 2.1863) 0.4999 (0.2751 0.5503) 0.1669 (0.0566 0.3390) 0.1538 (0.0150 0.0973) 0.1780 (0.0014 0.0076) 0.1319 (0.0122 0.0928) 0.1326 (0.0143 0.1079) 0.1910 (0.0389 0.2036)
Brasy9G166700.1      0.1659 (0.1013 0.6110) 0.2084 (0.0773 0.3708) 0.1118 (0.0457 0.4084) 0.2613 (0.2516 0.9629) 0.3303 (0.2672 0.8088) 0.1320 (0.2420 1.8329) 0.1219 (0.2269 1.8610) 0.5182 (0.2784 0.5373) 0.1960 (0.0526 0.2683) 0.2288 (0.0199 0.0868) 0.1350 (0.0137 0.1013) 0.1943 (0.0164 0.0845) 0.2115 (0.0206 0.0973) 0.2253 (0.0449 0.1991) 0.1215 (0.0123 0.1012)
GSMUA_Achr10G29730  -1.0000 (0.3095 -1.0000) 0.1814 (0.2861 1.5776) 0.1686 (0.2969 1.7605) 0.1437 (0.3084 2.1458) 0.1569 (0.3270 2.0849) 0.1209 (0.2400 1.9855) 0.1015 (0.2326 2.2915) 0.1930 (0.3579 1.8547) 0.2018 (0.2704 1.3399) 0.1528 (0.3106 2.0333) 0.1441 (0.3078 2.1362) 0.1467 (0.3062 2.0874) 0.1755 (0.3138 1.7879) 0.1648 (0.3206 1.9455) 0.1340 (0.3058 2.2829) 0.1417 (0.3033 2.1404)
Joasc.09G155200.1    0.1619 (0.3391 2.0951) 0.2485 (0.3327 1.3389) 0.1974 (0.3185 1.6138) 0.2866 (0.3987 1.3912) 0.3173 (0.3944 1.2430) 0.1759 (0.3230 1.8365) 0.1705 (0.3166 1.8576) 0.3105 (0.4216 1.3577) 0.2005 (0.3529 1.7601) 0.1883 (0.3386 1.7983) 0.2144 (0.3375 1.5739) 0.1837 (0.3347 1.8226) 0.1858 (0.3405 1.8324) 0.1860 (0.3505 1.8842) 0.2090 (0.3354 1.6050) 0.1987 (0.3395 1.7082) 0.2153 (0.3375 1.5679)
Joasc.15G002800.1    0.2875 (0.2744 0.9544) 0.3351 (0.2373 0.7080) 0.2987 (0.2388 0.7994) 0.1887 (0.1619 0.8584) 0.2939 (0.2017 0.6864) 0.1695 (0.2279 1.3451) 0.1658 (0.2170 1.3090) 0.3752 (0.1873 0.4991) 0.3898 (0.2456 0.6301) 0.3172 (0.2532 0.7984) 0.2897 (0.2508 0.8655) 0.3075 (0.2478 0.8060) 0.2960 (0.2555 0.8631) 0.3182 (0.2590 0.8139) 0.2877 (0.2489 0.8652) 0.2869 (0.2437 0.8493) 0.1555 (0.2755 1.7718) 0.3065 (0.3556 1.1603)
Joasc.15G002900.1    0.1758 (0.1529 0.8700) 0.1253 (0.1050 0.8377) 0.1278 (0.1189 0.9304) 0.1919 (0.2567 1.3376) 0.1958 (0.2626 1.3410) 0.1268 (0.1545 1.2183) 0.1140 (0.1436 1.2597) 0.2837 (0.2697 0.9504) 0.1470 (0.1339 0.9108) 0.1442 (0.1341 0.9296) 0.1185 (0.1304 1.0999) 0.1379 (0.1294 0.9383) 0.1216 (0.1228 1.0094) 0.1620 (0.1439 0.8886) 0.1189 (0.1288 1.0832) 0.1275 (0.1337 1.0487) 0.1396 (0.2538 1.8176) 0.2295 (0.3278 1.4285) 0.2426 (0.2093 0.8626)
LOC_Os04g38660_38670.1 0.2705 (0.3093 1.1433) 0.4952 (0.2859 0.5773) 0.3511 (0.2899 0.8256) 0.2663 (0.1459 0.5479) 0.3001 (0.1385 0.4614) 0.1839 (0.3053 1.6598) 0.2003 (0.2973 1.4843) 0.3457 (0.1429 0.4133) 0.3597 (0.2625 0.7298) 0.3861 (0.2907 0.7530) 0.3652 (0.2807 0.7687) 0.3748 (0.2849 0.7601) 0.4069 (0.2917 0.7168) 0.3669 (0.2921 0.7962) 0.3676 (0.2787 0.7581) 0.4006 (0.2739 0.6836) 0.2200 (0.3586 1.6300) 0.3089 (0.4381 1.4181) 0.3598 (0.2163 0.6011) 0.2584 (0.2826 1.0935)
Ola019279.1          0.2091 (0.1137 0.5435) 0.1102 (0.0449 0.4071) 0.1404 (0.0641 0.4567) 0.2453 (0.2532 1.0320) 0.2586 (0.2633 1.0180) 0.1608 (0.2082 1.2951) 0.1483 (0.1938 1.3073) 0.4457 (0.2693 0.6042) 0.1462 (0.0700 0.4787) 0.1318 (0.0709 0.5380) 0.1107 (0.0629 0.5684) 0.1213 (0.0668 0.5505) 0.1180 (0.0651 0.5513) 0.1691 (0.0844 0.4994) 0.1113 (0.0615 0.5523) 0.1126 (0.0630 0.5592) 0.1869 (0.2748 1.4706) 0.2368 (0.3340 1.4100) 0.2652 (0.2157 0.8132) 0.1253 (0.0952 0.7600) 0.3696 (0.2776 0.7510)
Ola019280.1          0.2176 (0.2837 1.3034) 0.3166 (0.2363 0.7462) 0.2776 (0.2362 0.8510) 0.1640 (0.0936 0.5709) 0.2151 (0.0947 0.4402) 0.1348 (0.2717 2.0151) 0.1421 (0.2618 1.8417) 0.2846 (0.1087 0.3821) 0.3367 (0.2154 0.6398) 0.3126 (0.2487 0.7956) 0.3081 (0.2407 0.7814) 0.3052 (0.2451 0.8030) 0.3041 (0.2423 0.7967) 0.2665 (0.2527 0.9485) 0.3058 (0.2388 0.7812) 0.3192 (0.2342 0.7337) 0.1527 (0.3276 2.1456) 0.2656 (0.3982 1.4994) 0.2251 (0.1473 0.6543) 0.1605 (0.2322 1.4464) 0.3410 (0.1319 0.3869) 0.2237 (0.2174 0.9716)
Pahal.7G177700.1     0.2631 (0.2919 1.1098) 0.4130 (0.2512 0.6084) 0.3321 (0.2476 0.7456) 0.2464 (0.1214 0.4925) 0.3329 (0.1218 0.3660) 0.1454 (0.2978 2.0492) 0.1662 (0.2882 1.7341) 0.4262 (0.1479 0.3470) 0.4771 (0.2447 0.5128) 0.3265 (0.2384 0.7303) 0.3080 (0.2246 0.7291) 0.3197 (0.2352 0.7355) 0.3326 (0.2327 0.6997) 0.2939 (0.2452 0.8345) 0.3138 (0.2227 0.7098) 0.3330 (0.2197 0.6598) 0.1865 (0.3395 1.8203) 0.3097 (0.4015 1.2962) 0.2631 (0.1591 0.6047) 0.2025 (0.2528 1.2481) 0.4381 (0.1459 0.3330) 0.2600 (0.2338 0.8994) 0.2485 (0.0919 0.3699)
Pahal.7G177800.1     0.2098 (0.1644 0.7840) 0.2637 (0.0907 0.3438) 0.2033 (0.1092 0.5373) 0.3081 (0.2540 0.8243) 0.3655 (0.2446 0.6692) 0.1294 (0.2384 1.8427) 0.1261 (0.2224 1.7640) 0.4755 (0.2703 0.5684) 0.3053 (0.1327 0.4345) 0.2410 (0.1110 0.4607) 0.2300 (0.1019 0.4431) 0.2432 (0.1114 0.4580) 0.2504 (0.1064 0.4251) 0.2280 (0.1223 0.5363) 0.2335 (0.1003 0.4296) 0.2741 (0.0999 0.3645) 0.1778 (0.2973 1.6727) 0.2376 (0.3502 1.4739) 0.3239 (0.2411 0.7442) 0.1296 (0.1396 1.0768) 0.5450 (0.2734 0.5017) 0.1564 (0.0785 0.5021) 0.3161 (0.2005 0.6343) 0.3783 (0.2103 0.5559)
SECCE2Rv1G0105890.1  0.3038 (0.3175 1.0449) 0.3948 (0.2658 0.6732) 0.3826 (0.2772 0.7246) 0.2707 (0.0963 0.3558) 0.2084 (0.0216 0.1036) 0.1788 (0.2940 1.6440) 0.1985 (0.2793 1.4073) 0.6737 (0.0565 0.0838) 0.4736 (0.2566 0.5418) 0.3370 (0.2777 0.8240) 0.3412 (0.2693 0.7893) 0.3295 (0.2741 0.8317) 0.3545 (0.2771 0.7815) 0.3209 (0.2836 0.8838) 0.3482 (0.2674 0.7680) 0.3570 (0.2633 0.7376) 0.1717 (0.3197 1.8621) 0.3104 (0.3873 1.2480) 0.3110 (0.1935 0.6222) 0.2073 (0.2544 1.2274) 0.3223 (0.1375 0.4266) 0.2749 (0.2540 0.9240) 0.2233 (0.0914 0.4095) 0.3613 (0.1165 0.3225) 0.3821 (0.2427 0.6353)
SECCE2Rv1G0105920.1  0.2668 (0.3029 1.1352) 0.3170 (0.2622 0.8272) 0.2806 (0.2556 0.9111) 0.2237 (0.0265 0.1187) 0.2815 (0.0945 0.3356) 0.1499 (0.2825 1.8838) 0.1735 (0.2781 1.6025) 0.3728 (0.1035 0.2776) 0.3577 (0.2442 0.6828) 0.2854 (0.2706 0.9481) 0.2756 (0.2616 0.9492) 0.2790 (0.2669 0.9567) 0.2962 (0.2660 0.8981) 0.2807 (0.2730 0.9726) 0.2737 (0.2597 0.9489) 0.3005 (0.2556 0.8506) 0.1641 (0.3140 1.9138) 0.3149 (0.3881 1.2325) 0.2320 (0.1584 0.6828) 0.2045 (0.2538 1.2412) 0.2984 (0.1398 0.4684) 0.2537 (0.2512 0.9900) 0.1740 (0.0848 0.4876) 0.2872 (0.1170 0.4073) 0.3261 (0.2484 0.7618) 0.3118 (0.0928 0.2977)
SECCE2Rv1G0105930.1  0.1307 (0.0637 0.4877) 0.1845 (0.0761 0.4127) 0.0825 (0.0108 0.1308) 0.2943 (0.2598 0.8829) 0.3790 (0.2736 0.7219) 0.1329 (0.2282 1.7167) 0.1350 (0.2141 1.5857) 0.4907 (0.2744 0.5592) 0.1613 (0.0214 0.1329) 0.1481 (0.0518 0.3502) 0.1273 (0.0469 0.3688) 0.1380 (0.0490 0.3552) 0.1180 (0.0419 0.3549) 0.1861 (0.0717 0.3855) 0.1277 (0.0455 0.3564) 0.1510 (0.0485 0.3214) 0.1615 (0.2988 1.8500) 0.1985 (0.3206 1.6149) 0.3240 (0.2434 0.7512) 0.1347 (0.1237 0.9179) 0.3676 (0.2811 0.7645) 0.1404 (0.0708 0.5040) 0.3199 (0.2403 0.7512) 0.3539 (0.2425 0.6852) 0.2389 (0.1092 0.4572) 0.4137 (0.2782 0.6724) 0.3131 (0.2581 0.8244)
Seita.5G128400.1     0.2645 (0.3222 1.2181) 0.4301 (0.2750 0.6394) 0.3418 (0.2726 0.7975) 0.2572 (0.1391 0.5408) 0.3176 (0.1393 0.4386) 0.1762 (0.3102 1.7605) 0.1945 (0.3104 1.5962) 0.4754 (0.1690 0.3555) 0.4926 (0.2680 0.5441) 0.3722 (0.2687 0.7221) 0.3545 (0.2561 0.7226) 0.3601 (0.2654 0.7371) 0.3654 (0.2655 0.7266) 0.3296 (0.2760 0.8375) 0.3567 (0.2542 0.7128) 0.3751 (0.2502 0.6670) 0.1917 (0.3671 1.9151) 0.2995 (0.4143 1.3833) 0.2769 (0.1870 0.6756) 0.2248 (0.2734 1.2158) 0.4172 (0.1687 0.4044) 0.3082 (0.2576 0.8357) 0.2516 (0.1104 0.4388) 0.3089 (0.0710 0.2298) 0.4199 (0.2449 0.5832) 0.3292 (0.1361 0.4135) 0.2445 (0.1215 0.4969) 0.3786 (0.2683 0.7086)
Seita.7G124300.1     0.2698 (0.2916 1.0805) 0.4438 (0.2540 0.5723) 0.3426 (0.2516 0.7344) 0.2578 (0.1288 0.4996) 0.3363 (0.1246 0.3706) 0.1704 (0.2987 1.7529) 0.1888 (0.2992 1.5847) 0.4622 (0.1437 0.3108) 0.5087 (0.2411 0.4740) 0.3805 (0.2559 0.6725) 0.3614 (0.2422 0.6702) 0.3729 (0.2526 0.6775) 0.4006 (0.2517 0.6284) 0.3591 (0.2635 0.7339) 0.3684 (0.2403 0.6523) 0.4153 (0.2376 0.5722) 0.1810 (0.3406 1.8821) 0.3056 (0.4078 1.3345) 0.2870 (0.1706 0.5943) 0.2112 (0.2615 1.2383) 0.4623 (0.1495 0.3233) 0.2864 (0.2449 0.8552) 0.2720 (0.0968 0.3560) 0.4216 (0.0449 0.1065) 0.4485 (0.2280 0.5083) 0.3908 (0.1248 0.3193) 0.2848 (0.1195 0.4196) 0.3797 (0.2487 0.6551) 0.3541 (0.0806 0.2275)
Seita.7G124400.1     0.1809 (0.1504 0.8312) 0.1999 (0.0770 0.3850) 0.1812 (0.0992 0.5475) 0.3061 (0.2495 0.8152) 0.3669 (0.2545 0.6936) 0.1159 (0.2362 2.0384) 0.1194 (0.2230 1.8670) 0.4648 (0.2603 0.5601) 0.2051 (0.1127 0.5495) 0.2079 (0.0955 0.4595) 0.1997 (0.0896 0.4487) 0.2065 (0.0943 0.4568) 0.2080 (0.0903 0.4340) 0.2043 (0.1110 0.5432) 0.2024 (0.0881 0.4352) 0.2290 (0.0861 0.3759) 0.1729 (0.2951 1.7066) 0.2218 (0.3489 1.5730) 0.2668 (0.2265 0.8487) 0.1099 (0.1251 1.1378) 0.5196 (0.2755 0.5302) 0.1288 (0.0636 0.4936) 0.3130 (0.2017 0.6446) 0.3709 (0.2176 0.5868) 0.2396 (0.0385 0.1608) 0.3734 (0.2526 0.6767) 0.3246 (0.2479 0.7636) 0.2259 (0.0992 0.4390) 0.4033 (0.2424 0.6011) 0.4495 (0.2353 0.5234)
Sobic.006G106700.1   0.2207 (0.1550 0.7023) 0.2636 (0.0892 0.3386) 0.2301 (0.1106 0.4807) 0.3088 (0.2558 0.8282) 0.3824 (0.2489 0.6511) 0.1569 (0.2486 1.5847) 0.1629 (0.2410 1.4801) 0.4814 (0.2618 0.5438) 0.2874 (0.1106 0.3848) 0.2548 (0.1085 0.4257) 0.2548 (0.1002 0.3931) 0.2522 (0.1070 0.4243) 0.2567 (0.1055 0.4109) 0.2512 (0.1256 0.5000) 0.2592 (0.0986 0.3805) 0.2777 (0.0959 0.3453) 0.1969 (0.3010 1.5291) 0.2362 (0.3470 1.4695) 0.3119 (0.2310 0.7407) 0.1271 (0.1334 1.0498) 0.4865 (0.2841 0.5839) 0.1390 (0.0754 0.5424) 0.3387 (0.2109 0.6225) 0.4064 (0.2187 0.5383) 0.2212 (0.0593 0.2681) 0.3929 (0.2455 0.6249) 0.3458 (0.2554 0.7385) 0.2815 (0.1106 0.3929) 0.4478 (0.2559 0.5715) 0.4929 (0.2301 0.4668) 0.2157 (0.0571 0.2649)
TraesCS1B02G058900.1 0.2167 (0.0663 0.3061) 0.1870 (0.0996 0.5326) 0.0928 (0.0363 0.3912) 0.2148 (0.2728 1.2702) 0.2601 (0.2940 1.1304) 0.1314 (0.2294 1.7456) 0.1223 (0.2192 1.7918) 0.3665 (0.2970 0.8106) 0.1302 (0.0547 0.4199) 0.1464 (0.0741 0.5065) 0.1376 (0.0743 0.5402) 0.1408 (0.0705 0.5009) 0.1225 (0.0649 0.5298) 0.2089 (0.0913 0.4368) 0.1329 (0.0728 0.5480) 0.1441 (0.0753 0.5225) 0.0678 (0.2968 4.3747) 0.1468 (0.3250 2.2140) 0.2694 (0.2509 0.9312) 0.1562 (0.1328 0.8502) 0.3038 (0.2979 0.9804) 0.1745 (0.0864 0.4951) 0.2160 (0.2534 1.1731) 0.2528 (0.2631 1.0406) 0.2051 (0.1399 0.6822) 0.2859 (0.2935 1.0266) 0.2436 (0.2689 1.1038) 0.0930 (0.0398 0.4283) 0.2804 (0.2896 1.0326) 0.2715 (0.2721 1.0024) 0.1801 (0.1273 0.7071) 0.2220 (0.1399 0.6303)
TraesCS2A02G338600.1 0.1391 (0.0637 0.4581) 0.1883 (0.0777 0.4123) 0.0653 (0.0094 0.1446) 0.3025 (0.2535 0.8381) 0.3830 (0.2681 0.7001) 0.1242 (0.2338 1.8824) 0.1331 (0.2195 1.6492) 0.5064 (0.2647 0.5228) 0.1955 (0.0242 0.1236) 0.1449 (0.0511 0.3529) 0.1232 (0.0470 0.3811) 0.1318 (0.0476 0.3611) 0.1201 (0.0433 0.3608) 0.1860 (0.0710 0.3818) 0.1236 (0.0455 0.3685) 0.1485 (0.0485 0.3270) 0.1528 (0.2969 1.9436) 0.2087 (0.3165 1.5170) 0.2933 (0.2360 0.8046) 0.1275 (0.1229 0.9639) 0.3617 (0.2781 0.7689) 0.1378 (0.0663 0.4815) 0.3047 (0.2312 0.7590) 0.3420 (0.2346 0.6860) 0.2287 (0.1077 0.4708) 0.3982 (0.2669 0.6702) 0.3148 (0.2499 0.7941) 0.0710 (0.0067 0.0947) 0.3718 (0.2602 0.6999) 0.3610 (0.2406 0.6663) 0.2160 (0.0977 0.4522) 0.2525 (0.1091 0.4319) 0.0865 (0.0391 0.4524)
TraesCS2A02G338800.1 0.2625 (0.3027 1.1532) 0.3170 (0.2511 0.7919) 0.2849 (0.2545 0.8931) 0.2141 (0.0258 0.1207) 0.2507 (0.0898 0.3583) 0.1522 (0.2757 1.8113) 0.1761 (0.2733 1.5520) 0.3867 (0.1003 0.2592) 0.3702 (0.2381 0.6432) 0.2858 (0.2668 0.9335) 0.2805 (0.2568 0.9156) 0.2793 (0.2631 0.9420) 0.3015 (0.2613 0.8666) 0.2762 (0.2701 0.9780) 0.2785 (0.2549 0.9153) 0.3056 (0.2509 0.8212) 0.1760 (0.3121 1.7733) 0.3035 (0.3874 1.2766) 0.2143 (0.1528 0.7132) 0.1950 (0.2459 1.2616) 0.3059 (0.1339 0.4379) 0.2554 (0.2455 0.9613) 0.1674 (0.0809 0.4836) 0.2596 (0.1113 0.4288) 0.3333 (0.2431 0.7295) 0.2912 (0.0882 0.3029) 0.2310 (0.0139 0.0602) 0.3089 (0.2531 0.8194) 0.2485 (0.1199 0.4826) 0.2696 (0.1147 0.4255) 0.3328 (0.2429 0.7297) 0.3514 (0.2507 0.7134) 0.2469 (0.2700 1.0936) 0.3146 (0.2450 0.7787)
TraesCS2A02G339100.1 0.3178 (0.3134 0.9860) 0.4002 (0.2658 0.6641) 0.3622 (0.2733 0.7547) 0.2533 (0.0901 0.3557) 0.2110 (0.0223 0.1057) 0.1721 (0.2867 1.6660) 0.1928 (0.2728 1.4150) 0.8690 (0.0534 0.0615) 0.4326 (0.2614 0.6043) 0.3222 (0.2735 0.8486) 0.3239 (0.2632 0.8126) 0.3151 (0.2698 0.8565) 0.3399 (0.2680 0.7884) 0.3164 (0.2782 0.8794) 0.3304 (0.2613 0.7906) 0.3434 (0.2572 0.7492) 0.1640 (0.3184 1.9417) 0.3115 (0.3927 1.2610) 0.3120 (0.1906 0.6108) 0.2097 (0.2579 1.2302) 0.3282 (0.1358 0.4138) 0.2725 (0.2483 0.9111) 0.2270 (0.0922 0.4063) 0.3675 (0.1193 0.3246) 0.3994 (0.2431 0.6086) 0.4921 (0.0223 0.0453) 0.3125 (0.0905 0.2896) 0.3913 (0.2704 0.6910) 0.3236 (0.1398 0.4320) 0.3851 (0.1259 0.3269) 0.3905 (0.2482 0.6355) 0.3981 (0.2442 0.6135) 0.2824 (0.2829 1.0019) 0.3791 (0.2611 0.6887) 0.2862 (0.0859 0.3001)
TraesCS2B02G342900.1 0.2910 (0.3144 1.0804) 0.3760 (0.2648 0.7042) 0.3447 (0.2723 0.7901) 0.2420 (0.0894 0.3695) 0.1729 (0.0230 0.1332) 0.1554 (0.2900 1.8659) 0.1761 (0.2754 1.5636) 0.4201 (0.0436 0.1038) 0.4154 (0.2503 0.6025) 0.3156 (0.2803 0.8883) 0.3262 (0.2699 0.8275) 0.3086 (0.2767 0.8965) 0.3422 (0.2748 0.8030) 0.3039 (0.2863 0.9422) 0.3329 (0.2680 0.8052) 0.3459 (0.2639 0.7630) 0.1632 (0.3260 1.9974) 0.2715 (0.3836 1.4128) 0.2654 (0.1863 0.7021) 0.1933 (0.2589 1.3391) 0.3237 (0.1376 0.4252) 0.2693 (0.2569 0.9538) 0.2003 (0.0897 0.4479) 0.3395 (0.1248 0.3675) 0.4033 (0.2462 0.6104) 0.3063 (0.0223 0.0728) 0.2919 (0.0898 0.3077) 0.3723 (0.2694 0.7235) 0.3166 (0.1429 0.4513) 0.3562 (0.1298 0.3643) 0.4020 (0.2568 0.6388) 0.4012 (0.2436 0.6071) 0.2603 (0.2859 1.0984) 0.3656 (0.2601 0.7114) 0.2723 (0.0852 0.3129) 0.3681 (0.0188 0.0510)
TraesCS2B02G343200.1 0.2411 (0.3042 1.2622) 0.3051 (0.2616 0.8577) 0.2874 (0.2608 0.9076) 0.2180 (0.0251 0.1150) 0.2570 (0.0943 0.3669) 0.1437 (0.2808 1.9543) 0.1654 (0.2785 1.6839) 0.3450 (0.1001 0.2903) 0.3518 (0.2434 0.6918) 0.2721 (0.2745 1.0089) 0.2667 (0.2655 0.9955) 0.2660 (0.2709 1.0182) 0.2929 (0.2693 0.9196) 0.2611 (0.2764 1.0586) 0.2649 (0.2636 0.9952) 0.2894 (0.2589 0.8946) 0.1622 (0.3061 1.8873) 0.2948 (0.3921 1.3299) 0.2028 (0.1570 0.7741) 0.1758 (0.2491 1.4167) 0.2829 (0.1403 0.4960) 0.2579 (0.2544 0.9866) 0.1774 (0.0847 0.4772) 0.2529 (0.1167 0.4615) 0.3234 (0.2530 0.7822) 0.3144 (0.0942 0.2996) 0.1934 (0.0125 0.0645) 0.3121 (0.2633 0.8437) 0.2389 (0.1221 0.5110) 0.2622 (0.1193 0.4549) 0.3260 (0.2511 0.7703) 0.3326 (0.2596 0.7805) 0.2312 (0.2702 1.1690) 0.3055 (0.2551 0.8350) 0.1936 (0.0125 0.0645) 0.2988 (0.0903 0.3022) 0.2795 (0.0896 0.3207)
TraesCS2B02G343300.1 0.1524 (0.0679 0.4454) 0.1937 (0.0761 0.3931) 0.0959 (0.0108 0.1125) 0.2831 (0.2576 0.9098) 0.3479 (0.2694 0.7744) 0.1349 (0.2331 1.7284) 0.1287 (0.2189 1.7008) 0.4527 (0.2694 0.5951) 0.2671 (0.0214 0.0803) 0.1398 (0.0511 0.3656) 0.1227 (0.0484 0.3942) 0.1273 (0.0476 0.3739) 0.1181 (0.0405 0.3426) 0.1732 (0.0702 0.4056) 0.1231 (0.0469 0.3813) 0.1364 (0.0471 0.3452) 0.1706 (0.3039 1.7816) 0.1960 (0.3259 1.6630) 0.2896 (0.2409 0.8320) 0.1465 (0.1261 0.8608) 0.3692 (0.2841 0.7695) 0.1627 (0.0693 0.4258) 0.2986 (0.2331 0.7806) 0.3361 (0.2402 0.7148) 0.2218 (0.1076 0.4853) 0.3630 (0.2710 0.7466) 0.3025 (0.2563 0.8470) 0.0780 (0.0081 0.1036) 0.3598 (0.2660 0.7392) 0.3606 (0.2465 0.6836) 0.2032 (0.0976 0.4805) 0.2485 (0.1090 0.4389) 0.1137 (0.0427 0.3751) 0.1345 (0.0122 0.0903) 0.3026 (0.2513 0.8304) 0.3410 (0.2652 0.7777) 0.3257 (0.2645 0.8123) 0.3100 (0.2614 0.8434)
TraesCS2D02G324000.1 0.2784 (0.3116 1.1194) 0.3861 (0.2660 0.6890) 0.3443 (0.2697 0.7834) 0.2586 (0.0948 0.3667) 0.1487 (0.0195 0.1311) 0.1902 (0.2953 1.5523) 0.2086 (0.2803 1.3433) 1.2466 (0.0352 0.0283) 0.4102 (0.2541 0.6193) 0.3078 (0.2793 0.9075) 0.3140 (0.2689 0.8566) 0.3010 (0.2756 0.9159) 0.3293 (0.2737 0.8312) 0.3047 (0.2852 0.9361) 0.3204 (0.2670 0.8334) 0.3375 (0.2629 0.7790) 0.1489 (0.3207 2.1537) 0.3129 (0.3862 1.2342) 0.2794 (0.1872 0.6700) 0.2051 (0.2611 1.2729) 0.3254 (0.1343 0.4126) 0.2755 (0.2552 0.9263) 0.2227 (0.0868 0.3897) 0.3267 (0.1130 0.3458) 0.3800 (0.2433 0.6403) 0.2736 (0.0216 0.0789) 0.3020 (0.0921 0.3051) 0.3745 (0.2687 0.7174) 0.3349 (0.1353 0.4041) 0.3575 (0.1191 0.3331) 0.3982 (0.2522 0.6335) 0.3913 (0.2426 0.6200) 0.2557 (0.2857 1.1172) 0.3628 (0.2594 0.7150) 0.2871 (0.0875 0.3048) 0.3417 (0.0188 0.0549) 0.2240 (0.0181 0.0807) 0.2942 (0.0919 0.3125) 0.3265 (0.2635 0.8072)
TraesCS2D02G324300.1 0.2453 (0.3040 1.2394) 0.2945 (0.2581 0.8764) 0.2656 (0.2535 0.9543) 0.1841 (0.0251 0.1363) 0.2464 (0.0975 0.3958) 0.1394 (0.2769 1.9867) 0.1677 (0.2746 1.6372) 0.3675 (0.1063 0.2893) 0.3259 (0.2412 0.7400) 0.2779 (0.2683 0.9657) 0.2732 (0.2623 0.9600) 0.2708 (0.2670 0.9861) 0.2857 (0.2667 0.9336) 0.2701 (0.2738 1.0135) 0.2713 (0.2604 0.9597) 0.2920 (0.2557 0.8756) 0.1469 (0.3146 2.1419) 0.2720 (0.3888 1.4292) 0.2049 (0.1546 0.7548) 0.1906 (0.2510 1.3169) 0.2912 (0.1439 0.4940) 0.2577 (0.2516 0.9762) 0.1630 (0.0832 0.5104) 0.2367 (0.1136 0.4799) 0.3192 (0.2479 0.7766) 0.2889 (0.0959 0.3318) 0.1271 (0.0097 0.0763) 0.2938 (0.2563 0.8725) 0.2336 (0.1214 0.5197) 0.2455 (0.1162 0.4732) 0.3124 (0.2470 0.7905) 0.3342 (0.2561 0.7663) 0.2402 (0.2719 1.1318) 0.2913 (0.2481 0.8517) 0.0907 (0.0069 0.0762) 0.2843 (0.0935 0.3290) 0.2713 (0.0928 0.3422) 0.1141 (0.0083 0.0727) 0.2788 (0.2541 0.9113) 0.2757 (0.0936 0.3395)
TraesCS2D02G324400.1 0.1405 (0.0635 0.4520) 0.1965 (0.0747 0.3800) 0.0650 (0.0067 0.1035) 0.2900 (0.2634 0.9084) 0.3462 (0.2714 0.7839) 0.1252 (0.2259 1.8043) 0.1166 (0.2118 1.8168) 0.4478 (0.2733 0.6102) 1.7410 (0.0133 0.0077) 0.1393 (0.0483 0.3467) 0.1233 (0.0470 0.3810) 0.1261 (0.0447 0.3548) 0.1183 (0.0391 0.3303) 0.1689 (0.0673 0.3983) 0.1236 (0.0455 0.3683) 0.1477 (0.0457 0.3093) 0.1644 (0.2966 1.8042) 0.1923 (0.3228 1.6791) 0.3156 (0.2422 0.7676) 0.1392 (0.1213 0.8717) 0.3826 (0.2835 0.7410) 0.1565 (0.0671 0.4287) 0.3178 (0.2325 0.7315) 0.3402 (0.2413 0.7092) 0.2290 (0.1046 0.4566) 0.3689 (0.2750 0.7456) 0.3108 (0.2599 0.8362) 0.0554 (0.0067 0.1215) 0.3680 (0.2680 0.7284) 0.3700 (0.2476 0.6691) 0.1971 (0.0946 0.4800) 0.2494 (0.1052 0.4217) 0.1062 (0.0384 0.3621) 0.0816 (0.0081 0.0990) 0.3108 (0.2548 0.8199) 0.3466 (0.2692 0.7766) 0.3299 (0.2682 0.8130) 0.3183 (0.2651 0.8326) 0.1197 (0.0067 0.0562) 0.3270 (0.2636 0.8061) 0.2884 (0.2570 0.8912)
TRIDC1BG007330.1     0.2273 (0.0864 0.3803) 0.2402 (0.1231 0.5125) 0.1486 (0.0638 0.4295) 0.1965 (0.2520 1.2826) 0.3186 (0.2935 0.9213) 0.1451 (0.2581 1.7793) 0.1588 (0.2549 1.6054) 0.3203 (0.2670 0.8335) 0.1071 (0.0420 0.3921) 0.1632 (0.1030 0.6313) 0.1659 (0.1019 0.6139) 0.1596 (0.1001 0.6275) 0.1545 (0.0916 0.5930) 0.2712 (0.1359 0.5011) 0.1615 (0.1019 0.6308) 0.1596 (0.0949 0.5947) 0.1390 (0.2952 2.1244) 0.1574 (0.3531 2.2437) 0.2646 (0.2536 0.9583) 0.1634 (0.1542 0.9438) 0.2507 (0.2761 1.1016) 0.1968 (0.1014 0.5152) 0.2019 (0.2426 1.2017) 0.3003 (0.2743 0.9134) 0.2747 (0.1836 0.6684) 0.3485 (0.2865 0.8221) 0.2417 (0.2581 1.0678) 0.1466 (0.0681 0.4643) 0.3877 (0.2949 0.7606) 0.3094 (0.2737 0.8845) 0.1901 (0.1583 0.8328) 0.2418 (0.1592 0.6586) 0.7481 (0.0236 0.0315) 0.1298 (0.0667 0.5136) 0.2369 (0.2520 1.0637) 0.3178 (0.2810 0.8841) 0.3065 (0.2774 0.9050) 0.2299 (0.2572 1.1188) 0.1743 (0.0738 0.4236) 0.3202 (0.2814 0.8787) 0.2252 (0.2604 1.1562) 0.1539 (0.0652 0.4238)
TRIDC2AG047460.1     0.3178 (0.3134 0.9860) 0.4032 (0.2677 0.6641) 0.3622 (0.2733 0.7547) 0.2533 (0.0901 0.3557) 0.2110 (0.0223 0.1057) 0.1709 (0.2847 1.6660) 0.1942 (0.2748 1.4150) 0.9153 (0.0563 0.0615) 0.4326 (0.2614 0.6043) 0.3222 (0.2735 0.8486) 0.3239 (0.2632 0.8126) 0.3151 (0.2698 0.8565) 0.3399 (0.2680 0.7884) 0.3164 (0.2782 0.8794) 0.3304 (0.2613 0.7906) 0.3434 (0.2572 0.7492) 0.1650 (0.3204 1.9417) 0.3096 (0.3904 1.2610) 0.3120 (0.1906 0.6108) 0.2097 (0.2579 1.2302) 0.3363 (0.1392 0.4138) 0.2725 (0.2483 0.9111) 0.2270 (0.0922 0.4063) 0.3675 (0.1193 0.3246) 0.3994 (0.2431 0.6086) 0.4921 (0.0223 0.0453) 0.3125 (0.0905 0.2896) 0.3913 (0.2704 0.6910) 0.3236 (0.1398 0.4320) 0.3851 (0.1259 0.3269) 0.3905 (0.2482 0.6355) 0.3981 (0.2442 0.6135) 0.2824 (0.2829 1.0019) 0.3791 (0.2611 0.6887) 0.2862 (0.0859 0.3001)-1.0000 (0.0027 0.0000) 0.3681 (0.0188 0.0510) 0.2988 (0.0903 0.3022) 0.3410 (0.2652 0.7777) 0.3417 (0.0188 0.0549) 0.2843 (0.0935 0.3290) 0.3466 (0.2692 0.7766) 0.3178 (0.2810 0.8841)
TRIDC2AG047500.3     0.2591 (0.3012 1.1626) 0.3153 (0.2512 0.7968) 0.2832 (0.2546 0.8992) 0.2145 (0.0260 0.1213) 0.2426 (0.0874 0.3602) 0.1551 (0.2739 1.7656) 0.1763 (0.2716 1.5407) 0.3867 (0.1003 0.2592) 0.3702 (0.2381 0.6432) 0.2840 (0.2670 0.9401) 0.2788 (0.2570 0.9220) 0.2776 (0.2634 0.9487) 0.2998 (0.2615 0.8724) 0.2745 (0.2704 0.9854) 0.2768 (0.2551 0.9217) 0.3038 (0.2511 0.8264) 0.1843 (0.3124 1.6954) 0.2985 (0.3827 1.2821) 0.2143 (0.1540 0.7184) 0.1918 (0.2442 1.2732) 0.3064 (0.1349 0.4405) 0.2537 (0.2456 0.9682) 0.1700 (0.0815 0.4796) 0.2634 (0.1121 0.4255) 0.3314 (0.2432 0.7339) 0.2816 (0.0857 0.3044) 0.2315 (0.0140 0.0605) 0.3071 (0.2533 0.8248) 0.2519 (0.1207 0.4793) 0.2735 (0.1155 0.4222) 0.3310 (0.2429 0.7340) 0.3440 (0.2469 0.7178) 0.2451 (0.2703 1.1025) 0.3128 (0.2451 0.7836)-1.0000 (0.0000 0.0000) 0.2765 (0.0834 0.3016) 0.2630 (0.0827 0.3145) 0.1940 (0.0126 0.0648) 0.3008 (0.2514 0.8359) 0.2775 (0.0850 0.3063) 0.0909 (0.0070 0.0766) 0.3090 (0.2550 0.8252) 0.2369 (0.2520 1.0637) 0.2765 (0.0834 0.3016)
TRIDC2AG047520.1     0.1444 (0.0659 0.4562) 0.1911 (0.0791 0.4138) 0.0744 (0.0108 0.1450) 0.3062 (0.2561 0.8364) 0.3877 (0.2708 0.6983) 0.1267 (0.2353 1.8577) 0.1356 (0.2211 1.6304) 0.5064 (0.2647 0.5228) 0.1955 (0.0242 0.1236) 0.1483 (0.0525 0.3541) 0.1264 (0.0483 0.3824) 0.1352 (0.0490 0.3623) 0.1235 (0.0447 0.3620) 0.1891 (0.0725 0.3832) 0.1269 (0.0469 0.3697) 0.1522 (0.0499 0.3281) 0.1516 (0.2986 1.9694) 0.2080 (0.3182 1.5303) 0.2971 (0.2385 0.8027) 0.1301 (0.1252 0.9621) 0.3623 (0.2798 0.7723) 0.1402 (0.0678 0.4832) 0.3054 (0.2328 0.7624) 0.3429 (0.2362 0.6889) 0.2310 (0.1091 0.4725) 0.4032 (0.2695 0.6683) 0.3154 (0.2516 0.7977) 0.0850 (0.0081 0.0950) 0.3726 (0.2619 0.7029) 0.3620 (0.2422 0.6691) 0.2184 (0.0991 0.4538) 0.2550 (0.1105 0.4334) 0.0892 (0.0405 0.4540)-1.0000 (0.0013 0.0000) 0.3153 (0.2466 0.7822) 0.3839 (0.2637 0.6868) 0.3702 (0.2627 0.7095) 0.3060 (0.2567 0.8390) 0.1491 (0.0135 0.0906) 0.3674 (0.2620 0.7132) 0.2918 (0.2497 0.8558) 0.0949 (0.0094 0.0993) 0.1298 (0.0667 0.5136) 0.3839 (0.2637 0.6868) 0.3134 (0.2467 0.7872)
TRIDC2BG050000.1     0.2952 (0.3144 1.0650) 0.3759 (0.2647 0.7044) 0.3446 (0.2723 0.7903) 0.2419 (0.0894 0.3696) 0.1728 (0.0230 0.1332) 0.1591 (0.2900 1.8233) 0.1794 (0.2754 1.5347) 0.4546 (0.0436 0.0959) 0.4268 (0.2503 0.5864) 0.3198 (0.2803 0.8765) 0.3261 (0.2699 0.8278) 0.3127 (0.2766 0.8846) 0.3421 (0.2747 0.8032) 0.3037 (0.2863 0.9425) 0.3327 (0.2680 0.8054) 0.3458 (0.2639 0.7632) 0.1675 (0.3260 1.9459) 0.2666 (0.3836 1.4389) 0.2710 (0.1869 0.6897) 0.1964 (0.2588 1.3178) 0.3187 (0.1376 0.4318) 0.2692 (0.2568 0.9541) 0.2024 (0.0902 0.4458) 0.3505 (0.1248 0.3560) 0.3977 (0.2462 0.6189) 0.3062 (0.0223 0.0728) 0.2918 (0.0898 0.3078) 0.3721 (0.2693 0.7238) 0.3165 (0.1429 0.4514) 0.3561 (0.1297 0.3644) 0.3965 (0.2568 0.6476) 0.3956 (0.2435 0.6156) 0.2640 (0.2858 1.0827) 0.3655 (0.2601 0.7116) 0.2771 (0.0852 0.3075) 0.3680 (0.0188 0.0510)-1.0000 (0.0000 0.0073) 0.2794 (0.0896 0.3208) 0.3256 (0.2645 0.8125) 0.2239 (0.0181 0.0807) 0.2712 (0.0928 0.3423) 0.3297 (0.2682 0.8132) 0.3147 (0.2773 0.8814) 0.3680 (0.0188 0.0510) 0.2676 (0.0827 0.3090) 0.3701 (0.2627 0.7097)
TRIDC2BG050030.1     0.3480 (0.4315 1.2398) 0.4060 (0.3924 0.9666) 0.3826 (0.3895 1.0182) 0.5730 (0.1583 0.2762) 0.4535 (0.2251 0.4965) 0.2290 (0.4085 1.7837) 0.2493 (0.4062 1.6295) 0.3450 (0.1001 0.2903) 0.3518 (0.2434 0.6918) 0.3952 (0.3947 0.9989) 0.3945 (0.3813 0.9666) 0.3866 (0.3901 1.0091) 0.4384 (0.3903 0.8903) 0.3817 (0.4064 1.0647) 0.3973 (0.3838 0.9662) 0.4573 (0.3790 0.8287) 0.1987 (0.4196 2.1116) 0.3896 (0.5320 1.3653) 0.3099 (0.2926 0.9442) 0.2550 (0.3911 1.5337) 0.4355 (0.2745 0.6304) 0.3417 (0.3826 1.1196) 0.3755 (0.2205 0.5872) 0.3973 (0.2275 0.5725) 0.4691 (0.3967 0.8457) 0.5012 (0.2228 0.4446) 0.6411 (0.1508 0.2353) 0.4268 (0.3878 0.9086) 0.3928 (0.2475 0.6300) 0.4400 (0.2389 0.5429) 0.4598 (0.3816 0.8300) 0.4433 (0.3797 0.8565) 0.3203 (0.3904 1.2191) 0.4422 (0.3812 0.8621) 0.6646 (0.1466 0.2206) 0.4923 (0.2163 0.4393) 0.4847 (0.2227 0.4596) 0.7457 (0.1373 0.1841) 0.4302 (0.3888 0.9038) 0.4728 (0.2156 0.4560) 0.6180 (0.1466 0.2372) 0.4414 (0.3916 0.8873) 0.2299 (0.2572 1.1188) 0.4923 (0.2163 0.4393) 0.6470 (0.1403 0.2168) 0.4421 (0.3832 0.8668) 0.4925 (0.2227 0.4523)
TRITD1Av1G000090.1   0.2151 (0.0384 0.1787) 0.2064 (0.1263 0.6118) 0.1548 (0.0702 0.4533) 0.2514 (0.3011 1.1977) 0.2556 (0.3189 1.2480) 0.1625 (0.2532 1.5578) 0.1575 (0.2435 1.5454) 0.3601 (0.3121 0.8667) 0.2066 (0.0945 0.4575) 0.1891 (0.1089 0.5757) 0.1638 (0.1060 0.6474) 0.1846 (0.1051 0.5694) 0.1680 (0.1038 0.6182) 0.2391 (0.1277 0.5340) 0.1660 (0.1045 0.6294) 0.1757 (0.1072 0.6100) 0.1079 (0.3070 2.8456) 0.1849 (0.3348 1.8108) 0.2848 (0.2718 0.9544) 0.1669 (0.1595 0.9560) 0.2642 (0.3022 1.1439) 0.1941 (0.1165 0.6001) 0.2185 (0.2806 1.2841) 0.2495 (0.2880 1.1543) 0.2096 (0.1650 0.7873) 0.2843 (0.3134 1.1024) 0.2648 (0.2989 1.1288) 0.1574 (0.0753 0.4788) 0.2974 (0.3200 1.0760) 0.2655 (0.2909 1.0959) 0.1859 (0.1509 0.8120) 0.2237 (0.1575 0.7040) 0.2729 (0.0730 0.2676) 0.1541 (0.0731 0.4747) 0.2608 (0.2946 1.1295) 0.2914 (0.3073 1.0545) 0.2622 (0.3083 1.1756) 0.2471 (0.3002 1.2150) 0.1740 (0.0783 0.4499) 0.2601 (0.3076 1.1826) 0.2474 (0.2999 1.2124) 0.1644 (0.0739 0.4494) 0.2560 (0.0975 0.3809) 0.2914 (0.3073 1.0545) 0.2574 (0.2931 1.1385) 0.1565 (0.0745 0.4764) 0.2661 (0.3083 1.1583) 0.3713 (0.4248 1.1442)
TRITD2Av1G199190.1   0.3178 (0.3134 0.9860) 0.4002 (0.2658 0.6641) 0.3622 (0.2733 0.7547) 0.2533 (0.0901 0.3557) 0.2110 (0.0223 0.1057) 0.1721 (0.2867 1.6660) 0.1928 (0.2728 1.4150) 0.8690 (0.0534 0.0615) 0.4326 (0.2614 0.6043) 0.3222 (0.2735 0.8486) 0.3239 (0.2632 0.8126) 0.3151 (0.2698 0.8565) 0.3399 (0.2680 0.7884) 0.3164 (0.2782 0.8794) 0.3304 (0.2613 0.7906) 0.3434 (0.2572 0.7492) 0.1640 (0.3184 1.9417) 0.3115 (0.3927 1.2610) 0.3120 (0.1906 0.6108) 0.2097 (0.2579 1.2302) 0.3282 (0.1358 0.4138) 0.2725 (0.2483 0.9111) 0.2270 (0.0922 0.4063) 0.3675 (0.1193 0.3246) 0.3994 (0.2431 0.6086) 0.4921 (0.0223 0.0453) 0.3125 (0.0905 0.2896) 0.3913 (0.2704 0.6910) 0.3236 (0.1398 0.4320) 0.3851 (0.1259 0.3269) 0.3905 (0.2482 0.6355) 0.3981 (0.2442 0.6135) 0.2824 (0.2829 1.0019) 0.3791 (0.2611 0.6887) 0.2862 (0.0859 0.3001)-1.0000 (0.0000 0.0000) 0.3681 (0.0188 0.0510) 0.2988 (0.0903 0.3022) 0.3410 (0.2652 0.7777) 0.3417 (0.0188 0.0549) 0.2843 (0.0935 0.3290) 0.3466 (0.2692 0.7766) 0.3178 (0.2810 0.8841)-1.0000 (0.0027 0.0000) 0.2765 (0.0834 0.3016) 0.3839 (0.2637 0.6868) 0.3680 (0.0188 0.0510) 0.4923 (0.2163 0.4393) 0.2914 (0.3073 1.0545)
TRITD2Av1G199310.1   0.2625 (0.3027 1.1532) 0.3170 (0.2511 0.7919) 0.2849 (0.2545 0.8931) 0.2141 (0.0258 0.1207) 0.2507 (0.0898 0.3583) 0.1522 (0.2757 1.8113) 0.1761 (0.2733 1.5520) 0.3867 (0.1003 0.2592) 0.3702 (0.2381 0.6432) 0.2858 (0.2668 0.9335) 0.2805 (0.2568 0.9156) 0.2793 (0.2631 0.9420) 0.3015 (0.2613 0.8666) 0.2762 (0.2701 0.9780) 0.2785 (0.2549 0.9153) 0.3056 (0.2509 0.8212) 0.1760 (0.3121 1.7733) 0.3035 (0.3874 1.2766) 0.2143 (0.1528 0.7132) 0.1950 (0.2459 1.2616) 0.3059 (0.1339 0.4379) 0.2554 (0.2455 0.9613) 0.1674 (0.0809 0.4836) 0.2596 (0.1113 0.4288) 0.3333 (0.2431 0.7295) 0.2912 (0.0882 0.3029) 0.2310 (0.0139 0.0602) 0.3089 (0.2531 0.8194) 0.2485 (0.1199 0.4826) 0.2696 (0.1147 0.4255) 0.3328 (0.2429 0.7297) 0.3514 (0.2507 0.7134) 0.2469 (0.2700 1.0936) 0.3146 (0.2450 0.7787)-1.0000 (0.0000 0.0000) 0.2862 (0.0859 0.3001) 0.2723 (0.0852 0.3129) 0.1936 (0.0125 0.0645) 0.3026 (0.2513 0.8304) 0.2871 (0.0875 0.3048) 0.0907 (0.0069 0.0762) 0.3108 (0.2548 0.8199) 0.2369 (0.2520 1.0637) 0.2862 (0.0859 0.3001)-1.0000 (0.0000 0.0000) 0.3153 (0.2466 0.7822) 0.2771 (0.0852 0.3075) 0.6646 (0.1466 0.2206) 0.2608 (0.2946 1.1295) 0.2862 (0.0859 0.3001)
TRITD2Av1G199330.1   0.1577 (0.0770 0.4882) 0.1984 (0.0986 0.4968) 0.1890 (0.0311 0.1644) 0.3058 (0.2289 0.7484) 0.4252 (0.2543 0.5981) 0.1455 (0.2598 1.7853) 0.1780 (0.2517 1.4141) 0.4272 (0.2348 0.5496) 0.0936 (0.0110 0.1175) 0.1654 (0.0709 0.4288) 0.1434 (0.0638 0.4450) 0.1657 (0.0710 0.4281) 0.1565 (0.0651 0.4160) 0.2458 (0.1092 0.4443) 0.1525 (0.0638 0.4185) 0.1799 (0.0657 0.3649) 0.1874 (0.2833 1.5117) 0.2317 (0.3497 1.5095) 0.3208 (0.2429 0.7570) 0.1330 (0.1436 1.0795) 0.3096 (0.2472 0.7984) 0.1416 (0.0849 0.5995) 0.2925 (0.2169 0.7417) 0.4377 (0.2417 0.5522) 0.2877 (0.1488 0.5173) 0.4621 (0.2469 0.5343) 0.3395 (0.2347 0.6913) 0.2374 (0.0283 0.1191) 0.4537 (0.2553 0.5627) 0.4912 (0.2378 0.4841) 0.2344 (0.1285 0.5480) 0.2764 (0.1233 0.4462) 0.1256 (0.0633 0.5035) 0.7438 (0.0201 0.0270) 0.3608 (0.2287 0.6339) 0.4223 (0.2517 0.5959) 0.4051 (0.2407 0.5942) 0.3164 (0.2339 0.7393) 0.3071 (0.0393 0.1281) 0.4002 (0.2444 0.6107) 0.3161 (0.2336 0.7390) 0.2120 (0.0310 0.1464) 0.0902 (0.0435 0.4818) 0.4223 (0.2517 0.5959) 0.3649 (0.2213 0.6066) 0.7438 (0.0201 0.0270) 0.4162 (0.2407 0.5783) 0.3537 (0.2477 0.7003) 0.1777 (0.0915 0.5151) 0.4223 (0.2517 0.5959) 0.3608 (0.2287 0.6339)
TRITD2Bv1G162470.1   0.2910 (0.3144 1.0804) 0.3760 (0.2648 0.7042) 0.3447 (0.2723 0.7901) 0.2420 (0.0894 0.3695) 0.1729 (0.0230 0.1332) 0.1554 (0.2900 1.8659) 0.1761 (0.2754 1.5636) 0.4201 (0.0436 0.1038) 0.4154 (0.2503 0.6025) 0.3156 (0.2803 0.8883) 0.3262 (0.2699 0.8275) 0.3086 (0.2767 0.8965) 0.3422 (0.2748 0.8030) 0.3039 (0.2863 0.9422) 0.3329 (0.2680 0.8052) 0.3459 (0.2639 0.7630) 0.1632 (0.3260 1.9974) 0.2715 (0.3836 1.4128) 0.2654 (0.1863 0.7021) 0.1933 (0.2589 1.3391) 0.3237 (0.1376 0.4252) 0.2693 (0.2569 0.9538) 0.2003 (0.0897 0.4479) 0.3395 (0.1248 0.3675) 0.4033 (0.2462 0.6104) 0.3063 (0.0223 0.0728) 0.2919 (0.0898 0.3077) 0.3723 (0.2694 0.7235) 0.3166 (0.1429 0.4513) 0.3562 (0.1298 0.3643) 0.4020 (0.2568 0.6388) 0.4012 (0.2436 0.6071) 0.2603 (0.2859 1.0984) 0.3656 (0.2601 0.7114) 0.2723 (0.0852 0.3129) 0.3681 (0.0188 0.0510)-1.0000 (0.0000 0.0000) 0.2795 (0.0896 0.3207) 0.3257 (0.2645 0.8123) 0.2240 (0.0181 0.0807) 0.2713 (0.0928 0.3422) 0.3299 (0.2682 0.8130) 0.3065 (0.2774 0.9050) 0.3681 (0.0188 0.0510) 0.2630 (0.0827 0.3145) 0.3702 (0.2627 0.7095)-1.0000 (0.0000 0.0073) 0.4847 (0.2227 0.4596) 0.2622 (0.3083 1.1756) 0.3681 (0.0188 0.0510) 0.2723 (0.0852 0.3129) 0.4051 (0.2407 0.5942)
TRITD2Bv1G162500.1   0.2411 (0.3042 1.2622) 0.3051 (0.2616 0.8577) 0.2874 (0.2608 0.9076) 0.2180 (0.0251 0.1150) 0.2570 (0.0943 0.3669) 0.1437 (0.2808 1.9543) 0.1654 (0.2785 1.6839) 0.3450 (0.1001 0.2903) 0.3518 (0.2434 0.6918) 0.2721 (0.2745 1.0089) 0.2667 (0.2655 0.9955) 0.2660 (0.2709 1.0182) 0.2929 (0.2693 0.9196) 0.2611 (0.2764 1.0586) 0.2649 (0.2636 0.9952) 0.2894 (0.2589 0.8946) 0.1622 (0.3061 1.8873) 0.2948 (0.3921 1.3299) 0.2028 (0.1570 0.7741) 0.1758 (0.2491 1.4167) 0.2829 (0.1403 0.4960) 0.2579 (0.2544 0.9866) 0.1774 (0.0847 0.4772) 0.2529 (0.1167 0.4615) 0.3234 (0.2530 0.7822) 0.3144 (0.0942 0.2996) 0.1934 (0.0125 0.0645) 0.3121 (0.2633 0.8437) 0.2389 (0.1221 0.5110) 0.2622 (0.1193 0.4549) 0.3260 (0.2511 0.7703) 0.3326 (0.2596 0.7805) 0.2312 (0.2702 1.1690) 0.3055 (0.2551 0.8350) 0.1936 (0.0125 0.0645) 0.2988 (0.0903 0.3022) 0.2795 (0.0896 0.3207)-1.0000 (0.0000 0.0000) 0.3100 (0.2614 0.8434) 0.2942 (0.0919 0.3125) 0.1141 (0.0083 0.0727) 0.3183 (0.2651 0.8326) 0.2299 (0.2572 1.1188) 0.2988 (0.0903 0.3022) 0.1940 (0.0126 0.0648) 0.3060 (0.2567 0.8390) 0.2794 (0.0896 0.3208) 0.7457 (0.1373 0.1841) 0.2471 (0.3002 1.2150) 0.2988 (0.0903 0.3022) 0.1936 (0.0125 0.0645) 0.3164 (0.2339 0.7393) 0.2795 (0.0896 0.3207)
TRITD2Bv1G162510.1   0.1716 (0.0752 0.4382) 0.1971 (0.0836 0.4244) 0.2170 (0.0256 0.1180) 0.3069 (0.2382 0.7764) 0.4373 (0.2666 0.6098) 0.1459 (0.2517 1.7254) 0.1570 (0.2422 1.5434) 0.3959 (0.2419 0.6110) 0.1119 (0.0082 0.0735) 0.1509 (0.0623 0.4130) 0.1399 (0.0582 0.4158) 0.1513 (0.0624 0.4123) 0.1499 (0.0509 0.3393) 0.2189 (0.0982 0.4486) 0.1490 (0.0582 0.3904) 0.1684 (0.0571 0.3388) 0.2021 (0.2833 1.4016) 0.1799 (0.3614 2.0093) 0.3510 (0.2630 0.7493) 0.1393 (0.1389 0.9975) 0.3392 (0.2527 0.7449) 0.1322 (0.0716 0.5414) 0.2978 (0.2206 0.7409) 0.4445 (0.2502 0.5629) 0.2510 (0.1313 0.5231) 0.4791 (0.2648 0.5528) 0.3576 (0.2485 0.6950) 0.1695 (0.0201 0.1187) 0.4717 (0.2712 0.5750) 0.4676 (0.2483 0.5310) 0.1853 (0.1113 0.6008) 0.2408 (0.1108 0.4602) 0.1454 (0.0605 0.4161) 0.2445 (0.0311 0.1272) 0.3701 (0.2424 0.6550) 0.4312 (0.2658 0.6164) 0.4208 (0.2584 0.6142) 0.3518 (0.2477 0.7041) 0.3450 (0.0107 0.0309) 0.4155 (0.2622 0.6312) 0.3307 (0.2468 0.7462) 0.1781 (0.0188 0.1054) 0.1294 (0.0507 0.3919) 0.4312 (0.2658 0.6164) 0.3701 (0.2424 0.6550) 0.2445 (0.0311 0.1272) 0.4321 (0.2584 0.5979) 0.3518 (0.2477 0.7041) 0.2019 (0.0917 0.4543) 0.4312 (0.2658 0.6164) 0.3701 (0.2424 0.6550) 0.1945 (0.0194 0.0995) 0.4208 (0.2584 0.6142) 0.3518 (0.2477 0.7041)
TuG1812G0100000012.01.T02 0.2151 (0.0384 0.1787) 0.2064 (0.1263 0.6118) 0.1548 (0.0702 0.4533) 0.2514 (0.3011 1.1977) 0.2556 (0.3189 1.2480) 0.1625 (0.2532 1.5578) 0.1575 (0.2435 1.5454) 0.3601 (0.3121 0.8667) 0.2066 (0.0945 0.4575) 0.1891 (0.1089 0.5757) 0.1638 (0.1060 0.6474) 0.1846 (0.1051 0.5694) 0.1680 (0.1038 0.6182) 0.2391 (0.1277 0.5340) 0.1660 (0.1045 0.6294) 0.1757 (0.1072 0.6100) 0.1079 (0.3070 2.8456) 0.1849 (0.3348 1.8108) 0.2848 (0.2718 0.9544) 0.1669 (0.1595 0.9560) 0.2642 (0.3022 1.1439) 0.1941 (0.1165 0.6001) 0.2185 (0.2806 1.2841) 0.2495 (0.2880 1.1543) 0.2096 (0.1650 0.7873) 0.2843 (0.3134 1.1024) 0.2648 (0.2989 1.1288) 0.1574 (0.0753 0.4788) 0.2974 (0.3200 1.0760) 0.2655 (0.2909 1.0959) 0.1859 (0.1509 0.8120) 0.2237 (0.1575 0.7040) 0.2729 (0.0730 0.2676) 0.1541 (0.0731 0.4747) 0.2608 (0.2946 1.1295) 0.2914 (0.3073 1.0545) 0.2622 (0.3083 1.1756) 0.2471 (0.3002 1.2150) 0.1740 (0.0783 0.4499) 0.2601 (0.3076 1.1826) 0.2474 (0.2999 1.2124) 0.1644 (0.0739 0.4494) 0.2560 (0.0975 0.3809) 0.2914 (0.3073 1.0545) 0.2574 (0.2931 1.1385) 0.1565 (0.0745 0.4764) 0.2661 (0.3083 1.1583) 0.3713 (0.4248 1.1442)-1.0000 (0.0000 0.0000) 0.2914 (0.3073 1.0545) 0.2608 (0.2946 1.1295) 0.1777 (0.0915 0.5151) 0.2622 (0.3083 1.1756) 0.2471 (0.3002 1.2150) 0.2019 (0.0917 0.4543)
TuG1812G0200000917.01.T02 0.2151 (0.0384 0.1787) 0.2064 (0.1263 0.6118) 0.1548 (0.0702 0.4533) 0.2514 (0.3011 1.1977) 0.2556 (0.3189 1.2480) 0.1625 (0.2532 1.5578) 0.1575 (0.2435 1.5454) 0.3601 (0.3121 0.8667) 0.2066 (0.0945 0.4575) 0.1891 (0.1089 0.5757) 0.1638 (0.1060 0.6474) 0.1846 (0.1051 0.5694) 0.1680 (0.1038 0.6182) 0.2391 (0.1277 0.5340) 0.1660 (0.1045 0.6294) 0.1757 (0.1072 0.6100) 0.1079 (0.3070 2.8456) 0.1849 (0.3348 1.8108) 0.2848 (0.2718 0.9544) 0.1669 (0.1595 0.9560) 0.2642 (0.3022 1.1439) 0.1941 (0.1165 0.6001) 0.2185 (0.2806 1.2841) 0.2495 (0.2880 1.1543) 0.2096 (0.1650 0.7873) 0.2843 (0.3134 1.1024) 0.2648 (0.2989 1.1288) 0.1574 (0.0753 0.4788) 0.2974 (0.3200 1.0760) 0.2655 (0.2909 1.0959) 0.1859 (0.1509 0.8120) 0.2237 (0.1575 0.7040) 0.2729 (0.0730 0.2676) 0.1541 (0.0731 0.4747) 0.2608 (0.2946 1.1295) 0.2914 (0.3073 1.0545) 0.2622 (0.3083 1.1756) 0.2471 (0.3002 1.2150) 0.1740 (0.0783 0.4499) 0.2601 (0.3076 1.1826) 0.2474 (0.2999 1.2124) 0.1644 (0.0739 0.4494) 0.2560 (0.0975 0.3809) 0.2914 (0.3073 1.0545) 0.2574 (0.2931 1.1385) 0.1565 (0.0745 0.4764) 0.2661 (0.3083 1.1583) 0.3713 (0.4248 1.1442)-1.0000 (0.0000 0.0000) 0.2914 (0.3073 1.0545) 0.2608 (0.2946 1.1295) 0.1777 (0.0915 0.5151) 0.2622 (0.3083 1.1756) 0.2471 (0.3002 1.2150) 0.2019 (0.0917 0.4543)-1.0000 (0.0000 0.0000)
TuG1812G0200003696.01.T01 0.1391 (0.0637 0.4581) 0.1883 (0.0777 0.4123) 0.0653 (0.0094 0.1446) 0.3025 (0.2535 0.8381) 0.3830 (0.2681 0.7001) 0.1242 (0.2338 1.8824) 0.1331 (0.2195 1.6492) 0.5064 (0.2647 0.5228) 0.1955 (0.0242 0.1236) 0.1449 (0.0511 0.3529) 0.1232 (0.0470 0.3811) 0.1318 (0.0476 0.3611) 0.1201 (0.0433 0.3608) 0.1860 (0.0710 0.3818) 0.1236 (0.0455 0.3685) 0.1485 (0.0485 0.3270) 0.1528 (0.2969 1.9436) 0.2087 (0.3165 1.5170) 0.2933 (0.2360 0.8046) 0.1275 (0.1229 0.9639) 0.3617 (0.2781 0.7689) 0.1378 (0.0663 0.4815) 0.3047 (0.2312 0.7590) 0.3420 (0.2346 0.6860) 0.2287 (0.1077 0.4708) 0.3982 (0.2669 0.6702) 0.3148 (0.2499 0.7941) 0.0710 (0.0067 0.0947) 0.3718 (0.2602 0.6999) 0.3610 (0.2406 0.6663) 0.2160 (0.0977 0.4522) 0.2525 (0.1091 0.4319) 0.0865 (0.0391 0.4524)-1.0000 (0.0000 0.0000) 0.3146 (0.2450 0.7787) 0.3791 (0.2611 0.6887) 0.3656 (0.2601 0.7114) 0.3055 (0.2551 0.8350) 0.1345 (0.0122 0.0903) 0.3628 (0.2594 0.7150) 0.2913 (0.2481 0.8517) 0.0816 (0.0081 0.0990) 0.1298 (0.0667 0.5136) 0.3791 (0.2611 0.6887) 0.3128 (0.2451 0.7836)-1.0000 (0.0013 0.0000) 0.3655 (0.2601 0.7116) 0.4422 (0.3812 0.8621) 0.1541 (0.0731 0.4747) 0.3791 (0.2611 0.6887) 0.3146 (0.2450 0.7787) 0.7438 (0.0201 0.0270) 0.3656 (0.2601 0.7114) 0.3055 (0.2551 0.8350) 0.2445 (0.0311 0.1272) 0.1541 (0.0731 0.4747) 0.1541 (0.0731 0.4747)
TuG1812S0002919500.01.T01 0.2606 (0.3006 1.1537) 0.3103 (0.2491 0.8028) 0.2788 (0.2525 0.9058) 0.2258 (0.0273 0.1207) 0.2550 (0.0914 0.3584) 0.1475 (0.2737 1.8558) 0.1714 (0.2713 1.5832) 0.3867 (0.1003 0.2592) 0.3702 (0.2381 0.6432) 0.2797 (0.2648 0.9468) 0.2745 (0.2549 0.9286) 0.2734 (0.2612 0.9555) 0.2951 (0.2593 0.8788) 0.2701 (0.2681 0.9926) 0.2726 (0.2530 0.9283) 0.2991 (0.2490 0.8326) 0.1707 (0.3100 1.8165) 0.2967 (0.3851 1.2982) 0.2157 (0.1542 0.7150) 0.1903 (0.2440 1.2824) 0.3096 (0.1356 0.4380) 0.2498 (0.2436 0.9751) 0.1706 (0.0825 0.4837) 0.2576 (0.1117 0.4337) 0.3274 (0.2415 0.7378) 0.2962 (0.0897 0.3029) 0.2543 (0.0153 0.0602) 0.3023 (0.2512 0.8310) 0.2466 (0.1203 0.4879) 0.2674 (0.1151 0.4304) 0.3258 (0.2409 0.7396) 0.3452 (0.2491 0.7216) 0.2450 (0.2680 1.0940) 0.3079 (0.2431 0.7896)-1.0000 (0.0014 0.0000) 0.2810 (0.0843 0.3002) 0.2771 (0.0867 0.3129) 0.2153 (0.0139 0.0645) 0.2961 (0.2493 0.8421) 0.2921 (0.0890 0.3049) 0.1090 (0.0083 0.0763) 0.3042 (0.2529 0.8314) 0.2369 (0.2520 1.0637) 0.2810 (0.0843 0.3002)-1.0000 (0.0014 0.0000) 0.3085 (0.2447 0.7932) 0.2820 (0.0867 0.3075) 0.6728 (0.1484 0.2206) 0.2589 (0.2926 1.1300) 0.2810 (0.0843 0.3002)-1.0000 (0.0014 0.0000) 0.3608 (0.2287 0.6339) 0.2771 (0.0867 0.3129) 0.2153 (0.0139 0.0645) 0.3642 (0.2387 0.6554) 0.2589 (0.2926 1.1300) 0.2589 (0.2926 1.1300) 0.3079 (0.2431 0.7896)
TVU14178.1           0.2810 (0.3233 1.1503) 0.4283 (0.2667 0.6228) 0.3154 (0.2660 0.8434) 0.2349 (0.1392 0.5926) 0.2866 (0.1372 0.4789) 0.1633 (0.2903 1.7772) 0.1685 (0.2885 1.7122) 0.3526 (0.1458 0.4136) 0.3818 (0.2719 0.7122) 0.3383 (0.2620 0.7746) 0.3305 (0.2543 0.7696) 0.3340 (0.2594 0.7766) 0.3411 (0.2588 0.7588) 0.3279 (0.2714 0.8276) 0.3369 (0.2524 0.7493) 0.3516 (0.2417 0.6874) 0.1733 (0.3368 1.9441) 0.2882 (0.3923 1.3612) 0.2794 (0.1814 0.6491) 0.2201 (0.2658 1.2078) 0.4070 (0.1587 0.3899) 0.2772 (0.2476 0.8931) 0.2602 (0.1213 0.4663) 0.2547 (0.0782 0.3070) 0.4500 (0.2412 0.5360) 0.3103 (0.1388 0.4472) 0.2604 (0.1268 0.4871) 0.3529 (0.2627 0.7444) 0.2886 (0.1045 0.3621) 0.3612 (0.0954 0.2642) 0.4327 (0.2449 0.5661) 0.4761 (0.2427 0.5098) 0.2551 (0.2886 1.1310) 0.3454 (0.2557 0.7403) 0.2460 (0.1217 0.4946) 0.3160 (0.1345 0.4257) 0.3176 (0.1439 0.4530) 0.2344 (0.1233 0.5259) 0.3344 (0.2614 0.7817) 0.3089 (0.1321 0.4277) 0.2261 (0.1251 0.5532) 0.3518 (0.2674 0.7600) 0.2753 (0.3061 1.1117) 0.3160 (0.1345 0.4257) 0.2463 (0.1209 0.4909) 0.3461 (0.2573 0.7435) 0.3129 (0.1439 0.4597) 0.3683 (0.2374 0.6445) 0.2696 (0.3115 1.1553) 0.3160 (0.1345 0.4257) 0.2460 (0.1217 0.4946) 0.3876 (0.2651 0.6841) 0.3176 (0.1439 0.4530) 0.2344 (0.1233 0.5259) 0.3730 (0.2767 0.7418) 0.2696 (0.3115 1.1553) 0.2696 (0.3115 1.1553) 0.3454 (0.2557 0.7403) 0.2426 (0.1209 0.4982)
TVU14179.1           0.1908 (0.1561 0.8184) 0.1879 (0.0831 0.4422) 0.2035 (0.1084 0.5328) 0.3637 (0.2692 0.7401) 0.4368 (0.2770 0.6341) 0.1458 (0.2370 1.6250) 0.1497 (0.2211 1.4766) 0.6279 (0.2918 0.4647) 0.2659 (0.1253 0.4711) 0.2293 (0.1050 0.4580) 0.2119 (0.1022 0.4822) 0.2235 (0.1028 0.4600) 0.2271 (0.1036 0.4561) 0.2244 (0.1238 0.5519) 0.2151 (0.1006 0.4678) 0.2322 (0.1002 0.4316) 0.1843 (0.3036 1.6474) 0.2497 (0.3582 1.4348) 0.3841 (0.2450 0.6377) 0.1381 (0.1297 0.9393) 0.6170 (0.2895 0.4693) 0.1501 (0.0799 0.5324) 0.3379 (0.2192 0.6486) 0.4466 (0.2416 0.5409) 0.2212 (0.0730 0.3299) 0.4752 (0.2773 0.5835) 0.3912 (0.2688 0.6872) 0.2511 (0.1092 0.4350) 0.4402 (0.2611 0.5931) 0.5096 (0.2543 0.4990) 0.1947 (0.0641 0.3291) 0.2475 (0.0711 0.2873) 0.1934 (0.1380 0.7135) 0.2485 (0.1103 0.4437) 0.3794 (0.2621 0.6909) 0.4869 (0.2730 0.5608) 0.4597 (0.2753 0.5989) 0.3660 (0.2731 0.7462) 0.2191 (0.1069 0.4878) 0.4591 (0.2713 0.5910) 0.3566 (0.2666 0.7476) 0.2163 (0.1038 0.4800) 0.2168 (0.1712 0.7896) 0.4869 (0.2730 0.5608) 0.3775 (0.2623 0.6949) 0.2509 (0.1117 0.4453) 0.4595 (0.2753 0.5991) 0.4613 (0.4066 0.8814) 0.1916 (0.1589 0.8295) 0.4869 (0.2730 0.5608) 0.3794 (0.2621 0.6909) 0.3097 (0.1412 0.4559) 0.4597 (0.2753 0.5989) 0.3660 (0.2731 0.7462) 0.2458 (0.1255 0.5106) 0.1916 (0.1589 0.8295) 0.1916 (0.1589 0.8295) 0.2485 (0.1103 0.4437) 0.3727 (0.2605 0.6989) 0.4907 (0.2557 0.5212)
TVU14240.1           0.2785 (0.3250 1.1670) 0.4128 (0.2720 0.6588) 0.3057 (0.2679 0.8765) 0.2421 (0.1491 0.6161) 0.2778 (0.1469 0.5287) 0.1775 (0.2943 1.6580) 0.1862 (0.2925 1.5712) 0.2902 (0.1389 0.4785) 0.3905 (0.2714 0.6950) 0.3285 (0.2679 0.8155) 0.3183 (0.2556 0.8029) 0.3244 (0.2652 0.8175) 0.3221 (0.2607 0.8095) 0.3278 (0.2764 0.8431) 0.3245 (0.2537 0.7817) 0.3440 (0.2467 0.7174) 0.1619 (0.3462 2.1378) 0.2794 (0.4010 1.4354) 0.2556 (0.1795 0.7021) 0.2149 (0.2674 1.2444) 0.3620 (0.1638 0.4525) 0.2754 (0.2504 0.9093) 0.2282 (0.1226 0.5371) 0.2546 (0.0869 0.3415) 0.4319 (0.2399 0.5553) 0.3067 (0.1490 0.4859) 0.2519 (0.1341 0.5325) 0.3362 (0.2630 0.7822) 0.2762 (0.1086 0.3932) 0.3284 (0.1019 0.3102) 0.3982 (0.2446 0.6142) 0.4523 (0.2429 0.5371) 0.2320 (0.2865 1.2349) 0.3403 (0.2566 0.7539) 0.2322 (0.1289 0.5552) 0.3186 (0.1469 0.4611) 0.3091 (0.1513 0.4896) 0.2244 (0.1305 0.5817) 0.3153 (0.2607 0.8270) 0.2962 (0.1412 0.4766) 0.2166 (0.1323 0.6110) 0.3317 (0.2667 0.8040) 0.2743 (0.3056 1.1139) 0.3186 (0.1469 0.4611) 0.2324 (0.1282 0.5516) 0.3410 (0.2582 0.7572) 0.3047 (0.1513 0.4966) 0.3648 (0.2458 0.6738) 0.2458 (0.3111 1.2656) 0.3186 (0.1469 0.4611) 0.2322 (0.1289 0.5552) 0.4102 (0.2679 0.6530) 0.3091 (0.1513 0.4896) 0.2244 (0.1305 0.5817) 0.3789 (0.2755 0.7272) 0.2458 (0.3111 1.2656) 0.2458 (0.3111 1.2656) 0.3403 (0.2566 0.7539) 0.2291 (0.1281 0.5591) 0.1915 (0.0191 0.0998) 0.4561 (0.2528 0.5542)
TVU14241.1           0.1908 (0.1561 0.8184) 0.1879 (0.0831 0.4422) 0.2035 (0.1084 0.5328) 0.3637 (0.2692 0.7401) 0.4368 (0.2770 0.6341) 0.1458 (0.2370 1.6250) 0.1497 (0.2211 1.4766) 0.6279 (0.2918 0.4647) 0.2659 (0.1253 0.4711) 0.2293 (0.1050 0.4580) 0.2119 (0.1022 0.4822) 0.2235 (0.1028 0.4600) 0.2271 (0.1036 0.4561) 0.2244 (0.1238 0.5519) 0.2151 (0.1006 0.4678) 0.2322 (0.1002 0.4316) 0.1843 (0.3036 1.6474) 0.2497 (0.3582 1.4348) 0.3841 (0.2450 0.6377) 0.1381 (0.1297 0.9393) 0.6170 (0.2895 0.4693) 0.1501 (0.0799 0.5324) 0.3379 (0.2192 0.6486) 0.4466 (0.2416 0.5409) 0.2212 (0.0730 0.3299) 0.4752 (0.2773 0.5835) 0.3912 (0.2688 0.6872) 0.2511 (0.1092 0.4350) 0.4402 (0.2611 0.5931) 0.5096 (0.2543 0.4990) 0.1947 (0.0641 0.3291) 0.2475 (0.0711 0.2873) 0.1934 (0.1380 0.7135) 0.2485 (0.1103 0.4437) 0.3794 (0.2621 0.6909) 0.4869 (0.2730 0.5608) 0.4597 (0.2753 0.5989) 0.3660 (0.2731 0.7462) 0.2191 (0.1069 0.4878) 0.4591 (0.2713 0.5910) 0.3566 (0.2666 0.7476) 0.2163 (0.1038 0.4800) 0.2168 (0.1712 0.7896) 0.4869 (0.2730 0.5608) 0.3775 (0.2623 0.6949) 0.2509 (0.1117 0.4453) 0.4595 (0.2753 0.5991) 0.4613 (0.4066 0.8814) 0.1916 (0.1589 0.8295) 0.4869 (0.2730 0.5608) 0.3794 (0.2621 0.6909) 0.3097 (0.1412 0.4559) 0.4597 (0.2753 0.5989) 0.3660 (0.2731 0.7462) 0.2458 (0.1255 0.5106) 0.1916 (0.1589 0.8295) 0.1916 (0.1589 0.8295) 0.2485 (0.1103 0.4437) 0.3727 (0.2605 0.6989) 0.4907 (0.2557 0.5212)-1.0000 (0.0000 0.0000) 0.4561 (0.2528 0.5542)
Zm00001d003422_T001  0.2319 (0.1683 0.7260) 0.2578 (0.1012 0.3925) 0.2321 (0.1188 0.5119) 0.3144 (0.2706 0.8605) 0.3594 (0.2636 0.7335) 0.1570 (0.2557 1.6283) 0.1569 (0.2452 1.5630) 0.4234 (0.2569 0.6067) 0.3043 (0.1201 0.3948) 0.2824 (0.1246 0.4414) 0.2796 (0.1178 0.4212) 0.2763 (0.1216 0.4400) 0.2889 (0.1232 0.4264) 0.2866 (0.1376 0.4800) 0.2846 (0.1162 0.4082) 0.2868 (0.1102 0.3843) 0.2181 (0.3264 1.4965) 0.2097 (0.3644 1.7374) 0.3033 (0.2433 0.8023) 0.1259 (0.1505 1.1951) 0.4907 (0.2939 0.5990) 0.1494 (0.0908 0.6082) 0.3139 (0.2209 0.7035) 0.3972 (0.2245 0.5651) 0.2134 (0.0657 0.3077) 0.3736 (0.2662 0.7126) 0.3568 (0.2702 0.7573) 0.2731 (0.1196 0.4380) 0.4727 (0.2642 0.5591) 0.4649 (0.2405 0.5172) 0.2131 (0.0702 0.3294) 0.3194 (0.0464 0.1454) 0.2338 (0.1436 0.6144) 0.2503 (0.1173 0.4685) 0.3627 (0.2654 0.7318) 0.3851 (0.2578 0.6696) 0.3836 (0.2610 0.6804) 0.3431 (0.2745 0.8002) 0.2464 (0.1172 0.4758) 0.3597 (0.2600 0.7227) 0.3541 (0.2709 0.7652) 0.2402 (0.1133 0.4718) 0.2362 (0.1628 0.6893) 0.3851 (0.2578 0.6696) 0.3554 (0.2617 0.7363) 0.2525 (0.1187 0.4701) 0.3784 (0.2610 0.6897) 0.4473 (0.3856 0.8620) 0.2477 (0.1649 0.6660) 0.3851 (0.2578 0.6696) 0.3627 (0.2654 0.7318) 0.3481 (0.1345 0.3866) 0.3836 (0.2610 0.6804) 0.3431 (0.2745 0.8002) 0.3006 (0.1261 0.4197) 0.2477 (0.1649 0.6660) 0.2477 (0.1649 0.6660) 0.2503 (0.1173 0.4685) 0.3611 (0.2637 0.7304) 0.4286 (0.2525 0.5891) 0.2536 (0.0872 0.3439) 0.4254 (0.2553 0.6003) 0.2536 (0.0872 0.3439)
NOTE: -1 means that NG86 is inapplicable.


TREE #  1:  (17, (18, ((6, 7), ((19, ((21, (23, ((4, (27, ((41, (59, (45, (35, 51)))), (54, (38, 48))))), (((5, 26), ((44, (36, 50)), (47, (37, 53)))), (8, 40))))), ((29, (24, 30)), (60, 62)))), (20, (22, ((2, (((25, 31), (32, 64)), (61, 63))), ((14, (13, (16, ((10, 12), (11, 15))))), ((3, ((9, 42), ((28, ((34, 58), (46, 52))), (39, 55)))), ((33, 43), (1, (56, (49, 57)))))))))))));   MP score: -1
This is a rooted tree.  Please check!
check convergence..
lnL(ntime:126  np:130): -15671.123313      +0.000000
  65..17   65..66   66..18   66..67   67..68   68..6    68..7    67..69   69..70   70..19   70..71   71..72   72..21   72..73   73..23   73..74   74..75   75..4    75..76   76..27   76..77   77..78   78..41   78..79   79..59   79..80   80..45   80..81   81..35   81..51   77..82   82..54   82..83   83..38   83..48   74..84   84..85   85..86   86..5    86..26   85..87   87..88   88..44   88..89   89..36   89..50   87..90   90..47   90..91   91..37   91..53   84..92   92..8    92..40   71..93   93..94   94..29   94..95   95..24   95..30   93..96   96..60   96..62   69..97   97..20   97..98   98..22   98..99   99..100 100..2   100..101 101..102 102..103 103..25  103..31  102..104 104..32  104..64  101..105 105..61  105..63   99..106 106..107 107..14  107..108 108..13  108..109 109..16  109..110 110..111 111..10  111..12  110..112 112..11  112..15  106..113 113..114 114..3   114..115 115..116 116..9   116..42  115..117 117..118 118..28  118..119 119..120 120..34  120..58  119..121 121..46  121..52  117..122 122..39  122..55  113..123 123..124 124..33  124..43  123..125 125..1   125..126 126..56  126..127 127..49  127..57 
 0.524624 0.440404 1.493696 0.309025 0.568381 0.065384 0.035670 0.223287 0.723522 0.273751 0.462591 0.033816 0.427183 0.030961 0.268657 0.098922 0.228125 0.103445 0.014073 0.037718 0.004152 0.005515 0.036475 0.040452 0.002953 0.000004 0.000004 0.000004 0.000004 0.000004 0.036919 0.000004 0.000004 0.000004 0.555677 0.183183 0.014015 0.008891 0.093663 0.043019 0.006298 0.027169 0.003032 0.003034 0.000004 0.000004 0.052186 0.003012 0.003043 0.000004 0.000004 0.052438 0.106699 0.000004 0.117789 0.062966 0.265552 0.037521 0.096589 0.105289 0.289403 0.040244 0.088448 0.173408 0.231711 0.431893 0.150620 0.062388 0.065446 0.190041 0.173847 0.049880 0.072593 0.121522 0.114902 0.121561 0.078728 0.156663 0.243307 0.000004 0.000004 0.127340 0.149666 0.127864 0.049682 0.039303 0.035832 0.055861 0.016251 0.052990 0.012575 0.003080 0.046493 0.006269 0.003047 0.101444 0.105614 0.058119 0.023697 0.021244 0.039167 0.000004 0.012325 0.034645 0.049401 0.043711 0.000004 0.000004 0.000004 0.003168 0.000004 0.072884 0.032213 0.000004 0.051744 0.103186 0.118344 0.000004 0.079753 0.168082 0.103357 0.119548 0.000004 0.000004 0.000004 0.000004 2.240177 0.121801 0.099871 0.290229

Note: Branch length is defined as number of nucleotide substitutions per codon (not per neucleotide site).

tree length =  13.25538

(17: 0.52462, (18: 1.49370, ((6: 0.06538, 7: 0.03567): 0.56838, ((19: 0.27375, ((21: 0.42718, (23: 0.26866, ((4: 0.10345, (27: 0.03772, ((41: 0.03648, (59: 0.00295, (45: 0.00000, (35: 0.00000, 51: 0.00000): 0.00000): 0.00000): 0.04045): 0.00551, (54: 0.00000, (38: 0.00000, 48: 0.55568): 0.00000): 0.03692): 0.00415): 0.01407): 0.22813, (((5: 0.09366, 26: 0.04302): 0.00889, ((44: 0.00303, (36: 0.00000, 50: 0.00000): 0.00303): 0.02717, (47: 0.00301, (37: 0.00000, 53: 0.00000): 0.00304): 0.05219): 0.00630): 0.01402, (8: 0.10670, 40: 0.00000): 0.05244): 0.18318): 0.09892): 0.03096): 0.03382, ((29: 0.26555, (24: 0.09659, 30: 0.10529): 0.03752): 0.06297, (60: 0.04024, 62: 0.08845): 0.28940): 0.11779): 0.46259): 0.72352, (20: 0.23171, (22: 0.15062, ((2: 0.19004, (((25: 0.12152, 31: 0.11490): 0.07259, (32: 0.07873, 64: 0.15666): 0.12156): 0.04988, (61: 0.00000, 63: 0.00000): 0.24331): 0.17385): 0.06545, ((14: 0.12786, (13: 0.03930, (16: 0.05586, ((10: 0.01258, 12: 0.00308): 0.05299, (11: 0.00627, 15: 0.00305): 0.04649): 0.01625): 0.03583): 0.04968): 0.14967, ((3: 0.05812, ((9: 0.03917, 42: 0.00000): 0.02124, ((28: 0.04940, ((34: 0.00000, 58: 0.00000): 0.00000, (46: 0.00000, 52: 0.07288): 0.00317): 0.04371): 0.03464, (39: 0.00000, 55: 0.05174): 0.03221): 0.01233): 0.02370): 0.10561, ((33: 0.00000, 43: 0.07975): 0.11834, (1: 0.10336, (56: 0.00000, (49: 0.00000, 57: 0.00000): 0.00000): 0.11955): 0.16808): 0.10319): 0.10144): 0.12734): 0.06239): 0.43189): 0.17341): 0.22329): 0.30903): 0.44040);

(GSMUA_Achr10G29730: 0.52462, (Joasc.09G155200.1: 1.49370, ((Aco001103.1: 0.06538, Aco001105.1: 0.03567): 0.56838, ((Joasc.15G002800.1: 0.27375, ((LOC_Os04g38660_38670.1: 0.42718, (Ola019280.1: 0.26866, ((Horvu_13821_2H01G457300.1: 0.10345, (SECCE2Rv1G0105920.1: 0.03772, ((TraesCS2D02G324300.1: 0.03648, (TuG1812S0002919500.01.T01: 0.00295, (TRIDC2AG047500.3: 0.00000, (TraesCS2A02G338800.1: 0.00000, TRITD2Av1G199310.1: 0.00000): 0.00000): 0.00000): 0.04045): 0.00551, (TRITD2Bv1G162500.1: 0.00000, (TraesCS2B02G343200.1: 0.00000, TRIDC2BG050030.1: 0.55568): 0.00000): 0.03692): 0.00415): 0.01407): 0.22813, (((Horvu_13821_2H01G457000.1: 0.09366, SECCE2Rv1G0105890.1: 0.04302): 0.00889, ((TRIDC2AG047460.1: 0.00303, (TraesCS2A02G339100.1: 0.00000, TRITD2Av1G199190.1: 0.00000): 0.00303): 0.02717, (TRIDC2BG050000.1: 0.00301, (TraesCS2B02G342900.1: 0.00000, TRITD2Bv1G162470.1: 0.00000): 0.00304): 0.05219): 0.00630): 0.01402, (AET2Gv20735600.1: 0.10670, TraesCS2D02G324000.1: 0.00000): 0.05244): 0.18318): 0.09892): 0.03096): 0.03382, ((Seita.5G128400.1: 0.26555, (Pahal.7G177700.1: 0.09659, Seita.7G124300.1: 0.10529): 0.03752): 0.06297, (TVU14178.1: 0.04024, TVU14240.1: 0.08845): 0.28940): 0.11779): 0.46259): 0.72352, (Joasc.15G002900.1: 0.23171, (Ola019279.1: 0.15062, ((LOC_Os04g38680.1: 0.19004, (((Pahal.7G177800.1: 0.12152, Seita.7G124400.1: 0.11490): 0.07259, (Sobic.006G106700.1: 0.07873, Zm00001d003422_T001: 0.15666): 0.12156): 0.04988, (TVU14179.1: 0.00000, TVU14241.1: 0.00000): 0.24331): 0.17385): 0.06545, ((Brame.09UG119000.1: 0.12786, (Brame.09PG123000.1: 0.03930, (Brasy9G166700.1: 0.05586, ((Bhyb26.D05G134200.1: 0.01258, Bradi5g12390.1: 0.00308): 0.05299, (Bhyb26.S09G092600.1: 0.00627, Brast09G106000.1: 0.00305): 0.04649): 0.01625): 0.03583): 0.04968): 0.14967, ((Horvu_13821_2H01G457500.1: 0.05812, ((AET2Gv20736300.1: 0.03917, TraesCS2D02G324400.1: 0.00000): 0.02124, ((SECCE2Rv1G0105930.1: 0.04940, ((TraesCS2A02G338600.1: 0.00000, TuG1812G0200003696.01.T01: 0.00000): 0.00000, (TRIDC2AG047520.1: 0.00000, TRITD2Av1G199330.1: 0.07288): 0.00317): 0.04371): 0.03464, (TraesCS2B02G343300.1: 0.00000, TRITD2Bv1G162510.1: 0.05174): 0.03221): 0.01233): 0.02370): 0.10561, ((TraesCS1B02G058900.1: 0.00000, TRIDC1BG007330.1: 0.07975): 0.11834, (Horvu_13821_1H01G536500.1: 0.10336, (TuG1812G0100000012.01.T02: 0.00000, (TRITD1Av1G000090.1: 0.00000, TuG1812G0200000917.01.T02: 0.00000): 0.00000): 0.11955): 0.16808): 0.10319): 0.10144): 0.12734): 0.06239): 0.43189): 0.17341): 0.22329): 0.30903): 0.44040);

Detailed output identifying parameters

kappa (ts/tv) =  2.24018

w (dN/dS) for branches:  0.12180 0.09987 0.29023

dN & dS for each branch

 branch          t       N       S   dN/dS      dN      dS  N*dN  S*dS

  65..17     0.525   821.2   183.8  0.1218  0.0754  0.6192  61.9 113.8
  65..66     0.440   821.2   183.8  0.1218  0.0633  0.5198  52.0  95.5
  66..18     1.494   821.2   183.8  0.1218  0.2147  1.7631 176.4 324.0
  66..67     0.309   821.2   183.8  0.1218  0.0444  0.3648  36.5  67.0
  67..68     0.568   821.2   183.8  0.1218  0.0817  0.6709  67.1 123.3
  68..6      0.065   821.2   183.8  0.1218  0.0094  0.0772   7.7  14.2
  68..7      0.036   821.2   183.8  0.1218  0.0051  0.0421   4.2   7.7
  67..69     0.223   821.2   183.8  0.1218  0.0321  0.2636  26.4  48.4
  69..70     0.724   821.2   183.8  0.0999  0.0911  0.9119  74.8 167.6
  70..19     0.274   821.2   183.8  0.1218  0.0394  0.3231  32.3  59.4
  70..71     0.463   821.2   183.8  0.1218  0.0665  0.5460  54.6 100.4
  71..72     0.034   821.2   183.8  0.1218  0.0049  0.0399   4.0   7.3
  72..21     0.427   821.2   183.8  0.1218  0.0614  0.5042  50.4  92.7
  72..73     0.031   821.2   183.8  0.1218  0.0045  0.0365   3.7   6.7
  73..23     0.269   821.2   183.8  0.1218  0.0386  0.3171  31.7  58.3
  73..74     0.099   821.2   183.8  0.1218  0.0142  0.1168  11.7  21.5
  74..75     0.228   821.2   183.8  0.1218  0.0328  0.2693  26.9  49.5
  75..4      0.103   821.2   183.8  0.1218  0.0149  0.1221  12.2  22.4
  75..76     0.014   821.2   183.8  0.1218  0.0020  0.0166   1.7   3.1
  76..27     0.038   821.2   183.8  0.1218  0.0054  0.0445   4.5   8.2
  76..77     0.004   821.2   183.8  0.1218  0.0006  0.0049   0.5   0.9
  77..78     0.006   821.2   183.8  0.1218  0.0008  0.0065   0.7   1.2
  78..41     0.036   821.2   183.8  0.1218  0.0052  0.0431   4.3   7.9
  78..79     0.040   821.2   183.8  0.1218  0.0058  0.0477   4.8   8.8
  79..59     0.003   821.2   183.8  0.1218  0.0004  0.0035   0.3   0.6
  79..80     0.000   821.2   183.8  0.1218  0.0000  0.0000   0.0   0.0
  80..45     0.000   821.2   183.8  0.1218  0.0000  0.0000   0.0   0.0
  80..81     0.000   821.2   183.8  0.1218  0.0000  0.0000   0.0   0.0
  81..35     0.000   821.2   183.8  0.1218  0.0000  0.0000   0.0   0.0
  81..51     0.000   821.2   183.8  0.1218  0.0000  0.0000   0.0   0.0
  77..82     0.037   821.2   183.8  0.1218  0.0053  0.0436   4.4   8.0
  82..54     0.000   821.2   183.8  0.1218  0.0000  0.0000   0.0   0.0
  82..83     0.000   821.2   183.8  0.1218  0.0000  0.0000   0.0   0.0
  83..38     0.000   821.2   183.8  0.1218  0.0000  0.0000   0.0   0.0
  83..48     0.556   821.2   183.8  0.1218  0.0799  0.6559  65.6 120.5
  74..84     0.183   821.2   183.8  0.1218  0.0263  0.2162  21.6  39.7
  84..85     0.014   821.2   183.8  0.1218  0.0020  0.0165   1.7   3.0
  85..86     0.009   821.2   183.8  0.1218  0.0013  0.0105   1.0   1.9
  86..5      0.094   821.2   183.8  0.1218  0.0135  0.1106  11.1  20.3
  86..26     0.043   821.2   183.8  0.1218  0.0062  0.0508   5.1   9.3
  85..87     0.006   821.2   183.8  0.1218  0.0009  0.0074   0.7   1.4
  87..88     0.027   821.2   183.8  0.1218  0.0039  0.0321   3.2   5.9
  88..44     0.003   821.2   183.8  0.1218  0.0004  0.0036   0.4   0.7
  88..89     0.003   821.2   183.8  0.1218  0.0004  0.0036   0.4   0.7
  89..36     0.000   821.2   183.8  0.1218  0.0000  0.0000   0.0   0.0
  89..50     0.000   821.2   183.8  0.1218  0.0000  0.0000   0.0   0.0
  87..90     0.052   821.2   183.8  0.1218  0.0075  0.0616   6.2  11.3
  90..47     0.003   821.2   183.8  0.1218  0.0004  0.0036   0.4   0.7
  90..91     0.003   821.2   183.8  0.1218  0.0004  0.0036   0.4   0.7
  91..37     0.000   821.2   183.8  0.1218  0.0000  0.0000   0.0   0.0
  91..53     0.000   821.2   183.8  0.1218  0.0000  0.0000   0.0   0.0
  84..92     0.052   821.2   183.8  0.1218  0.0075  0.0619   6.2  11.4
  92..8      0.107   821.2   183.8  0.1218  0.0153  0.1259  12.6  23.1
  92..40     0.000   821.2   183.8  0.1218  0.0000  0.0000   0.0   0.0
  71..93     0.118   821.2   183.8  0.1218  0.0169  0.1390  13.9  25.6
  93..94     0.063   821.2   183.8  0.1218  0.0091  0.0743   7.4  13.7
  94..29     0.266   821.2   183.8  0.1218  0.0382  0.3134  31.4  57.6
  94..95     0.038   821.2   183.8  0.1218  0.0054  0.0443   4.4   8.1
  95..24     0.097   821.2   183.8  0.1218  0.0139  0.1140  11.4  21.0
  95..30     0.105   821.2   183.8  0.1218  0.0151  0.1243  12.4  22.8
  93..96     0.289   821.2   183.8  0.1218  0.0416  0.3416  34.2  62.8
  96..60     0.040   821.2   183.8  0.1218  0.0058  0.0475   4.8   8.7
  96..62     0.088   821.2   183.8  0.1218  0.0127  0.1044  10.4  19.2
  69..97     0.173   821.2   183.8  0.2902  0.0399  0.1376  32.8  25.3
  97..20     0.232   821.2   183.8  0.1218  0.0333  0.2735  27.4  50.3
  97..98     0.432   821.2   183.8  0.1218  0.0621  0.5098  51.0  93.7
  98..22     0.151   821.2   183.8  0.1218  0.0217  0.1778  17.8  32.7
  98..99     0.062   821.2   183.8  0.1218  0.0090  0.0736   7.4  13.5
  99..100    0.065   821.2   183.8  0.1218  0.0094  0.0773   7.7  14.2
 100..2      0.190   821.2   183.8  0.1218  0.0273  0.2243  22.4  41.2
 100..101    0.174   821.2   183.8  0.1218  0.0250  0.2052  20.5  37.7
 101..102    0.050   821.2   183.8  0.1218  0.0072  0.0589   5.9  10.8
 102..103    0.073   821.2   183.8  0.1218  0.0104  0.0857   8.6  15.7
 103..25     0.122   821.2   183.8  0.1218  0.0175  0.1434  14.3  26.4
 103..31     0.115   821.2   183.8  0.1218  0.0165  0.1356  13.6  24.9
 102..104    0.122   821.2   183.8  0.1218  0.0175  0.1435  14.4  26.4
 104..32     0.079   821.2   183.8  0.1218  0.0113  0.0929   9.3  17.1
 104..64     0.157   821.2   183.8  0.1218  0.0225  0.1849  18.5  34.0
 101..105    0.243   821.2   183.8  0.1218  0.0350  0.2872  28.7  52.8
 105..61     0.000   821.2   183.8  0.1218  0.0000  0.0000   0.0   0.0
 105..63     0.000   821.2   183.8  0.1218  0.0000  0.0000   0.0   0.0
  99..106    0.127   821.2   183.8  0.1218  0.0183  0.1503  15.0  27.6
 106..107    0.150   821.2   183.8  0.1218  0.0215  0.1767  17.7  32.5
 107..14     0.128   821.2   183.8  0.1218  0.0184  0.1509  15.1  27.7
 107..108    0.050   821.2   183.8  0.1218  0.0071  0.0586   5.9  10.8
 108..13     0.039   821.2   183.8  0.1218  0.0057  0.0464   4.6   8.5
 108..109    0.036   821.2   183.8  0.1218  0.0052  0.0423   4.2   7.8
 109..16     0.056   821.2   183.8  0.1218  0.0080  0.0659   6.6  12.1
 109..110    0.016   821.2   183.8  0.1218  0.0023  0.0192   1.9   3.5
 110..111    0.053   821.2   183.8  0.1218  0.0076  0.0625   6.3  11.5
 111..10     0.013   821.2   183.8  0.1218  0.0018  0.0148   1.5   2.7
 111..12     0.003   821.2   183.8  0.1218  0.0004  0.0036   0.4   0.7
 110..112    0.046   821.2   183.8  0.1218  0.0067  0.0549   5.5  10.1
 112..11     0.006   821.2   183.8  0.1218  0.0009  0.0074   0.7   1.4
 112..15     0.003   821.2   183.8  0.1218  0.0004  0.0036   0.4   0.7
 106..113    0.101   821.2   183.8  0.1218  0.0146  0.1197  12.0  22.0
 113..114    0.106   821.2   183.8  0.1218  0.0152  0.1247  12.5  22.9
 114..3      0.058   821.2   183.8  0.1218  0.0084  0.0686   6.9  12.6
 114..115    0.024   821.2   183.8  0.1218  0.0034  0.0280   2.8   5.1
 115..116    0.021   821.2   183.8  0.1218  0.0031  0.0251   2.5   4.6
 116..9      0.039   821.2   183.8  0.1218  0.0056  0.0462   4.6   8.5
 116..42     0.000   821.2   183.8  0.1218  0.0000  0.0000   0.0   0.0
 115..117    0.012   821.2   183.8  0.1218  0.0018  0.0145   1.5   2.7
 117..118    0.035   821.2   183.8  0.1218  0.0050  0.0409   4.1   7.5
 118..28     0.049   821.2   183.8  0.1218  0.0071  0.0583   5.8  10.7
 118..119    0.044   821.2   183.8  0.1218  0.0063  0.0516   5.2   9.5
 119..120    0.000   821.2   183.8  0.1218  0.0000  0.0000   0.0   0.0
 120..34     0.000   821.2   183.8  0.1218  0.0000  0.0000   0.0   0.0
 120..58     0.000   821.2   183.8  0.1218  0.0000  0.0000   0.0   0.0
 119..121    0.003   821.2   183.8  0.1218  0.0005  0.0037   0.4   0.7
 121..46     0.000   821.2   183.8  0.1218  0.0000  0.0000   0.0   0.0
 121..52     0.073   821.2   183.8  0.1218  0.0105  0.0860   8.6  15.8
 117..122    0.032   821.2   183.8  0.1218  0.0046  0.0380   3.8   7.0
 122..39     0.000   821.2   183.8  0.1218  0.0000  0.0000   0.0   0.0
 122..55     0.052   821.2   183.8  0.1218  0.0074  0.0611   6.1  11.2
 113..123    0.103   821.2   183.8  0.1218  0.0148  0.1218  12.2  22.4
 123..124    0.118   821.2   183.8  0.1218  0.0170  0.1397  14.0  25.7
 124..33     0.000   821.2   183.8  0.1218  0.0000  0.0000   0.0   0.0
 124..43     0.080   821.2   183.8  0.1218  0.0115  0.0941   9.4  17.3
 123..125    0.168   821.2   183.8  0.1218  0.0242  0.1984  19.8  36.5
 125..1      0.103   821.2   183.8  0.1218  0.0149  0.1220  12.2  22.4
 125..126    0.120   821.2   183.8  0.1218  0.0172  0.1411  14.1  25.9
 126..56     0.000   821.2   183.8  0.1218  0.0000  0.0000   0.0   0.0
 126..127    0.000   821.2   183.8  0.1218  0.0000  0.0000   0.0   0.0
 127..49     0.000   821.2   183.8  0.1218  0.0000  0.0000   0.0   0.0
 127..57     0.000   821.2   183.8  0.1218  0.0000  0.0000   0.0   0.0

tree length for dN:       1.9078
tree length for dS:      15.6369

dS tree:
(GSMUA_Achr10G29730: 0.61924, (Joasc.09G155200.1: 1.76309, ((Aco001103.1: 0.07718, Aco001105.1: 0.04210): 0.67089, ((Joasc.15G002800.1: 0.32312, ((LOC_Os04g38660_38670.1: 0.50423, (Ola019280.1: 0.31711, ((Horvu_13821_2H01G457300.1: 0.12210, (SECCE2Rv1G0105920.1: 0.04452, ((TraesCS2D02G324300.1: 0.04305, (TuG1812S0002919500.01.T01: 0.00349, (TRIDC2AG047500.3: 0.00000, (TraesCS2A02G338800.1: 0.00000, TRITD2Av1G199310.1: 0.00000): 0.00000): 0.00000): 0.04775): 0.00651, (TRITD2Bv1G162500.1: 0.00000, (TraesCS2B02G343200.1: 0.00000, TRIDC2BG050030.1: 0.65590): 0.00000): 0.04358): 0.00490): 0.01661): 0.26927, (((Horvu_13821_2H01G457000.1: 0.11056, SECCE2Rv1G0105890.1: 0.05078): 0.01049, ((TRIDC2AG047460.1: 0.00358, (TraesCS2A02G339100.1: 0.00000, TRITD2Av1G199190.1: 0.00000): 0.00358): 0.03207, (TRIDC2BG050000.1: 0.00356, (TraesCS2B02G342900.1: 0.00000, TRITD2Bv1G162470.1: 0.00000): 0.00359): 0.06160): 0.00743): 0.01654, (AET2Gv20735600.1: 0.12594, TraesCS2D02G324000.1: 0.00000): 0.06190): 0.21622): 0.11676): 0.03654): 0.03991, ((Seita.5G128400.1: 0.31345, (Pahal.7G177700.1: 0.11401, Seita.7G124300.1: 0.12428): 0.04429): 0.07432, (TVU14178.1: 0.04750, TVU14240.1: 0.10440): 0.34160): 0.13903): 0.54602): 0.91188, (Joasc.15G002900.1: 0.27350, (Ola019279.1: 0.17779, ((LOC_Os04g38680.1: 0.22432, (((Pahal.7G177800.1: 0.14344, Seita.7G124400.1: 0.13563): 0.08569, (Sobic.006G106700.1: 0.09293, Zm00001d003422_T001: 0.18492): 0.14349): 0.05888, (TVU14179.1: 0.00000, TVU14241.1: 0.00000): 0.28719): 0.20520): 0.07725, ((Brame.09UG119000.1: 0.15093, (Brame.09PG123000.1: 0.04639, (Brasy9G166700.1: 0.06594, ((Bhyb26.D05G134200.1: 0.01484, Bradi5g12390.1: 0.00364): 0.06255, (Bhyb26.S09G092600.1: 0.00740, Brast09G106000.1: 0.00360): 0.05488): 0.01918): 0.04229): 0.05864): 0.17666, ((Horvu_13821_2H01G457500.1: 0.06860, ((AET2Gv20736300.1: 0.04623, TraesCS2D02G324400.1: 0.00000): 0.02508, ((SECCE2Rv1G0105930.1: 0.05831, ((TraesCS2A02G338600.1: 0.00000, TuG1812G0200003696.01.T01: 0.00000): 0.00000, (TRIDC2AG047520.1: 0.00000, TRITD2Av1G199330.1: 0.08603): 0.00374): 0.05159): 0.04089, (TraesCS2B02G343300.1: 0.00000, TRITD2Bv1G162510.1: 0.06108): 0.03802): 0.01455): 0.02797): 0.12466, ((TraesCS1B02G058900.1: 0.00000, TRIDC1BG007330.1: 0.09414): 0.13969, (Horvu_13821_1H01G536500.1: 0.12200, (TuG1812G0100000012.01.T02: 0.00000, (TRITD1Av1G000090.1: 0.00000, TuG1812G0200000917.01.T02: 0.00000): 0.00000): 0.14111): 0.19840): 0.12180): 0.11974): 0.15031): 0.07364): 0.50979): 0.13762): 0.26356): 0.36476): 0.51983);
dN tree:
(GSMUA_Achr10G29730: 0.07542, (Joasc.09G155200.1: 0.21475, ((Aco001103.1: 0.00940, Aco001105.1: 0.00513): 0.08172, ((Joasc.15G002800.1: 0.03936, ((LOC_Os04g38660_38670.1: 0.06142, (Ola019280.1: 0.03862, ((Horvu_13821_2H01G457300.1: 0.01487, (SECCE2Rv1G0105920.1: 0.00542, ((TraesCS2D02G324300.1: 0.00524, (TuG1812S0002919500.01.T01: 0.00042, (TRIDC2AG047500.3: 0.00000, (TraesCS2A02G338800.1: 0.00000, TRITD2Av1G199310.1: 0.00000): 0.00000): 0.00000): 0.00582): 0.00079, (TRITD2Bv1G162500.1: 0.00000, (TraesCS2B02G343200.1: 0.00000, TRIDC2BG050030.1: 0.07989): 0.00000): 0.00531): 0.00060): 0.00202): 0.03280, (((Horvu_13821_2H01G457000.1: 0.01347, SECCE2Rv1G0105890.1: 0.00618): 0.00128, ((TRIDC2AG047460.1: 0.00044, (TraesCS2A02G339100.1: 0.00000, TRITD2Av1G199190.1: 0.00000): 0.00044): 0.00391, (TRIDC2BG050000.1: 0.00043, (TraesCS2B02G342900.1: 0.00000, TRITD2Bv1G162470.1: 0.00000): 0.00044): 0.00750): 0.00091): 0.00201, (AET2Gv20735600.1: 0.01534, TraesCS2D02G324000.1: 0.00000): 0.00754): 0.02634): 0.01422): 0.00445): 0.00486, ((Seita.5G128400.1: 0.03818, (Pahal.7G177700.1: 0.01389, Seita.7G124300.1: 0.01514): 0.00539): 0.00905, (TVU14178.1: 0.00579, TVU14240.1: 0.01272): 0.04161): 0.01693): 0.06651): 0.09107, (Joasc.15G002900.1: 0.03331, (Ola019279.1: 0.02165, ((LOC_Os04g38680.1: 0.02732, (((Pahal.7G177800.1: 0.01747, Seita.7G124400.1: 0.01652): 0.01044, (Sobic.006G106700.1: 0.01132, Zm00001d003422_T001: 0.02252): 0.01748): 0.00717, (TVU14179.1: 0.00000, TVU14241.1: 0.00000): 0.03498): 0.02499): 0.00941, ((Brame.09UG119000.1: 0.01838, (Brame.09PG123000.1: 0.00565, (Brasy9G166700.1: 0.00803, ((Bhyb26.D05G134200.1: 0.00181, Bradi5g12390.1: 0.00044): 0.00762, (Bhyb26.S09G092600.1: 0.00090, Brast09G106000.1: 0.00044): 0.00668): 0.00234): 0.00515): 0.00714): 0.02152, ((Horvu_13821_2H01G457500.1: 0.00836, ((AET2Gv20736300.1: 0.00563, TraesCS2D02G324400.1: 0.00000): 0.00305, ((SECCE2Rv1G0105930.1: 0.00710, ((TraesCS2A02G338600.1: 0.00000, TuG1812G0200003696.01.T01: 0.00000): 0.00000, (TRIDC2AG047520.1: 0.00000, TRITD2Av1G199330.1: 0.01048): 0.00046): 0.00628): 0.00498, (TraesCS2B02G343300.1: 0.00000, TRITD2Bv1G162510.1: 0.00744): 0.00463): 0.00177): 0.00341): 0.01518, ((TraesCS1B02G058900.1: 0.00000, TRIDC1BG007330.1: 0.01147): 0.01701, (Horvu_13821_1H01G536500.1: 0.01486, (TuG1812G0100000012.01.T02: 0.00000, (TRITD1Av1G000090.1: 0.00000, TuG1812G0200000917.01.T02: 0.00000): 0.00000): 0.01719): 0.02416): 0.01483): 0.01458): 0.01831): 0.00897): 0.06209): 0.03994): 0.03210): 0.04443): 0.06332);

w ratios as labels for TreeView:
(GSMUA_Achr10G29730 #0.1218 , (Joasc.09G155200.1 #0.1218 , ((Aco001103.1 #0.1218 , Aco001105.1 #0.1218 ) #0.1218 , ((Joasc.15G002800.1 #0.1218 , ((LOC_Os04g38660_38670.1 #0.1218 , (Ola019280.1 #0.1218 , ((Horvu_13821_2H01G457300.1 #0.1218 , (SECCE2Rv1G0105920.1 #0.1218 , ((TraesCS2D02G324300.1 #0.1218 , (TuG1812S0002919500.01.T01 #0.1218 , (TRIDC2AG047500.3 #0.1218 , (TraesCS2A02G338800.1 #0.1218 , TRITD2Av1G199310.1 #0.1218 ) #0.1218 ) #0.1218 ) #0.1218 ) #0.1218 , (TRITD2Bv1G162500.1 #0.1218 , (TraesCS2B02G343200.1 #0.1218 , TRIDC2BG050030.1 #0.1218 ) #0.1218 ) #0.1218 ) #0.1218 ) #0.1218 ) #0.1218 , (((Horvu_13821_2H01G457000.1 #0.1218 , SECCE2Rv1G0105890.1 #0.1218 ) #0.1218 , ((TRIDC2AG047460.1 #0.1218 , (TraesCS2A02G339100.1 #0.1218 , TRITD2Av1G199190.1 #0.1218 ) #0.1218 ) #0.1218 , (TRIDC2BG050000.1 #0.1218 , (TraesCS2B02G342900.1 #0.1218 , TRITD2Bv1G162470.1 #0.1218 ) #0.1218 ) #0.1218 ) #0.1218 ) #0.1218 , (AET2Gv20735600.1 #0.1218 , TraesCS2D02G324000.1 #0.1218 ) #0.1218 ) #0.1218 ) #0.1218 ) #0.1218 ) #0.1218 , ((Seita.5G128400.1 #0.1218 , (Pahal.7G177700.1 #0.1218 , Seita.7G124300.1 #0.1218 ) #0.1218 ) #0.1218 , (TVU14178.1 #0.1218 , TVU14240.1 #0.1218 ) #0.1218 ) #0.1218 ) #0.1218 ) #0.0999 , (Joasc.15G002900.1 #0.1218 , (Ola019279.1 #0.1218 , ((LOC_Os04g38680.1 #0.1218 , (((Pahal.7G177800.1 #0.1218 , Seita.7G124400.1 #0.1218 ) #0.1218 , (Sobic.006G106700.1 #0.1218 , Zm00001d003422_T001 #0.1218 ) #0.1218 ) #0.1218 , (TVU14179.1 #0.1218 , TVU14241.1 #0.1218 ) #0.1218 ) #0.1218 ) #0.1218 , ((Brame.09UG119000.1 #0.1218 , (Brame.09PG123000.1 #0.1218 , (Brasy9G166700.1 #0.1218 , ((Bhyb26.D05G134200.1 #0.1218 , Bradi5g12390.1 #0.1218 ) #0.1218 , (Bhyb26.S09G092600.1 #0.1218 , Brast09G106000.1 #0.1218 ) #0.1218 ) #0.1218 ) #0.1218 ) #0.1218 ) #0.1218 , ((Horvu_13821_2H01G457500.1 #0.1218 , ((AET2Gv20736300.1 #0.1218 , TraesCS2D02G324400.1 #0.1218 ) #0.1218 , ((SECCE2Rv1G0105930.1 #0.1218 , ((TraesCS2A02G338600.1 #0.1218 , TuG1812G0200003696.01.T01 #0.1218 ) #0.1218 , (TRIDC2AG047520.1 #0.1218 , TRITD2Av1G199330.1 #0.1218 ) #0.1218 ) #0.1218 ) #0.1218 , (TraesCS2B02G343300.1 #0.1218 , TRITD2Bv1G162510.1 #0.1218 ) #0.1218 ) #0.1218 ) #0.1218 ) #0.1218 , ((TraesCS1B02G058900.1 #0.1218 , TRIDC1BG007330.1 #0.1218 ) #0.1218 , (Horvu_13821_1H01G536500.1 #0.1218 , (TuG1812G0100000012.01.T02 #0.1218 , (TRITD1Av1G000090.1 #0.1218 , TuG1812G0200000917.01.T02 #0.1218 ) #0.1218 ) #0.1218 ) #0.1218 ) #0.1218 ) #0.1218 ) #0.1218 ) #0.1218 ) #0.1218 ) #0.2902 ) #0.1218 ) #0.1218 ) #0.1218 );


Time used: 48:06
