# Supplementary material for: Transcriptional convergence after repeated duplication of an amino acid transporter gene leads to the independent emergence of the black husk/pericarp trait in barley and rice
Source: Plant Biotechnol J. 2023 Dec 20;22(5):1282–98. doi: 10.1111/pbi.14264 (PMC11022822; doi:10.1111/pbi.14264)
Supplement: Supplementary file 7 — Data S2 The profiles of natural selection analysis. [file PBI-22-1282-s007.zip › natural_selection/3branch_model/rst1]

	64	335	334	0.6202	0.525	0.440	1.494	0.309	0.568	0.065	0.036	0.223	0.724	0.274	0.463	0.034	0.427	0.031	0.269	0.099	0.228	0.103	0.014	0.038	0.004	0.006	0.036	0.040	0.003	0.000	0.000	0.000	0.000	0.000	0.037	0.000	0.000	0.000	0.556	0.183	0.014	0.009	0.094	0.043	0.006	0.027	0.003	0.003	0.000	0.000	0.052	0.003	0.003	0.000	0.000	0.052	0.107	0.000	0.118	0.063	0.266	0.038	0.097	0.105	0.289	0.040	0.088	0.173	0.232	0.432	0.151	0.062	0.065	0.190	0.174	0.050	0.073	0.122	0.115	0.122	0.079	0.157	0.243	0.000	0.000	0.127	0.150	0.128	0.050	0.039	0.036	0.056	0.016	0.053	0.013	0.003	0.046	0.006	0.003	0.101	0.106	0.058	0.024	0.021	0.039	0.000	0.012	0.035	0.049	0.044	0.000	0.000	0.000	0.003	0.000	0.073	0.032	0.000	0.052	0.103	0.118	0.000	0.080	0.168	0.103	0.120	0.000	0.000	0.000	0.000	2.240	0.122	0.100	0.290	-15671.123	1.9078	15.6369
