# Supplementary material for: Transcriptional convergence after repeated duplication of an amino acid transporter gene leads to the independent emergence of the black husk/pericarp trait in barley and rice
Source: Plant Biotechnol J. 2023 Dec 20;22(5):1282–98. doi: 10.1111/pbi.14264 (PMC11022822; doi:10.1111/pbi.14264)
Supplement: Supplementary file 7 — Data S2 The profiles of natural selection analysis. [file PBI-22-1282-s007.zip › natural_selection/3branch_model/tree.phy]

(GSMUA_Achr10G29730,(Joasc.09G155200.1,((Aco001103.1,Aco001105.1),((Joasc.15G002800.1,((LOC_Os04g38660_38670.1,(Ola019280.1,((Horvu_13821_2H01G457300.1,(SECCE2Rv1G0105920.1,((TraesCS2D02G324300.1,(TuG1812S0002919500.01.T01,(TRIDC2AG047500.3,(TraesCS2A02G338800.1,TRITD2Av1G199310.1)))),(TRITD2Bv1G162500.1,(TraesCS2B02G343200.1,TRIDC2BG050030.1))))),(((Horvu_13821_2H01G457000.1,SECCE2Rv1G0105890.1),((TRIDC2AG047460.1,(TraesCS2A02G339100.1,TRITD2Av1G199190.1)),(TRIDC2BG050000.1,(TraesCS2B02G342900.1,TRITD2Bv1G162470.1)))),(AET2Gv20735600.1,TraesCS2D02G324000.1))))),((Seita.5G128400.1,(Pahal.7G177700.1,Seita.7G124300.1)),(TVU14178.1,TVU14240.1))))'#1',(Joasc.15G002900.1,(Ola019279.1,((LOC_Os04g38680.1,(((Pahal.7G177800.1,Seita.7G124400.1),(Sobic.006G106700.1,Zm00001d003422_T001)),(TVU14179.1,TVU14241.1))),((Brame.09UG119000.1,(Brame.09PG123000.1,(Brasy9G166700.1,((Bhyb26.D05G134200.1,Bradi5g12390.1),(Bhyb26.S09G092600.1,Brast09G106000.1))))),((Horvu_13821_2H01G457500.1,((AET2Gv20736300.1,TraesCS2D02G324400.1),((SECCE2Rv1G0105930.1,((TraesCS2A02G338600.1,TuG1812G0200003696.01.T01),(TRIDC2AG047520.1,TRITD2Av1G199330.1))),(TraesCS2B02G343300.1,TRITD2Bv1G162510.1)))),((TraesCS1B02G058900.1,TRIDC1BG007330.1),(Horvu_13821_1H01G536500.1,(TuG1812G0100000012.01.T02,(TRITD1Av1G000090.1,TuG1812G0200000917.01.T02)))))))))'#2'))));
