# Supplementary material for: Transcriptional convergence after repeated duplication of an amino acid transporter gene leads to the independent emergence of the black husk/pericarp trait in barley and rice
Source: Plant Biotechnol J. 2023 Dec 20;22(5):1282–98. doi: 10.1111/pbi.14264 (PMC11022822; doi:10.1111/pbi.14264)
Supplement: Supplementary file 7 — Data S2 The profiles of natural selection analysis. [file PBI-22-1282-s007.zip › natural_selection/ModelA_null_Blp1/rst]

Supplemental results for CODEML (seqf: cds.fas  treef: tree.phy)


dN/dS (w) for site classes (K=4)

site class             0        1       2a       2b
proportion       0.69551  0.09739  0.18166  0.02544
background w     0.09635  1.00000  0.09635  1.00000
foreground w     0.09635  1.00000  1.00000  1.00000

Naive Empirical Bayes (NEB) probabilities for 4 classes
(amino acids refer to 1st sequence: Horvu_13821_1H01G536500.1)

   1 M   0.84093 0.00000 0.15907 0.00000 ( 1)
   2 S   0.00002 0.79289 0.00000 0.20709 ( 2)
   3 A   0.82986 0.00000 0.17014 0.00000 ( 1)
   4 S   0.53248 0.00000 0.46752 0.00000 ( 1)
   5 P   0.80801 0.01422 0.17405 0.00371 ( 1)
   6 D   0.00678 0.78451 0.00381 0.20490 ( 2)
   7 V   0.38925 0.00000 0.61075 0.00000 ( 3)
   8 R   0.81428 0.00140 0.18396 0.00036 ( 1)
   9 G   0.22932 0.00000 0.77068 0.00000 ( 3)
  10 Y   0.82239 0.00000 0.17761 0.00000 ( 1)
  11 P   0.82273 0.00000 0.17727 0.00000 ( 1)
  12 E   0.83678 0.00000 0.16322 0.00000 ( 1)
  13 I   0.82952 0.00000 0.17048 0.00000 ( 1)
  14 G   0.83311 0.00000 0.16689 0.00000 ( 1)
  15 A   0.82448 0.00000 0.17552 0.00000 ( 1)
  16 L   0.79118 0.00000 0.20882 0.00000 ( 1)
  17 A   0.80313 0.00000 0.19687 0.00000 ( 1)
  18 F   0.83811 0.00000 0.16189 0.00000 ( 1)
  19 G   0.82747 0.00000 0.17253 0.00000 ( 1)
  20 A   0.00000 0.79290 0.00000 0.20710 ( 2)
  21 K   0.00000 0.79290 0.00000 0.20710 ( 2)
  22 G   0.82742 0.00000 0.17258 0.00000 ( 1)
  23 R   0.81991 0.00000 0.18009 0.00000 ( 1)
  24 F   0.80288 0.00001 0.19711 0.00000 ( 1)
  25 A   0.62567 0.00000 0.37433 0.00000 ( 1)
  26 V   0.82983 0.00000 0.17017 0.00000 ( 1)
  27 S   0.82026 0.00000 0.17974 0.00000 ( 1)
  28 A   0.81369 0.00004 0.18626 0.00001 ( 1)
  29 I   0.84285 0.00000 0.15715 0.00000 ( 1)
  30 M   0.83863 0.00000 0.16137 0.00000 ( 1)
  31 Y   0.82260 0.00000 0.17740 0.00000 ( 1)
  32 V   0.82721 0.00001 0.17277 0.00000 ( 1)
  33 E   0.82600 0.00000 0.17400 0.00000 ( 1)
  34 L   0.83767 0.00000 0.16233 0.00000 ( 1)
  35 Y   0.82262 0.00000 0.17738 0.00000 ( 1)
  36 L   0.82214 0.00000 0.17786 0.00000 ( 1)
  37 V   0.83970 0.00000 0.16030 0.00000 ( 1)
  38 A   0.81642 0.00000 0.18358 0.00000 ( 1)
  39 I   0.84792 0.00000 0.15208 0.00000 ( 1)
  40 G   0.80645 0.00000 0.19355 0.00000 ( 1)
  41 F   0.84285 0.00000 0.15715 0.00000 ( 1)
  42 L   0.82085 0.00000 0.17915 0.00000 ( 1)
  43 I   0.81359 0.00000 0.18641 0.00000 ( 1)
  44 L   0.79873 0.00000 0.20127 0.00000 ( 1)
  45 E   0.80704 0.00000 0.19296 0.00000 ( 1)
  46 G   0.80072 0.00000 0.19928 0.00000 ( 1)
  47 D   0.83678 0.00000 0.16322 0.00000 ( 1)
  48 N   0.83003 0.00000 0.16997 0.00000 ( 1)
  49 L   0.81960 0.00000 0.18040 0.00000 ( 1)
  50 E   0.83512 0.00000 0.16488 0.00000 ( 1)
  51 K   0.81996 0.00000 0.18004 0.00000 ( 1)
  52 L   0.81799 0.00000 0.18201 0.00000 ( 1)
  53 F   0.82953 0.00000 0.17047 0.00000 ( 1)
  54 P   0.81520 0.00000 0.18480 0.00000 ( 1)
  55 S   0.79248 0.00000 0.20752 0.00000 ( 1)
  56 T   0.76018 0.00001 0.23980 0.00000 ( 1)
  57 S   0.79053 0.03516 0.16513 0.00918 ( 1)
  58 L   0.82818 0.00000 0.17181 0.00000 ( 1)
  59 S   0.00000 0.79290 0.00000 0.20710 ( 2)
  60 L   0.83247 0.00001 0.16751 0.00000 ( 1)
  61 G   0.80032 0.00000 0.19968 0.00000 ( 1)
  62 A   0.00000 0.79290 0.00000 0.20709 ( 2)
  63 G   0.28461 0.50829 0.07434 0.13276 ( 2)
  64 L   0.81878 0.00017 0.18100 0.00004 ( 1)
  65 L   0.01351 0.76109 0.02661 0.19879 ( 2)
  66 I   0.75143 0.00001 0.24856 0.00000 ( 1)
  67 S   0.31381 0.00000 0.68619 0.00000 ( 3)
  68 G   0.82252 0.00000 0.17748 0.00000 ( 1)
  69 K   0.81999 0.00000 0.18001 0.00000 ( 1)
  70 H   0.47280 0.33284 0.10743 0.08693 ( 1)
  71 L   0.81787 0.00000 0.18213 0.00000 ( 1)
  72 F   0.81154 0.00000 0.18846 0.00000 ( 1)
  73 I   0.84011 0.00000 0.15989 0.00000 ( 1)
  74 V   0.78854 0.00000 0.21146 0.00000 ( 1)
  75 L   0.83472 0.00000 0.16528 0.00000 ( 1)
  76 S   0.81873 0.00000 0.18127 0.00000 ( 1)
  77 S   0.83016 0.00000 0.16984 0.00000 ( 1)
  78 I   0.80742 0.00040 0.19208 0.00011 ( 1)
  79 V   0.25281 0.55248 0.05040 0.14430 ( 2)
  80 I   0.83852 0.00000 0.16148 0.00000 ( 1)
  81 L   0.81494 0.00000 0.18506 0.00000 ( 1)
  82 P   0.83162 0.00000 0.16838 0.00000 ( 1)
  83 T   0.82567 0.00000 0.17433 0.00000 ( 1)
  84 T   0.80876 0.00000 0.19124 0.00000 ( 1)
  85 W   0.81406 0.00000 0.18594 0.00000 ( 1)
  86 L   0.81776 0.00000 0.18224 0.00000 ( 1)
  87 R   0.81652 0.00000 0.18348 0.00000 ( 1)
  88 N   0.81313 0.00003 0.18683 0.00001 ( 1)
  89 L   0.83600 0.00000 0.16400 0.00000 ( 1)
  90 G   0.83287 0.00000 0.16713 0.00000 ( 1)
  91 V   0.81005 0.00000 0.18995 0.00000 ( 1)
  92 L   0.80498 0.00000 0.19502 0.00000 ( 1)
  93 A   0.83270 0.00000 0.16730 0.00000 ( 1)
  94 Y   0.82121 0.00000 0.17879 0.00000 ( 1)
  95 V   0.83138 0.00000 0.16862 0.00000 ( 1)
  96 S   0.82028 0.00000 0.17972 0.00000 ( 1)
  97 A   0.84103 0.00000 0.15897 0.00000 ( 1)
  98 S   0.82169 0.00003 0.17827 0.00001 ( 1)
  99 G   0.83233 0.00000 0.16767 0.00000 ( 1)
 100 V   0.83283 0.00000 0.16717 0.00000 ( 1)
 101 L   0.83013 0.00000 0.16987 0.00000 ( 1)
 102 A   0.81951 0.00000 0.18049 0.00000 ( 1)
 103 S   0.82017 0.00000 0.17983 0.00000 ( 1)
 104 V   0.79541 0.00002 0.20456 0.00001 ( 1)
 105 V   0.44842 0.00000 0.55158 0.00000 ( 3)
 106 L   0.80641 0.00000 0.19359 0.00000 ( 1)
 107 V   0.81580 0.00000 0.18420 0.00000 ( 1)
 108 F   0.82212 0.00000 0.17788 0.00000 ( 1)
 109 C   0.81876 0.00000 0.18124 0.00000 ( 1)
 110 L   0.82978 0.00000 0.17022 0.00000 ( 1)
 111 L   0.80949 0.00000 0.19051 0.00000 ( 1)
 112 W   0.81406 0.00000 0.18594 0.00000 ( 1)
 113 A   0.80390 0.00000 0.19610 0.00000 ( 1)
 114 A   0.82926 0.00000 0.17074 0.00000 ( 1)
 115 V   0.82244 0.00000 0.17756 0.00000 ( 1)
 116 V   0.83804 0.00000 0.16196 0.00000 ( 1)
 117 D   0.82959 0.00000 0.17041 0.00000 ( 1)
 118 G   0.83274 0.00000 0.16726 0.00000 ( 1)
 119 V   0.83762 0.00000 0.16238 0.00000 ( 1)
 120 G   0.82180 0.00000 0.17820 0.00000 ( 1)
 121 F   0.80659 0.00000 0.19341 0.00000 ( 1)
 122 H   0.00000 0.79290 0.00000 0.20710 ( 2)
 123 G   0.78539 0.00237 0.21161 0.00062 ( 1)
 124 K   0.00008 0.79282 0.00002 0.20707 ( 2)
 125 G   0.82223 0.00000 0.17777 0.00000 ( 1)
 126 T   0.81955 0.00001 0.18044 0.00000 ( 1)
 127 M   0.32313 0.00028 0.67651 0.00007 ( 3)
 128 L   0.81797 0.00003 0.18199 0.00001 ( 1)
 129 N   0.79885 0.00106 0.19982 0.00028 ( 1)
 130 F   0.38941 0.00000 0.61059 0.00000 ( 3)
 131 S   0.72188 0.07923 0.17820 0.02069 ( 1)
 132 G   0.82039 0.00000 0.17961 0.00000 ( 1)
 133 L   0.81800 0.00000 0.18200 0.00000 ( 1)
 134 P   0.80191 0.00000 0.19809 0.00000 ( 1)
 135 T   0.80166 0.00000 0.19834 0.00000 ( 1)
 136 A   0.80083 0.00104 0.19786 0.00027 ( 1)
 137 L   0.79867 0.00000 0.20133 0.00000 ( 1)
 138 G   0.82262 0.00000 0.17738 0.00000 ( 1)
 139 L   0.81772 0.00000 0.18228 0.00000 ( 1)
 140 Y   0.82240 0.00000 0.17760 0.00000 ( 1)
 141 L   0.82358 0.00000 0.17642 0.00000 ( 1)
 142 F   0.84287 0.00000 0.15713 0.00000 ( 1)
 143 C   0.82456 0.00000 0.17544 0.00000 ( 1)
 144 Y   0.81067 0.00000 0.18933 0.00000 ( 1)
 145 G   0.82466 0.00014 0.17516 0.00004 ( 1)
 146 G   0.83237 0.00000 0.16763 0.00000 ( 1)
 147 H   0.80057 0.00000 0.19943 0.00000 ( 1)
 148 P   0.81074 0.00000 0.18926 0.00000 ( 1)
 149 I   0.26507 0.00000 0.73493 0.00000 ( 3)
 150 F   0.81154 0.00000 0.18846 0.00000 ( 1)
 151 P   0.81400 0.00000 0.18600 0.00000 ( 1)
 152 T   0.80077 0.00000 0.19923 0.00000 ( 1)
 153 L   0.82000 0.00000 0.18000 0.00000 ( 1)
 154 C   0.81959 0.00000 0.18041 0.00000 ( 1)
 155 N   0.31823 0.00000 0.68177 0.00000 ( 3)
 156 S   0.80124 0.00000 0.19876 0.00000 ( 1)
 157 M   0.84093 0.00000 0.15907 0.00000 ( 1)
 158 K   0.81996 0.00000 0.18003 0.00000 ( 1)
 159 E   0.00807 0.78195 0.00575 0.20423 ( 2)
 160 K   0.81790 0.00001 0.18208 0.00000 ( 1)
 161 D   0.00000 0.79290 0.00000 0.20710 ( 2)
 162 K   0.81382 0.00453 0.18047 0.00118 ( 1)
 163 F   0.84283 0.00000 0.15717 0.00000 ( 1)
 164 S   0.82500 0.00002 0.17498 0.00000 ( 1)
 165 K   0.80979 0.00765 0.18056 0.00200 ( 1)
 166 V   0.80510 0.00000 0.19490 0.00000 ( 1)
 167 L   0.82024 0.00000 0.17976 0.00000 ( 1)
 168 L   0.81103 0.00980 0.17661 0.00256 ( 1)
 169 V   0.04553 0.74823 0.01081 0.19543 ( 2)
 170 C   0.82478 0.00004 0.17516 0.00001 ( 1)
 171 F   0.82808 0.00000 0.17192 0.00000 ( 1)
 172 V   0.23774 0.55923 0.05697 0.14606 ( 2)
 173 V   0.00000 0.79290 0.00000 0.20710 ( 2)
 174 S   0.82483 0.00000 0.17517 0.00000 ( 1)
 175 T   0.80419 0.00014 0.19564 0.00004 ( 1)
 176 L   0.83585 0.00000 0.16415 0.00000 ( 1)
 177 N   0.82994 0.00000 0.17006 0.00000 ( 1)
 178 F   0.79776 0.00008 0.20214 0.00002 ( 1)
 179 G   0.76863 0.03014 0.19336 0.00787 ( 1)
 180 S   0.79857 0.00003 0.20140 0.00001 ( 1)
 181 V   0.84091 0.00000 0.15909 0.00000 ( 1)
 182 A   0.82591 0.00000 0.17409 0.00000 ( 1)
 183 I   0.80931 0.00000 0.19068 0.00000 ( 1)
 184 L   0.83625 0.00000 0.16375 0.00000 ( 1)
 185 G   0.83313 0.00000 0.16687 0.00000 ( 1)
 186 Y   0.82250 0.00000 0.17750 0.00000 ( 1)
 187 L   0.81881 0.00000 0.18119 0.00000 ( 1)
 188 M   0.84092 0.00000 0.15908 0.00000 ( 1)
 189 Y   0.82121 0.00000 0.17879 0.00000 ( 1)
 190 G   0.83240 0.00000 0.16760 0.00000 ( 1)
 191 G   0.83642 0.00000 0.16358 0.00000 ( 1)
 192 D   0.81988 0.00090 0.17898 0.00024 ( 1)
 193 V   0.83535 0.00000 0.16465 0.00000 ( 1)
 194 E   0.00008 0.79283 0.00002 0.20708 ( 2)
 195 S   0.79939 0.00000 0.20061 0.00000 ( 1)
 196 Q   0.80028 0.00000 0.19972 0.00000 ( 1)
 197 V   0.82978 0.00000 0.17022 0.00000 ( 1)
 198 T   0.80274 0.00000 0.19726 0.00000 ( 1)
 199 L   0.82050 0.00000 0.17950 0.00000 ( 1)
 200 N   0.82790 0.00000 0.17210 0.00000 ( 1)
 201 L   0.83766 0.00000 0.16234 0.00000 ( 1)
 202 P   0.80172 0.00000 0.19828 0.00000 ( 1)
 203 E   0.29799 0.00014 0.70183 0.00004 ( 3)
 204 G   0.79895 0.00000 0.20105 0.00000 ( 1)
 205 K   0.81867 0.00090 0.18020 0.00023 ( 1)
 206 L   0.72151 0.00000 0.27849 0.00000 ( 1)
 207 S   0.83062 0.00000 0.16938 0.00000 ( 1)
 208 S   0.82005 0.00000 0.17995 0.00000 ( 1)
 209 K   0.81999 0.00000 0.18001 0.00000 ( 1)
 210 L   0.28867 0.00053 0.71066 0.00014 ( 3)
 211 A   0.80151 0.00000 0.19849 0.00000 ( 1)
 212 I   0.82407 0.00000 0.17593 0.00000 ( 1)
 213 Y   0.82262 0.00000 0.17738 0.00000 ( 1)
 214 T   0.82644 0.00000 0.17356 0.00000 ( 1)
 215 A   0.80089 0.00000 0.19911 0.00000 ( 1)
 216 L   0.80770 0.00005 0.19223 0.00001 ( 1)
 217 I   0.84757 0.00000 0.15243 0.00000 ( 1)
 218 N   0.80141 0.00000 0.19859 0.00000 ( 1)
 219 P   0.82281 0.00000 0.17719 0.00000 ( 1)
 220 F   0.84232 0.00000 0.15768 0.00000 ( 1)
 221 S   0.82358 0.00001 0.17641 0.00000 ( 1)
 222 K   0.80712 0.00000 0.19288 0.00000 ( 1)
 223 Y   0.81557 0.00000 0.18443 0.00000 ( 1)
 224 A   0.80293 0.00000 0.19707 0.00000 ( 1)
 225 L   0.81074 0.00000 0.18926 0.00000 ( 1)
 226 M   0.83689 0.00000 0.16311 0.00000 ( 1)
 227 V   0.54115 0.00000 0.45885 0.00000 ( 1)
 228 T   0.80701 0.00001 0.19298 0.00000 ( 1)
 229 P   0.82281 0.00000 0.17719 0.00000 ( 1)
 230 V   0.58049 0.00000 0.41951 0.00000 ( 1)
 231 A   0.82529 0.00000 0.17471 0.00000 ( 1)
 232 T   0.72699 0.09145 0.15767 0.02389 ( 1)
 233 V   0.82834 0.00000 0.17166 0.00000 ( 1)
 234 I   0.84715 0.00000 0.15284 0.00000 ( 1)
 235 E   0.80446 0.00000 0.19554 0.00000 ( 1)
 236 E   0.80460 0.00000 0.19540 0.00000 ( 1)
 237 K   0.80145 0.00005 0.19849 0.00001 ( 1)
 238 L   0.81787 0.00000 0.18213 0.00000 ( 1)
 239 F   0.00000 0.79290 0.00000 0.20709 ( 2)
 240 A   0.00002 0.79289 0.00000 0.20709 ( 2)
 241 S   0.74930 0.00000 0.25070 0.00000 ( 1)
 242 N   0.00008 0.79282 0.00002 0.20707 ( 2)
 243 Q   0.00002 0.79289 0.00000 0.20709 ( 2)
 244 R   0.00001 0.79289 0.00000 0.20709 ( 2)
 245 F   0.78582 0.01856 0.19077 0.00485 ( 1)
 246 V   0.01836 0.77544 0.00366 0.20253 ( 2)
 247 H   0.00000 0.79290 0.00000 0.20709 ( 2)
 248 M   0.23620 0.56137 0.05580 0.14662 ( 2)
 249 L   0.81195 0.00010 0.18793 0.00003 ( 1)
 250 I   0.75887 0.06779 0.15564 0.01771 ( 1)
 251 R   0.80148 0.00002 0.19849 0.00001 ( 1)
 252 T   0.83668 0.00000 0.16332 0.00000 ( 1)
 253 F   0.81219 0.00000 0.18781 0.00000 ( 1)
 254 I   0.79732 0.00002 0.20265 0.00001 ( 1)
 255 V   0.83667 0.00000 0.16333 0.00000 ( 1)
 256 M   0.77781 0.00033 0.22178 0.00008 ( 1)
 257 S   0.81928 0.00000 0.18072 0.00000 ( 1)
 258 T   0.81765 0.00000 0.18235 0.00000 ( 1)
 259 V   0.83028 0.00000 0.16972 0.00000 ( 1)
 260 I   0.83107 0.00018 0.16871 0.00005 ( 1)
 261 I   0.77436 0.01298 0.20927 0.00339 ( 1)
 262 A   0.81421 0.00000 0.18579 0.00000 ( 1)
 263 L   0.82794 0.00000 0.17206 0.00000 ( 1)
 264 T   0.82672 0.00001 0.17326 0.00000 ( 1)
 265 V   0.81053 0.00008 0.18937 0.00002 ( 1)
 266 P   0.82250 0.00000 0.17750 0.00000 ( 1)
 267 F   0.84285 0.00000 0.15715 0.00000 ( 1)
 268 F   0.81491 0.00000 0.18509 0.00000 ( 1)
 269 A   0.83240 0.00000 0.16760 0.00000 ( 1)
 270 D   0.76320 0.04484 0.18025 0.01171 ( 1)
 271 L   0.83545 0.00000 0.16455 0.00000 ( 1)
 272 M   0.84093 0.00000 0.15907 0.00000 ( 1)
 273 A   0.82987 0.00000 0.17013 0.00000 ( 1)
 274 L   0.82211 0.00000 0.17789 0.00000 ( 1)
 275 V   0.77217 0.00000 0.22783 0.00000 ( 1)
 276 G   0.83255 0.00000 0.16745 0.00000 ( 1)
 277 S   0.79957 0.00000 0.20043 0.00000 ( 1)
 278 L   0.81751 0.00000 0.18249 0.00000 ( 1)
 279 L   0.82896 0.00000 0.17104 0.00000 ( 1)
 280 I   0.83043 0.00002 0.16955 0.00000 ( 1)
 281 V   0.80826 0.00000 0.19174 0.00000 ( 1)
 282 M   0.81102 0.02175 0.16154 0.00568 ( 1)
 283 A   0.82175 0.00000 0.17825 0.00000 ( 1)
 284 S   0.82391 0.00065 0.17526 0.00017 ( 1)
 285 M   0.84086 0.00000 0.15914 0.00000 ( 1)
 286 L   0.78667 0.00001 0.21331 0.00000 ( 1)
 287 L   0.82011 0.00000 0.17989 0.00000 ( 1)
 288 P   0.82199 0.00000 0.17801 0.00000 ( 1)
 289 C   0.82329 0.00000 0.17671 0.00000 ( 1)
 290 I   0.82959 0.01612 0.15008 0.00421 ( 1)
 291 C   0.82483 0.00000 0.17517 0.00000 ( 1)
 292 Y   0.82262 0.00000 0.17738 0.00000 ( 1)
 293 L   0.82358 0.00000 0.17642 0.00000 ( 1)
 294 K   0.81839 0.00000 0.18161 0.00000 ( 1)
 295 I   0.84596 0.00000 0.15404 0.00000 ( 1)
 296 F   0.84216 0.00000 0.15784 0.00000 ( 1)
 297 G   0.76733 0.00001 0.23266 0.00000 ( 1)
 298 T   0.00000 0.79290 0.00000 0.20710 ( 2)
 299 A   0.00005 0.79280 0.00009 0.20707 ( 2)
 300 S   0.00002 0.79289 0.00000 0.20709 ( 2)
 301 C   0.00000 0.79290 0.00000 0.20710 ( 2)
 302 S   0.32687 0.00065 0.67232 0.00017 ( 3)
 303 R   0.00003 0.79288 0.00001 0.20709 ( 2)
 304 A   0.00056 0.79236 0.00013 0.20695 ( 2)
 305 E   0.82600 0.00000 0.17400 0.00000 ( 1)
 306 V   0.09806 0.68742 0.03497 0.17955 ( 2)
 307 A   0.81382 0.00228 0.18330 0.00060 ( 1)
 308 L   0.66511 0.07651 0.23839 0.01998 ( 1)
 309 M   0.81920 0.00000 0.18080 0.00000 ( 1)
 310 V   0.00091 0.79202 0.00020 0.20687 ( 2)
 311 M   0.26579 0.24695 0.42276 0.06450 ( 3)
 312 I   0.83092 0.00000 0.16908 0.00000 ( 1)
 313 I   0.14380 0.00000 0.85620 0.00000 ( 3)
 314 I   0.00004 0.79287 0.00001 0.20709 ( 2)
 315 L   0.80858 0.00180 0.18916 0.00047 ( 1)
 316 G   0.79978 0.00000 0.20022 0.00000 ( 1)
 317 S   0.79676 0.00328 0.19910 0.00086 ( 1)
 318 L   0.82056 0.00063 0.17865 0.00017 ( 1)
 319 V   0.80319 0.00026 0.19648 0.00007 ( 1)
 320 A   0.16669 0.62802 0.04126 0.16403 ( 2)
 321 A   0.03737 0.70436 0.07429 0.18397 ( 2)
 322 S   0.64748 0.17251 0.13495 0.04506 ( 1)
 323 G   0.82225 0.00000 0.17775 0.00000 ( 1)
 324 T   0.80072 0.00000 0.19928 0.00000 ( 1)
 325 Y   0.82262 0.00000 0.17738 0.00000 ( 1)
 326 S   0.00000 0.79290 0.00000 0.20710 ( 2)
 327 S   0.79867 0.00070 0.20044 0.00018 ( 1)
 328 L   0.81373 0.00405 0.18117 0.00106 ( 1)
 329 Q   0.53462 0.27028 0.12451 0.07059 ( 1)
 330 K   0.00299 0.78998 0.00069 0.20633 ( 2)
 331 I   0.80708 0.00036 0.19247 0.00009 ( 1)
 332 I   0.00095 0.79197 0.00023 0.20685 ( 2)
 333 H   0.00000 0.79290 0.00000 0.20710 ( 2)
 334 D   0.00098 0.79194 0.00023 0.20684 ( 2)
 335 F   0.81470 0.00219 0.18254 0.00057 ( 1)


lnL = -15446.576065
